# Supplementary material for: Mitochondrial Inorganic Polyphosphate (polyP) Is a Potent Regulator of Mammalian Bioenergetics in SH-SY5Y Cells: A Proteomics and Metabolomics Study
Source: Front Cell Dev Biol. 2022 Feb 17;10:833127. doi: 10.3389/fcell.2022.833127 (PMC8892102; doi:10.3389/fcell.2022.833127)
Supplement: Supplementary file 1 [file Table1.XLS]

## Sheet: Sheet0
© 2000-2021 QIAGEN. All rights reserved.
Analysis Details for My Projects->Training Project->1.5_MitoPPX vs WT - 2021-03-29 12:42 PM
Workspace	My Projects
Project	Training Project
Analysis	1.5_MitoPPX vs WT - 2021-03-29 12:42 PM
Date	Mon Mar 29 09:42:10 PDT 2021
Analysis ID	31026264
Analysis Settings
Cutoff before duplicate resolution	true
Resolve duplicate on	Expression logfoldchange
Color using	Expression logfoldchange
Cutoff for Expression logfoldchange	down regulated -1.5 and up regulated 1.5
Cutoff for Expression qvalue	0.001
Reference set	Ingenuity Knowledge Base (Genes Only)
Relationship to include	Direct and Indirect
Includes Endogenous Chemicals	Yes
Optional Analyses	My Pathways My List
Filter Summary
Consider only molecules and/or relationships where
(confidence = Experimentally Observed) AND
(mol. types = biologic drug OR canonical pathway OR chemical - endogenous mammalian OR chemical - endogenous non-mammalian OR chemical - kinase inhibitor OR chemical - other OR chemical - protease inhibitor OR chemical drug OR chemical reagent OR chemical toxicant OR complex OR cytokine OR disease OR enzyme OR function OR fusion gene/product OR G-protein coupled receptor OR group OR growth factor…
Canonical Pathways for My Projects->Training Project->1.5_MitoPPX vs WT - 2021-03-29 12:42 PM
Ingenuity Canonical Pathways	-log(p-value)	zScore	Ratio	Molecules
14-3-3-mediated Signaling	0		0.00787	VIM
3-phosphoinositide Biosynthesis	0		0.00985	NUDT9,PPP1R11
3-phosphoinositide Degradation	0		0.0106	NUDT9,PPP1R11
Activation of IRF by Cytosolic Pattern Recognition Receptors	0		0.0154	STAT1
Acute Phase Response Signaling	0		0.0162	A2M,HNF1A,MAP2K6
Agranulocyte Adhesion and Diapedesis	0		0.00935	ACTA2,MSN
Aldosterone Signaling in Epithelial Cells	0		0.0122	DNAJC17,HSPA14
Angiopoietin Signaling	0		0.013	PTK2
Antioxidant Action of Vitamin C	0		0.00893	GLRX
Apoptosis Signaling	0		0.00962	BID
Autophagy	0		0.0141	ATG7,PRKACB,PRKAR1A
Axonal Guidance Signaling	0		0.0158	BAIAP2,CDK5,MICAL1,PITRM1,PRKACB,PRKAR1A,PTK2,RAC3
BEX2 Signaling Pathway	0		0.0123	HNF1A
Basal Cell Carcinoma Signaling	0		0.0139	HNF1A
Bladder Cancer Signaling	0		0.00862	EGFR
Breast Cancer Regulation by Stathmin1	0	-1	0.00676	PPP1R11,PRKACB,PRKAR1A,RAC3
CCR5 Signaling in Macrophages	0		0.0021	CACNA2D1
CD40 Signaling	0		0.0149	MAP2K6
CREB Signaling in Neurons	0	2	0.00831	CACNA2D1,EGFR,POLR2I,PRKACB,PRKAR1A
CXCR4 Signaling	0		0.012	PTK2,RAC3
Cardiac Hypertrophy Signaling (Enhanced)	0	2.23607	0.0112	CACNA2D1,MAP2K6,PDE3A,PRKACB,PRKAR1A,PTK2
Cdc42 Signaling	0		0.00723	BAIAP2,EXOC3,EXOC7,VAV2
Chemokine Signaling	0		0.0125	PTK2
Chronic Myeloid Leukemia Signaling	0		0.00935	GAB2
Coronavirus Pathogenesis Pathway	0		0.00985	RPS26,STAT1
Cytotoxic T Lymphocyte-mediated Apoptosis of Target Cells	0		0.00248	BID
D-myo-inositol (1,4,5,6)-Tetrakisphosphate Biosynthesis	0		0.0113	NUDT9,PPP1R11
D-myo-inositol (3,4,5,6)-tetrakisphosphate Biosynthesis	0		0.0113	NUDT9,PPP1R11
D-myo-inositol-5-phosphate Metabolism	0		0.0104	NUDT9,PPP1R11
Dendritic Cell Maturation	0		0.00176	STAT1
Ephrin Receptor Signaling	0		0.00995	PTK2,RAC3
Erythropoietin Signaling Pathway	0		0.00565	RAC3
Estrogen Receptor Signaling	0	2	0.0149	CACNA2D1,EGFR,NDUFA4,PRKACB,PRKAR1A,SDHC
Estrogen-Dependent Breast Cancer Signaling	0		0.0127	EGFR
FGF Signaling	0		0.0119	MAP2K6
FXR/RXR Activation	0		0.0159	HNF1A,VLDLR
Factors Promoting Cardiogenesis in Vertebrates	0		0.00662	HNF1A
FcγRIIB Signaling in B Lymphocytes	0		0.0118	CACNA2D1
G-Protein Coupled Receptor Signaling	0		0.0109	PDE3A,PRKACB,PRKAR1A
GABA Receptor Signaling	0		0.00763	CACNA2D1
GM-CSF Signaling	0		0.0143	STAT1
GP6 Signaling Pathway	0		0.0157	PTK2,VAV2
Glioblastoma Multiforme Signaling	0		0.0117	EGFR,RAC3
Glioma Signaling	0		0.00806	EGFR
Granulocyte Adhesion and Diapedesis	0		0.00529	MSN
Gα12/13 Signaling	0		0.015	PTK2,VAV2
Gαi Signaling	0		0.0145	PRKACB,PRKAR1A
Gαq Signaling	0		0.00588	RAC3
Gαs Signaling	0		0.0165	PRKACB,PRKAR1A
HGF Signaling	0		0.00758	PTK2
HMGB1 Signaling	0		0.012	MAP2K6,RAC3
Heparan Sulfate Biosynthesis	0		0.0125	AARSD1
Heparan Sulfate Biosynthesis (Late Stages)	0		0.0137	AARSD1
Human Embryonic Stem Cell Pluripotency	0		0.00602	HNF1A
IL-10 Signaling	0		0.0139	MAP2K6
IL-12 Signaling and Production in Macrophages	0		0.00735	STAT1
IL-15 Signaling	0		0.013	RAC3
IL-17 Signaling	0		0.00535	MAP2K6
IL-6 Signaling	0		0.0156	A2M,MAP2K6
IL-8 Signaling	0		0.0142	EGFR,PTK2,RAC3
Induction of Apoptosis by HIV1	0		0.0154	BID
Inhibition of ARE-Mediated mRNA Degradation Pathway	0		0.0124	PRKACB,PRKAR1A
JAK/Stat Signaling	0		0.0122	STAT1
LPS-stimulated MAPK Signaling	0		0.0118	MAP2K6
LPS/IL-1 Mediated Inhibition of RXR Function	0		0.00794	ALDH1B1,GSTZ1
MSP-RON Signaling In Macrophages Pathway	0		0.0171	GAB2,STAT1
MSP-RON Signaling Pathway	0		0.0172	ACTA2
Macropinocytosis Signaling	0		0.0132	ANKFY1
Mouse Embryonic Stem Cell Pluripotency	0		0.00962	HNF1A
NAD Signaling Pathway	0		0.00662	POLR2I
NF-κB Signaling	0		0.00547	EGFR,MAP2K6,PRKACB
NGF Signaling	0		0.00847	TRIO
Natural Killer Cell Signaling	0		0.0151	HSPA14,RAC3,VAV2
Neuroinflammation Signaling Pathway	0		0.0127	GLUL,MFGE8,RAC3,STAT1
Neurotrophin/TRK Signaling	0		0.0132	MAP2K6
Non-Small Cell Lung Cancer Signaling	0		0.0106	EGFR
Osteoarthritis Pathway	0		0.00427	HNF1A
P2Y Purigenic Receptor Signaling Pathway	0		0.0155	PRKACB,PRKAR1A
PAK Signaling	0		0.00847	PTK2
PD-1, PD-L1 cancer immunotherapy pathway	0		0.00943	PDCD4
PDGF Signaling	0		0.0116	STAT1
PEDF Signaling	0		0.0119	HNF1A
PI3K Signaling in B Lymphocytes	0		0.00699	VAV2
PI3K/AKT Signaling	0		0.00503	GAB2
PKCθ Signaling in T Lymphocytes	0		0.0056	CACNA2D1,RAC3,VAV2
PPARα/RXRα Activation	0		0.0155	MAP2K6,PRKACB,PRKAR1A
Pancreatic Adenocarcinoma Signaling	0		0.0159	EGFR,STAT1
Phagosome Formation	0		0.00671	RAC3
Phospholipase C Signaling	0		0.00307	AHNAK,RAC3
Production of Nitric Oxide and Reactive Oxygen Species in Macrophages	0		0.0157	PPP1R11,RAC3,STAT1
Prolactin Signaling	0		0.0116	STAT1
RANK Signaling in Osteoclasts	0		0.011	MAP2K6
Regulation Of The Epithelial Mesenchymal Transition By Growth Factors Pathway	0		0.0156	EGFR,MAP2K6,VIM
Regulation Of The Epithelial Mesenchymal Transition In Development Pathway	0		0.0115	HNF1A
Regulation of IL-2 Expression in Activated and Anergic T Lymphocytes	0		0.00217	VAV2
Regulation of the Epithelial-Mesenchymal Transition Pathway	0		0.0154	EGFR,HNF1A,MAP2K6
Retinoic acid Mediated Apoptosis Signaling	0		0.0167	BID
Role of Hypercytokinemia/hyperchemokinemia in the Pathogenesis of Influenza	0		0.0116	STAT1
Role of JAK1 and JAK3 in γc Cytokine Signaling	0		0.0145	STAT1
Role of MAPK Signaling in Inhibiting the Pathogenesis of Influenza	0		0.0132	MAP2K6
Role of MAPK Signaling in the Pathogenesis of Influenza	0		0.0123	MAP2K6
Role of Macrophages, Fibroblasts and Endothelial Cells in Rheumatoid Arthritis	0		0.00923	CSNK1E,HNF1A,MAP2K6
Role of NFAT in Regulation of the Immune Response	0		0.00176	CSNK1E
Role of Osteoblasts, Osteoclasts and Chondrocytes in Rheumatoid Arthritis	0		0.0134	CSNK1E,HNF1A,MAP2K6
Role of Tissue Factor in Cancer	0		0.00862	EGFR
SAPK/JNK Signaling	0		0.00208	RAC3
SPINK1 General Cancer Pathway	0		0.0145	EGFR
STAT3 Pathway	0		0.00741	EGFR
Serotonin Degradation	0		0.0147	ALDH1B1
Sphingosine-1-phosphate Signaling	0		0.0169	PTK2,RAC3
Superpathway of Inositol Phosphate Compounds	0		0.00858	NUDT9,PPP1R11
Synaptic Long Term Depression	0		0.00515	CACNA2D1
Systemic Lupus Erythematosus In B Cell Signaling Pathway	0		0.00722	RAC3,STAT1
Systemic Lupus Erythematosus In T Cell Signaling Pathway	0	1	0.00648	MAP2K6,MSN,PTK2,RAC3
T Cell Exhaustion Signaling Pathway	0		0.00184	STAT1
T Cell Receptor Signaling	0		0.00507	HNF1A,MAP2K6,VAV2
T Helper Cell Differentiation	0		0.00223	STAT1
TGF-β Signaling	0		0.0104	MAP2K6
Tec Kinase Signaling	0	2	0.00899	ACTA2,PTK2,RAC3,STAT1,VAV2
Telomerase Signaling	0		0.00935	EGFR
Th1 Pathway	0		0.0164	MAP2K6,STAT1
Th1 and Th2 Activation Pathway	0		0.0116	MAP2K6,STAT1
Thrombin Signaling	0		0.0143	EGFR,PTK2,RAC3
Toll-like Receptor Signaling	0		0.0128	MAP2K6
Type I Diabetes Mellitus Signaling	0		0.00821	BID,ICA1,MAP2K6,STAT1
Type II Diabetes Mellitus Signaling	0		0.00658	CACNA2D1
Wnt/β-catenin Signaling	0		0.0173	CSNK1E,HNF1A,MARK2
Xenobiotic Metabolism Signaling	0		0.0173	ALDH1B1,GSTZ1,KEAP1,MAP2K6,NQO1
cAMP-mediated signaling	0		0.0131	PDE3A,PRKACB,PRKAR1A
fMLP Signaling in Neutrophils	0		0.00763	RAC3
iCOS-iCOSL Signaling in T Helper Cells	0		0.00206	GAB2
p38 MAPK Signaling	0		0.0169	MAP2K6,STAT1
p70S6K Signaling	0		0.00758	EGFR
CNTF Signaling	0.199		0.0175	STAT1
Role of IL-17A in Arthritis	0.199		0.0175	MAP2K6
Oxidative Ethanol Degradation III	0.208		0.0182	ALDH1B1
Primary Immunodeficiency Signaling	0.213		0.0185	UNG
TNFR1 Signaling	0.223		0.0192	BID
UVB-Induced MAPK Signaling	0.223		0.0192	EGFR
Triacylglycerol Degradation	0.228		0.0196	AARSD1
UVC-Induced MAPK Signaling	0.228		0.0196	EGFR
Cell Cycle: G2/M DNA Damage Checkpoint Regulation	0.233		0.02	CHEK1
Role of MAPK Signaling in Promoting the Pathogenesis of Influenza	0.235		0.0179	ATP6V1C1,MAP2K6
nNOS Signaling in Skeletal Muscle Cells	0.244		0.0208	CACNA2D1
iNOS Signaling	0.25		0.0213	STAT1
α-Adrenergic Signaling	0.257		0.0189	PRKACB,PRKAR1A
Kinetochore Metaphase Signaling Pathway	0.261		0.019	ENSA,PPP1R11
Virus Entry via Endocytic Pathways	0.266		0.0192	ACTA2,RAC3
HOTAIR Regulatory Pathway	0.267		0.0184	ATG7,HNF1A,VIM
tRNA Splicing	0.269		0.0227	PDE3A
Sumoylation Pathway	0.27		0.0194	RAC3,SUMO3
Role of NFAT in Cardiac Hypertrophy	0.272	2	0.0182	CACNA2D1,MAP2K6,PRKACB,PRKAR1A
Oncostatin M Signaling	0.276		0.0233	STAT1
Serotonin Receptor Signaling	0.276		0.0233	SPR
Neuropathic Pain Signaling In Dorsal Horn Neurons	0.278		0.0198	PRKACB,PRKAR1A
eNOS Signaling	0.28		0.0189	HSPA14,PRKACB,PRKAR1A
Calcium Signaling	0.284		0.0185	ACTA2,CACNA2D1,PRKACB,PRKAR1A
RhoGDI Signaling	0.287		0.0186	ACTA2,ARHGAP35,MSN,RAC3
Necroptosis Signaling Pathway	0.287		0.0191	GLUL,STAT1,TOMM22
UVA-Induced MAPK Signaling	0.292		0.0204	EGFR,STAT1
mTOR Signaling	0.297		0.0189	EIF3H,EIF4A2,RAC3,RPS26
Death Receptor Signaling	0.301		0.0208	ACTA2,BID
Small Cell Lung Cancer Signaling	0.301		0.0208	BID,PTK2
Relaxin Signaling	0.302		0.0196	PDE3A,PRKACB,PRKAR1A
Inhibition of Matrix Metalloproteases	0.305		0.0256	A2M
HIF1α Signaling	0.309		0.0192	HSPA14,MAP2K6,RAC3,VIM
ErbB Signaling	0.311		0.0213	EGFR,MAP2K6
Melanocyte Development and Pigmentation Signaling	0.311		0.0213	PRKACB,PRKAR1A
Docosahexaenoic Acid (DHA) Signaling	0.313		0.0263	BID
PTEN Signaling	0.314		0.02	EGFR,PTK2,RAC3
Actin Nucleation by ARP-WASP Complex	0.316		0.0215	BAIAP2,RAC3
Corticotropin Releasing Hormone Signaling	0.318		0.0201	CACNA2D1,PRKACB,PRKAR1A
Superpathway of Methionine Degradation	0.321		0.027	MMUT
TWEAK Signaling	0.321		0.027	BID
Endocannabinoid Neuronal Synapse Pathway	0.326		0.0204	CACNA2D1,PRKACB,PRKAR1A
Acute Myeloid Leukemia Signaling	0.326		0.022	HNF1A,MAP2K6
Crosstalk between Dendritic Cells and Natural Killer Cells	0.326		0.022	ACTA2,TLN2
Interferon Signaling	0.329		0.0278	STAT1
Pyrimidine Ribonucleotides De Novo Biosynthesis	0.329		0.0278	NME7
Cardiac Hypertrophy Signaling	0.331		0.0194	CACNA2D1,MAP2K6,PRKACB,PRKAR1A,RAC3
Unfolded protein response	0.332		0.0222	DNAJC17,HSPA14
Coagulation System	0.338		0.0286	A2M
IL-9 Signaling	0.338		0.0286	STAT1
Noradrenaline and Adrenaline Degradation	0.338		0.0286	ALDH1B1
Adrenomedullin signaling pathway	0.341	2	0.0201	MAP2K6,PRKACB,PRKAR1A,PTK2
Pyrimidine Ribonucleotides Interconversion	0.347		0.0294	NME7
Role of JAK2 in Hormone-like Cytokine Signaling	0.347		0.0294	STAT1
BMP signaling pathway	0.348		0.023	PRKACB,PRKAR1A
HER-2 Signaling in Breast Cancer	0.352	2	0.0204	COX6C,COX7A2,COX7C,EGFR
Insulin Receptor Signaling	0.356		0.0214	PPP1R11,PRKACB,PRKAR1A
Circadian Rhythm Signaling	0.357		0.0303	CSNK1E
Glutathione-mediated Detoxification	0.357		0.0303	GSTZ1
B Cell Receptor Signaling	0.359	2	0.0206	GAB2,MAP2K6,PTK2,VAV2
Hepatic Fibrosis / Hepatic Stellate Cell Activation	0.359		0.0206	A2M,ACTA2,EGFR,STAT1
Clathrin-mediated Endocytosis Signaling	0.363		0.0207	ACTA2,GAK,RAB5B,STAM
BAG2 Signaling Pathway	0.366		0.0238	ATXN3,HSPA14
Acetone Degradation I (to Methylglyoxal)	0.367		0.0312	PTGR2
Ethanol Degradation II	0.367		0.0312	ALDH1B1
White Adipose Tissue Browning Pathway	0.374		0.0221	CACNA2D1,PRKACB,PRKAR1A
Hepatic Cholestasis	0.379		0.0212	HNF1A,PRKACB,PRKAR1A,TJP2
Xenobiotic Metabolism CAR Signaling Pathway	0.379	0	0.0212	ALDH1B1,EGFR,GSTZ1,MAP2K6
Senescence Pathway	0.383	1.34164	0.0202	CACNA2D1,CBX2,CHEK1,MAP2K6,NBN,PDHX
Dopamine Degradation	0.388		0.0333	ALDH1B1
FLT3 Signaling in Hematopoietic Progenitor Cells	0.391		0.025	GAB2,STAT1
IL-3 Signaling	0.397		0.0253	GAB2,STAT1
Thyroid Cancer Signaling	0.397		0.0253	ALK,HNF1A
Protein Kinase A Signaling	0.398	0.377964	0.0199	EYA3,HNF1A,PDE3A,PGP,PPP1R11,PRKACB,PRKAR1A,PTK2
Role of p14/p19ARF in Tumor Suppression	0.399		0.0345	TTF1
Superpathway of Cholesterol Biosynthesis	0.399		0.0345	IDI1
IL-7 Signaling Pathway	0.404		0.0256	PTK2,STAT1
Maturity Onset Diabetes of Young (MODY) Signaling	0.404		0.0256	CACNA2D1,HNF1A
Role of Wnt/GSK-3β Signaling in the Pathogenesis of Influenza	0.404		0.0256	CSNK1E,HNF1A
Synaptic Long Term Potentiation	0.409		0.0233	PPP1R11,PRKACB,PRKAR1A
Regulation of eIF4 and p70S6K Signaling	0.422		0.0223	EIF1,EIF3H,EIF4A2,RPS26
IL-17A Signaling in Gastric Cells	0.436		0.0385	EGFR
Role of JAK1, JAK2 and TYK2 in Interferon Signaling	0.436		0.0385	STAT1
GPCR-Mediated Integration of Enteroendocrine Signaling Exemplified by an L Cell	0.44		0.0274	PRKACB,PRKAR1A
Glioma Invasiveness Signaling	0.44		0.0274	PTK2,RAC3
ERK5 Signaling	0.447		0.0278	EGFR,WNK1
Glutathione Redox Reactions I	0.449		0.04	GSTZ1
Role of JAK family kinases in IL-6-type Cytokine Signaling	0.449		0.04	STAT1
Tryptophan Degradation X (Mammalian, via Tryptamine)	0.449		0.04	ALDH1B1
Growth Hormone Signaling	0.455		0.0282	A2M,STAT1
Opioid Signaling Pathway	0.458	2.23607	0.0217	CACNA2D1,HNF1A,MAP2K6,PRKACB,PRKAR1A,RAC3
Protein Ubiquitination Pathway	0.462		0.0218	DNAJC17,HSPA14,UBE2E2,UBE2R2,USP19,USP47
IL-22 Signaling	0.464		0.0417	STAT1
Tryptophan Degradation III (Eukaryotic)	0.464		0.0417	CDYL
Tumoricidal Function of Hepatic Natural Killer Cells	0.464		0.0417	BID
Vitamin-C Transport	0.464		0.0417	GLRX
Nitric Oxide Signaling in the Cardiovascular System	0.465		0.0252	CACNA2D1,PRKACB,PRKAR1A
Neuroprotective Role of THOP1 in Alzheimer's Disease	0.471		0.0254	PRKACB,PRKAR1A,PRSS12
Fc Epsilon RI Signaling	0.478		0.0256	MAP2K6,RAC3,VAV2
Neuregulin Signaling	0.478		0.0256	CDK5,EGFR,PICK1
Ethanol Degradation IV	0.479		0.0435	ALDH1B1
Ubiquinol-10 Biosynthesis (Eukaryotic)	0.479		0.0435	MICAL1
Gustation Pathway	0.48		0.024	CACNA2D1,PDE3A,PRKACB,PRKAR1A
GPCR-Mediated Nutrient Sensing in Enteroendocrine Cells	0.484		0.0259	CACNA2D1,PRKACB,PRKAR1A
Regulation of Actin-based Motility by Rho	0.484		0.0259	ACTA2,BAIAP2,RAC3
Colorectal Cancer Metastasis Signaling	0.485	2.23607	0.0223	EGFR,HNF1A,PRKACB,PRKAR1A,RAC3,STAT1
Glutamate Receptor Signaling	0.496		0.0303	GLUL,PICK1
Pyridoxal 5'-phosphate Salvage Pathway	0.496		0.0303	CDK5,MAP2K6
Integrin Signaling	0.504	2	0.0235	ACTA2,PTK2,RAC3,TLN2,TSPAN6
PXR/RXR Activation	0.505		0.0308	PRKACB,PRKAR1A
Putrescine Degradation III	0.511		0.0476	ALDH1B1
Phagosome Maturation	0.523		0.0252	ATP6V1C1,GOSR1,RAB5B,RAC3
Thrombopoietin Signaling	0.523		0.0317	GAB2,STAT1
Fatty Acid α-oxidation	0.529		0.05	ALDH1B1
Histidine Degradation VI	0.529		0.05	MICAL1
Methylglyoxal Degradation III	0.529		0.05	PTGR2
Valine Degradation I	0.529		0.05	BCAT2
Ovarian Cancer Signaling	0.529		0.0253	EGFR,HNF1A,PRKACB,PRKAR1A
Sperm Motility	0.55		0.0236	ALK,EGFR,MAP2K6,PRKACB,PRKAR1A,PTK2
Pregnenolone Biosynthesis	0.567		0.0556	MICAL1
Superpathway of Geranylgeranyldiphosphate Biosynthesis I (via Mevalonate)	0.567		0.0556	IDI1
ILK Signaling	0.581		0.0253	ACTA2,MAP2K6,PTK2,RAC3,VIM
CD27 Signaling in Lymphocytes	0.583		0.0351	BID,MAP2K6
Role of CHK Proteins in Cell Cycle Checkpoint Control	0.583		0.0351	CHEK1,NBN
Glutaryl-CoA Degradation	0.588		0.0588	CDYL
Histamine Degradation	0.588		0.0588	ALDH1B1
Isoleucine Degradation I	0.588		0.0588	BCAT2
RAR Activation	0.592		0.0255	ERCC3,PHF10,PRKACB,PRKAR1A,SMARCD3
Molecular Mechanisms of Cancer	0.604		0.0225	BID,CDK5,CHEK1,GAB2,MAP2K6,NBN,PRKACB,PRKAR1A,PTK2,RAC3
EGF Signaling	0.605		0.0364	EGFR,STAT1
VEGF Signaling	0.606		0.0303	ACTA2,EIF1,PTK2
AMPK Signaling	0.608		0.0248	AK6,PHF10,PPM1E,PRKACB,PRKAR1A,SMARCD3
Leukocyte Extravasation Signaling	0.608	1.34164	0.0259	ACTA2,ARHGAP35,MSN,PTK2,VAV2
Granzyme B Signaling	0.611		0.0625	BID
Salvage Pathways of Pyrimidine Ribonucleotides	0.614		0.0306	CDK5,MAP2K6,NME7
p53 Signaling	0.614		0.0306	CHEK1,ST13,TP53I3
Phototransduction Pathway	0.617		0.037	PRKACB,PRKAR1A
Transcriptional Regulatory Network in Embryonic Stem Cells	0.617		0.037	CDYL,ISL1
ATM Signaling	0.623		0.0309	BID,CHEK1,NBN
Xenobiotic Metabolism General Signaling Pathway	0.623	0	0.028	GSTZ1,KEAP1,MAP2K6,NQO1
Stearate Biosynthesis I (Animals)	0.628		0.0377	ACOT11,PTGR2
IL-1 Signaling	0.648		0.0319	MAP2K6,PRKACB,PRKAR1A
Rac Signaling	0.658		0.029	ARFIP2,BAIAP2,PTK2,RAC3
Huntington's Disease Signaling	0.659		0.0249	ARFIP2,CDK5,EGFR,GOSR1,HSPA14,POLR2I,SDHC
Mevalonate Pathway I	0.662		0.0714	IDI1
Role of PKR in Interferon Induction and Antiviral Response	0.672	1	0.0294	BID,HSPA14,MAP2K6,STAT1
Acyl-CoA Hydrolysis	0.69		0.0769	ACOT11
Oleate Biosynthesis II (Animals)	0.69		0.0769	SCD5
UDP-N-acetyl-D-galactosamine Biosynthesis II	0.69		0.0769	GNPDA2
Regulation of Cellular Mechanics by Calpain Protease	0.694		0.0337	EGFR,PTK2,TLN2
Ephrin A Signaling	0.706		0.0426	PTK2,VAV2
Triacylglycerol Biosynthesis	0.706		0.0426	LPIN1,PLPP2
EIF2 Signaling	0.706		0.0268	ACTA2,EIF1,EIF3H,EIF4A2,RPL22L1,RPS26
Xenobiotic Metabolism AHR Signaling Pathway	0.714		0.0345	ALDH1B1,GSTZ1,NQO1
Apelin Pancreas Signaling Pathway	0.72		0.0435	PRKACB,PRKAR1A
Assembly of RNA Polymerase I Complex	0.721		0.0833	POLR1E
G Beta Gamma Signaling	0.727	2	0.031	CACNA2D1,EGFR,PRKACB,PRKAR1A
Cardiac β-adrenergic Signaling	0.728	1	0.0287	CACNA2D1,PDE3A,PPP1R11,PRKACB,PRKAR1A
HIPPO signaling	0.734		0.0353	CSNK1E,PPP1R11,TJP2
Ferroptosis Signaling Pathway	0.752	2	0.0317	BID,FTH1,KEAP1,NFS1
Reelin Signaling in Neurons	0.752	0	0.0317	CDK5,DCX,MAP2K6,VLDLR
Purine Nucleotides De Novo Biosynthesis II	0.756		0.0909	ADSL
Endocannabinoid Developing Neuron Pathway	0.777		0.0325	MAP2K6,PRKACB,PRKAR1A,RAC3
Embryonic Stem Cell Differentiation into Cardiac Lineages	0.793		0.1	ISL1
Mechanisms of Viral Exit from Host Cells	0.797		0.0488	ACTA2,SNF8
Renin-Angiotensin Signaling	0.804		0.0333	PRKACB,PRKAR1A,PTK2,STAT1
Cholecystokinin/Gastrin-mediated Signaling	0.813		0.0336	EGFR,MAP2K6,PTK2,RAC3
Sertoli Cell-Sertoli Cell Junction Signaling	0.821		0.0291	A2M,ACTA2,KEAP1,PRKACB,PRKAR1A,TJP2
FAK Signaling	0.832		0.0342	ACTA2,EGFR,PTK2,TLN2
Leucine Degradation I	0.835		0.111	BCAT2
Sucrose Degradation V (Mammalian)	0.835		0.111	TKFC
Aryl Hydrocarbon Receptor Signaling	0.84		0.0314	ALDH1B1,CHEK1,GSTZ1,NQO1,POLA1
Caveolar-mediated Endocytosis Signaling	0.847		0.04	ACTA2,EGFR,RAB5B
Hypoxia Signaling in the Cardiovascular System	0.859		0.0405	NQO1,UBE2E2,UBE2R2
Leptin Signaling in Obesity	0.859		0.0405	PDE3A,PRKACB,PRKAR1A
Gap Junction Signaling	0.878		0.0303	ACTA2,CSNK1E,EGFR,PRKACB,PRKAR1A,TJP2
CDK5 Signaling	0.881	1	0.0357	CDK5,PPP1R11,PRKACB,PRKAR1A
Superoxide Radicals Degradation	0.883		0.125	NQO1
Ephrin B Signaling	0.885		0.0417	PTK2,RAC3,VAV2
Melatonin Signaling	0.885		0.0417	MAP2K6,PRKACB,PRKAR1A
Semaphorin Neuronal Repulsive Signaling Pathway	0.907	-0.447214	0.0331	CDK5,MAP2K6,MICAL1,PRKACB,PRKAR1A
Nucleotide Excision Repair Pathway	0.908		0.0571	ERCC3,POLR2I
Paxillin Signaling	0.922	2	0.037	ACTA2,ARFIP2,PTK2,TLN2
Xenobiotic Metabolism PXR Signaling Pathway	0.923	1.63299	0.0312	ALDH1B1,CDK5,GSTZ1,PPP1R11,PRKACB,PRKAR1A
Cellular Effects of Sildenafil (Viagra)	0.924		0.0336	ACTA2,CACNA2D1,PDE3A,PRKACB,PRKAR1A
Remodeling of Epithelial Adherens Junctions	0.939		0.0441	ACTA2,MAPRE2,RAB5B
GNRH Signaling	0.955	2.23607	0.0319	CACNA2D1,EGFR,MAP2K6,PRKACB,PRKAR1A,PTK2
IGF-1 Signaling	0.966		0.0385	IGFBP2,PRKACB,PRKAR1A,PTK2
Hereditary Breast Cancer Signaling	0.989		0.0352	CHEK1,NBN,PHF10,POLR2I,SMARCD3
Dopamine-DARPP32 Feedback in cAMP Signaling	1.01	1.34164	0.0331	CACNA2D1,CDK5,CSNK1E,PPP1R11,PRKACB,PRKAR1A
Synaptogenesis Signaling Pathway	1.02	2.82843	0.0288	CACNA2D1,CDK5,CLASP2,CNTNAP1,GOSR1,PRKACB,PRKAR1A,RAB5B,VLDLR
Iron homeostasis signaling pathway	1.02		0.036	ATP6V1C1,EGFR,FTH1,NFS1,NUBP2
MSP-RON Signaling In Cancer Cells Pathway	1.03	2.23607	0.0362	ACTA2,EGFR,HNF1A,PTK2,VIM
Semaphorin Signaling in Neurons	1.03		0.0484	CDK5,PTK2,RAC3
Sonic Hedgehog Signaling	1.05		0.069	PRKACB,PRKAR1A
Adipogenesis pathway	1.06		0.037	ATG7,CDK5,DLK1,ERCC3,LPIN1
2-ketoglutarate Dehydrogenase Complex	1.08		0.2	DHTKD1
2-oxobutanoate Degradation I	1.08		0.2	MMUT
Arsenate Detoxification I (Glutaredoxin)	1.08		0.2	AS3MT
CMP-N-acetylneuraminate Biosynthesis I (Eukaryotes)	1.08		0.2	GNE
Trans, trans-farnesyl Diphosphate Biosynthesis	1.08		0.2	IDI1
Tyrosine Degradation I	1.08		0.2	GSTZ1
dTMP De Novo Biosynthesis	1.08		0.2	TYMS
ERK/MAPK Signaling	1.09	1.88982	0.0327	PPP1R11,PRKACB,PRKAR1A,PTK2,RAC3,STAT1,TLN2
Germ Cell-Sertoli Cell Junction Signaling	1.1		0.0351	A2M,ACTA2,KEAP1,MAP2K6,PTK2,RAC3
Mitochondrial Dysfunction	1.11		0.0353	COX6C,COX7A2,COX7C,NDUFA4,SDHC,TXN2
Sirtuin Signaling Pathway	1.15	1.63299	0.0308	ATG7,NBN,NDUFA4,NQO1,POLR1E,SDHC,TOMM22,XRCC5,XRCC6
Ascorbate Recycling (Cytosolic)	1.17		0.25	GLRX
Glutathione Redox Reactions II	1.17		0.25	GLRX
Methylmalonyl Pathway	1.17		0.25	MMUT
Molybdenum Cofactor Biosynthesis	1.17		0.25	NFS1
N-acetylglucosamine Degradation II	1.17		0.25	GNPDA2
TCA Cycle II (Eukaryotic)	1.19		0.0833	DHTKD1,SDHC
IL-15 Production	1.19	2.23607	0.0407	ALK,EGFR,MAP2K6,PTK2,STAT1
Apelin Adipocyte Signaling Pathway	1.2		0.0465	GSTZ1,PRKACB,PRKAR1A,RAC3
Epithelial Adherens Junction Signaling	1.23		0.038	ACTA2,BAIAP2,EGFR,HNF1A,KEAP1,VAV2
Myc Mediated Apoptosis Signaling	1.25		0.06	BID,PRKACB,PRKAR1A
NRF2-mediated Oxidative Stress Response	1.25		0.0338	ACTA2,DNAJC17,FKBP5,FTH1,GSTZ1,KEAP1,MAP2K6,NQO1
Pyrimidine Deoxyribonucleotides De Novo Biosynthesis I	1.26		0.0909	NME7,TYMS
Inosine-5'-phosphate Biosynthesis II	1.29		0.333	ADSL
Methylglyoxal Degradation I	1.29		0.333	HAGH
N-acetylglucosamine Degradation I	1.29		0.333	GNPDA2
Tetrahydrobiopterin Biosynthesis I	1.29		0.333	SPR
Tetrahydrobiopterin Biosynthesis II	1.29		0.333	SPR
Thiosulfate Disproportionation III (Rhodanese)	1.29		0.333	MPST
PFKFB4 Signaling Pathway	1.34		0.0652	MAP2K6,PRKACB,PRKAR1A
Insulin Secretion Signaling Pathway	1.34	2.82843	0.0336	CACNA2D1,EIF1,EIF4A2,GOSR1,HNF1A,PDHX,PRKACB,PRKAR1A,STAT1
Signaling by Rho Family GTPases	1.34	2.82843	0.0336	ACTA2,ARFIP2,BAIAP2,DES,MSN,PTK2,RAC3,SEPTIN3,VIM
Dopamine Receptor Signaling	1.34		0.0519	PPP1R11,PRKACB,PRKAR1A,SPR
Dilated Cardiomyopathy Signaling Pathway	1.37	2	0.0411	ACTA2,CACNA2D1,DES,PDE3A,PRKACB,PRKAR1A
Oxidative Phosphorylation	1.38	-1.34164	0.0459	COX6C,COX7A2,COX7C,NDUFA4,SDHC
Endocannabinoid Cancer Inhibition Pathway	1.41	-1.63299	0.042	HNF1A,MAP2K6,PRKACB,PRKAR1A,PTK2,VIM
Netrin Signaling	1.43	2	0.0556	CACNA2D1,PRKACB,PRKAR1A,RAC3
Tight Junction Signaling	1.44		0.0393	ACTA2,CASK,GOSR1,MARK2,PRKACB,PRKAR1A,TJP2
Alanine Biosynthesis II	1.46		0.5	GPT2
Alanine Degradation III	1.46		0.5	GPT2
L-cysteine Degradation III	1.46		0.5	MPST
NER (Nucleotide Excision Repair, Enhanced Pathway)	1.47		0.0485	ERCC3,POLA1,POLR2I,PRIM1,PRIM2
Agrin Interactions at Neuromuscular Junction	1.47	2	0.0571	ACTA2,EGFR,PTK2,RAC3
Hepatic Fibrosis Signaling Pathway	1.48	1.26491	0.031	ACTA2,CACNA2D1,CCDC88A,CSNK1E,FTH1,HNF1A,MAP2K6,PDCD4,PRKACB,PRKAR1A,PTK2,RAC3,SDHC
Actin Cytoskeleton Signaling	1.55	2.33333	0.0367	ACTA2,ARHGAP35,BAIAP2,MSN,PTK2,RAC3,TLN2,TRIO,VAV2
Fcγ Receptor-mediated Phagocytosis in Macrophages and Monocytes	1.62	2.23607	0.0532	ACTA2,GAB2,RAC3,TLN2,VAV2
DNA Double-Strand Break Repair by Homologous Recombination	1.62		0.143	NBN,POLA1
RhoA Signaling	1.67	1.63299	0.0484	ACTA2,ARHGAP35,BAIAP2,MSN,PTK2,SEPTIN3
Alanine Biosynthesis III	1.76		1	NFS1
Asparagine Biosynthesis I	1.76		1	ASNS
Glutamine Biosynthesis I	1.76		1	GLUL
Methylthiopropionate Biosynthesis	1.76		1	ADI1
Cell Cycle Control of Chromosomal Replication	1.79	2	0.0714	CDK5,POLA1,PRIM1,PRIM2
Amyotrophic Lateral Sclerosis Signaling	1.81		0.0522	BID,CACNA2D1,GLUL,NEFH,PRPH,RAB5B
Role of BRCA1 in DNA Damage Response	1.89		0.0625	CHEK1,NBN,PHF10,SMARCD3,STAT1
Amyloid Processing	1.93		0.0784	CDK5,CSNK1E,PRKACB,PRKAR1A
Glucocorticoid Receptor Signaling	2.17		0.0327	A2M,EGFR,ERCC3,FKBP5,GTF2A1,GTF2F1,GTF2F2,HSPA14,KRT73,NDUFA4,PHF10,POLR2I,PRKACB,SDHC,SMARCD3,STAT1,TAF10,TAF6,TAF9
Telomere Extension by Telomerase	2.69		0.2	NBN,XRCC5,XRCC6
DNA Double-Strand Break Repair by Non-Homologous End Joining	2.78		0.214	NBN,XRCC5,XRCC6
Androgen Signaling	3.72		0.0651	CACNA2D1,ERCC3,GTF2A1,GTF2F1,GTF2F2,POLR2I,PRKACB,PRKAR1A,TAF10,TAF6,TAF9
Assembly of RNA Polymerase II Complex	4.62	2.64575	0.14	ERCC3,GTF2A1,GTF2F1,POLR2I,TAF10,TAF6,TAF9
Upstream Regulators for My Projects->Training Project->1.5_MitoPPX vs WT - 2021-03-29 12:42 PM
Analysis	ID	Upstream Regulator	Expr Log Ratio	Molecule Type	Predicted Activation State	Activation z-score	Notes	Bias Term	Bias-corrected z-score	p-value of overlap	Target molecules in dataset	Mechanistic Network
1.5_MitoPPX vs WT - 2021-03-29 12:42 PM		CST5		other	Inhibited	-2.828	bias	-0.442	-0.954	2.95e-06	ADSL,AHNAK,BRIX1,EXOC3,MALSU1,MSN,PDCL3,PITRM1,PPAN,PRKACB,PUS1,RPF2,RRP15,S100A11,SEPTIN3,SNF8,TOMM22,VIM
1.5_MitoPPX vs WT - 2021-03-29 12:42 PM		APBB1		transcription regulator		0.762	bias	0.414	-0.058	4.67e-06	ACTA2,EGFR,TAGLN,TYMS,VLDLR
1.5_MitoPPX vs WT - 2021-03-29 12:42 PM		GLIPR2	0.347	other						2.25e-05	ACTA2,EGFR,VIM
1.5_MitoPPX vs WT - 2021-03-29 12:42 PM		HNF4A		transcription regulator		0.751		0.214	0.164	2.59e-05	AAMDC,ABCF3,ACTA2,AHNAK,ARFGAP1,ARFIP2,AS3MT,ASNS,C11orf58,CCDC25,CDK5,CHD1L,COX7A2,COX7C,CWF19L1,CXXC1,DCK,DNAJC17,DNPH1,EHD3,EIF4ENIF1,FTH1,GSTZ1,HIKESHI,HIRIP3,HNF1A,INTS7,IPO8,ISOC1,ISOC2,KIF3B,KLC4,LAMTOR2,MMUT,MSN,NBAS,NDUFA4,NFS1,NME7,NSA2,OTUD6B,PDCD4,PEG10,PPP1R11,PTK2,RIOK1,RSL24D1,SAMHD1,SDR39U1,ST13,STAM,STAMBP,STAT1,TAF6,TENM4,TOM1,TRMT6,TYMS,UTP11,WDR46,XPNPEP3,XRCC5,ZC3H15,ZCCHC9,Z…
1.5_MitoPPX vs WT - 2021-03-29 12:42 PM		MIR143-145a		group						5.56e-05	ACTA2,DES,TAGLN
1.5_MitoPPX vs WT - 2021-03-29 12:42 PM		miR-382-5p (miRNAs w/seed AAGUUGU)		mature microrna						5.56e-05	SEPTIN3,TAGLN,VIM
1.5_MitoPPX vs WT - 2021-03-29 12:42 PM		KDM5A	0.203	transcription regulator		-0.632	bias	-0.773		0.000146	COQ7,COX7A2,GPT2,MCAT,MSTO1,NDUFA4,PDE3A,SDHC,TOMM22,TXN2
1.5_MitoPPX vs WT - 2021-03-29 12:42 PM		XAV939		chemical reagent						0.00015	AHNAK,CSRP1,DES,DHX36,IGFBP2
1.5_MitoPPX vs WT - 2021-03-29 12:42 PM		TP53		transcription regulator		1.751		0.109	1.046	0.000152	A2M,ACOT11,ACTA2,ALDH1B1,ASNS,ATG7,BICD2,BID,CHEK1,CNN2,COX7A2,CSRP1,DCK,DDX56,EGFR,EIF4E2,ENSA,ERCC3,FAM120A,FAM3C,FKBP5,FTH1,GLRX,GLUL,IGFBP2,LPIN1,MAP2K6,MAPRE2,MCAT,NDUFA4,NFS1,P4HA1,PDHX,PEG10,POLA1,PPP4R2,PRIM1,PTK2,RBM34,RPS26,SDHC,ST13,STAMBP,STAT1,TMOD4,TOM1,TOMM22,TP53I3,TPD52L1,TRIO,TSPAN6,TXN2,TYMS,UNG,VIM,VLDLR,XRCC5	BRCA1,TP53
1.5_MitoPPX vs WT - 2021-03-29 12:42 PM		MED28	0.983	other						0.000189	ACTA2,CNN2,TAGLN
1.5_MitoPPX vs WT - 2021-03-29 12:42 PM		miR-145-5p (and other miRNAs w/seed UCCAGUU)		mature microrna		-1.851	bias	-0.91		0.000213	ACTA2,AHNAK,C11orf58,CCDC25,NDUFA4,TAGLN,UNG
1.5_MitoPPX vs WT - 2021-03-29 12:42 PM		PHF12		transcription regulator	Inhibited	-2.236	bias	-0.855		0.000283	BRIX1,DDX56,NMD3,RSL24D1,UTP11
1.5_MitoPPX vs WT - 2021-03-29 12:42 PM		ACTA2	1.567	other						0.000299	ACTA2,PTK2,VIM
1.5_MitoPPX vs WT - 2021-03-29 12:42 PM		ganetespib		chemical drug						0.000624	CHEK1,EGFR,STAT1
1.5_MitoPPX vs WT - 2021-03-29 12:42 PM		2,5-di-tert-butylhydroquinone		chemical toxicant						0.00095	ASNS,EIF1
1.5_MitoPPX vs WT - 2021-03-29 12:42 PM		LPXN		transcription regulator						0.00095	ACTA2,TAGLN
1.5_MitoPPX vs WT - 2021-03-29 12:42 PM		CYP1A2		enzyme		-0.447		0.04	-0.536	0.00135	ACOT11,IGFBP2,NQO1,QKI,VLDLR
1.5_MitoPPX vs WT - 2021-03-29 12:42 PM		OPRM1		g-protein coupled receptor						0.00143	EGFR,TLN2,VIM
1.5_MitoPPX vs WT - 2021-03-29 12:42 PM		BRCA1		transcription regulator		0.137	bias	0.278	-0.586	0.00157	EGFR,ENSA,ERCC3,FKBP5,LPIN1,NQO1,STAT1,TP53I3,VIM,XRCC6	BRCA1,TP53
1.5_MitoPPX vs WT - 2021-03-29 12:42 PM		arsenic		chemical toxicant		1.004	bias	0.255	0.502	0.00169	EGFR,FTH1,KEAP1,NQO1
1.5_MitoPPX vs WT - 2021-03-29 12:42 PM		FOLR1		transporter						0.00171	BASP1,BCAT2,COQ7,DNASE2,GLRX,PDCD4,TYMS
1.5_MitoPPX vs WT - 2021-03-29 12:42 PM		ANO1		ion channel						0.00188	ACTA2,TAGLN
1.5_MitoPPX vs WT - 2021-03-29 12:42 PM		ARID5B		transcription regulator						0.00188	ACTA2,TAGLN
1.5_MitoPPX vs WT - 2021-03-29 12:42 PM		Bc1		translation regulator						0.00188	ACTA2,TAGLN
1.5_MitoPPX vs WT - 2021-03-29 12:42 PM		proanthocyanidin derivative		chemical - other						0.00188	ATG7,MFGE8
1.5_MitoPPX vs WT - 2021-03-29 12:42 PM		CYP1A1		enzyme		-1.213		0.073	-1.372	0.00216	ACOT11,CNN2,IGFBP2,NQO1,PRPH,QKI,VLDLR
1.5_MitoPPX vs WT - 2021-03-29 12:42 PM		CCNK		kinase	Activated	2	bias	0.852		0.00218	CRELD1,SMARCD3,TAF10,TIMELESS
1.5_MitoPPX vs WT - 2021-03-29 12:42 PM		PRKAR1A	1.848	kinase		0.728		0.22	0.355	0.00218	EGFR,PRKAR1A,TUSC3,VIM
1.5_MitoPPX vs WT - 2021-03-29 12:42 PM		RNF181		enzyme	Activated	2	bias	0.852		0.00218	HDDC2,PDCD4,TPD52L1,WNK1
1.5_MitoPPX vs WT - 2021-03-29 12:42 PM		let-7a-5p (and other miRNAs w/seed GAGGUAG)		mature microrna	Inhibited	-3.057	bias	-0.91		0.00262	AARSD1,ACTA2,GAK,PRIM1,SEPTIN3,SYPL1,TAGLN,TRMT1,TYMS,VIM
1.5_MitoPPX vs WT - 2021-03-29 12:42 PM		PURA	0.928	transcription regulator						0.00269	ACTA2,CDK5,NEFH
1.5_MitoPPX vs WT - 2021-03-29 12:42 PM		TFCP2		transcription regulator						0.00269	A2M,POLA1,TYMS
1.5_MitoPPX vs WT - 2021-03-29 12:42 PM		UCP1		transporter	Activated	2.967		0.155	2.506	0.00288	ASNS,ATG7,BCAT2,BZW2,GSTZ1,HMBOX1,REEP6,TENM4,TXN2
1.5_MitoPPX vs WT - 2021-03-29 12:42 PM		GNA12		enzyme	Activated	2.414	bias	0.589		0.00295	ACTA2,BAIAP2,EGFR,TAGLN,VAV2,VIM
1.5_MitoPPX vs WT - 2021-03-29 12:42 PM		RB1	0.523	transcription regulator		0.653		0.199	0.003	0.00296	COQ7,COX7A2,DCK,DLK1,EHD3,GPT2,MCAT,MECR,MSN,MSTO1,NDUFA4,PBX3,PPT2,PRKAR1A,SDHC,TOMM22,TXN2,TYMS
1.5_MitoPPX vs WT - 2021-03-29 12:42 PM		bardoxolone		chemical drug		0	bias	0.268	-0.53	0.00308	ACTA2,FTH1,NQO1,RGPD4 (includes others)
1.5_MitoPPX vs WT - 2021-03-29 12:42 PM		PUF60	0.67	other						0.00309	XRCC5,XRCC6
1.5_MitoPPX vs WT - 2021-03-29 12:42 PM		TRA2B	0.751	other						0.00309	LPIN1,NQO1
1.5_MitoPPX vs WT - 2021-03-29 12:42 PM		floxuridine		chemical drug						0.00309	TYMS,UNG
1.5_MitoPPX vs WT - 2021-03-29 12:42 PM		CYP1B1		enzyme		-0.447		0.08	-0.626	0.00351	ACOT11,IGFBP2,NQO1,QKI,VLDLR
1.5_MitoPPX vs WT - 2021-03-29 12:42 PM		latrunculin B		chemical reagent						0.00382	ACTA2,DES,TAGLN
1.5_MitoPPX vs WT - 2021-03-29 12:42 PM		19,20-epoxydocosapentaenoic acid		chemical - endogenous mammalian						0.00458	ACTA2,DES
1.5_MitoPPX vs WT - 2021-03-29 12:42 PM		FGF12		other						0.00458	ACTA2,TAGLN
1.5_MitoPPX vs WT - 2021-03-29 12:42 PM		OTUD7B		peptidase						0.00458	ACTA2,PTK2
1.5_MitoPPX vs WT - 2021-03-29 12:42 PM		histidinol		chemical - endogenous mammalian						0.00458	ASNS,GPT2
1.5_MitoPPX vs WT - 2021-03-29 12:42 PM		miR-320b (and other miRNAs w/seed AAAGCUG)		mature microrna						0.00458	TAGLN,VIM
1.5_MitoPPX vs WT - 2021-03-29 12:42 PM		mir-192		microrna						0.00519	ACTA2,MSN,TYMS
1.5_MitoPPX vs WT - 2021-03-29 12:42 PM		PARP1	0.722	enzyme		0.785	bias	0.46	-0.319	0.00567	ATXN10,EGFR,LGALS3BP,PEG10,POLA1,PRIM2,STAT1
1.5_MitoPPX vs WT - 2021-03-29 12:42 PM		DDX5	0.515	enzyme	Inhibited	-2	bias	0.813		0.00578	ACTA2,COX6C,COX7A2,COX7C,NDUFA4
1.5_MitoPPX vs WT - 2021-03-29 12:42 PM		geldanamycin		chemical drug		-1.798	bias	-0.258	-0.919	0.00589	AARSD1,ACTA2,BRI3,CDK5,CHEK1,EGFR,FKBP5,PDCD4,ST13,STAT1,TPMT,TYMS
1.5_MitoPPX vs WT - 2021-03-29 12:42 PM		miR-293-5p (and other miRNAs w/seed CUCAAAC)		mature microrna						0.00598	GOLPH3,SEPTIN3,TAGLN
1.5_MitoPPX vs WT - 2021-03-29 12:42 PM		MCM7	1	enzyme						0.00634	CHEK1,EGFR
1.5_MitoPPX vs WT - 2021-03-29 12:42 PM		MRPS18B	0.806	other						0.00634	ACTA2,VIM
1.5_MitoPPX vs WT - 2021-03-29 12:42 PM		ZNF652		other						0.00634	EGFR,VIM
1.5_MitoPPX vs WT - 2021-03-29 12:42 PM		oxaliplatin		chemical drug						0.00658	BID,CDK5,EGFR,STAT1,VIM
1.5_MitoPPX vs WT - 2021-03-29 12:42 PM		POSTN		other						0.00722	ACTA2,DLK1,EGFR,VIM
1.5_MitoPPX vs WT - 2021-03-29 12:42 PM		TSC1		other		0.447		0.014	0.415	0.00746	GLRX,GLUL,LHPP,NQO1,STAT1
1.5_MitoPPX vs WT - 2021-03-29 12:42 PM		MGP		other						0.00775	ACTA2,HNF1A,TAGLN
1.5_MitoPPX vs WT - 2021-03-29 12:42 PM		NRF1		transcription regulator		0.068	bias	0.506		0.00793	COX7A2,FMR1,FTH1,NQO1,VIM
1.5_MitoPPX vs WT - 2021-03-29 12:42 PM		arsenic trioxide		chemical drug		0.898		0.063	0.745	0.00797	ATP6V1C1,COX7A2,COX7C,FTH1,GLRX,IDI1,KEAP1,MSN,NDUFA4,NQO1,RASA4,SDHC,TYMS	RB1,arsenic trioxide
1.5_MitoPPX vs WT - 2021-03-29 12:42 PM		CYTOR		other						0.00835	EGFR,STAT1
1.5_MitoPPX vs WT - 2021-03-29 12:42 PM		DUOXA1		other						0.00835	DCX,VIM
1.5_MitoPPX vs WT - 2021-03-29 12:42 PM		FBXL5		enzyme						0.00835	FTH1,NQO1
1.5_MitoPPX vs WT - 2021-03-29 12:42 PM		ONECUT2		transcription regulator						0.00835	BASP1,EGFR
1.5_MitoPPX vs WT - 2021-03-29 12:42 PM		miR-21-5p (and other miRNAs w/seed AGCUUAU)		mature microrna	Inhibited	-2.184	bias	-0.91		0.00841	ACTA2,FAM3C,GLCCI1,PDCD4,TAGLN
1.5_MitoPPX vs WT - 2021-03-29 12:42 PM		dimethylnitrosamine		chemical toxicant		1.951	bias	0.63		0.00848	ACTA2,DES,NQO1,VIM
1.5_MitoPPX vs WT - 2021-03-29 12:42 PM		SOX4		transcription regulator		1.129	bias	0.51		0.0088	ALDH1B1,CSNK1E,PITRM1,PTK2,SDR39U1,TAX1BP3,TENM4,TSPAN6,VIM
1.5_MitoPPX vs WT - 2021-03-29 12:42 PM		lysophosphatidic acid		chemical - other	Activated	2.398	bias	0.683		0.00884	ACTA2,CACNA2D1,EGFR,FKBP5,TAGLN,VIM
1.5_MitoPPX vs WT - 2021-03-29 12:42 PM		ST1926		chemical drug		-0.707	bias	-0.877		0.00899	ARSA,COX6C,COX7A2,COX7C,EIF4A2,FKBP5,RPS26,ST13
1.5_MitoPPX vs WT - 2021-03-29 12:42 PM		BRD1	1.17	other						0.0106	UTP25,ZC3H15
1.5_MitoPPX vs WT - 2021-03-29 12:42 PM		DNM3OS		other						0.0106	NBN,XRCC5
1.5_MitoPPX vs WT - 2021-03-29 12:42 PM		HGS	0.984	other						0.0106	EGFR,STAM
1.5_MitoPPX vs WT - 2021-03-29 12:42 PM		PKN1		kinase						0.0106	ACTA2,TAGLN
1.5_MitoPPX vs WT - 2021-03-29 12:42 PM		NOTCH4		transcription regulator						0.0121	ACTA2,DES,TAGLN
1.5_MitoPPX vs WT - 2021-03-29 12:42 PM		glutamine		chemical - endogenous mammalian		0	bias	-0.28	0.56	0.0127	ACTA2,ASNS,ATG7,IGFBP2,PICK1,VIM
1.5_MitoPPX vs WT - 2021-03-29 12:42 PM		8-chlorophenylthio-adenosine 3',5'-cyclic monophosphate		chemical - kinase inhibitor		0.981	bias	0.379	0.226	0.0131	BCAT2,BID,LPIN1,PRKAR1A
1.5_MitoPPX vs WT - 2021-03-29 12:42 PM		ACTG1		other						0.0131	ACTA2,TAGLN
1.5_MitoPPX vs WT - 2021-03-29 12:42 PM		NMNAT1		enzyme						0.0131	ATXN10,PEG10
1.5_MitoPPX vs WT - 2021-03-29 12:42 PM		TP53BP2		other						0.0131	TP53I3,VIM
1.5_MitoPPX vs WT - 2021-03-29 12:42 PM		caffeic acid phenethyl ester		chemical drug		-0.988	bias	-0.68		0.0132	EGFR,ERCC3,FTH1,NQO1,ST13,VIM
1.5_MitoPPX vs WT - 2021-03-29 12:42 PM		KLF3		transcription regulator		-1.941	bias	-0.279	-0.934	0.0133	ACOT11,AHNAK,ARFGAP2,DUS3L,GPSM1,LIN54,MCAT,MSN,MSTO1,PLPP2,PUM2,TRABD,VIM
1.5_MitoPPX vs WT - 2021-03-29 12:42 PM		ESR1		ligand-dependent nuclear receptor		1.223		0.135	0.485	0.0141	ACTA2,AHNAK,ALK,ARFGAP1,ARFIP2,CDK5,CHEK1,COG6,EGFR,FMR1,GLRX,GOSR1,ICA1,IGFBP2,KIF3B,LGALS3BP,MAP2K6,NEK1,NQO1,PDCD4,POLA1,PRKACB,PRKAR1A,PTK2,PTTG1IP,RAB5B,SAMHD1,STAT1,TAGLN,TJP2,TOM1,TP53I3,TPD52L1,TRIO,USP19,VIM,WNK1
1.5_MitoPPX vs WT - 2021-03-29 12:42 PM		puromycin aminonucleoside		chemical reagent		0.816	bias	0.405	-0.174	0.0144	A2M,ASNS,EXOC3,EXOC7,S100A11,VIM
1.5_MitoPPX vs WT - 2021-03-29 12:42 PM		metribolone		chemical reagent	Activated	2.879	bias	0.689		0.015	ADSL,ALDH1B1,ATP6V1C1,CHEK1,CLN6,COX6C,COX7A2,FKBP5,IDI1,PDHX,PITRM1,PRKACB,REEP6,STK39,TOMM22
1.5_MitoPPX vs WT - 2021-03-29 12:42 PM		FN1		enzyme		1.912	bias	0.521		0.015	ACTA2,EGFR,EPB41L1,PRKAR1A,SDHC,TAGLN,TOMM22,VAV2,VIM
1.5_MitoPPX vs WT - 2021-03-29 12:42 PM		DGCR5		other						0.0158	EGFR,VIM
1.5_MitoPPX vs WT - 2021-03-29 12:42 PM		FOXD1		transcription regulator						0.0158	ISL1,PRKAR1A
1.5_MitoPPX vs WT - 2021-03-29 12:42 PM		G2535		chemical reagent						0.0158	EGFR,VIM
1.5_MitoPPX vs WT - 2021-03-29 12:42 PM		HAS2		enzyme						0.0158	ACTA2,PTK2
1.5_MitoPPX vs WT - 2021-03-29 12:42 PM		TNFSF8		cytokine						0.0158	XRCC5,XRCC6
1.5_MitoPPX vs WT - 2021-03-29 12:42 PM		mGluR		group						0.0158	EGFR,FMR1
1.5_MitoPPX vs WT - 2021-03-29 12:42 PM		AKT2		kinase						0.0159	ACTA2,NQO1,PDCD4,VIM
1.5_MitoPPX vs WT - 2021-03-29 12:42 PM		ANGPT2		growth factor		1.195	bias	0.67		0.0167	ACTA2,EGFR,EIF1,KIF1C,MFGE8,PDCD4,POLA1,ST13,VIM
1.5_MitoPPX vs WT - 2021-03-29 12:42 PM		butylated hydroxyanisol		chemical toxicant						0.0177	EGFR,HNF1A,NQO1
1.5_MitoPPX vs WT - 2021-03-29 12:42 PM		oltipraz		chemical drug						0.0177	FTH1,HNF1A,NQO1
1.5_MitoPPX vs WT - 2021-03-29 12:42 PM		2-nitrophenyl EGTA		chemical reagent						0.0179	AHNAK
1.5_MitoPPX vs WT - 2021-03-29 12:42 PM		5-fluorouridine		chemical - endogenous mammalian						0.0179	TYMS
1.5_MitoPPX vs WT - 2021-03-29 12:42 PM		ABLIM1		other						0.0179	TAGLN
1.5_MitoPPX vs WT - 2021-03-29 12:42 PM		ABLIM2		other						0.0179	TAGLN
1.5_MitoPPX vs WT - 2021-03-29 12:42 PM		ABLIM3		other						0.0179	TAGLN
1.5_MitoPPX vs WT - 2021-03-29 12:42 PM		APBB3		other						0.0179	TYMS
1.5_MitoPPX vs WT - 2021-03-29 12:42 PM		ARAP1		other						0.0179	EGFR
1.5_MitoPPX vs WT - 2021-03-29 12:42 PM		ASF1B	0.58	other						0.0179	ASF1A
1.5_MitoPPX vs WT - 2021-03-29 12:42 PM		CASS4		other						0.0179	PTK2
1.5_MitoPPX vs WT - 2021-03-29 12:42 PM		CDK3		kinase						0.0179	TYMS
1.5_MitoPPX vs WT - 2021-03-29 12:42 PM		CHMP6	0.709	other						0.0179	EGFR
1.5_MitoPPX vs WT - 2021-03-29 12:42 PM		DEGS1	1.015	enzyme						0.0179	EGFR
1.5_MitoPPX vs WT - 2021-03-29 12:42 PM		DNAJB2		other						0.0179	ATXN3
1.5_MitoPPX vs WT - 2021-03-29 12:42 PM		DPP3	0.953	peptidase						0.0179	NQO1
1.5_MitoPPX vs WT - 2021-03-29 12:42 PM		EXOC5		other						0.0179	ACTA2
1.5_MitoPPX vs WT - 2021-03-29 12:42 PM		FCHSD2		other						0.0179	EGFR
1.5_MitoPPX vs WT - 2021-03-29 12:42 PM		FOXD2		transcription regulator						0.0179	PRKAR1A
1.5_MitoPPX vs WT - 2021-03-29 12:42 PM		FRMPD1		other						0.0179	GPSM1
1.5_MitoPPX vs WT - 2021-03-29 12:42 PM		Flotillin		group						0.0179	EGFR
1.5_MitoPPX vs WT - 2021-03-29 12:42 PM		Frizzled		group						0.0179	EGFR
1.5_MitoPPX vs WT - 2021-03-29 12:42 PM		GAK	1.5	kinase						0.0179	EGFR
1.5_MitoPPX vs WT - 2021-03-29 12:42 PM		GPLD1		enzyme						0.0179	LGALS3BP
1.5_MitoPPX vs WT - 2021-03-29 12:42 PM		ISCU		other						0.0179	FTH1
1.5_MitoPPX vs WT - 2021-03-29 12:42 PM		ITIH5		other						0.0179	ACTA2
1.5_MitoPPX vs WT - 2021-03-29 12:42 PM		KIF26B	1.78	other						0.0179	NQO1
1.5_MitoPPX vs WT - 2021-03-29 12:42 PM		MAGT1	0.556	enzyme						0.0179	TUSC3
1.5_MitoPPX vs WT - 2021-03-29 12:42 PM		MYLPF		other						0.0179	ACTA2
1.5_MitoPPX vs WT - 2021-03-29 12:42 PM		PACSIN2	1.833	transporter						0.0179	EGFR
1.5_MitoPPX vs WT - 2021-03-29 12:42 PM		POLA2	1.444	enzyme						0.0179	POLA1
1.5_MitoPPX vs WT - 2021-03-29 12:42 PM		RXFP1		g-protein coupled receptor						0.0179	ACTA2
1.5_MitoPPX vs WT - 2021-03-29 12:42 PM		TBC1D16		other						0.0179	EGFR
1.5_MitoPPX vs WT - 2021-03-29 12:42 PM		TNS4		other						0.0179	EGFR
1.5_MitoPPX vs WT - 2021-03-29 12:42 PM		TRI-AAT9-1		other						0.0179	EGFR
1.5_MitoPPX vs WT - 2021-03-29 12:42 PM		TRIM72		enzyme						0.0179	ACTA2
1.5_MitoPPX vs WT - 2021-03-29 12:42 PM		TSTA3	1.057	enzyme						0.0179	ACTA2
1.5_MitoPPX vs WT - 2021-03-29 12:42 PM		VPS25	1.193	other						0.0179	EGFR
1.5_MitoPPX vs WT - 2021-03-29 12:42 PM		WBP11	0.81	phosphatase						0.0179	TUBGCP6
1.5_MitoPPX vs WT - 2021-03-29 12:42 PM		anti-miR-126-3p inhibitor		chemical reagent						0.0179	TOM1
1.5_MitoPPX vs WT - 2021-03-29 12:42 PM		ferric citrate		chemical drug						0.0179	FTH1
1.5_MitoPPX vs WT - 2021-03-29 12:42 PM		fucose		chemical - endogenous mammalian						0.0179	ACTA2
1.5_MitoPPX vs WT - 2021-03-29 12:42 PM		metabolite		chemical - endogenous mammalian						0.0179	NQO1
1.5_MitoPPX vs WT - 2021-03-29 12:42 PM		metalloproteinase inhibitor		chemical drug						0.0179	EGFR
1.5_MitoPPX vs WT - 2021-03-29 12:42 PM		miR-513a-3p (and other miRNAs w/seed AAAUUUC)		mature microrna						0.0179	FMR1
1.5_MitoPPX vs WT - 2021-03-29 12:42 PM		miR-542-5p (miRNAs w/seed CGGGGAU)		mature microrna						0.0179	EGFR
1.5_MitoPPX vs WT - 2021-03-29 12:42 PM		miR-741-3p (miRNAs w/seed GAGAGAU)		mature microrna						0.0179	FMR1
1.5_MitoPPX vs WT - 2021-03-29 12:42 PM		miR-880-3p (miRNAs w/seed ACUCCAU)		mature microrna						0.0179	FMR1
1.5_MitoPPX vs WT - 2021-03-29 12:42 PM		mir-465		microrna						0.0179	FMR1
1.5_MitoPPX vs WT - 2021-03-29 12:42 PM		mir-743		microrna						0.0179	FMR1
1.5_MitoPPX vs WT - 2021-03-29 12:42 PM		mir-881		microrna						0.0179	FMR1
1.5_MitoPPX vs WT - 2021-03-29 12:42 PM		mir-891		microrna						0.0179	FMR1
1.5_MitoPPX vs WT - 2021-03-29 12:42 PM		namitecan		chemical drug						0.0179	EGFR
1.5_MitoPPX vs WT - 2021-03-29 12:42 PM		nolatrexed		chemical drug						0.0179	TYMS
1.5_MitoPPX vs WT - 2021-03-29 12:42 PM		panitumumab		biologic drug						0.0179	EGFR
1.5_MitoPPX vs WT - 2021-03-29 12:42 PM		pentachlorophenol		chemical toxicant						0.0179	NQO1
1.5_MitoPPX vs WT - 2021-03-29 12:42 PM		pregabalin		chemical drug						0.0179	CACNA2D1
1.5_MitoPPX vs WT - 2021-03-29 12:42 PM		trifluridine		chemical drug						0.0179	TYMS
1.5_MitoPPX vs WT - 2021-03-29 12:42 PM		CCAT1		other						0.0188	EGFR,VIM
1.5_MitoPPX vs WT - 2021-03-29 12:42 PM		HNRNPAB	0.644	enzyme						0.0188	ACTA2,VIM
1.5_MitoPPX vs WT - 2021-03-29 12:42 PM		TOP1	0.775	enzyme						0.0188	ASNS,CDK5
1.5_MitoPPX vs WT - 2021-03-29 12:42 PM		Pln		other						0.019	DES,RAB5B,VIM,VLDLR
1.5_MitoPPX vs WT - 2021-03-29 12:42 PM		SERPINF1		other		-1.964		-0.058	-1.85	0.019	ACTA2,BID,NEFH,VIM
1.5_MitoPPX vs WT - 2021-03-29 12:42 PM		hexachlorobenzene		chemical toxicant		1.982	bias	0.782		0.019	A2M,ASNS,S100A11,VIM
1.5_MitoPPX vs WT - 2021-03-29 12:42 PM		SSRP1	0.684	transcription regulator						0.0209	MSN,TAGLN,TP53I3
1.5_MitoPPX vs WT - 2021-03-29 12:42 PM		ANGPTL4		other						0.0219	LPIN1,STAT1
1.5_MitoPPX vs WT - 2021-03-29 12:42 PM		FRS2		other						0.0219	ACTA2,TAGLN
1.5_MitoPPX vs WT - 2021-03-29 12:42 PM		L1CAM	-0.743	other						0.0219	IDI1,NBN
1.5_MitoPPX vs WT - 2021-03-29 12:42 PM		LAMA2		other						0.0219	ACTA2,DES
1.5_MitoPPX vs WT - 2021-03-29 12:42 PM		MED16		transcription regulator						0.0219	TAGLN,VIM
1.5_MitoPPX vs WT - 2021-03-29 12:42 PM		PDGFRB		kinase						0.0219	ACTA2,EGFR
1.5_MitoPPX vs WT - 2021-03-29 12:42 PM		Pdgfr		group						0.0219	ACTA2,VIM
1.5_MitoPPX vs WT - 2021-03-29 12:42 PM		adefovir dipivoxil		chemical drug						0.0219	ACTA2,DES
1.5_MitoPPX vs WT - 2021-03-29 12:42 PM		KLF5		transcription regulator		0.655	bias	0.509		0.0225	ACTA2,GPSM1,SLC35F6,TAGLN
1.5_MitoPPX vs WT - 2021-03-29 12:42 PM		phenylbutazone		chemical drug		1.987	bias	0.698		0.0225	A2M,ASNS,S100A11,VIM
1.5_MitoPPX vs WT - 2021-03-29 12:42 PM		miR-1-3p (and other miRNAs w/seed GGAAUGU)		mature microrna	Inhibited	-2.791	bias	-0.91		0.0228	CSRP1,EGFR,GAK,GNPDA2,LZTFL1,PDCD4,POLA1,XPNPEP3
1.5_MitoPPX vs WT - 2021-03-29 12:42 PM		SEL1L	0.825	other	Inhibited	-2.236		-0.021	-2.19	0.0239	CASK,COX7A2,COX7C,EGFR,NDUFA4
1.5_MitoPPX vs WT - 2021-03-29 12:42 PM		MEIS1		transcription regulator						0.0245	CHD9,DLK1,PBX3
1.5_MitoPPX vs WT - 2021-03-29 12:42 PM		DNAJC3		other						0.0253	BASP1,MPST
1.5_MitoPPX vs WT - 2021-03-29 12:42 PM		HOXA4		transcription regulator						0.0253	ACTA2,TAGLN
1.5_MitoPPX vs WT - 2021-03-29 12:42 PM		LAMC1	0.429	other						0.0253	ACTA2,VIM
1.5_MitoPPX vs WT - 2021-03-29 12:42 PM		MEG3		other						0.0253	ACTA2,VIM
1.5_MitoPPX vs WT - 2021-03-29 12:42 PM		mir-375		microrna						0.0253	ACTA2,QKI
1.5_MitoPPX vs WT - 2021-03-29 12:42 PM		verteporfin		chemical drug						0.0253	EGFR,VIM
1.5_MitoPPX vs WT - 2021-03-29 12:42 PM		ADAM10	1.119	peptidase						0.026	ACTA2,BID,CACNA2D1,EGFR,QKI
1.5_MitoPPX vs WT - 2021-03-29 12:42 PM		sphingosine-1-phosphate		chemical - endogenous mammalian	Activated	2.177	bias	0.43	1.24	0.026	ACTA2,EGFR,PRPH,TAGLN,VIM
1.5_MitoPPX vs WT - 2021-03-29 12:42 PM		ETV4		transcription regulator						0.0263	ACTA2,PTK2,VIM
1.5_MitoPPX vs WT - 2021-03-29 12:42 PM		crizotinib		chemical drug						0.0263	ALK,EGFR,VIM
1.5_MitoPPX vs WT - 2021-03-29 12:42 PM		PLN		transporter						0.0278	DES,RAB5B,VIM,VLDLR
1.5_MitoPPX vs WT - 2021-03-29 12:42 PM		gentamicin C		chemical drug	Activated	2	bias	0.768		0.0278	A2M,ASNS,S100A11,VIM
1.5_MitoPPX vs WT - 2021-03-29 12:42 PM		G protein alpha		group		1.342	bias	0.754		0.0281	ARFIP2,COG6,EGFR,GOLPH3,OSGEP
1.5_MitoPPX vs WT - 2021-03-29 12:42 PM		NLRP3		other		-0.063		-0.148	0.263	0.0281	ACTA2,PRIM1,PRIM2,TYMS,VIM
1.5_MitoPPX vs WT - 2021-03-29 12:42 PM		CAMK4	1.183	kinase						0.0283	CSRP1,DCX,FMR1
1.5_MitoPPX vs WT - 2021-03-29 12:42 PM		HDL-cholesterol		complex						0.0283	GPT2,IDI1,VLDLR
1.5_MitoPPX vs WT - 2021-03-29 12:42 PM		alvocidib		chemical drug						0.0283	EGFR,XRCC5,XRCC6
1.5_MitoPPX vs WT - 2021-03-29 12:42 PM		CAPN3		peptidase						0.0288	FTH1,GSTZ1
1.5_MitoPPX vs WT - 2021-03-29 12:42 PM		NRP1		transmembrane receptor						0.0288	ACTA2,PTK2
1.5_MitoPPX vs WT - 2021-03-29 12:42 PM		calpeptin		chemical reagent						0.0288	PTK2,VIM
1.5_MitoPPX vs WT - 2021-03-29 12:42 PM		CUX1	1.347	transcription regulator						0.0292	FTO,POLA1,PTK2,VIM
1.5_MitoPPX vs WT - 2021-03-29 12:42 PM		lomustine		chemical drug	Activated	2	bias	0.77		0.0292	A2M,ASNS,S100A11,VIM
1.5_MitoPPX vs WT - 2021-03-29 12:42 PM		mir-210		microrna		-1	bias	-0.814		0.0293	CHD9,CLASP2,EPB41L1,FAM3C,NDUFA4
1.5_MitoPPX vs WT - 2021-03-29 12:42 PM		PML	0.675	transcription regulator		-0.227		0.024	-0.284	0.0295	EGFR,IDI1,NQO1,STAT1,TRIO,TXN2,VIM
1.5_MitoPPX vs WT - 2021-03-29 12:42 PM		miR-155-5p (miRNAs w/seed UAAUGCU)		mature microrna	Inhibited	-2.646	bias	-0.91		0.0295	ANKFY1,ARFIP2,ATP6V1C1,EGFR,MPZL1,PDE3A,SYPL1
1.5_MitoPPX vs WT - 2021-03-29 12:42 PM		PTEN		phosphatase		-0.78		-0.032	-0.644	0.03	CHEK1,CSNK1E,CSRP1,DENR,DNPH1,EGFR,FTH1,GTF2A1,HDDC2,IDI1,IGFBP2,KIF3B,LHPP,NBN,NQO1,PDCD4,SBF1,TAF10,TOM1,XRCC5
1.5_MitoPPX vs WT - 2021-03-29 12:42 PM		CAB39L	0.942	kinase						0.0303	COX6C,COX7C,NDUFA4
1.5_MitoPPX vs WT - 2021-03-29 12:42 PM		flutamide		chemical drug						0.0304	DCX,HNF1A,NQO1,TPD52L1,VIM
1.5_MitoPPX vs WT - 2021-03-29 12:42 PM		BMI1	0.266	transcription regulator						0.0307	P4HA1,TP53I3,TUSC3,VIM
1.5_MitoPPX vs WT - 2021-03-29 12:42 PM		triamterene		chemical drug		1.982	bias	0.827		0.0307	A2M,ASNS,S100A11,VIM
1.5_MitoPPX vs WT - 2021-03-29 12:42 PM		doxorubicin		chemical drug		1.321	bias	0.303	0.332	0.0312	A2M,ASNS,ATG7,CHEK1,DES,EGFR,FTH1,LGALS3BP,NQO1,PDE3A,S100A11,STAT1,TP53I3,VIM
1.5_MitoPPX vs WT - 2021-03-29 12:42 PM		fulvestrant		chemical drug		0.287		-0.211	0.913	0.0315	ASNS,EGFR,FNTA,GAB2,MAP2K6,NQO1,PDCD4,PRIM1,TIMELESS,USP19
1.5_MitoPPX vs WT - 2021-03-29 12:42 PM		CD 437		chemical drug		-0.707	bias	-0.75		0.032	ARSA,COX6C,COX7A2,COX7C,EIF4A2,FKBP5,FTH1,ST13
1.5_MitoPPX vs WT - 2021-03-29 12:42 PM		CSK	0.773	kinase						0.0326	PTK2,TAGLN
1.5_MitoPPX vs WT - 2021-03-29 12:42 PM		NREP		other						0.0326	ACTA2,TAGLN
1.5_MitoPPX vs WT - 2021-03-29 12:42 PM		S1PR3		g-protein coupled receptor						0.0326	ACTA2,TAGLN
1.5_MitoPPX vs WT - 2021-03-29 12:42 PM		ZNF148		transcription regulator						0.0326	STAT1,VIM
1.5_MitoPPX vs WT - 2021-03-29 12:42 PM		ELAVL1	1.014	other		1.633	bias	0.572		0.0328	ACTA2,EIF4E2,EIF4ENIF1,LGALS3BP,PDCD4,STAT1,TAF9,VIM
1.5_MitoPPX vs WT - 2021-03-29 12:42 PM		AG490		chemical - kinase inhibitor		-0.08	bias	-0.74		0.0328	A2M,ACTA2,FTO,STAT1,TAGLN
1.5_MitoPPX vs WT - 2021-03-29 12:42 PM		ETV5		transcription regulator	Inhibited	-2		0.192	-2.383	0.0328	AHNAK,MSN,QKI,SAMHD1,TJP2
1.5_MitoPPX vs WT - 2021-03-29 12:42 PM		clofibrate		chemical drug		0.585	bias	0.446	-0.406	0.0328	CHEK1,EGFR,NBN,NQO1,PDCD4
1.5_MitoPPX vs WT - 2021-03-29 12:42 PM		PRL		cytokine		1.934	bias	0.613		0.0335	A2M,DES,EGFR,GPSM1,MFGE8,MSN,PTK2,SAMHD1,STAT1,VIM
1.5_MitoPPX vs WT - 2021-03-29 12:42 PM		sorafenib		chemical drug						0.0346	ACTA2,BID,VIM
1.5_MitoPPX vs WT - 2021-03-29 12:42 PM		MYCN		transcription regulator		0.563		0.199	0.002	0.0349	ABCF3,ATXN2,BASP1,BID,EGFR,NBN,PTK2,RPS26,TAGLN,VIM
1.5_MitoPPX vs WT - 2021-03-29 12:42 PM		fenamic acid		chemical reagent	Activated	2	bias	0.778		0.0353	A2M,ASNS,S100A11,VIM
1.5_MitoPPX vs WT - 2021-03-29 12:42 PM		3,3'-iminodipropionitrile		chemical toxicant						0.0355	CDK5
1.5_MitoPPX vs WT - 2021-03-29 12:42 PM		ACTC1		enzyme						0.0355	ACTA2
1.5_MitoPPX vs WT - 2021-03-29 12:42 PM		AR-12		chemical - kinase inhibitor						0.0355	EGFR
1.5_MitoPPX vs WT - 2021-03-29 12:42 PM		ARHGEF12		other						0.0355	ACTA2
1.5_MitoPPX vs WT - 2021-03-29 12:42 PM		ARSB	1.253	enzyme						0.0355	EGFR
1.5_MitoPPX vs WT - 2021-03-29 12:42 PM		CGGBP1	0.955	transcription regulator						0.0355	FMR1
1.5_MitoPPX vs WT - 2021-03-29 12:42 PM		CTS-1027		chemical drug						0.0355	ACTA2
1.5_MitoPPX vs WT - 2021-03-29 12:42 PM		Crm197		biologic drug						0.0355	EGFR
1.5_MitoPPX vs WT - 2021-03-29 12:42 PM		DLEU2		other						0.0355	PRKACB
1.5_MitoPPX vs WT - 2021-03-29 12:42 PM		EIF2B5	0.755	other						0.0355	TAGLN
1.5_MitoPPX vs WT - 2021-03-29 12:42 PM		EIF4E2	1.645	translation regulator						0.0355	EGFR
1.5_MitoPPX vs WT - 2021-03-29 12:42 PM		ENC1		peptidase						0.0355	NQO1
1.5_MitoPPX vs WT - 2021-03-29 12:42 PM		FBLIM1		other						0.0355	EGFR
1.5_MitoPPX vs WT - 2021-03-29 12:42 PM		GAS5-AS1		other						0.0355	ACTA2
1.5_MitoPPX vs WT - 2021-03-29 12:42 PM		GGA2		transporter						0.0355	GGA1
1.5_MitoPPX vs WT - 2021-03-29 12:42 PM		GSTZ1	1.66	enzyme						0.0355	NQO1
1.5_MitoPPX vs WT - 2021-03-29 12:42 PM		KB-R7785		chemical - protease inhibitor						0.0355	EGFR
1.5_MitoPPX vs WT - 2021-03-29 12:42 PM		KHDRBS2		other						0.0355	STAT1
1.5_MitoPPX vs WT - 2021-03-29 12:42 PM		LBH		transcription regulator						0.0355	POLA1
1.5_MitoPPX vs WT - 2021-03-29 12:42 PM		LPIN2		phosphatase						0.0355	LPIN1
1.5_MitoPPX vs WT - 2021-03-29 12:42 PM		LY3039478		chemical drug						0.0355	VIM
1.5_MitoPPX vs WT - 2021-03-29 12:42 PM		MAP3K21		kinase						0.0355	VIM
1.5_MitoPPX vs WT - 2021-03-29 12:42 PM		MCPH1		other						0.0355	CHEK1
1.5_MitoPPX vs WT - 2021-03-29 12:42 PM		MIR4767		microrna						0.0355	EGFR
1.5_MitoPPX vs WT - 2021-03-29 12:42 PM		NUBP1	1.036	other						0.0355	FTH1
1.5_MitoPPX vs WT - 2021-03-29 12:42 PM		PRPF8	0.617	other						0.0355	TUBGCP6
1.5_MitoPPX vs WT - 2021-03-29 12:42 PM		PSMB2	0.859	peptidase						0.0355	ATG7
1.5_MitoPPX vs WT - 2021-03-29 12:42 PM		RAMP3		g-protein coupled receptor						0.0355	VIM
1.5_MitoPPX vs WT - 2021-03-29 12:42 PM		RNF43		enzyme						0.0355	GLUL
1.5_MitoPPX vs WT - 2021-03-29 12:42 PM		RPLP2	0.784	other						0.0355	PDCD4
1.5_MitoPPX vs WT - 2021-03-29 12:42 PM		RPS4Y1		other						0.0355	VIM
1.5_MitoPPX vs WT - 2021-03-29 12:42 PM		RRM1	1.299	enzyme						0.0355	DES
1.5_MitoPPX vs WT - 2021-03-29 12:42 PM		SETX		enzyme						0.0355	ENSA
1.5_MitoPPX vs WT - 2021-03-29 12:42 PM		SLC9A9		transporter						0.0355	FTH1
1.5_MitoPPX vs WT - 2021-03-29 12:42 PM		SRRT	1.057	other						0.0355	PDCD4
1.5_MitoPPX vs WT - 2021-03-29 12:42 PM		STX6		transporter						0.0355	PTK2
1.5_MitoPPX vs WT - 2021-03-29 12:42 PM		TIAM2		enzyme						0.0355	VIM
1.5_MitoPPX vs WT - 2021-03-29 12:42 PM		TTC7A		other						0.0355	EGFR
1.5_MitoPPX vs WT - 2021-03-29 12:42 PM		USP13	2.197	peptidase						0.0355	STAT1
1.5_MitoPPX vs WT - 2021-03-29 12:42 PM		WASHC1		other						0.0355	EGFR
1.5_MitoPPX vs WT - 2021-03-29 12:42 PM		castanospermine		chemical reagent						0.0355	CNTNAP1
1.5_MitoPPX vs WT - 2021-03-29 12:42 PM		miR-1298-5p (and other miRNAs w/seed UCAUUCG)		mature microrna						0.0355	PTK2
1.5_MitoPPX vs WT - 2021-03-29 12:42 PM		miR-16-1-3p (miRNAs w/seed CAGUAUU)		mature microrna						0.0355	CHEK1
1.5_MitoPPX vs WT - 2021-03-29 12:42 PM		mir-878		microrna						0.0355	FMR1
1.5_MitoPPX vs WT - 2021-03-29 12:42 PM		mir-880		microrna						0.0355	FMR1
1.5_MitoPPX vs WT - 2021-03-29 12:42 PM		propionate derivative		chemical - other						0.0355	MMUT
1.5_MitoPPX vs WT - 2021-03-29 12:42 PM		tyrphostin AG 1295		chemical - kinase inhibitor						0.0355	ACTA2
1.5_MitoPPX vs WT - 2021-03-29 12:42 PM		zoptarelin doxorubicin		biologic drug						0.0355	EGFR
1.5_MitoPPX vs WT - 2021-03-29 12:42 PM		CCAT2		other						0.0365	ACTA2,VIM
1.5_MitoPPX vs WT - 2021-03-29 12:42 PM		NCAM1	1.143	other						0.0365	EGFR,GLUL
1.5_MitoPPX vs WT - 2021-03-29 12:42 PM		TOR1A		enzyme						0.0365	BASP1,MPST
1.5_MitoPPX vs WT - 2021-03-29 12:42 PM		bevacizumab		biologic drug						0.0365	EGFR,VIM
1.5_MitoPPX vs WT - 2021-03-29 12:42 PM		triclosan		chemical drug						0.0365	ACTA2,NQO1
1.5_MitoPPX vs WT - 2021-03-29 12:42 PM		TNFSF10		cytokine		1.432		0.175	1.045	0.0366	BID,EGFR,FTH1,STAT1,TAF6
1.5_MitoPPX vs WT - 2021-03-29 12:42 PM		NORAD		other						0.0369	BASP1,SSBP3,TAGLN
1.5_MitoPPX vs WT - 2021-03-29 12:42 PM		plerixafor		chemical drug						0.0369	ACTA2,DCK,ISL1
1.5_MitoPPX vs WT - 2021-03-29 12:42 PM		ATG5		other		1.067		0.238	0.596	0.0369	CLASP2,LAMTOR2,MAP2K6,NQO1
1.5_MitoPPX vs WT - 2021-03-29 12:42 PM		PLAU		peptidase		1.067	bias	0.406	0.262	0.0369	ACTA2,EGFR,IGFBP2,VIM
1.5_MitoPPX vs WT - 2021-03-29 12:42 PM		SMARCA2	0.929	transcription regulator						0.0369	DES,FKBP5,TAGLN,TYMS
1.5_MitoPPX vs WT - 2021-03-29 12:42 PM		USF2		transcription regulator						0.0369	FMR1,LGALS3BP,P4HA1,PRKAR1A
1.5_MitoPPX vs WT - 2021-03-29 12:42 PM		mir-133		microrna	Inhibited	-2	bias	-0.752		0.0369	ARFIP2,MSN,QKI,TAGLN
1.5_MitoPPX vs WT - 2021-03-29 12:42 PM		HRAS		enzyme		0	bias	0.272	-0.544	0.038	A2M,ASNS,CBX2,CNN2,CSRP1,EGFR,EIF4E2,MFGE8,NPTN,NQO1,PDCD4,PPP6R3,TAGLN,TENM4,TLN2,TOM1,TSPAN6,TYMS,VIM
1.5_MitoPPX vs WT - 2021-03-29 12:42 PM		VHL		transcription regulator						0.0383	EGFR,FTH1,HNF1A,TAGLN,TYMS,VIM
1.5_MitoPPX vs WT - 2021-03-29 12:42 PM		GLI1		transcription regulator		1.526	bias	0.753		0.0387	BID,C11orf96,GOSR1,PLPP2,PPT2,SCD5,TOM1,VIM
1.5_MitoPPX vs WT - 2021-03-29 12:42 PM		MAPT		other						0.0388	A2M,BASP1,CCDC25,CDK5,CLASP2,COX7A2,CXXC1,EIF4A2,ENSA,IGFBP2,LGALS3BP,MSN,NEFH,SEPTIN3,TLN2,VIM
1.5_MitoPPX vs WT - 2021-03-29 12:42 PM		SAHM1		chemical reagent						0.0392	NLE1,P4HA1,PUS7
1.5_MitoPPX vs WT - 2021-03-29 12:42 PM		phenacetin		chemical drug						0.0392	A2M,S100A11,VIM
1.5_MitoPPX vs WT - 2021-03-29 12:42 PM		FZD8		g-protein coupled receptor						0.0406	ACTA2,VIM
1.5_MitoPPX vs WT - 2021-03-29 12:42 PM		MDK	-0.195	growth factor						0.0406	ACTA2,TAGLN
1.5_MitoPPX vs WT - 2021-03-29 12:42 PM		HES3		transcription regulator						0.0416	GOLPH3,MFGE8,MPZL1
1.5_MitoPPX vs WT - 2021-03-29 12:42 PM		Laminin (complex)		complex						0.0416	ACTA2,EGFR,VIM
1.5_MitoPPX vs WT - 2021-03-29 12:42 PM		NFYC	0.841	transcription regulator						0.0416	FTH1,LPIN1,TYMS
1.5_MitoPPX vs WT - 2021-03-29 12:42 PM		DMD		other						0.0424	CACNA2D1,DCX,DES,EYA3,FTH1,LPIN1,TMOD4,VIM
1.5_MitoPPX vs WT - 2021-03-29 12:42 PM		MST1R		kinase						0.0448	ACTA2,VIM
1.5_MitoPPX vs WT - 2021-03-29 12:42 PM		MUC4		other						0.0448	EGFR,VIM
1.5_MitoPPX vs WT - 2021-03-29 12:42 PM		ethoxyquin		chemical toxicant						0.0448	FTH1,NQO1
1.5_MitoPPX vs WT - 2021-03-29 12:42 PM		FLT3		kinase						0.0466	STAT1,XRCC5,XRCC6
1.5_MitoPPX vs WT - 2021-03-29 12:42 PM		GPX1	0.171	enzyme						0.0466	ACTA2,GLRX,TXN2
1.5_MitoPPX vs WT - 2021-03-29 12:42 PM		ACOX1	-0.123	enzyme		0.816		-0.167	1.225	0.0468	EGFR,IGFBP2,IMPACT,LGALS3BP,LHPP,MFGE8
1.5_MitoPPX vs WT - 2021-03-29 12:42 PM		TERT		enzyme						0.0468	ASNS,CHEK1,EGFR,MFGE8,PPP6R3,VIM
1.5_MitoPPX vs WT - 2021-03-29 12:42 PM		HULC		other						0.0492	ATG7,VIM
1.5_MitoPPX vs WT - 2021-03-29 12:42 PM		PKNOX2		transcription regulator						0.0492	STAT1,VIM
1.5_MitoPPX vs WT - 2021-03-29 12:42 PM		STAP2		other						0.0492	EGFR,PTK2
1.5_MitoPPX vs WT - 2021-03-29 12:42 PM		artesunic acid		chemical drug						0.0492	EGFR,VIM
1.5_MitoPPX vs WT - 2021-03-29 12:42 PM		camptothecin		chemical drug		1.353	bias	0.28	0.579	0.0494	ACTA2,ARFGAP1,BID,CHEK1,CLP1,EGFR,KIF3B,LPIN1,MARK2,MPZL1,STAMBP,TBCC,TLN2,TP53I3,TPBG,VAV2,WNK1
1.5_MitoPPX vs WT - 2021-03-29 12:42 PM		NR3C1		ligand-dependent nuclear receptor	Activated	2.759		0.129	2.403	0.231	A2M,AS3MT,FKBP5,FNTA,GLCCI1,GLUL,KLF13,LPIN1,NQO1,PDCD4,PDCL3,PRKACB,PRKAR1A,PRPH,STK39,TP53I3
1.5_MitoPPX vs WT - 2021-03-29 12:42 PM		GnRH analog		biologic drug	Inhibited	-2.828		-0.034	-2.734	0.249	BICD2,CDK5,ENSA,HDDC2,NBN,PPM1E,PTK2,TPBG
1.5_MitoPPX vs WT - 2021-03-29 12:42 PM		CCND1		transcription regulator		1.947		0.12	1.635	0.262	AHNAK,C11orf58,EGFR,FAM120A,PDCD4,PRIM2,QKI,TYMS
1.5_MitoPPX vs WT - 2021-03-29 12:42 PM		methotrexate		chemical drug	Activated	2		0.131	1.737	0.274	LPIN1,MAP2K6,MECR,NQO1,S100A11,TYMS
1.5_MitoPPX vs WT - 2021-03-29 12:42 PM		NOTCH1		transcription regulator	Activated	2.335		0.116	2.064	0.355	ACTA2,DES,DLK1,EGFR,IGFBP2,TAGLN
1.5_MitoPPX vs WT - 2021-03-29 12:42 PM		MRTFA		transcription regulator		1.954		0.219	1.526	0.424	ACTA2,CNN2,STAT1,TAGLN
1.5_MitoPPX vs WT - 2021-03-29 12:42 PM		progesterone		chemical - endogenous mammalian	Activated	2.572		0.228	1.869	1	ACTA2,EGFR,FKBP5,FTH1,IGFBP2,LPIN1,PBX3,PDXDC1,STAT1,TJP2,URB2,VIM
Causal Networks for My Projects->Training Project->1.5_MitoPPX vs WT - 2021-03-29 12:42 PM
Master Regulator	Molecule Type	Expr Log Ratio	Depth	Predicted Activation State	Notes	Activation z-score	p-value of overlap	Network bias-corrected p-value	Participating regulators	Target molecules in dataset	Causal network	Target-connected regulators	Relationships Between Master Regulators(Increases/Downstream)	Relationships Between Master Regulators(Decreases/Downstream)	Relationships Between Master Regulators(Affects/Downstream)	Relationships Between Master Regulators(Increases/Upstream)	Relationships Between Master Regulators(Decreases/Upstream)	Relationships Between Master Regulators(Affects/Upstream)	Relationships Between Master Regulators(Increases/Both)	Relationships Between Master Regulators(Decreases/Both)	Relationships Between Master Regulators(Affects/Both)
CDK4	kinase	1.625	2	Activated		2.287	2.54e-07	0.0001	BRCA1,CDK2,CDK4,CDKN2A,CEBPA,FOXM1,GLI1,MTOR,MYC,MYOD1,NPM1,Rb,RB1,RBL1,RBL2,SENP3,TFEB,WT1	ABCF3,ACTA2,ALK,ARSA,ASNS,ATG7,ATP6V1C1,BID,BZW2,C11orf96,CHEK1,COQ7,COX7A2,DCK,DCTPP1,DES,DLK1,DNPH1,EHD3,ERCC3,FKBP5,FTH1,GLRX,GOSR1,GPT2,GSTZ1,HNF1A,HSPA14,IDI1,IMPACT,LPIN1,MAPRE2,MARK2,MCAT,MICAL1,MSN,MSTO1,NBN,NDUFA4,NQO1,P4HA2,PBX3,PDCD4,PEG10,PGP,PLPP2,POLDIP3,PPT2,PRKACB,PRPH,PTK2,PUM2,PUS7,QKI,RGPD4 (includes others),RPS19BP1,RPS26,SAMHD1,SCD5,SDHC,STAM,SUMO3,TOM1,TOMM22,TP53I3,TXN2,TYM…	69 (18)	17	ATM,CDC25A,Cyclin D,ESR1,estrogen,FOXF2,MAPK10,p70 S6k,tetrachlorodibenzodioxin,TGFBR2	(6)-gingerol,3',4',7-trihydroxyisoflavone,alvocidib,calyculin A,CD 437,CDKN1C,CDKN2D,ciglitazone,CINK4,FN1,fulvestrant,GAS5,geldanamycin,hydrogen peroxide,INHBA,JNK-IN-8,Laminin (complex),miR-145-5p (and other miRNAs w/seed UCCAGUU),mir-15,miR-378a-3p (and other miRNAs w/seed CUGGACU),MXD1,NDRG1,PENK,PTEN,sorafenib,ST1926		BRCA1,GLI1,mir-8,SENP3,ZNF335	MYOD1,Rb,RB1,RBL1
CST5	other		1	Inhibited	biased	-2.828	2.81e-06	0.0001	CST5	ADSL,AHNAK,BRIX1,EXOC3,MALSU1,MSN,PDCL3,PITRM1,PPAN,PRKACB,PUS1,RPF2,RRP15,S100A11,SEPTIN3,SNF8,TOMM22,VIM	18 (1)	1				ABLIM1,KDM5B,SOX4	DNAJA3,DNAJB4,LAMC1,NOP53,NRP1,PRKACB,PRPF8,PUF60,SSRP1,VPS25
NOP53	other		2			-1.192	4.14e-06	0.0001	MDM2,NOP53,PTEN,TP53	A2M,ACOT11,ACTA2,ATG7,BICD2,BID,CHEK1,CNN2,COX7A2,CSNK1E,CSRP1,DCK,DENR,DNPH1,EGFR,EIF4E2,FAM120A,FAM3C,FKBP5,FTH1,GLUL,GTF2A1,HDDC2,IDI1,IGFBP2,KIF3B,LHPP,LPIN1,MAP2K6,MAPRE2,MCAT,NBN,NDUFA4,NFS1,NQO1,P4HA1,PDCD4,PDHX,PEG10,POLA1,PPP4R2,PRIM1,RPS26,SBF1,SDHC,ST13,TAF10,TMOD4,TOMM22,TP53I3,TRIO,TSPAN6,TXN2,UNG,VIM,VLDLR,XRCC5	57 (4)	3		CST5		PTEN	TP53
2-amino-2-norbornanecarboxylic acid	chemical toxicant		3			-1.608	6.58e-06	0.0001	2-amino-2-norbornanecarboxylic acid,Akt,AKT1,CCND1,CDKN1B,CDKN2A,Creb,CREM,GSK3A,GSK3B,HMGA1,IRS1,MTOR,MTORC1,MYC,p70 S6k,PAX6,PDX1,PI3K (complex),RELA,RICTOR,SQSTM1,SREBF1,TFEB,TP53	A2M,ABCF3,ACOT11,AHNAK,ARSA,ASNS,ATP6V1C1,BICD2,BID,BZW2,C11orf58,CDK5,CHEK1,CNN2,CSRP1,DCK,DCTPP1,DNPH1,EHD3,EIF4E2,FAM3C,FKBP5,FTO,GLUL,GSTZ1,HNF1A,HSPA14,ICA1,IGFBP2,IMPACT,IRF2BP2,ISL1,KEAP1,KIF3B,LHPP,MAP2K6,MAPRE2,MCAT,MICAL1,MMUT,MSN,NBN,NDUFA4,NEFH,NFS1,P4HA1,PBX3,PDCD4,PDE3A,PDHX,PGP,PICK1,POLA1,POLDIP3,PPP4R2,PPT2,PRIM1,PRIM2,PRKACB,PRKAR1A,PRPH,PTK2,PTTG1IP,PUS7,RGPD4 (includes others)…	87 (25)	23					MTORC1,p70 S6k
CUL7	enzyme		3			0.092	1.2e-05	0.0001	ABCB1,AKT1,AKT3,BIRC5,CCND1,CDKN2A,CEBPA,CREB1,CUL7,E2F1,EIF2AK3,EIF4E,ERBB2,GLI1,GSK3A,HDAC1,HMGA1,HNF4A,IL6,IRS1,MST1,MTOR,MYC,NFKBIA,NOS2,NOTCH1,NPM1,NR3C1,P38 MAPK,PGR,PPARG,RB1,RELA,SIRT1,STAT1,STAT3,TOP1,TP53,TP73,TSC2,VEGFA,XIAP,YAP1	A2M,ABCF3,ACOT11,ACTA2,AHNAK,ALK,ARFGAP1,ARHGAP35,ATG7,BCAT2,BICD2,BID,BZW2,C11orf58,C11orf96,CACNA2D1,CCDC88A,CDK5,CHD1L,CHEK1,CNN2,COMMD1,COQ7,COX7A2,CSRP1,DCK,DCTPP1,DCX,DDX56,DES,DLK1,DNPH1,EGFR,EHD3,EIF4E2,ERCC3,FAM120A,FAM3C,FKBP5,FTH1,FTO,GAB2,GLCCI1,GLRX,GLUL,GOSR1,GPT2,GSTZ1,HAGH,HSPA14,ICA1,IMPACT,IRF2BP2,KEAP1,LPIN1,MAP2K6,MAPRE2,MCAT,MFGE8,MICAL1,MMUT,MSTO1,NDUFA4,NEFH,NFS1,P4HA1,PANK…	117 (43)	41				ZEB1	TP53,Yap1
NDRG1	kinase		3			0.271	1.2e-05	0.0002	ABCB1,APP,ATF4,BRCA1,CASP3,CAV1,CCND1,CDKN2A,CEBPA,EGFR,EGR1,EIF2AK3,ERBB2,FOS,GATA1,GLI1,GRM1,HMGA1,IL6,Jnk,JUN,MAPK1,Mek,MTOR,MYC,MYD88,NDRG1,NFE2L2,NFKBIA,NOS2,NPM1,NR3C1,PARP1,PGR,PPARGC1A,PTEN,RB1,RICTOR,SERPINE1,SMAD3,STAT3,STAT6,STK11,TCF3,Tgf beta,TGM2,TP53,TP73,TWIST1	ABCF3,ACOT11,ADSL,ALK,ARFGAP1,ASNS,ATP6V1C1,ATXN10,ATXN2,BAIAP2,BASP1,BCAT2,BICD2,BID,BZW2,C11orf58,C11orf96,CBX2,CCDC88A,CHD1L,CHEK1,CNN2,COQ7,COX7A2,CSNK1E,CSRP1,DCK,DCX,DENR,DNPH1,EGFR,EHD3,EIF4E2,ERCC3,FAM120A,FAM3C,FKBP5,FMR1,FTH1,GAB2,GAK,GLRX,GLUL,GNE,GOSR1,GPT2,GSTZ1,GTF2A1,HAGH,HDDC2,HSPA14,ICA1,IGFBP2,IMPACT,LHPP,LPIN1,LZTFL1,MAP2K6,MAPRE2,MCAT,MFGE8,MICAL1,MPST,MSTO1,NDUFA4,NEDD1,NFS1,…	123 (49)	48	EGR1,FOXO3,metribolone,PTEN,trichostatin A	DDIT3,KLF3,mir-210,MYC			CDK4,PARP1,TP63,ZEB1
48s	complex		3			0.305	1.21e-05	0.0002	48s,AGO2,Akt,ATF4,C/EBP,CD38,EIF2A,EIF2B5,EIF2S1,EIF3,EIF3M,EIF4E,EIF4G1,FAU,FOS,G protein alpha,GDP,GTP,JUN,MAPK1,Mek,MITF,MMP3,MYC,NFATC1,NFkB (complex),NFKBIA,P38 MAPK,PARP1,PPARG,RPS11,RPS12,RPS14,RPS15,RPS18,RPS20,RPS25,RPS27,RPS27A,RPS27L,RPS3,RPS3A,RPS4Y1,RPS5,RPS6,RPS9,RPSA,STAT3,TGM2,TP53,UCP1	ABCF3,ACOT11,ALDH1B1,ARFIP2,ATP6V1C1,ATXN10,ATXN2,BCAT2,BICD2,BZW2,CCDC88A,CHEK1,CLP1,CNN2,COG6,COX7A2,CSRP1,DCK,DCTPP1,DDX56,DES,DLK1,DNPH1,EGFR,EIF3H,EIF4E2,FAM120A,FAM3C,GAK,GLUL,GOLPH3,GSTZ1,HMBOX1,HNF1A,HSPA14,IMPACT,ISL1,KEAP1,KLF13,LGALS3BP,LPIN1,MAPRE2,MCAT,MFGE8,MICAL1,MSN,NBN,NDUFA4,NFS1,OSGEP,OTUD6B,PDCD4,PDHX,PEG10,POLA1,POLDIP3,PPP4R2,PPT2,PRIM1,PRIM2,PRKACB,PRSS12,PTTG1IP,PUS7,QKI,R…	97 (51)	34				DDIT3,MYC,XIAP
APEX1	enzyme	1.189	3			-0.266	1.97e-05	0.0001	ABCB1,AKT1,Ap1,APEX1,ATG5,c-Src,CDKN2A,CEBPA,EGFR,EIF2AK3,EIF4E,FOS,GLI1,Hif1,HIF1A,HNF4A,HSF1,IGF1,IL1B,IL2,IL6,IRF4,MAP3K8,MAPK1,Mek,MTOR,MYC,NFKB1,NFKBIA,NPM1,NR3C1,PGR,PPARA,PPARGC1A,PTEN,RAC1,SERPINE1,SIRT1,SREBF1,STAT1,STK11,temozolomide,TOP1,TP53,TP73,TSC2,Vegf,VEGFA,XBP1	ABCF3,ACOT11,ACTA2,ADSL,ALK,ARFGAP1,ASNS,ATG7,ATXN2,BCAT2,BICD2,BID,C11orf96,CDK5,CHEK1,CLASP2,CNN2,COG6,COX6C,COX7A2,CSNK1E,CSRP1,DCK,DDX56,DENR,DNASE2,DNPH1,EFS,EGFR,EHD3,EIF4A2,EIF4E2,ERCC3,FAM120A,FAM3C,FKBP5,FKBP7,FMR1,FTH1,GAB2,GAK,GLCCI1,GLRX,GLUL,GOLPH3,GOSR1,GPSM1,GSTZ1,GTF2A1,GTF2F1,HAGH,HDDC2,HSPA14,IGFBP2,IMPACT,LAMTOR2,LGALS3BP,LHPP,LPIN1,MAP2K6,MAPRE2,MCAT,MFGE8,MICAL1,MMUT,MPST,NBN…	127 (49)	45	hydrogen peroxide,MYC,nitrofurantoin	FOXO3,PTTG1		EGR1	CDKN1A
GLIPR2	other	0.347	1		biased	1.732	2.25e-05	0.0001	GLIPR2	ACTA2,EGFR,VIM	3 (1)	1		KLF3		ACTA2
APBB1	transcription regulator		1		biased	1	3.03e-05	0.0001	APBB1	ACTA2,TAGLN,TYMS,VLDLR	4 (1)	1		SOX4		ACTA2,H2AX,MYC
SIRT7	enzyme		2	Inhibited	biased	-2.528	3.17e-05	0.0001	EPAS1,GATA4,HIF1A,MTOR,MYC,SIRT7,TP53	A2M,ABCF3,ACOT11,ACTA2,ASNS,BICD2,BID,BZW2,CHEK1,CNN2,COX7A2,CSRP1,DCK,DCTPP1,DES,DNPH1,EGFR,EIF4E2,FAM120A,FAM3C,FKBP5,GLUL,GSTZ1,HNF1A,HSPA14,IGFBP2,IMPACT,LPIN1,MAP2K6,MAPRE2,MCAT,MICAL1,MSN,NBN,NDUFA4,NFS1,NQO1,P4HA1,P4HA2,PDCD4,PDHX,PGP,POLA1,POLDIP3,PPP4R2,PRIM1,PRKACB,PRPH,PUS7,QKI,RGPD4 (includes others),RPS19BP1,RPS26,SDHC,ST13,STAT1,SUMO3,TAGLN,TMOD4,TOM1,TOMM22,TP53I3,TRIO,TSPAN6,TXN2,…	69 (7)	6	NAD+,trichostatin A,USP7			CDKN1A,TP53BP1	MYC,TP53
GNL2	enzyme	1.2	3			1.289	3.39e-05	0.0003	ABCB1,AHR,Akt,AKT1,AR,CDKN1A,CDKN2A,CEBPB,EGR1,EIF2AK3,EIF4E,ERBB2,GLI1,GNL2,GSK3A,HNF4A,IL1B,IRF3,IRF4,MAPK9,Mek,MTOR,MYOD1,NFkB (complex),NOS2,NPM1,NR3C1,PGR,PRKAA1,PRKCD,PTEN,RAC1,RB1,REL,RELA,STAT1,STAT3,STAT4,TOP1,TP53,TP73,TSC2	A2M,ACOT11,ACTA2,ALDH1B1,ALK,ARFGAP1,ASF1A,ATG7,BAIAP2,BICD2,BZW2,C11orf96,CCDC88A,CDK5,CHD1L,CHEK1,CNN2,COQ7,COX6C,COX7C,CSNK1E,CSRP1,DCK,DDX56,DENR,DLK1,DNASE2,DNPH1,EGFR,EHD3,EIF4E2,ERCC3,FAM120A,FAM3C,FKBP5,FMR1,FTH1,FTO,GAB2,GLCCI1,GLUL,GOSR1,GPT2,GSTZ1,GTF2A1,GTF2F1,HAGH,HDDC2,ICA1,IGFBP2,IRF2BP2,ISL1,KIF3B,LGALS3BP,LHPP,LPIN1,MAP2K6,MAPRE2,MCAT,MICAL1,MMUT,MSTO1,NDUFA4,NEFH,NFS1,P4HA1,PBX3…	118 (42)	41				CCNA2,CCNE1,CDKN1A,MYC,TP53	RB1
cobalt	chemical toxicant		3			0.368	3.63e-05	0.0001	ABCB1,AKT1,CCND1,CDKN2A,CEBPA,cobalt,E2F1,EIF2AK3,EIF4E,ERBB2,GLI1,GSK3A,Hif1,HIF1A,HNF4A,IL1B,IL6,MAPK1,Mek,MTOR,NFkB (complex),NFKBIA,NOTCH1,NPM1,NR3C1,P38 MAPK,PDE3A,PGR,PPARG,PRKAA1,PRKACA,PTEN,RAC1,RB1,RELA,STAT3,TOP1,TP53,TP73,TSC2,Vegf,VEGFA	A2M,ACOT11,ACTA2,AHNAK,ALDH1B1,ALK,ARFGAP1,ASNS,ATG7,BCAT2,BICD2,BID,C11orf58,C11orf96,CCDC88A,CDK5,CHD1L,CHEK1,CNN2,COQ7,COX7A2,CSNK1E,CSRP1,DCK,DDX56,DENR,DES,DNPH1,EGFR,EHD3,EIF4E2,ERCC3,FAM120A,FAM3C,FKBP5,FMR1,FTH1,FTO,GAB2,GLCCI1,GLRX,GLUL,GOSR1,GPT2,GSTZ1,GTF2A1,GTF2F1,HAGH,HDDC2,ICA1,IGFBP2,IRF2BP2,KEAP1,KIF3B,LHPP,LPIN1,MAP2K6,MAPRE2,MCAT,MFGE8,MICAL1,MMUT,MSTO1,NBN,NDUFA4,NEFH,NFS1,P4HA…	118 (42)	39				Ldh (complex),TP53	ESR1
MXD1	transcription regulator		3			-1.523	3.71e-05	0.0001	Akt,AR,ATF4,BRCA1,caspase,CCND1,Cdk,CDK19,CDKN1A,CDKN1B,CDKN2A,CTNNB1,E2f,E2F3,F2,GLI1,GSK3B,HDAC1,MAPK14,MXD1,MYC,NFKBIA,NRF1,P38 MAPK,PPARG,PRKAA,PTEN,RB1,RBL2,RELA,ROCK,ROCK2,SP1,TERT,Tgf beta,TP73,TSC1,TSC2,WT1	AARSD1,ABCF3,AHNAK,ALDH1B1,BAIAP2,BASP1,BZW2,C11orf58,C11orf96,CHEK1,COQ7,COX6C,COX7A2,COX7C,CSNK1E,CSRP1,DCK,DCTPP1,DENR,DES,DNPH1,EGFR,EHD3,FAM120A,FKBP5,FTH1,FTO,GAB2,GLCCI1,GLRX,GLUL,GOSR1,GPT2,GTF2A1,HAGH,HDDC2,HNF1A,HSPA14,ICA1,IMPACT,IRF2BP2,ISL1,KEAP1,LGALS3BP,LHPP,MAP2K6,MAPRE2,MARK2,MCAT,MFGE8,MSN,MSTO1,NDUFA4,NEFH,NOP14,NQO1,P4HA1,P4HA2,PDCD4,PDHX,PEG10,PITRM1,PLPP2,POLA1,POLDIP3,PPP4R…	97 (39)	38	ciglitazone,FOXO3,trichostatin A				CCNA2,CDK4,MYC,NOTCH4,TOP1
SLC19A1	transporter		3		biased	1.627	4.47e-05	0.0001	Akt,AKT1,ATF2,IFNA2,IFNB1,IKBKB,IRF3,JUN,MTOR,NFkB (complex),POLH,REL,RELA,SLC19A1,SQSTM1,STAT1,STAT3,STING1,TANK,TBK1,TP53,YAP1	ACOT11,AHNAK,ALDH1B1,ASNS,BICD2,CCDC88A,CNN2,COX7A2,CSRP1,DCK,DDX56,EIF4E2,FAM120A,FAM3C,FTH1,GLUL,GPT2,GSTZ1,HNF1A,ICA1,IDI1,IGFBP2,IRF2BP2,KEAP1,LGALS3BP,LPIN1,MAP2K6,MAPRE2,MCAT,MICAL1,MMUT,NBN,NDUFA4,NEFH,NFS1,NQO1,P4HA1,PDCD4,PDHX,PEG10,PGP,POLA1,POLR3C,PPP4R2,PPP6R3,PRIM1,PRKAR1A,PTTG1IP,QKI,RNF7,RPS26,SAMHD1,SCLY,SDHC,SLC39A10,ST13,STAT1,TAGLN,TIMELESS,TMEM106B,TMOD4,TOM1,TOMM22,TP53I3,TPD…	74 (22)	18		TP53
ZNF148	transcription regulator		3			0.466	5.15e-05	0.0003	ABCB1,Akt,AKT1,CAPN2,CASP3,CASP8,CCND1,CDKN1A,CDKN2A,CEBPA,DICER1,E2F1,EIF2AK2,EIF2AK3,EIF4E,ERBB2,GLI1,GSK3A,HNF4A,IL1B,IL6,IRF3,JUN,MAPK9,Mek,MTOR,NFKBIA,NLRP3,NOTCH1,NPM1,NR3C1,P38 MAPK,PARP1,PGR,PPARG,PRKAA1,PRKCD,PTEN,RAC1,RB1,RELA,STAT3,TICAM1,TOP1,TP53,TP73,TSC2,ZNF148	A2M,ACOT11,ACTA2,AHNAK,ALK,ARFGAP1,ATG7,ATXN10,BICD2,BID,C11orf58,C11orf96,CCDC88A,CDK5,CHD1L,CHEK1,CNN2,COQ7,COX7A2,CSNK1E,CSRP1,DCK,DDX56,DENR,DES,DNPH1,EGFR,EHD3,EIF4E2,ERCC3,FAM120A,FAM3C,FKBP5,FMR1,FTH1,FTO,GAB2,GLCCI1,GLRX,GLUL,GOSR1,GPT2,GSTZ1,GTF2A1,GTF2F1,HAGH,HDDC2,ICA1,IRF2BP2,KEAP1,KIF3B,LGALS3BP,LHPP,LPIN1,LZTFL1,MAP2K6,MAPRE2,MCAT,MFGE8,MICAL1,MMUT,MSTO1,NDUFA4,NFS1,P4HA1,PBX3,PDHX,…	115 (48)	47	tetrachlorodibenzodioxin	CDK4/6		TP53	CDKN1A,FN1
MIR143-145a	group		1		biased	1.732	5.56e-05	0.0001	MIR143-145a	ACTA2,DES,TAGLN	3 (1)	1				ACTA2
miR-382-5p (miRNAs w/seed AAGUUGU)	mature microRNA		1		biased	-1.732	5.56e-05	0.0001	miR-382-5p (miRNAs w/seed AAGUUGU)	SEPTIN3,TAGLN,VIM	3 (1)	1
GDC-0077	chemical drug		3	Inhibited		-2.53	5.58e-05	0.0001	Akt,AKT1,ELAVL1,GDC-0077,GSK3B,HMGA1,IRF3,MTOR,MYC,NFkB (complex),NFKBIA,Notch,P38 MAPK,PI3K (family),PIK3CA,PPARGC1A,PRKCD,PTK2,RAC1,REL,RELA,SP1,SREBF1,SREBF2,STAT1,STAT3,SYK,TP53	ABCF3,ACOT11,ACTA2,AHNAK,ALDH1B1,ASNS,ATG7,BCAT2,BICD2,BZW2,CCDC88A,CNN2,COX6C,COX7A2,DCK,DCTPP1,DES,DNPH1,EIF4E2,EIF4ENIF1,FAM120A,FAM3C,FTH1,FTO,GLUL,GPT2,GSTZ1,HNF1A,HSPA14,ICA1,IDI1,IMPACT,IRF2BP2,ISL1,KIF3B,LGALS3BP,MAP2K6,MAPRE2,MCAT,MFGE8,MICAL1,MMUT,MSN,NBN,NFS1,NQO1,P4HA1,P4HA2,PACSIN2,PDHX,PEG10,PGP,PICK1,POLA1,POLDIP3,POLR3C,PPP4R2,PPP6R3,PRIM1,PRKACB,PRKAR1A,PRPH,PTTG1IP,PUS7,QKI,RAC3…	90 (28)	27					PI3K (family)
PARP	group		3	Activated		2.466	7.04e-05	0.0001	AHR,Akt,AKT1,AR,ATF2,ATM,CEBPB,CREB1,EIF2AK3,ELK1,ERK,GATA3,GSK3B,Jnk,MAP2K4,MMP2,MMP9,NOS2,P38 MAPK,PARP,PARP1,PARP10,PARP16,PARP2,PARP9,PTEN,RELA,SIRT1,STAT1,STAT3,TIPARP,TNKS,TNKS2,TP53	ACOT11,ARFGAP1,ARHGAP35,ASF1A,ASNS,ATXN10,BICD2,BZW2,CACNA2D1,CCDC88A,CHEK1,CNN2,COX6C,COX7A2,COX7C,CSNK1E,CSRP1,DCK,DCTPP1,DCX,DENR,DES,DNPH1,EGFR,EIF4E2,FAM120A,FAM3C,FTO,GLCCI1,GLUL,GTF2A1,HDDC2,ICA1,IDI1,IMPACT,IRF2BP2,KIF3B,LGALS3BP,LHPP,MAP2K6,MAPRE2,MCAT,MMUT,NBN,NDUFA4,NEFH,NFS1,PANK3,PDCD4,PDE3A,PDHX,PEG10,PITRM1,POLA1,PPP4R2,PRIM1,PRIM2,PRKAR1A,PTK2,PTTG1IP,QKI,RAC3,RPS26,SAMHD1,SBF1,SD…	87 (34)	28	APH1B,hydrogen peroxide,PARG,PARP1,sorafenib,TNFSF10,XAF1	2X-121,BLM,INO-1001,JPI-547,niraparib,NU-7026,olaparib,senaparib		TP53	CDKN1A,H2AX
DPTA-NONOate	chemical reagent		3			0.375	7.72e-05	0.0001	ABCB1,Akt,AKT1,CAPN2,CASP8,CCND1,CDKN1A,CDKN2A,CEBPA,DPTA-NONOate,E2F3,EIF2AK3,EIF4E,ERBB2,GLI1,GSK3A,HIF1A,HNF4A,IL1B,IL6,IRF3,JUN,MAPK9,Mek,MTOR,MYC,NFKBIA,NOTCH1,NPM1,NR3C1,P38 MAPK,PGR,PPARG,RAC1,RB1,RELA,STAT3,TICAM1,TOP1,TP53,TP73,TRIM28,TSC2	A2M,ABCF3,ACOT11,ACTA2,AHNAK,ALK,ARFGAP1,ATG7,BICD2,BID,BZW2,C11orf58,C11orf96,CCDC88A,CDK5,CHD1L,CHEK1,CNN2,COQ7,COX7A2,CSRP1,DCK,DCTPP1,DDX56,DES,DNPH1,EGFR,EHD3,EIF4E2,ERCC3,FAM120A,FAM3C,FKBP5,FMR1,FTH1,FTO,GAB2,GLCCI1,GLRX,GLUL,GOSR1,GPT2,GSTZ1,GTF2F1,HAGH,HSPA14,ICA1,IMPACT,IRF2BP2,KEAP1,KLF13,LGALS3BP,LPIN1,LZTFL1,MAP2K6,MAPRE2,MCAT,MFGE8,MICAL1,MMUT,MSTO1,NBN,NDUFA4,NEFH,NFS1,P4HA1,PBX3,P…	114 (43)	42					TP53,TRIM28
ACP-319	chemical drug		3	Inhibited		-2.65	8.03e-05	0.0002	ACP-319,Akt,AKT1,ELAVL1,ERK1/2,FOXO1,GSK3A,GSK3B,HMGA1,IRF3,MYC,NFKBIA,Notch,P38 MAPK,PI3K (complex),PI3K (family),PIK3CD,PPARGC1A,PRKCD,PTEN,Rb,RELA,SP1,SREBF1,SREBF2,STAT1,STAT3,SYK,TP53	ABCF3,ACOT11,ACTA2,AHNAK,ASNS,ATG7,BCAT2,BICD2,BID,BZW2,CCDC88A,CNN2,COX6C,COX7A2,CSNK1E,DCK,DCTPP1,DENR,DES,DLK1,DNPH1,EIF4E2,EIF4ENIF1,FAM120A,FAM3C,FKBP5,FTH1,FTO,GLUL,GTF2A1,HDDC2,HSPA14,ICA1,IDI1,IGFBP2,IMPACT,IRF2BP2,ISL1,KIF3B,LGALS3BP,LHPP,MAP2K6,MAPRE2,MCAT,MFGE8,MMUT,MSN,NBN,NFS1,NQO1,P4HA2,PACSIN2,PDHX,PEG10,PICK1,POLA1,POLDIP3,POLR3C,PPP4R2,PRIM1,PRKACB,PRKAR1A,PRPH,PTTG1IP,PUS7,QKI,R…	89 (29)	27					PI3K (family)
mustard gas	chemical toxicant		3			1.364	8.2e-05	0.0005	ABCB1,Akt,AKT1,CASP3,CCND1,CDKN1A,CDKN2A,CEBPA,CEBPB,CREB1,DICER1,E2F1,EIF2AK2,EIF2AK3,EIF4E,ERBB2,GATA4,GLI1,GSK3B,HNF4A,IL6,JUN,MAPK9,Mek,MITF,MTOR,mustard gas,NFkB (complex),NFKBIA,NOTCH1,NPM1,NR3C1,NR4A1,P38 MAPK,PARP1,PGR,PPARG,PRKAA1,PRKCD,PTEN,RAC1,RB1,RELA,Rsk,SRF,STAT3,TOP1,TP53,TP73,TSC2	A2M,ACOT11,ACTA2,AHNAK,ALDH1B1,ALK,ARFGAP1,ARHGAP35,ASF1A,ATG7,ATP6V1C1,ATXN10,BICD2,BID,C11orf58,C11orf96,CACNA2D1,CCDC88A,CDK5,CHD1L,CHEK1,CNN2,COQ7,COX7A2,CSNK1E,CSRP1,DCK,DCTPP1,DCX,DDX56,DENR,DES,DNPH1,EGFR,EHD3,EIF4E2,ERCC3,FAM120A,FAM3C,FKBP5,FTH1,GAB2,GLCCI1,GLRX,GLUL,GOSR1,GPT2,GSTZ1,GTF2A1,HAGH,HDDC2,ICA1,IMPACT,IRF2BP2,KEAP1,KIF3B,LGALS3BP,LHPP,LPIN1,MAP2K6,MAPRE2,MCAT,MFGE8,MICAL1,MMU…	121 (50)	47				TP53
APH-1	group		3			-0.651	8.35e-05	0.0001	Akt,AKT1,APH-1,APH1A,APH1B,HES1,MDM2,Notch,NOTCH1,PSEN1,PSEN2,Secretase gamma,TP53	A2M,ACOT11,ATG7,BICD2,BID,CHEK1,CNN2,COX7A2,CSRP1,DCK,DES,DLK1,EGFR,EIF4E2,FAM120A,FAM3C,FKBP5,FTH1,GLUL,IGFBP2,IMPACT,ISL1,LPIN1,MAP2K6,MAPRE2,MCAT,MMUT,NBN,NDUFA4,NFS1,NQO1,P4HA1,PDHX,PDXDC1,PEG10,POLA1,PPP4R2,PRIM1,PRKAR1A,PTTG1IP,RPS26,S100A11,SAMHD1,SDHC,ST13,TAGLN,TMEM106B,TMOD4,TOM1,TOMM22,TP53I3,TPD52L1,TRIO,TSPAN6,TUSC3,TXN2,UNG,VLDLR,XRCC5	59 (13)	10				Secretase gamma
CLR457	chemical drug		3	Inhibited		-3.584	8.41e-05	0.0001	Akt,AKT1,CEBPB,CLR457,ELAVL1,GSK3A,GSK3B,HMGA1,HRAS,IRF3,MAPK1,MTOR,MYC,NFKBIA,Notch,PI3K (family),PIK3CA,PIK3CB,PIK3CD,PIK3CG,PPARGC1A,PRKCD,PTEN,RAC1,Rb,SP1,SREBF1,SREBF2,STAT3,SYK,TP53	ABCF3,ACOT11,ACTA2,AHNAK,ASF1A,ASNS,ATG7,BCAT2,BICD2,BZW2,CCDC88A,CNN2,COX6C,COX7A2,CSNK1E,DCK,DCTPP1,DENR,DNPH1,EIF4E2,EIF4ENIF1,FAM120A,FAM3C,FTH1,FTO,GLUL,GSTZ1,GTF2A1,HDDC2,HNF1A,HSPA14,IDI1,IMPACT,KIF3B,LGALS3BP,LHPP,MAP2K6,MAPRE2,MCAT,MFGE8,MICAL1,MMUT,MSN,NFS1,NQO1,P4HA2,PACSIN2,PDHX,PEG10,PGP,PICK1,POLA1,POLDIP3,POLR3C,PPP4R2,PPT2,PRIM1,PRIM2,PRKACB,PRKAR1A,PRPH,PRSS12,PTTG1IP,PUS7,RAC3,R…	90 (31)	28					PI3K (family),PIK3CB
JPI-547	chemical drug		3			-1.461	8.57e-05	0.0001	AKT1,JPI-547,PARP,PARP1,PARP9,PTEN,TNKS	ACTA2,ATXN10,CSNK1E,CSRP1,DENR,DNPH1,EGFR,FTH1,GTF2A1,HDDC2,IDI1,IGFBP2,KIF3B,LGALS3BP,LHPP,MMUT,NBN,NQO1,PDCD4,PEG10,POLA1,PRIM2,PRKAR1A,SBF1,STAT1,TAF10,TOM1,TPD52L1,VIM,XRCC5	30 (7)	5					PARP,TNKS
Max-Myc	complex		3			0.853	8.71e-05	0.0001	AKT1,ATF4,caspase,CDKN1A,CDKN1B,CDKN2A,CTNNB1,E2F1,EIF2AK3,F2,GLI1,GSK3B,HSF1,JUN,MAPK14,MAX,Max-Myc,MYC,NFkB (complex),NFKBIA,NPM1,NR3C1,PTEN,RB1,RBL2,RELA,SP1,STAT1,Tgf beta,TP73	ABCF3,ALK,ARFGAP1,BASP1,BZW2,C11orf96,COQ7,COX7A2,CSNK1E,CSRP1,DCK,DCTPP1,DENR,DNPH1,EHD3,EIF4A2,FTH1,FTO,GAB2,GLCCI1,GLUL,GOSR1,GPT2,GTF2A1,HAGH,HDDC2,HNF1A,HSPA14,ICA1,IMPACT,IRF2BP2,KLF13,LGALS3BP,LHPP,MAP2K6,MAPRE2,MARK2,MCAT,MFGE8,MMUT,MSN,MSTO1,NBN,NDUFA4,NEFH,NQO1,P4HA2,PDCD4,PDHX,PEG10,PLPP2,POLA1,POLDIP3,PPP4R2,PPT2,PRKACB,PRKAR1A,PRPH,PTK2,PUS7,RGPD4 (includes others),RNF7,RPS19BP1,RPS2…	88 (30)	29					CDKN1B
sepantronium	chemical drug		3	Inhibited		-2.111	9.28e-05	0.0001	Akt,BIRC5,CASP8,caspase,CDK2,HDAC1,Jnk,JUN,MAPK9,MYC,NFkB (complex),NFKBIA,PTEN,RAC1,RB1,RELA,sepantronium,SP1,TGFBR1,TP53,VEGFA,XIAP	ABCF3,ACOT11,ALDH1B1,ASNS,BCAT2,BICD2,BID,BZW2,CHEK1,CNN2,COMMD1,COQ7,COX7A2,CSNK1E,DCK,DCTPP1,DENR,DLK1,DNPH1,EIF4E2,FAM120A,FAM3C,FKBP5,GLUL,GPT2,GTF2A1,HDDC2,HSPA14,ICA1,IDI1,IMPACT,IRF2BP2,ISL1,KIF3B,LGALS3BP,LHPP,LPIN1,MAP2K6,MAPRE2,MFGE8,MSN,MSTO1,NBN,NEFH,NFS1,P4HA1,PDHX,PEG10,POLA1,POLDIP3,PPP4R2,PRIM1,PRIM2,PRKACB,PRPH,PTK2,PTTG1IP,PUS7,QKI,RAC3,RGPD4 (includes others),RNF7,RPS19BP1,SBF1…	81 (22)	20					XIAP
spermine nitric oxide complex	chemical toxicant		3			0.378	9.75e-05	0.0003	ABCB1,Akt,AKT1,AR,ASAH2,CASP3,CDKN1A,CDKN2A,CEBPA,CEBPB,DICER1,EGR1,EIF2AK2,EIF2AK3,EIF4E,ERBB2,GLI1,GSK3A,HNF4A,IL6,MAPK9,Mek,MTOR,MYOD1,NFkB (complex),NFKBIA,NPM1,NR3C1,PARP1,PGR,PRKAA1,PRKCD,PTEN,RAC1,RB1,RELA,spermine nitric oxide complex,STAT3,TOP1,TP53,TP73,TSC2	A2M,ACOT11,ACTA2,ALDH1B1,ALK,ARFGAP1,ASF1A,ATG7,ATXN10,BAIAP2,BICD2,BID,C11orf96,CCDC88A,CDK5,CHD1L,CHEK1,CNN2,COQ7,COX6C,COX7C,CSNK1E,CSRP1,DCK,DDX56,DENR,DLK1,DNPH1,EGFR,EHD3,EIF4E2,ERCC3,FAM120A,FAM3C,FKBP5,FTH1,FTO,GAB2,GLCCI1,GLRX,GLUL,GOSR1,GPT2,GSTZ1,GTF2A1,HAGH,HDDC2,ICA1,IRF2BP2,KIF3B,LGALS3BP,LHPP,LPIN1,MAP2K6,MAPRE2,MCAT,MFGE8,MICAL1,MMUT,MSTO1,NDUFA4,NFS1,P4HA1,PBX3,PDHX,PEG10,PGP,PIT…	112 (42)	39				DDX5,TP53	RB1
oltipraz	chemical drug		3			0.192	9.79e-05	0.0003	ABCB1,AKT1,AKT3,C/EBP,CCND1,CDKN1A,CDKN1B,CDKN2A,CEBPA,CEBPB,CHUK,CREB1,E2F1,EGFR,EIF2AK3,EIF4E,ERBB2,FMR1,FOXA2,GLI1,GSK3B,HMGA1,HNF4A,HTT,ID1,IL6,IRS1,MAPK9,NFKBIA,NPM1,NQO1,NR3C1,oltipraz,PARP1,PGR,PPARG,PRKAA1,RAC1,RB1,RICTOR,RPS6KB1,SREBF1,STAT3,TOP1,TP53,TP73,TSC2	A2M,ACTA2,AHNAK,ALK,ARFGAP1,ARHGAP35,ASF1A,ATG7,ATP6V1C1,ATXN10,BASP1,BICD2,BID,BZW2,C11orf58,C11orf96,CACNA2D1,CCDC88A,CDK5,CHD1L,CHEK1,CNN2,COQ7,COX7A2,CSNK1E,CSRP1,DCK,DCX,DDX56,DLK1,EGFR,EHD3,EIF4E2,ERCC3,FAM120A,FAM3C,FKBP5,FTH1,GAB2,GLRX,GLUL,GOSR1,GPT2,HAGH,HNF1A,IMPACT,KEAP1,KIF3B,LGALS3BP,LHPP,LPIN1,MAP2K6,MAPRE2,MCAT,MFGE8,MMUT,MSTO1,NDUFA4,NFS1,NQO1,P4HA1,PBX3,PDE3A,PDHX,PEG10,PICK1,PL…	108 (47)	43				CYP1A1	CYP1A2
PARK7	enzyme	0.687	2			1.524	0.000109	0.0001	Akt,AKT1,BCL2L1,HIF1A,OTUD7B,PARK7,PTEN,TP53	ACOT11,ACTA2,ASNS,BICD2,CHEK1,CNN2,COX7A2,CSNK1E,CSRP1,DCK,DENR,DNPH1,EIF4E2,FAM120A,FAM3C,FTH1,GLUL,GTF2A1,HDDC2,IDI1,IGFBP2,KIF3B,LHPP,LPIN1,MAP2K6,MAPRE2,MCAT,MMUT,NBN,NDUFA4,NFS1,NQO1,P4HA1,P4HA2,PDCD4,PDHX,PEG10,POLA1,PPP4R2,PRIM1,PRKAR1A,PTK2,PTTG1IP,QKI,RPS26,SBF1,SDHC,ST13,TAF10,TMEM106B,TMOD4,TOMM22,TP53I3,TPD52L1,TRIO,TSPAN6,TUSC3,TXN2,UNG,VIM,VLDLR,XRCC5	62 (8)	8	BAG1,geldanamycin,RB1	KDM5A			OTUD7B,PTEN
RPL23A	other	0.909	3			-0.285	0.000114	0.0001	ABCB1,Akt,AKT1,AR,CDKN1A,CDKN2A,CEBPA,CEBPB,EGR1,EIF2AK3,EIF4E,ERBB2,GLI1,GSK3A,HNF4A,IL6,MAPK9,Mek,MTOR,MYOD1,NFkB (complex),NFKBIA,NPM1,NR3C1,PGR,PRKAA1,PTEN,RAC1,RB1,RELA,RPL23A,STAT3,TOP1,TP53,TP73,TSC2	A2M,ACOT11,ACTA2,ALDH1B1,ALK,ARFGAP1,ASF1A,ATG7,BAIAP2,BICD2,BID,C11orf96,CCDC88A,CDK5,CHD1L,CHEK1,CNN2,COQ7,COX6C,COX7C,CSNK1E,CSRP1,DCK,DDX56,DENR,DLK1,DNPH1,EGFR,EHD3,EIF4E2,ERCC3,FAM120A,FAM3C,FKBP5,FTH1,FTO,GAB2,GLCCI1,GLRX,GLUL,GOSR1,GPT2,GSTZ1,GTF2A1,HAGH,HDDC2,ICA1,IRF2BP2,KIF3B,LGALS3BP,LHPP,LPIN1,MAP2K6,MAPRE2,MCAT,MFGE8,MICAL1,MMUT,MSTO1,NDUFA4,NEFH,NFS1,P4HA1,PBX3,PDHX,PEG10,PGP,PITRM…	111 (36)	35				RB1	CCNA2,CCNE1,MYC,TP53
RORC	ligand-dependent nuclear receptor		3			1.124	0.000116	0.0004	ABCB1,AKT1,CCND1,CDKN2A,CEBPA,CREB1,E2F1,EIF2AK3,EIF4E,ELK1,ERBB2,FMR1,FOXP3,GLI1,Hdac,HDAC1,HIF1A,HNF4A,IL1B,IL6,IRF3,IRF4,MAPK1,NOTCH1,NPM1,NR3C1,P38 MAPK,PGR,PPARG,PPP2CA,PTEN,RAC1,RB1,RELA,RICTOR,RORC,RPS6KB1,STAT5a/b,STAT5B,TOP1,TP53,TP73,TSC2,VEGFA	A2M,ACOT11,ACTA2,ALK,ARFGAP1,ARHGAP35,ASNS,ATG7,ATP6V1C1,BAIAP2,BASP1,BCAT2,BICD2,BID,C11orf58,C11orf96,CACNA2D1,CDK5,CHD1L,CHEK1,CNN2,COQ7,COX7A2,CSNK1E,CSRP1,DCK,DCX,DDX56,DENR,DES,DNASE2,DNPH1,EGFR,EHD3,EIF4E2,ERCC3,FAM120A,FAM3C,FKBP5,FMR1,FTH1,GAB2,GLCCI1,GLRX,GLUL,GOSR1,GPT2,GTF2A1,GTF2F1,HAGH,HDDC2,IDI1,IGFBP2,IMPACT,KEAP1,LPIN1,MAP2K6,MAPRE2,MCAT,MMUT,MSTO1,NBN,NDUFA4,NEFH,NFS1,P4HA1,P4HA…	114 (44)	40	MTORC1,Secretase gamma			IL4I1,NLRP3,TP53
CDC20	other		3	Activated		2.586	0.000124	0.0011	ABCB1,Akt,AKT1,APP,AR,AURKB,BCL2L1,CDC20,CDK1,CDKN1A,CDKN2A,CDX2,CEBPA,CEBPB,Cyclin A,E2F3,EGR1,EIF4E,ERBB2,GLI1,GSK3B,HMGA1,ID3,ITPR2,MAPK1,MASTL,MTOR,MYC,MYOD1,NFE2L2,NFKBIA,NR3C1,PARP1,PBXIP1,PPARG,PRKAA1,RASSF1,RELA,SIRT2,SOX2,SQSTM1,TOP1,TP53,TP73,TSC1,TSC2	A2M,ABCF3,ACOT11,ASF1A,ATG7,ATXN10,BAIAP2,BICD2,BID,BZW2,C11orf96,CDK5,CHD1L,CNN2,COX6C,COX7A2,COX7C,CSRP1,DCK,DCX,DDX56,DENR,DNPH1,EFS,EHD3,EIF4E2,ERCC3,FAM120A,FAM3C,FKBP5,FNTA,FTH1,GAB2,GLUL,GOSR1,GSTZ1,HAGH,HSPA14,IMPACT,IRF2BP2,KEAP1,KIF3B,LGALS3BP,LHPP,LPIN1,MAP2K6,MAPRE2,MARK2,MCAT,MFGE8,MICAL1,MMUT,MPZL1,MSN,NDUFA4,NEFH,NFS1,NQO1,P4HA1,PACSIN2,PBX3,PDHX,PEG10,PGP,PITRM1,PLPP2,POLA1,POLDIP…	109 (46)	41	EGR1,MYC,TLX1	ATP7B,CDC27,fulvestrant,PTEN			CCNB1,CDKN1A
PUF60	other	0.67	3			-0.655	0.000124	0.0001	ATF4,BRCA1,caspase,CCND1,CDK4/6,CDKN1A,CDKN1B,CDKN2A,CTNNB1,EIF2AK4,F2,GLI1,GSK3B,Jnk,MAPK14,MYC,NFKBIA,P38 MAPK,PRKAA,PTEN,PUF60,RB1,RBL2,RELA,SP1,STAT3,Tgf beta,TP73	ABCF3,AHNAK,ALDH1B1,ATG7,BASP1,BZW2,C11orf58,C11orf96,CCDC88A,COQ7,COX7A2,CSNK1E,CSRP1,DCK,DCTPP1,DENR,DES,DNPH1,EHD3,FAM120A,FKBP5,FTH1,FTO,GAB2,GLUL,GOSR1,GPT2,GTF2A1,HAGH,HDDC2,HNF1A,HSPA14,ICA1,IMPACT,IRF2BP2,ISL1,LGALS3BP,LHPP,MAP2K6,MAPRE2,MARK2,MCAT,MFGE8,MSN,MSTO1,NBN,NDUFA4,NEFH,NQO1,P4HA2,PDCD4,PDHX,PEG10,PLPP2,POLDIP3,PPP4R2,PPT2,PRIM2,PRKACB,PRPH,PUS7,RGPD4 (includes others),RPS19BP1,…	84 (28)	28		CST5		CDKN1B,H2AX	MYC
HEXIM1	transcription regulator	1.268	2			0.75	0.000129	0.0002	ESR1,HEXIM1,TP53	A2M,ACOT11,AHNAK,ALK,ARFGAP1,ARFIP2,ATG7,BICD2,BID,CDK5,CHEK1,CNN2,COG6,COX7A2,CSRP1,DCK,EIF4E2,FAM120A,FAM3C,FKBP5,FTH1,GLUL,GOSR1,ICA1,KIF3B,LGALS3BP,LPIN1,MAPRE2,MCAT,NDUFA4,NEK1,NFS1,NQO1,P4HA1,PDCD4,PDHX,PEG10,POLA1,PPP4R2,PRIM1,PRKACB,PRKAR1A,PTK2,RAB5B,RPS26,SAMHD1,SDHC,ST13,STAT1,TAGLN,TJP2,TMOD4,TOM1,TOMM22,TP53I3,TPD52L1,TSPAN6,TXN2,UNG,USP19,VIM,VLDLR,WNK1,XRCC5	64 (3)	2				CDKN1A,TP53	ESR1
dihydromorphine	chemical drug		2			0.378	0.000131	0.0003	CYP1A2,dihydromorphine,OPRM1	ACOT11,EGFR,IGFBP2,NQO1,QKI,VIM,VLDLR	7 (3)	2				OPRM1	CYP1A2
MLXIPL	transcription regulator		3			0.362	0.000134	0.0002	AJUBA,Akt,AURKA,BRCA1,CCND1,CDKN1A,CDKN2A,CEBPA,E2F1,EIF2AK3,EIF4E,ERBB2,ESR1,GLI1,GSK3A,HNF4A,HSF1,HSPA1A/HSPA1B,IL6,IRF3,JUN,MAPK9,Mek,MLXIPL,MTOR,MYC,NFkB (complex),NOTCH1,NR3C1,P38 MAPK,PDK,PGR,PLK1,PPARG,PTEN,RAC1,RB1,RELA,SNCA,STAT3,TP53,TP63,TP73,TSC2,VIM	A2M,ABCF3,ACOT11,ACTA2,ALDH1B1,ARFGAP1,ARFIP2,ATG7,BAIAP2,BICD2,BID,BZW2,C11orf58,C11orf96,CCDC88A,CHD1L,CHEK1,CNN2,COG6,COQ7,COX7A2,CSNK1E,CSRP1,DCK,DCTPP1,DDX56,DENR,DES,EGFR,EHD3,EIF4A2,EIF4E2,ENSA,ERCC3,FAM120A,FAM3C,FKBP5,FTH1,FTO,GAB2,GLCCI1,GLRX,GLUL,GOSR1,GPT2,GSTZ1,GTF2A1,HAGH,HDDC2,HSPA14,ICA1,IMPACT,IRF2BP2,KEAP1,KIF3B,LGALS3BP,LHPP,LPIN1,MAP2K6,MAPRE2,MCAT,MICAL1,MSTO1,NDUFA4,NEFH,NEK…	122 (45)	42	TSC1			PDK,RPL11,RPLP2	TP53
CCN4	other		2			-1.457	0.000136	0.0001	Akt,CCN4,Focal adhesion kinase,GSK3B,Jnk,MTOR,P38 MAPK,p70 S6k,SMAD2,TP53	A2M,ACOT11,ATG7,BICD2,BID,CHEK1,CNN2,COX7A2,CSRP1,DCK,DES,EIF4E2,FAM120A,FAM3C,FKBP5,FTH1,FTO,GLUL,GSTZ1,HNF1A,KIF3B,LPIN1,MAP2K6,MAPRE2,MCAT,MICAL1,NBN,NDUFA4,NFS1,NQO1,P4HA1,PDCD4,PDHX,PEG10,PGP,POLA1,PPP4R2,PRIM1,PTK2,PTTG1IP,RPS26,SDHC,ST13,STAT1,TAGLN,TMEM106B,TMOD4,TOM1,TOMM22,TP53I3,TRIO,TSPAN6,TUSC3,TXN2,UNG,VIM,XRCC5	57 (10)	9	MYC,TWIST1			FN1,p70 S6k	TP53
CHCHD4	enzyme		3			-0.365	0.000139	0.0004	ABCB1,Akt,AKT1,ATF4,CCND1,CDKN1A,CDKN2A,CEBPA,CHCHD4,CREB1,E2F1,EIF2A,EIF2AK3,EIF4E,ERBB2,FMR1,GLI1,GSK3B,HIF1A,HNF4A,IL1B,IL6,JUN,MAPK9,Mek,NFkB (complex),NFKBIA,NOTCH1,NPM1,NR3C1,P38 MAPK,PGR,PRKAA1,PTEN,RB1,RELA,RICTOR,RPS6KB1,STAT3,TOP1,TP53,TP73,TSC2,VEGFA	A2M,ACOT11,AHNAK,ALDH1B1,ALK,ARFGAP1,ARHGAP35,ASNS,ATG7,ATP6V1C1,BASP1,BCAT2,BICD2,C11orf58,C11orf96,CACNA2D1,CCDC88A,CDK5,CHD1L,CHEK1,CNN2,COQ7,COX7A2,CSNK1E,CSRP1,DCK,DCX,DDX56,DENR,DES,DNPH1,EGFR,EHD3,EIF4E2,ERCC3,FAM120A,FAM3C,FKBP5,FMR1,FTH1,GAB2,GLCCI1,GLRX,GLUL,GOSR1,GPT2,GTF2A1,GTF2F1,HAGH,HDDC2,ICA1,IGFBP2,IMPACT,IRF2BP2,KIF3B,LGALS3BP,LHPP,LPIN1,MAP2K6,MAPRE2,MCAT,MFGE8,MMUT,MSTO1,NBN,N…	120 (44)	41					TP53
PLAG1	transcription regulator		3			0.707	0.000139	0.0001	Akt,AKT1,CCND1,CDKN1B,Creb,GSK3B,IRS1,ISCU,MTOR,MTORC1,p70 S6k,PAX6,PI3K (complex),PLAG1,RELA,RICTOR,RPTOR,SQSTM1,SREBF1,SREBF2,TFEB,TP53	A2M,ACOT11,AHNAK,ARSA,ATP6V1C1,BICD2,BID,C11orf58,CHEK1,CNN2,CSRP1,DCK,EIF4E2,FAM3C,FKBP5,FTH1,FTO,GLUL,GSTZ1,HNF1A,ICA1,IDI1,IGFBP2,IRF2BP2,ISL1,KEAP1,KIF3B,LHPP,MAP2K6,MAPRE2,MCAT,MICAL1,MMUT,NBN,NDUFA4,NEFH,NFS1,P4HA1,P4HA2,PDCD4,PDHX,PEG10,PGP,PICK1,POLA1,PPP4R2,PPT2,PRIM1,PRIM2,PRKAR1A,PTK2,PTTG1IP,RSL24D1,SDHC,SMARCD3,ST13,TAGLN,TENM4,TMEM106B,TMOD4,TOM1,TOMM22,TP53I3,TPD52L1,TRIO,TSPAN6,TU…	72 (22)	21		mir-8		CDKN1C,ETV4,MTORC1
MTORC1	complex		2			0.593	0.00014	0.0001	Akt,AKT1,CCND1,CDKN1B,Creb,GSK3B,IRS1,ISCU,MTOR,MTORC1,p70 S6k,PAX6,PI3K (complex),RELA,RICTOR,RPTOR,SQSTM1,SREBF1,SREBF2,TFEB,TP53	A2M,ACOT11,AHNAK,ARSA,ATP6V1C1,BICD2,BID,C11orf58,CHEK1,CNN2,CSRP1,DCK,EIF4E2,FAM3C,FKBP5,FTH1,FTO,GLUL,GSTZ1,HNF1A,ICA1,IDI1,IGFBP2,IRF2BP2,ISL1,KEAP1,KIF3B,LHPP,MAP2K6,MAPRE2,MCAT,MICAL1,MMUT,NBN,NDUFA4,NEFH,NFS1,P4HA1,P4HA2,PDCD4,PDHX,PEG10,PGP,PICK1,POLA1,PPP4R2,PPT2,PRIM1,PRIM2,PRKAR1A,PTK2,PTTG1IP,RSL24D1,SDHC,ST13,TAGLN,TENM4,TMEM106B,TMOD4,TOM1,TOMM22,TP53I3,TPD52L1,TRIO,TSPAN6,TUSC3,TXN2…	71 (21)	20	EIF2B5,glutamine,Gpcr,hydrogen peroxide,PDPK1,PLAG1	2-amino-2-norbornanecarboxylic acid,ACSL1,bafilomycin,CAT,CIP2A,everolimus,FKBP1A,OTUB1,PRKAA,PTEN,torin1,TSC1		ISCU,MYC,p70 S6k,RORC,TP53	CDKN1B,MTORC2
KDM5A	transcription regulator	0.203	1		biased	-0.632	0.000146	0.0002	KDM5A	COQ7,COX7A2,GPT2,MCAT,MSTO1,NDUFA4,PDE3A,SDHC,TOMM22,TXN2	10 (1)	1				CCNE1	ACTC1,ACTN2,BCKDHA,CDKN1B,PARK7,TRIM72
MNK1/2	group		3			1.687	0.000148	0.0001	ATF4,caspase,CCND1,CDK4/6,CDKN1B,CDKN2A,Cpla2,CTNNB1,EIF2AK4,EIF4E,F2,GLI1,GSK3B,Jnk,MAPK14,Mek,MKNK1,MMP3,MNK1/2,MYC,NFKBIA,P38 MAPK,PPARG,PTEN,RB1,RBL2,RELA,SP1,STAT3,Tgf beta,TP73	ABCF3,AHNAK,ALDH1B1,ATG7,ATXN2,BASP1,BZW2,C11orf58,C11orf96,CCDC88A,CLP1,COQ7,COX7A2,CSNK1E,CSRP1,DCK,DCTPP1,DDX56,DENR,DES,DNPH1,EHD3,FAM120A,FTH1,FTO,GAB2,GLUL,GOSR1,GPT2,GTF2A1,HAGH,HDDC2,HNF1A,HSPA14,ICA1,IMPACT,IRF2BP2,ISL1,KEAP1,KLF13,LGALS3BP,LHPP,MAP2K6,MAPRE2,MARK2,MCAT,MFGE8,MSN,MSTO1,NBN,NDUFA4,NEFH,NQO1,P4HA2,PDCD4,PDHX,PEG10,PLPP2,POLDIP3,PPP4R2,PPT2,PRIM2,PRKACB,PRPH,PUS7,RAC3,RGPD4…	90 (31)	29	BANK1	CGP 57380		MYC
UGCG	enzyme		3			-1.742	0.000153	0.0008	ABCB1,AKT1,APP,AR,CDH1,CDKN2A,CEBPA,CEBPB,CREB1,EGR1,EIF2AK3,EIF4E,ERBB2,GLI1,GSK3B,HNF4A,HSF1,IL6,KLF5,LCK,MAPK1,MITF,MTOR,MYC,NCOA1,NFE2L2,NPM1,NR3C1,PRKAA1,PSEN1,PTEN,RB1,RELA,SREBF1,SRF,STAT1,STAT3,TERT,TFEB,TOP1,TP53,TP73,TSC2,UGCG,VCAM1	A2M,ABCF3,ACOT11,ACTA2,ALK,ARFGAP1,ARHGAP35,ARSA,ASF1A,ATG7,BAIAP2,BICD2,BID,BZW2,C11orf96,CACNA2D1,CCDC88A,CDK5,CHD1L,CHD9,CHEK1,CNN2,COQ7,COX6C,COX7A2,COX7C,CSNK1E,CSRP1,DCK,DCX,DDX56,DENR,EHD3,EIF4A2,EIF4E2,ERCC3,FAM120A,FAM3C,FKBP5,FTH1,FTO,GAB2,GLRX,GLUL,GOSR1,GPSM1,GPT2,GTF2A1,HAGH,HDDC2,HSPA14,ICA1,IRF2BP2,KIF3B,LHPP,LPIN1,MAP2K6,MAPRE2,MCAT,MICAL1,MMUT,MSTO1,NDUFA4,NEFH,NFS1,P4HA1,PBX3,PD…	119 (45)	43	RNF181	CD 437,KLF3,ST1926		ganglioside GD3	CDKN1A,TP53
gentamicin C	chemical drug		3			1.068	0.000163	0.0003	Abcb1b,Akt,AKT1,CAMK4,CAT,CAV1,gentamicin C,GSK3B,HSF1,hydrogen peroxide,INSR,MAPK1,MTOR,MYB,NFKBIA,PTPRJ,SMPD1,STAT3,TP53	A2M,ACOT11,ACTA2,ASNS,ATG7,BICD2,CCDC88A,CHEK1,CNN2,COX6C,COX7A2,CSRP1,DCK,DCTPP1,DCX,DLK1,EIF4A2,EIF4E2,FAM120A,FAM3C,FMR1,FTO,GLRX,GLUL,GSTZ1,HNF1A,IDI1,KIF3B,LGALS3BP,LZTFL1,MAP2K6,MAPRE2,MCAT,MFGE8,MICAL1,MMUT,NBN,NEK1,NFS1,P4HA1,PDHX,PEG10,PGP,POLA1,PPP4R2,PPT2,PRIM1,PRSS12,PTTG1IP,QKI,RPS26,S100A11,SAMHD1,SDHC,SERINC1,SLC39A10,SPR,TAGLN,TJP2,TMEM106B,TMOD4,TOM1,TOMM22,TPD52L1,TRIO,TSPAN6,TU…	71 (19)	19				CLU,creatine,GAS5,LCN2,MYC	CAT
RPL23A	other	0.909	2			-1.443	0.000164	0.0001	RB1,RPL23A,TP53	A2M,ACOT11,ACTA2,ATG7,BICD2,BID,CHEK1,CNN2,COQ7,CSRP1,DCK,DLK1,EGFR,EIF4E2,FAM120A,FAM3C,FKBP5,FTH1,GLUL,GPT2,LPIN1,MAP2K6,MAPRE2,MCAT,MSTO1,NDUFA4,NFS1,P4HA1,PDHX,PEG10,POLA1,PPP4R2,PRIM1,RPS26,SDHC,ST13,TMOD4,TOM1,TOMM22,TP53I3,TRIO,TSPAN6,TXN2,TYMS,UNG,VIM,VLDLR,XRCC5	48 (3)	2				RB1	CCNA2,CCNE1,MYC,TP53
spermine nitric oxide complex	chemical toxicant		2			1.443	0.000169	0.0002	RB1,spermine nitric oxide complex,TP53	A2M,ACOT11,ACTA2,ATG7,BICD2,BID,CHEK1,CNN2,COQ7,CSRP1,DCK,DLK1,EGFR,EIF4E2,FAM120A,FAM3C,FKBP5,FTH1,GLUL,GPT2,LPIN1,MAP2K6,MAPRE2,MCAT,MSTO1,NDUFA4,NFS1,P4HA1,PDHX,PEG10,POLA1,PPP4R2,PRIM1,RPS26,SDHC,ST13,TMOD4,TOM1,TOMM22,TP53I3,TRIO,TSPAN6,TXN2,TYMS,UNG,VIM,VLDLR,XRCC5	48 (3)	2				DDX5,TP53	RB1
MTORC2	complex		2			-0.128	0.00017	0.0001	Akt,AKT1,AKT2,AKT3,Gsk3,GSK3B,MTOR,MTORC2,OXSR1,Pkc(s),RAC1,RHOA,RICTOR,TP53	ACOT11,ACTA2,ATP6V1C1,BICD2,CHEK1,CNN2,CSRP1,DCK,DES,EIF4E2,FAM120A,FAM3C,FTH1,FTO,GLUL,GSTZ1,HNF1A,KIF3B,LHPP,LPIN1,MAP2K6,MAPRE2,MCAT,MICAL1,MMUT,NBN,NDUFA4,NFS1,NQO1,P4HA1,PDCD4,PDHX,PEG10,PGP,POLA1,PPP4R2,PRIM1,PRKAR1A,PTTG1IP,RAC3,RSL24D1,SDHC,ST13,STAT1,STK39,TAGLN,TMEM106B,TMOD4,TOM1,TOMM22,TP53I3,TPD52L1,TRIO,TSPAN6,TUSC3,TXN2,UNG,VIM,VLDLR,WNK1,XRCC5	61 (14)	13		MTORC1,PTEN,torin1		AKT2,OXSR1,TP53
BCKDHA	enzyme	1.03	2			1.286	0.000174	0.0002	AKT1,AKT2,BCKDHA,TP53	A2M,ACOT11,ACTA2,ATG7,BICD2,BID,CHEK1,CNN2,COX7A2,CSRP1,DCK,EGFR,EIF4E2,FAM120A,FAM3C,FKBP5,FTH1,GLUL,LPIN1,MAP2K6,MAPRE2,MCAT,MMUT,NDUFA4,NFS1,NQO1,P4HA1,PDCD4,PDHX,PEG10,POLA1,PPP4R2,PRIM1,PRKAR1A,RPS26,SDHC,ST13,TMOD4,TOM1,TOMM22,TP53I3,TPD52L1,TRIO,TSPAN6,TXN2,UNG,VIM,VLDLR,XRCC5	49 (4)	3	RB1,UCP1	KDM5A		AKT2,MYC,TP53
SYNM	other		2			0	0.000176	0.0001	Akt,AKT1,CDKN1A,RB1,SYNM	A2M,ATG7,BID,CHEK1,COQ7,COX7A2,DLK1,EGFR,FKBP5,GPT2,LGALS3BP,MCAT,MMUT,MSN,MSTO1,NBN,NDUFA4,NQO1,PRKAR1A,PTTG1IP,SDHC,TMEM106B,TOMM22,TP53I3,TPD52L1,TUSC3,TXN2,TYMS,VIM,XRCC6	30 (5)	4		UCP1			CDKN1A,CDKN1B,RB1
trichosanthin	chemical drug		3			1.907	0.000177	0.0006	ABCB1,AKT1,BAX,CCND1,CCR1,CCR2,CCR5,CDKN2A,CEBPA,CXCR4,cyclic AMP,E2F1,EGF,EGFR,EIF2AK3,EIF4E,ERBB2,G protein,G protein alpha,GLI1,GNA12,GSK3A,HNF4A,IL6,IRF3,MTOR,NFKBIA,NOTCH1,NPM1,NR3C1,P38 MAPK,PGR,Pkc(s),PRKAA1,PTEN,RAC1,RB1,RELA,TGFB1,TP53,TP73,trichosanthin,TSC2	A2M,ACOT11,ACTA2,ADI1,ALK,ARFGAP1,ARFIP2,ATG7,BICD2,BID,BZW2,C11orf58,C11orf96,CHD1L,CHEK1,CHMP7,CNN2,COG6,COQ7,COX7A2,CSNK1E,CSRP1,DCK,DDX56,DENR,DES,DNPH1,EGFR,EHD3,EIF4E2,ERCC3,FAM120A,FAM3C,FKBP5,FMR1,FTH1,FTO,GAK,GLCCI1,GLRX,GLUL,GOLPH3,GOSR1,GPT2,GSTZ1,GTF2A1,HAGH,HDDC2,ICA1,IRF2BP2,KIF3B,LHPP,LPIN1,MAP2K6,MAPRE2,MCAT,MELTF,MFGE8,MICAL1,MMUT,MSTO1,NDUFA4,NEFH,NFS1,OSGEP,PDHX,PEG10,PGP,PLPP2…	110 (43)	39				TP53
mefloquine	chemical drug		3			0.239	0.000188	0.0001	ABCC4,Akt,GJA1,GLI1,HBA1/HBA2,mefloquine,NFkB (complex),PANX1,PTEN,RB1,tetradecanoylphorbol acetate,TP53	ACOT11,ALDH1B1,BICD2,C11orf96,CNN2,COQ7,CSNK1E,CSRP1,DCK,DENR,DES,DLK1,DNPH1,EIF4E2,FAM120A,FAM3C,FTH1,GOSR1,GPC2,GPT2,GTF2A1,HDDC2,HNF1A,IDI1,ISL1,KIF3B,LHPP,MAP2K6,MAPRE2,MCAT,MSTO1,NBN,NDUFA4,NFS1,NQO1,P4HA1,PDCD4,PDE3A,PDHX,PLPP2,POLA1,PPP4R2,PPT2,PRIM1,PRKAR1A,PTK2,PTTG1IP,RNF7,RPS26,RRP15,SBF1,SCD5,SCLY,SDHC,ST13,TAF10,TJP2,TMEM106B,TMOD4,TOMM22,TP53I3,TPBG,TRIO,TSPAN6,TUSC3,TXN2,TYMS,UNG,V…	70 (12)	11
MED28	other	0.983	1		biased	-1.732	0.000189	0.0002	MED28	ACTA2,CNN2,TAGLN	3 (1)	1	RNF181	let-7a-5p (and other miRNAs w/seed GAGGUAG)			ACTA2
ganetespib	chemical drug		1		biased	-1.732	0.000189	0.0008	ganetespib	CHEK1,EGFR,STAT1	3 (1)	1
colcemid	chemical - endogenous non-mammalian		2			1.387	0.000203	0.0001	ABCB1,colcemid,MAPK1,TP53	A2M,ACOT11,ACTA2,ATG7,BICD2,BID,CHEK1,CNN2,COX7A2,CSRP1,DCK,EGFR,EIF4E2,FAM120A,FAM3C,FKBP5,FTH1,GLUL,LGALS3BP,LPIN1,MAP2K6,MAPRE2,MCAT,NDUFA4,NFS1,NQO1,P4HA1,PDHX,PEG10,POLA1,PPP4R2,PPT2,PRIM1,PRSS12,QKI,RPS26,SAMHD1,SDHC,ST13,STAT1,TMOD4,TOM1,TOMM22,TP53I3,TRIO,TSPAN6,TXN2,UNG,USP19,VIM,VLDLR,XRCC5	52 (4)	4				TP53	CCNB1,CYP1A1
miR-145-5p (and other miRNAs w/seed UCCAGUU)	mature microRNA		1		biased	-1.89	0.000213	0.0005	miR-145-5p (and other miRNAs w/seed UCCAGUU)	ACTA2,AHNAK,C11orf58,CCDC25,NDUFA4,TAGLN,UNG	7 (1)	1	FOXO3,SRF,TP53	hydrogen peroxide,TCF7L2			ACTA2,CCNA2,CDK4,EIF4EBP2,KLF5,MYC,PROM1
hydrogen peroxide	chemical - endogenous mammalian		2	Activated	biased	4.787	0.000219	0.0012	Akt,AKT1,APP,ATF2,ATF4,CAMK4,CAV1,CEBPB,Creb,CREB1,DIO2,EGFR,EIF4E,Hdac,HDAC2,HRAS,HSF1,hydrogen peroxide,JUN,LCK,MAPK1,MKNK1,MTOR,MYC,NFkB (complex),NFKBIA,NR3C1,P38 MAPK,PARP1,PDX1,PGR,PRKCB,PRKCD,PTEN,RB1,RBL2,RELA,SIRT1,SNCA,STAT3,STAT6,STK11,TGM2,TP53	ABCF3,ACOT11,ACTA2,ADSL,AHNAK,ALDH1B1,ARHGAP35,ASF1A,ASNS,ATG7,ATP6V1C1,ATXN10,BAIAP2,BICD2,BZW2,CACNA2D1,CCDC88A,CDK5,CHEK1,CNN2,COQ7,COX6C,COX7A2,CSNK1E,DCK,DCTPP1,DCX,DDX56,DENR,DES,DNPH1,EGFR,EIF4A2,EIF4E2,FAM120A,FAM3C,FMR1,FTH1,GLCCI1,GLRX,GPT2,GSTZ1,GTF2A1,HDDC2,HSPA14,ICA1,IRF2BP2,KIF3B,KLF13,LHPP,MAPRE2,MARK2,MFGE8,MICAL1,MMUT,MPST,MSN,MSTO1,NEDD1,NEFH,NEK1,NFS1,NMD3,NQO1,OTUD6B,P4HA2,PA…	118 (44)	44	ACOX1,ANGPT2,GDP,GGT1,guanidine,IL4I1,Lh,sphingosine-1-phosphate,tetrachlorodibenzodioxin,TOP1	clofibrate,enalapril,SIRT5,TP63		ACTA2,APEX1,ATM,AXL,CAMK4,CCNA2,CDKN1A,CLU,CUX1,DDIT3,DNAJB1,EGR1,ENC1,FBXO32,FN1,GADD45B,GLI1,H2AX,LCN2,Ldh (complex),let-7a-5p (and other miRNAs w/seed GAGGUAG),LGR4,lysophosphatidic acid,MAPK10,MDK,miR-125b-5p (and other miRNAs w/seed CCCUGAG),mir-145,mir-15,miR-21-5p (and other miRNAs w/seed AGCUUAU),mir-7,MTORC1,MUC5AC,MYC,NEK1,PARP,PARP1,Pdgfr,PDGFRB,PDPK1,PFDN5,phosphatidylinositol-3,4,5-t…	CCNB1,CCNE1,CDK4,CDKN1B,Cyclin D,CYP1A2,DNMT1,FOXO3,glutamine,ISCU,mir-143,miR-145-5p (and other miRNAs w/seed UCCAGUU),miR-193a-3p (and other miRNAs w/seed ACUGGCC),miR-293-5p (and other miRNAs w/seed CUCAAAC),OPRM1,TFAM,UHRF1,XAF1
LETM1	transporter	0.823	2			1.257	0.00022	0.0003	Akt,AMPK,GSK3B,LETM1,PTEN	A2M,ACTA2,ATG7,BID,CSNK1E,CSRP1,DENR,DNPH1,EGFR,FKBP5,FTH1,FTO,GTF2A1,HDDC2,IDI1,IGFBP2,KIF3B,LHPP,LPIN1,NBN,NQO1,PDCD4,PTTG1IP,SBF1,STAT1,TAF10,TMEM106B,TOM1,TUSC3,VIM,XRCC5	31 (5)	4					PTEN
YY1	transcription regulator	0.895	2			-1.386	0.000227	0.0001	CDKN1B,MYC,RUNX2,TFCP2,TP53,YY1	A2M,ABCF3,ACOT11,ATG7,BICD2,BID,CHEK1,CNN2,COX7A2,CSRP1,DCK,DCTPP1,DNPH1,EGFR,EIF4E2,FAM120A,FAM3C,FKBP5,GLUL,HSPA14,IMPACT,ISL1,LPIN1,MAP2K6,MAPRE2,MCAT,MSN,NDUFA4,NFS1,NQO1,P4HA1,PDCD4,PDHX,POLA1,POLDIP3,PPP4R2,PPT2,PRIM1,PRKACB,PRPH,PTK2,PUS7,QKI,RGPD4 (includes others),RPS19BP1,RPS26,SDHC,ST13,STAT1,SUMO3,TENM4,TMOD4,TOM1,TOMM22,TP53I3,TRIO,TSPAN6,TXN2,TYMS,UNG,VIM,VLDLR,XRCC5	63 (6)	6	PARP1	RB1		BRCA1,DNAJB4	CDKN1A,CDKN1B,CDKN1C,EGR1,H2AX,HAS2,NOTCH2,TP53
bimiralisib	chemical drug		3	Inhibited		-2.02	0.000242	0.0008	Akt,AKT1,bimiralisib,CEBPB,EIF4E,ESR1,FOXO1,HIF1A,HRAS,HSF1,IRS1,MAPK1,MTOR,MYC,NR3C1,OXSR1,P38 MAPK,PIK3CA,PIK3CB,PIK3CD,PIK3CG,PRKCD,PTEN,PTK2,RAC1,Rb,REL,RELA,RICTOR,SIRT1,STAT3,TFEB,TP53	ABCF3,ACOT11,AHNAK,ALK,ARFGAP1,ARFIP2,ARSA,ASF1A,ASNS,ATG7,ATP6V1C1,BICD2,BZW2,CCDC88A,CDK5,CNN2,COG6,CSNK1E,CSRP1,DCK,DCTPP1,DDX56,DENR,DES,DLK1,DNPH1,EGFR,EIF4A2,EIF4E2,FAM120A,FAM3C,GLCCI1,GOSR1,GPT2,GSTZ1,GTF2A1,HDDC2,HNF1A,HSPA14,ICA1,IMPACT,IRF2BP2,LHPP,MAP2K6,MAPRE2,MCAT,MICAL1,MMUT,MSN,NDUFA4,NEFH,NEK1,NFS1,P4HA1,P4HA2,PANK3,PDHX,PGP,POLDIP3,PPP4R2,PPP6R3,PPT2,PRIM1,PRIM2,PRKACB,PRSS12,PT…	98 (33)	30					PIK3CB
Ctbp	group		3			0.189	0.000244	0.0005	ABCB1,Akt,AKT1,CCND1,CDH1,CDKN1A,CDKN2A,CEBPA,Ctbp,CTBP2,E2F1,EIF2AK3,EIF4E,ERBB2,GLI1,GSK3A,Hdac,HIF1A,HNF4A,IL6,MAPK9,Mek,MTOR,NFKBIA,NOTCH1,NPM1,NR3C1,NRIP1,P38 MAPK,PGR,PPARG,PPARGC1A,PRKAA1,PTEN,RB1,RELA,SREBF1,STAT3,TOP1,TP53,TP73,TSC2	A2M,ACOT11,ACTA2,AHNAK,ALK,ARFGAP1,ATG7,BCAT2,BICD2,BID,C11orf58,C11orf96,CCDC88A,CDK5,CHD1L,CHEK1,CNN2,COQ7,COX6C,COX7A2,CSNK1E,CSRP1,DCK,DDX56,DENR,DES,DNPH1,EHD3,EIF4E2,ERCC3,FAM120A,FAM3C,FTH1,FTO,GAB2,GLCCI1,GLRX,GLUL,GOSR1,GPT2,GSTZ1,GTF2A1,HAGH,HDDC2,ICA1,IRF2BP2,KEAP1,KIF3B,LGALS3BP,LHPP,LPIN1,MAP2K6,MAPRE2,MCAT,MFGE8,MICAL1,MMUT,MSTO1,NBN,NDUFA4,NFS1,P4HA1,PACSIN2,PBX3,PDHX,PEG10,PGP,PIC…	112 (42)	39				STAP2,TP53
PINK1	kinase		3			-0.308	0.000257	0.0009	AKT1,AR,BAX,BCL2L1,CASP3,CDKN1A,CDKN1B,CEBPB,CREB1,CTNNB1,EGFR,EIF2AK3,EIF4E,EIF4EBP1,ELK1,GATA3,GSK3B,HIF1A,Histone h3,IL1B,IRF3,ITPR2,KMT2A,MAPK1,MAPK14,MFN2,NLRP3,NOS2,PARP1,PINK1,PPARG,PRKCD,PRKN,PTEN,Rb,SLC6A3,SNCA,TFEB,TP53,TRAP1,VEGFA,VHL	ACOT11,AHNAK,ARFGAP1,ARHGAP35,ARSA,ASF1A,ASNS,ATP6V1C1,ATXN10,BAIAP2,BCAT2,BICD2,BID,BZW2,CACNA2D1,CDK5,CHEK1,CNN2,COX6C,COX7A2,COX7C,CSNK1E,CSRP1,DCK,DCTPP1,DCX,DDX56,DENR,DNPH1,EGFR,EIF4E2,FAM120A,FAM3C,FMR1,FTO,GLCCI1,GPT2,GTF2A1,GTF2F1,HDDC2,HNF1A,IGFBP2,IMPACT,KEAP1,KIF3B,KLF13,LGALS3BP,LHPP,MAP2K6,MAPRE2,MCAT,MMUT,MSN,NBN,NDUFA4,NEK1,NFS1,NQO1,P4HA1,P4HA2,PDE3A,PDHX,PEG10,PITRM1,POLA1,POLR3…	95 (42)	36		1-methyl-4-phenylpyridinium,NLRP3,TP53		CCNB1	PARP1
ZEB1	transcription regulator		2			1.364	0.00026	0.0002	CCND1,MYC,Notch,SERPINE1,TP53,ZEB1	A2M,ABCF3,ACOT11,AHNAK,ATG7,BICD2,BID,BZW2,C11orf58,CHEK1,CNN2,COX7A2,CSRP1,DCK,DCTPP1,DLK1,DNPH1,EIF4E2,FAM120A,FAM3C,FTH1,GLUL,HSPA14,IMPACT,LPIN1,MAP2K6,MAPRE2,MCAT,MSN,NDUFA4,NFS1,NQO1,P4HA1,PDCD4,PDHX,PEG10,POLA1,POLDIP3,PPP4R2,PRIM1,PRIM2,PRKACB,PRPH,PUS7,QKI,RGPD4 (includes others),RPS19BP1,S100A11,SAMHD1,SDHC,ST13,STAT1,SUMO3,TAF6,TAGLN,TMOD4,TOM1,TOMM22,TRIO,TSPAN6,TXN2,TYMS,UNG,VIM,XRCC5	65 (6)	6	ATM,collagen type i (family),CUL7,ETV5,fulvestrant,HULC,LGR4,MEG3,MYOD1,NRF1,PTAFR,sorafenib,TCF7L2,TWIST1	bevacizumab,crizotinib,DGCR5,G2535,NDRG1,RB1,RBL1,SFN,TP53BP2,trichostatin A		FN1,NRP1,PLAU,UHRF1,USP7
RNF168	enzyme		3			-1.511	0.000262	0.0003	ATM,BLM,BRCA1,H2AX,MAPK1,NOX1,PARP1,RNF168,RPA1,TOP1,TP53,TP53BP1	A2M,ACOT11,ACTA2,ASNS,ATG7,ATXN10,BICD2,BID,CDK5,CNN2,COX7A2,CSRP1,DCK,EGFR,EIF4E2,ERCC3,FAM120A,FAM3C,FTH1,GLUL,LPIN1,MAP2K6,MAPRE2,MCAT,NDUFA4,NFS1,P4HA1,PDHX,PEG10,POLA1,PPP4R2,PPT2,PRIM1,PRIM2,PRSS12,QKI,RPS26,SAMHD1,SDHC,ST13,STAT1,TMOD4,TOM1,TOMM22,TP53I3,TPD52L1,TRIO,TSPAN6,TXN2,UNG,VLDLR,XRCC5,XRCC6	53 (12)	8	RNF8				BLM,H2AX,TP53BP1
miR-378a-3p (and other miRNAs w/seed CUGGACU)	mature microRNA		3			-1.212	0.000268	0.0004	Akt,AKT1,CASP3,CDC37,DICER1,EIF4E,ESR1,GSK3A,GSK3B,HIF1A,HSF1,IRS1,miR-378a-3p (and other miRNAs w/seed CUGGACU),MTOR,MYC,NFkB (complex),NR3C1,OXSR1,PARP1,PRKCD,PTEN,RAC1,RICTOR,SIRT1,STAT3,TFEB,TP53,ULK1	ABCF3,ACOT11,AHNAK,ALDH1B1,ALK,ARFGAP1,ARFIP2,ARSA,ASNS,ATG7,ATP6V1C1,ATXN10,BICD2,BZW2,CCDC88A,CDK5,CNN2,COG6,CSNK1E,CSRP1,DCK,DCTPP1,DDX56,DENR,DLK1,DNPH1,EGFR,EIF4A2,EIF4E2,FAM120A,FAM3C,FTO,GLCCI1,GOSR1,GSTZ1,GTF2A1,HDDC2,HNF1A,HSPA14,ICA1,IMPACT,LHPP,MAP2K6,MAPRE2,MCAT,MICAL1,MMUT,MSN,NDUFA4,NEFH,NEK1,NFS1,P4HA1,P4HA2,PANK3,PBX3,PDHX,PGP,POLDIP3,PPP4R2,PRIM1,PRIM2,PRKACB,PTK2,PTTG1IP,PUS7,QK…	98 (28)	25		TP53			CDK4,FOXO3,PDPK1
Jnk dimer	complex		2			1.414	0.000268	0.0002	ATF2,ELK1,HNRNPK,Jnk dimer,JUN,TP53	A2M,ACOT11,ASNS,ATG7,BICD2,BID,CHEK1,CNN2,COX7A2,CSRP1,DCK,EGFR,EIF4E2,FAM120A,FAM3C,FKBP5,FTH1,GLUL,IGFBP2,LPIN1,MAP2K6,MAPRE2,MCAT,NDUFA4,NFS1,P4HA1,PDCD4,PDHX,PEG10,POLA1,PPP4R2,PRIM1,RNF7,RPS26,SDHC,ST13,STAT1,TAGLN,TMOD4,TOM1,TOMM22,TP53I3,TPD52L1,TRIO,TSPAN6,TXN2,UNG,VIM,VLDLR,XRCC5	50 (6)	5				TP53
TRIM28	transcription regulator	0.708	3			-1.958	0.000277	0.0007	ABCB1,AKT1,AR,ATF4,CDKN1B,E2F1,E2F3,EIF2AK2,EIF2AK3,EIF4E,ERBB2,FOS,GLI1,HNF4A,MAPK1,mir-21,MTOR,MYC,MYOD1,NFKBIA,NPM1,NR3C1,PGR,PPARG,PTEN,RAC1,RBL2,SIRT1,STAT1,STAT3,Tgf beta,TOP1,TP53,TP63,TP73,TRIM28,TSC2	A2M,ABCF3,ACOT11,ALK,ARFGAP1,ATXN2,BASP1,BICD2,BZW2,C11orf96,CCDC88A,CDK5,CHD1L,CHEK1,CNN2,COX6C,COX7A2,COX7C,CSNK1E,CSRP1,DCK,DCTPP1,DDX56,DENR,DNPH1,EGFR,EIF4E2,ENSA,FAM120A,FAM3C,FKBP5,GAB2,GAK,GLUL,GOSR1,GSTZ1,GTF2A1,HDDC2,HSPA14,IMPACT,IPO11,KEAP1,KLF13,LHPP,LPIN1,MAP2K6,MAPRE2,MARK2,MCAT,MFGE8,MICAL1,MMUT,MSN,NDUFA4,NFS1,NQO1,P4HA1,PANK3,PDCD4,PDHX,PGP,PITRM1,PLPP2,POLA1,POLDIP3,PPP4R2,PPT2…	115 (37)	37	ATM,HMGA1,MDC1,zinostatin	DPTA-NONOate,TOP1		FOXO3	MYC
BARD1	transcription regulator		2			0.63	0.000281	0.0004	AURKB,BARD1,ESR1,TP53	A2M,ACOT11,AHNAK,ARFGAP1,ARFIP2,ATG7,BICD2,BID,CDK5,CHEK1,CNN2,COG6,COX7A2,CSRP1,DCK,EIF4E2,FAM120A,FAM3C,FKBP5,FTH1,GLUL,GOSR1,ICA1,KIF3B,LGALS3BP,LPIN1,MAPRE2,MCAT,NDUFA4,NEK1,NFS1,NQO1,P4HA1,PDCD4,PDHX,PEG10,POLA1,PPP4R2,PRIM1,PRKACB,PRKAR1A,PTK2,RAB5B,RPS26,SAMHD1,SDHC,ST13,STAT1,TAGLN,TJP2,TMOD4,TOM1,TOMM22,TP53I3,TPD52L1,TSPAN6,TXN2,UNG,USP19,VIM,VLDLR,WNK1,XRCC5	63 (4)	3	estrogen	CCNA1,CCNB1,CCNE1,fulvestrant		TP53	CYP1A1,ESR1,H2AX,Histone h2a
MAPK10	kinase		2	Activated		2.394	0.000281	0.0001	APP,ATF2,CBX7,CCND1,CDKN1A,ELK1,FOXO4,GABPA,JUN,MAPK10,NFATC1,NR3C1,STAT5a/b,TP53	A2M,ACOT11,AHNAK,ASNS,ATG7,BICD2,BID,C11orf58,CBX2,CDK5,CNN2,COX7A2,CSRP1,DCK,DCX,EIF4E2,FAM3C,FKBP5,FTH1,GLCCI1,GLUL,HNF1A,IDI1,IGFBP2,KLF13,LGALS3BP,LPIN1,MAP2K6,MAPRE2,MCAT,MSN,NDUFA4,NFS1,P4HA1,PDCD4,PDHX,PEG10,POLA1,PPP4R2,PRIM1,PRIM2,PRPH,QKI,RNF7,RPS26,SDHC,ST13,STAT1,STK39,TAGLN,TMOD4,TOMM22,TP53I3,TPD52L1,TRIO,TSPAN6,TXN2,TYMS,UNG,VIM,VLDLR,XRCC5,XRCC6	63 (14)	13	ANGPT2,fluvastatin,hydrogen peroxide,XIAP	FN1,fulvestrant,RB1		CDK4,TP53	CDKN1A
PHF12	transcription regulator		1	Inhibited	biased	-2.236	0.000283	0.0008	PHF12	BRIX1,DDX56,NMD3,RSL24D1,UTP11	5 (1)	1					H2AX,PIN4
PI3K (family)	group		2	Activated		2.588	0.00029	0.0003	Akt,AKT1,ELAVL1,ERK1/2,FOXO1,GSK3B,HMGA1,IRF3,MYC,NFKBIA,Notch,P38 MAPK,PI3K (family),PPARGC1A,PRKCD,PTK2,REL,RELA,SP1,SREBF1,SREBF2,STAT1,STAT3,SYK,TP53	ABCF3,ACOT11,ACTA2,AHNAK,ASNS,ATG7,BCAT2,BICD2,BID,BZW2,CCDC88A,CNN2,COX6C,COX7A2,DCK,DCTPP1,DES,DLK1,DNPH1,EIF4E2,EIF4ENIF1,FAM120A,FAM3C,FKBP5,FTH1,FTO,GLUL,GPT2,HSPA14,ICA1,IDI1,IMPACT,IRF2BP2,ISL1,KIF3B,LGALS3BP,MAP2K6,MAPRE2,MCAT,MFGE8,MMUT,MSN,NBN,NFS1,NQO1,P4HA1,P4HA2,PACSIN2,PDHX,PEG10,PICK1,POLA1,POLDIP3,POLR3C,PPP4R2,PPP6R3,PRIM1,PRKACB,PRKAR1A,PRPH,PTTG1IP,PUS7,QKI,RGPD4 (includes othe…	86 (25)	25	ANGPT2,CCKAR,ethosuximide,GNA12,LINC00963,PI3K p85,PIK3CB,PRCP,PREP,PROM1	ACP-319,alpelisib,buparlisib,CLR457,GAS5,GDC-0077,NKX3-1,panulisib,sorafenib		ACTA2,DDIT3,ESR1,GLI1,miR-21-5p (and other miRNAs w/seed AGCUUAU),MYC,PDGFRB,PDPK1,PRKCZ,SOX4,TNFSF10,XIAP	CAT,CDKN1B,ELAVL1,FBXO32,FOXO3,H2AX,HMGA1,TP53
valinomycin	chemical reagent		3			-1.01	0.000302	0.0006	ABCB1,Akt,AKT1,CASP3,DICER1,EIF4E,ESR1,GSK3A,GSK3B,HIF1A,HSF1,IRS1,MTOR,MYC,NFkB (complex),NR3C1,OXSR1,PARP1,PRKCD,PTEN,RAC1,RICTOR,SIRT1,STAT3,TFEB,TP53,valinomycin	ABCF3,ACOT11,AHNAK,ALDH1B1,ALK,ARFGAP1,ARFIP2,ARSA,ASNS,ATG7,ATP6V1C1,ATXN10,BICD2,BZW2,CCDC88A,CDK5,CNN2,COG6,CSNK1E,CSRP1,DCK,DCTPP1,DDX56,DENR,DLK1,DNPH1,EGFR,EIF4A2,EIF4E2,FAM120A,FAM3C,FTO,GLCCI1,GOSR1,GSTZ1,GTF2A1,HDDC2,HNF1A,HSPA14,ICA1,IMPACT,LHPP,MAP2K6,MAPRE2,MCAT,MICAL1,MMUT,MSN,NDUFA4,NEFH,NEK1,NFS1,P4HA1,P4HA2,PANK3,PBX3,PDHX,PGP,POLDIP3,PPP4R2,PRIM1,PRIM2,PRKACB,PTK2,PTTG1IP,PUS7,QK…	98 (27)	25
Cdc2	group		3			1.616	0.000305	0.0033	ABCB1,APP,CAMK4,CCND1,Cdc2,CDK1,CDKN2A,CDX2,CEBPA,CEBPB,CREB1,DNM1,EIF4E,ERBB2,ESR1,FMR1,FOS,GATA1,GLI1,HGS,HMGA1,HNF4A,HSF1,IL16,IRF3,JUN,KAT5,LCK,MAPK1,MAPT,MASTL,MOS,MYC,MYOD1,NFKBIA,NR3C1,PGR,PLK1,PPARG,PRKAA1,PTEN,RELA,RICTOR,RPS6KB1,RUNX2,SIRT2,SNCA,SOX2,SQSTM1,STAT3,TBP,TCF3,TGFB1,TOP1,TP53,TP63,TP73,VIM	A2M,ABCF3,ACOT11,ADI1,AHNAK,ARFIP2,ARHGAP35,ASF1A,ATG7,ATP6V1C1,ATXN2,BAIAP2,BASP1,BICD2,BID,BZW2,C11orf58,C11orf96,CACNA2D1,CCDC88A,CDK5,CHD1L,CHEK1,CHMP7,CNN2,COG6,COX7A2,CSNK1E,CSRP1,DCK,DDX56,EFS,EGFR,EHD3,EIF4A2,EIF4E2,ENSA,ERCC3,FAM120A,FAM3C,FKBP5,FMR1,FNTA,FTH1,GAB2,GAK,GLUL,GNE,GTF2A1,HDDC2,HSPA14,IGFBP2,IRF2BP2,ISL1,KEAP1,LPIN1,MAP2K6,MAPRE2,MARK2,MCAT,MELTF,MFGE8,MPZL1,NDUFA4,NEK1,NFS1…	124 (58)	48	ARID1A,MYOD1	CDKN1A,CDKN1B		NFIC
CDK3	kinase		2			0.302	0.00031	0.0008	ATF1,CDK3,ESR1,NOTCH1,RB1	ACTA2,AHNAK,ALK,ARFGAP1,ARFIP2,CDK5,CHEK1,COG6,COQ7,COX7A2,DES,EGFR,FTH1,GOSR1,GPT2,ICA1,IGFBP2,KIF3B,LGALS3BP,MAP2K6,MCAT,MSTO1,NDUFA4,NEK1,NQO1,PDCD4,POLA1,PRKACB,PRKAR1A,PTK2,RAB5B,SAMHD1,SDHC,STAT1,TAGLN,TJP2,TOM1,TOMM22,TPD52L1,TRIO,TXN2,TYMS,USP19,WNK1	44 (5)	5		alvocidib,FN1,mir-873		ESR1	RB1
OTUB1	enzyme	1.065	2			0.602	0.000315	0.0006	DCN,ESR1,FOXM1,IRF3,MAF,NFkB (complex),OTUB1,TP53,TRAF3,TRAF6	A2M,ACOT11,ACTA2,AHNAK,ALDH1B1,ALK,ARFGAP1,ARFIP2,ATG7,BICD2,BID,CDK5,CNN2,COG6,COX7A2,CSRP1,DCK,EGFR,EIF4E2,FAM120A,FAM3C,FKBP5,GOSR1,ICA1,IDI1,IGFBP2,ISL1,KIF3B,LGALS3BP,LPIN1,MAP2K6,MAPRE2,MCAT,NBN,NDUFA4,NEK1,NFS1,NQO1,P4HA1,PBX3,PDCD4,PDHX,PEG10,POLR3C,PPP4R2,PRIM1,PRKACB,PRKAR1A,PTK2,RAB5B,RPS26,SAMHD1,SCLY,SDHC,ST13,TAGLN,TJP2,TMOD4,TOMM22,TP53I3,TPD52L1,TRIO,TSPAN6,TXN2,UNG,USP19,VLDLR,WN…	69 (10)	9				TP53	ESR1,MTORC1
MYC	transcription regulator		2			0.883	0.00032	0.0002	ATF4,BRCA1,caspase,CCND1,CDK4/6,CDKN1A,CDKN1B,CDKN2A,CTNNB1,EIF2AK4,F2,GLI1,GSK3B,Jnk,MAPK14,MYC,NFKBIA,P38 MAPK,PRKAA,PTEN,RB1,RBL2,RELA,SP1,STAT3,Tgf beta,TP73	ABCF3,AHNAK,ALDH1B1,ATG7,BASP1,BZW2,C11orf58,C11orf96,CCDC88A,COQ7,COX7A2,CSNK1E,CSRP1,DCK,DCTPP1,DENR,DES,DNPH1,EHD3,FAM120A,FKBP5,FTH1,FTO,GAB2,GLUL,GOSR1,GPT2,GTF2A1,HAGH,HDDC2,HNF1A,HSPA14,ICA1,IMPACT,IRF2BP2,ISL1,LGALS3BP,LHPP,MAP2K6,MAPRE2,MARK2,MCAT,MFGE8,MSN,MSTO1,NBN,NDUFA4,NEFH,NQO1,P4HA2,PDCD4,PDHX,PEG10,PLPP2,POLDIP3,PPP4R2,PPT2,PRIM2,PRKACB,PRPH,PUS7,RGPD4 (includes others),RPS19BP1,…	82 (27)	27	4-methylnitrosoamino-1-(3-pyridinyl)-1-butanone,48s,APBB1,azoxymethane,BCKDHA,CARM1,CCAT1,CCAT2,CD 437,CD40LG,CIP2A,clofibrate,CRTC2,CUX1,CYTOR,enalapril,enzastaurin,ESR1,estrogen,fenamic acid,gentamicin C,GNA12,GNL2,hexachlorobenzene,hydrogen peroxide,KLF5,L-threonine,LAMTOR5,LGR4,Lh,lomustine,lysophosphatidic acid,MEMO1,MNK1/2,MST1R,MTORC1,p70 S6k,PDPK1,phenacetin,PI3K (family),PRL,PTAFR,PTTG1,…	AG490,arginine,CTDSP1,DGCR8,FOXO3,fulvestrant,GAS5,geldanamycin,GLIPR1,H-8,HOXA4,Ifi202b,miR-145-5p (and other miRNAs w/seed UCCAGUU),MXD1,nitrofurantoin,NKX3-1,PFDN5,PUF60,RPL23A,SAHM1,SERPINF1,SIRT7,topotecan,trichostatin A,TRIM28,umbralisib,YAF2		ANGPT2,Ant,APEX1,ASCL1,AXL,BAG1,BOP1,calpain,CCN4,CCNA1,CCNA2,CCNB1,CDC20,CDC25A,CDK2-CyclinE,CDK4/6,Cyclin D,DNMT1,GDP,GFPT1,GGT1,GLI1,H6PD,HAS2,HNRNPAB,INHBA,KAT2A,MCM7,MGP,mir-15,miR-155-5p (miRNAs w/seed UAAUGCU),miR-17-5p (and other miRNAs w/seed AAAGUGC),mir-7,MUC5AC,NRP1,PARP1,PAX5,PREP,PRKAA,PROM1,RPLP2	CLU,COL4A1,DDIT3,MYLPF,NCAM1,NDRG1,PDGFRB,PLAU,ROCK2,TNFSF10
PLK3	kinase		2			0.391	0.000336	0.0004	AKT1,ATF2,BCL2L1,GSK3B,JUN,PDPK1,PLK3,PTEN,SNCA,TP53	A2M,ACOT11,ASNS,ATG7,BAIAP2,BICD2,BID,CHEK1,CNN2,COX7A2,CSNK1E,DCK,DENR,DLK1,DNPH1,EIF4E2,FAM120A,FAM3C,FKBP5,FTO,GLUL,GTF2A1,HDDC2,IDI1,KIF3B,LHPP,LPIN1,MAP2K6,MAPRE2,MCAT,MMUT,NBN,NDUFA4,NFS1,NQO1,P4HA1,PDHX,PEG10,POLA1,PPP4R2,PRIM1,PRKAR1A,RNF7,RPS26,SBF1,SDHC,ST13,STAT1,TAF10,TMOD4,TOM1,TOMM22,TP53I3,TPD52L1,TRIO,TSPAN6,TXN2,UNG,VLDLR	59 (10)	9	ATM,hydrogen peroxide,topotecan	PLAU		H2AX,PTEN,TP53
TRIM39	other		2			-1.474	0.000336	0.0002	CDKN1A,MOAP1,TP53,TRIM39	A2M,ACOT11,ATG7,BICD2,BID,CNN2,COX7A2,CSRP1,DCK,EGFR,EIF4E2,FAM120A,FAM3C,FKBP5,FTH1,GLUL,LGALS3BP,LPIN1,MAP2K6,MAPRE2,MCAT,MSN,NDUFA4,NFS1,NQO1,P4HA1,PDHX,PEG10,POLA1,PPP4R2,PRIM1,RPS26,SDHC,ST13,TMOD4,TOM1,TOMM22,TP53I3,TRIO,TSPAN6,TXN2,UNG,VIM,VLDLR,XRCC5,XRCC6	46 (4)	3				CDKN1A,MOAP1
dioleoylphosphatidic acid	chemical - endogenous mammalian		3	Activated		2.012	0.000343	0.0001	Akt,AKT1,CDKN2A,Creb,CREB1,CREM,dioleoylphosphatidic acid,FMR1,GSK3A,GSK3B,HIF1A,HMGA1,IRS1,MTOR,MYC,p70 S6k,PDX1,RICTOR,RPS6KB1,TP53	ABCF3,ACOT11,ARHGAP35,ASNS,ATP6V1C1,BASP1,BICD2,BID,BZW2,CACNA2D1,CDK5,CHEK1,CNN2,CSRP1,DCK,DCTPP1,DCX,DLK1,DNPH1,EHD3,EIF4E2,FAM120A,FAM3C,FKBP5,FTO,GLUL,GSTZ1,HNF1A,HSPA14,IDI1,KIF3B,LHPP,LPIN1,MAP2K6,MAPRE2,MCAT,MICAL1,MMUT,MSN,NDUFA4,NFS1,P4HA1,P4HA2,PBX3,PDCD4,PDE3A,PDHX,PGP,POLDIP3,PPP4R2,PRIM1,PRKACB,PRKAR1A,PRPH,PTGR2,PTTG1IP,PUS7,QKI,RAC3,RGPD4 (includes others),RPS19BP1,RSL24D1,SDHC,ST1…	80 (20)	18				p70 S6k
CDC27	other	1.079	3			-1.021	0.000343	0.0002	ATM,AURKB,BCL2L1,CDC20,CDC27,CDKN1A,NPM1,PKM,TP53	A2M,ACOT11,ALK,ATG7,BICD2,BID,CNN2,COX7A2,CSRP1,DCK,EIF4E2,FAM120A,FAM3C,FKBP5,FTH1,GLUL,LGALS3BP,LPIN1,MAP2K6,MAPRE2,MCAT,MSN,NDUFA4,NFS1,NQO1,P4HA1,PDHX,PEG10,POLA1,PPP4R2,PRIM1,PTK2,RPS26,SDHC,ST13,TMOD4,TOM1,TOMM22,TP53I3,TRIO,TSPAN6,TXN2,UNG,VIM,VLDLR,XRCC5,XRCC6	47 (9)	7	ESR1,trichostatin A	mir-8			CDC20
umbralisib	chemical drug		3			-1.627	0.000368	0.0003	Akt,AKT1,ARNTL,CSNK1E,CTNNB1,EIF4E,EIF4EBP1,ERK,FOXO3,GSK3A,GSK3B,MAPK8,p70 S6k,PER1,PI3K (complex),PIK3CD,PTEN,PTK2,Rb,REL,SMAD3,STAT3,TCF7L2,TP53,umbralisib	ACOT11,BICD2,CCDC88A,CNN2,COX7A2,CSNK1E,CSRP1,DCK,DDX56,DENR,DLK1,DNPH1,EGFR,EIF4E2,FAM120A,FAM3C,FTH1,FTO,GLUL,GPT2,GTF2A1,HDDC2,IDI1,ISL1,KIF3B,KLF13,LGALS3BP,LHPP,LPIN1,LTV1,MAP2K6,MAPRE2,MCAT,MMUT,NBN,NDUFA4,NFS1,NQO1,P4HA1,PDCD4,PDHX,PEG10,POLA1,PPP4R2,PPP6R3,PRIM1,PRKAR1A,PTTG1IP,QKI,RPS26,SBF1,SDHC,SLC39A10,ST13,STK39,SYPL1,TAF10,TAGLN,TBC1D5,TMEM106B,TMOD4,TOMM22,TP53I3,TPD52L1,TRIO,TSPAN…	74 (25)	21					MYC
DNAJB1	transcription regulator	0.905	3			0.475	0.000372	0.001	ABCB1,AKT1,CASP3,CASP9,CCND1,CD24,CDKN2A,CEBPA,CEBPB,DICER1,DNAJB1,E2F1,EIF2AK3,EIF4E,ERBB2,GLI1,GSK3A,HNF4A,HSF1,Hsp70,IL6,JUN,Mek,MTOR,NFkB (complex),NFKBIA,NPM1,PARP1,PGR,PPARG,PRKAA1,PRKCD,PTEN,RAC1,RB1,RELA,STAT3,TOP1,TP53,TP73,TSC2	A2M,ACOT11,ACTA2,AHNAK,ALDH1B1,ALK,ARFGAP1,ASF1A,ATG7,ATXN10,BICD2,BID,C11orf58,C11orf96,CCDC88A,CDK5,CHD1L,CHEK1,CNN2,COQ7,COX7A2,CSNK1E,CSRP1,DCK,DCTPP1,DDX56,DENR,DNPH1,EGFR,EHD3,EIF4A2,EIF4E2,ERCC3,FAM120A,FAM3C,FKBP5,FTH1,FTO,GAB2,GLRX,GLUL,GOSR1,GPT2,GSTZ1,GTF2A1,HAGH,HDDC2,ICA1,IRF2BP2,KEAP1,KIF3B,LHPP,LPIN1,MAP2K6,MAPRE2,MCAT,MFGE8,MICAL1,MMUT,MSTO1,NDUFA4,NEFH,NFS1,P4HA1,PDHX,PEG10,PGP,P…	111 (41)	37	geldanamycin,hydrogen peroxide	miR-1-3p (and other miRNAs w/seed GGAAUGU),miR-155-5p (miRNAs w/seed UAAUGCU)		TP53
OXSR1	kinase	0.727	2			1.474	0.000382	0.0002	OXSR1,PKN1,TP53	A2M,ACOT11,ACTA2,ATG7,BICD2,BID,CHEK1,CNN2,COX7A2,CSRP1,DCK,EGFR,EIF4E2,FAM120A,FAM3C,FKBP5,FTH1,GLUL,LPIN1,MAP2K6,MAPRE2,MCAT,NDUFA4,NFS1,P4HA1,PDHX,PEG10,POLA1,PPP4R2,PRIM1,RPS26,SDHC,ST13,STK39,TAGLN,TMOD4,TOM1,TOMM22,TP53I3,TRIO,TSPAN6,TXN2,UNG,VIM,VLDLR,XRCC5	46 (3)	3	CAB39,MTORC2			LHX8,PKN1,TP53
CCNE1	transcription regulator		2	Activated	biased	2.474	0.000388	0.0003	AR,caspase,CCNE1,CDK2,CDKN1B,E2f,E2F1,FOXM1,ID2,MYC,NPM1,POU5F1,RB1,RBL1,RBL2,SOX2	ABCF3,ALK,ATG7,BID,BZW2,CHEK1,COQ7,COX6C,COX7A2,COX7C,DES,DLK1,DNPH1,EFS,EGFR,FKBP5,FTH1,GAB2,GLCCI1,GLUL,GPT2,HSPA14,IMPACT,KLF13,MARK2,MCAT,MPZL1,MSN,MSTO1,NBN,NDUFA4,NQO1,P4HA1,PDHX,PEG10,PITRM1,POLA1,POLDIP3,PPT2,PRIM2,PRKACB,PRPH,PTK2,PUS7,QKI,RGPD4 (includes others),RPS19BP1,RPS26,SDHC,STAT1,SUMO3,TENM4,TOMM22,TP53I3,TPD52L1,TXN2,TYMS,UNG,VLDLR	59 (16)	15	BIRC2,CARM1,CYP1B1,CYTOR,ELAVL1,FOXF2,GNL2,KAT2A,KDM5A,L-alanine,L-threonine,lysophosphatidic acid,MYOD1,topotecan,TP63	3',4',7-trihydroxyisoflavone,alvocidib,caffeic acid phenethyl ester,calyculin A,CDKN1C,everolimus,FGF12,fluvastatin,FN1,fulvestrant,HOXA4,hydrogen peroxide,KRT10,let-7a-5p (and other miRNAs w/seed GAGGUAG),mir-15,miR-17-5p (and other miRNAs w/seed AAAGUGC),octreotide,PTEN,Rb,RPL23A,tetrachlorodibenzodioxin,TGFBR2		AKT2,CCNA2,CCNB1,TP53	BARD1
SYVN1	transporter	0.971	3			-1.787	0.00039	0.0014	ABCB1,AKT1,CCND1,CDH1,CDKN2A,CEBPA,CEBPB,EIF2AK3,EIF4E,ERBB2,ERN1,GLI1,GSK3A,GSK3B,HMGCR,HNF4A,HTT,IL6,JUN,MYC,NEUROD1,NFKBIA,NOTCH1,NPM1,NR3C1,P38 MAPK,PGR,PPARG,PRKAA1,RAC1,RB1,RELA,SIRT2,STAT1,STAT3,SYVN1,TOP1,TP53,TP73,TSC2,XBP1	A2M,ABCF3,ACOT11,ACTA2,AHNAK,ALK,ARFGAP1,ASF1A,ATG7,BICD2,BID,BZW2,C11orf58,C11orf96,CCDC88A,CDK5,CHD1L,CHEK1,CNN2,COG6,COQ7,COX7A2,CSNK1E,CSRP1,DCK,DCTPP1,DCX,DDX56,DES,DNPH1,EGFR,EHD3,EIF4E2,ERCC3,FAM120A,FAM3C,FKBP5,FKBP7,FNTA,FTH1,FTO,GAB2,GLCCI1,GLRX,GLUL,GOLPH3,GOSR1,GPT2,HAGH,HSPA14,ICA1,IDI1,IMPACT,IRF2BP2,KEAP1,KIF3B,LGALS3BP,LPIN1,MAP2K6,MAPRE2,MCAT,MFGE8,MMUT,MSTO1,NDUFA4,NEFH,NFS1,P4H…	113 (41)	40				ASF1B,AXL,CYP1B1,FANCG,TRERF1	TP53
SMARCD1	transcription regulator	0.819	2	Activated		2.143	0.000394	0.0002	NR3C1,SMARCD1,TP53	A2M,ACOT11,ACTA2,ATG7,BICD2,BID,CHEK1,CNN2,COX7A2,CSRP1,DCK,EGFR,EIF4E2,FAM120A,FAM3C,FKBP5,FTH1,GLCCI1,GLUL,KLF13,LPIN1,MAP2K6,MAPRE2,MCAT,NDUFA4,NFS1,NQO1,P4HA1,PDHX,PEG10,POLA1,PPP4R2,PRIM1,PRPH,RPS26,SDHC,ST13,STK39,TMOD4,TOM1,TOMM22,TP53I3,TRIO,TSPAN6,TXN2,UNG,VIM,VLDLR,XRCC5	49 (3)	2	INHBA	Lh		CDKN1A,TP53
NFIC	transcription regulator	0.981	3			1.706	0.000404	0.0005	Akt,ATM,CAPN2,CASP3,CASP8,CCND1,CDK4/6,CDKN1A,DICER1,EGR1,EIF2AK3,ERK,FOS,IL1B,IRF3,Jnk,Mek,MYC,NFE2L2,NFIC,NFkB (complex),NLRP3,NPM1,PARP1,PRKCD,PTEN,Rb,RB1,RELA,STAT3,TICAM1,TP53	ABCF3,ACOT11,ACTA2,AHNAK,ALDH1B1,ALK,ARFGAP1,ASNS,ATXN10,ATXN2,BAIAP2,BICD2,BID,BZW2,C11orf58,CCDC88A,CHEK1,CNN2,COQ7,CSNK1E,DCK,DCTPP1,DENR,DLK1,EIF4E2,FAM3C,FMR1,GAK,GPT2,GTF2A1,GTF2F1,HDDC2,HNF1A,HSPA14,IDI1,IGFBP2,IMPACT,IRF2BP2,KEAP1,KIF3B,LGALS3BP,LHPP,LPIN1,LZTFL1,MAP2K6,MAPRE2,MCAT,MSN,MSTO1,NDUFA4,NEFH,NFS1,P4HA1,PBX3,PDHX,POLDIP3,POLR3C,PPP4R2,PRIM2,PRKACB,PRPH,PTK2,PTTG1IP,PUS7,QKI,RGP…	88 (32)	30	Cdc2			CCNB1	CDKN1A
SIRT5	enzyme		2			-1.732	0.000406	0.0001	ACOX1,ATM,SIRT5,TP53	A2M,ACOT11,ACTA2,ATG7,BICD2,BID,CNN2,COX7A2,CSRP1,DCK,EGFR,EIF4E2,FAM120A,FAM3C,FKBP5,FTH1,GLUL,IGFBP2,IMPACT,LGALS3BP,LHPP,LPIN1,MAP2K6,MAPRE2,MCAT,MFGE8,NDUFA4,NFS1,P4HA1,PDHX,PEG10,POLA1,PPP4R2,PRIM1,RPS26,SDHC,ST13,TMOD4,TOM1,TOMM22,TP53I3,TRIO,TSPAN6,TXN2,UNG,VIM,VLDLR,XRCC5	48 (4)	3	NAD+				ACOX1,ATM,H2AX,hydrogen peroxide
PYHIN1	other		3			-0.47	0.000417	0.0025	ABCB1,Akt,AKT1,APP,CCND1,CDK1,CDK2,CDKN1B,CEBPA,CEBPB,E2F3,EIF2AK3,EIF4E,ERBB2,EZH2,FOS,GATA3,GLI1,GSK3A,HMGA1,HNF4A,ID3,IL6,JUN,MASTL,MDM2,Mek,MTOR,MYC,MYCN,MYOD1,NCOA1,NFkB (complex),NFKBIA,NPM1,PARP1,PYHIN1,RAC1,RARA,RB1,RELA,SIRT2,SMARCA4,SOX2,TP53,TP63,TSC1,TSC2	A2M,ABCF3,ACOT11,ACTA2,AHNAK,ALDH1B1,ALK,ARFGAP1,ASF1A,ATG7,ATXN10,ATXN2,BASP1,BICD2,BID,BZW2,C11orf58,C11orf96,CHD1L,CHD9,CHEK1,CNN2,COQ7,COX7A2,CSRP1,DCK,DCX,DDX56,DENR,DNPH1,EFS,EGFR,EIF4E2,ENSA,FAM120A,FAM3C,FKBP5,FNTA,FTH1,FTO,GAK,GLRX,GLUL,GOSR1,GPT2,GSTZ1,HSPA14,ICA1,IMPACT,IRF2BP2,LHPP,LPIN1,MAP2K6,MAPRE2,MCAT,MELTF,MICAL1,MMUT,MPZL1,MSTO1,NDUFA4,NEFH,NFS1,P4HA1,PACSIN2,PDHX,PEG10,PGP,PLP…	113 (48)	46				CDKN1A,TP53
CDC14B	phosphatase		2			-1.769	0.000422	0.0004	CDC14B,SIRT2,TP53	A2M,ACOT11,ACTA2,ATG7,BICD2,BID,CHEK1,CNN2,COX7A2,CSRP1,DCK,EGFR,EIF4E2,FAM120A,FAM3C,FKBP5,FNTA,FTH1,GLUL,IDI1,LPIN1,MAP2K6,MAPRE2,MCAT,NDUFA4,NFS1,P4HA1,PDHX,PEG10,POLA1,PPP4R2,PRIM1,RPS26,SDHC,ST13,TMOD4,TOM1,TOMM22,TP53I3,TRIO,TSPAN6,TXN2,UNG,VIM,VLDLR,XRCC5	46 (3)	2					TP53
MDC1	other	0.804	2			-0.885	0.00044	0.0004	BRCA1,MDC1,TP53,TRIM28	A2M,ACOT11,ACTA2,ATG7,BICD2,BID,CHEK1,CNN2,COX7A2,CSRP1,DCK,EGFR,EIF4E2,ERCC3,FAM120A,FAM3C,FKBP5,FTH1,GLUL,KLF13,MAP2K6,MAPRE2,MCAT,NDUFA4,NFS1,NQO1,P4HA1,PDHX,PEG10,POLA1,PPP4R2,PRIM1,RPS26,SDHC,ST13,TMOD4,TOM1,TOMM22,TRIO,TSPAN6,TXN2,UNG,VIM,VLDLR,XRCC5,XRCC6	46 (4)	3	ATM,CCNK	NLRP3		BRCA1,RNF8,TRIM28	CLU,TP53
PKN1	kinase		2			1.565	0.000442	0.0008	AKT1,AR,ESR1,PKN1,TP53	A2M,ACOT11,ACTA2,AHNAK,ALK,ARFGAP1,ARFIP2,ATG7,BICD2,BID,CDK5,CNN2,COG6,COX6C,COX7A2,COX7C,CSRP1,DCK,DCTPP1,DES,EGFR,EIF4E2,FAM120A,FAM3C,FKBP5,FTH1,GLCCI1,GLUL,GOSR1,ICA1,KIF3B,LGALS3BP,LPIN1,MAP2K6,MAPRE2,MCAT,MMUT,NDUFA4,NEK1,NFS1,NQO1,PDCD4,PDHX,PEG10,PITRM1,PPP4R2,PRIM1,PRKACB,PRKAR1A,PTK2,RAB5B,RPS26,SAMHD1,SDHC,ST13,STAT1,TAGLN,TJP2,TMOD4,TOMM22,TP53I3,TRIO,TSPAN6,TXN2,UNG,USP19,VLDLR,WNK1…	69 (5)	5	OXSR1,PDPK1			ACTA2,ESR1,TP53
TRIM28	transcription regulator	0.708	2	Inhibited		-2	0.000452	0.0002	E2F1,E2F3,MYC,STAT3,TP53,TRIM28	A2M,ABCF3,ACOT11,BICD2,BZW2,CCDC88A,CHEK1,CNN2,COX7A2,CSRP1,DCK,DCTPP1,DNPH1,EGFR,EIF4E2,FAM120A,FAM3C,FKBP5,GLUL,HSPA14,IMPACT,KLF13,LPIN1,MAP2K6,MAPRE2,MCAT,MSN,NDUFA4,NFS1,NQO1,P4HA1,PDCD4,PDHX,POLA1,POLDIP3,PPP4R2,PRIM1,PRIM2,PRKACB,PRPH,PTK2,PUS7,QKI,RGPD4 (includes others),RPS19BP1,RPS26,SDHC,SLC39A10,ST13,STAT1,SUMO3,TAGLN,TMOD4,TOM1,TOMM22,TP53I3,TRIO,TSPAN6,TXN2,UNG,VIM,VLDLR,XPO4,XRCC5	64 (6)	6	ATM,HMGA1,MDC1,zinostatin	DPTA-NONOate,TOP1		FOXO3	MYC
CDK4/6	group		2			0.507	0.000455	0.0001	Akt,CDK2,CDK4/6,CDKN1A,FOXM1,GSK3B,MTOR,p70 S6k,Rb,RB1,RBL2	A2M,AHNAK,ATG7,BID,C11orf58,CHEK1,COQ7,COX7A2,DLK1,FAM120A,FKBP5,FTO,GPT2,GSTZ1,HNF1A,KIF3B,LGALS3BP,MARK2,MCAT,MICAL1,MSN,MSTO1,NDUFA4,PDCD4,PGP,PTTG1IP,SDHC,TMEM106B,TOMM22,TP53I3,TUSC3,TXN2,TYMS,VIM,XRCC6	35 (11)	11	CDC25A,MYC	CDKN2D		p70 S6k	KRT10,Rb,RB1,ZNF148
GDP	chemical - endogenous mammalian		3	Inhibited		-2.741	0.000458	0.0016	AGAP2,Akt,ALOX5,CLOCK,Creb,CREB1,DDX58,EIF2AK3,EIF4E,ELAVL1,G protein alpha,GDP,GNA12,GSK3A,GSK3B,HMGA1,HSF1,IRF3,JUN,MTOR,MYC,NADPH oxidase,NFKBIA,P2RY6,PARP1,PGR,PPARG,PRKCA,RB1,RELA,RGS2,SP1,STAT3,TGFB1,THOC5,TP53,TP73,UCP1,UCP2	ABCF3,ACOT11,ADI1,AHNAK,ARFGAP1,ARFIP2,ARHGAP35,ASNS,ATG7,ATXN10,BAIAP2,BCAT2,BICD2,BZW2,C11orf58,CACNA2D1,CCDC88A,CHMP7,CNN2,COG6,COQ7,COX7A2,CSRP1,DCK,DCX,DDX56,DHTKD1,DNPH1,EGFR,EIF4A2,EIF4E2,EIF4ENIF1,ERCC3,FAM120A,FTO,GAB2,GOLPH3,GPT2,GSTZ1,HAGH,HMBOX1,HNF1A,HSPA14,IRF2BP2,KEAP1,KIF3B,KLF13,MAP2K6,MELTF,MFGE8,MICAL1,MSTO1,NBN,NEFH,NFS1,OSGEP,P4HA2,PDE3A,PDHX,PGP,POLDIP3,POLR3C,PRIM1,PRIM2,PR…	97 (39)	33	creatine,MYC			AGAP2,G protein alpha,hydrogen peroxide	UCP1
APH1B	peptidase		3			-0.475	0.000462	0.001	ABCB1,Akt,AKT1,APH1B,CASP3,CCND1,CDKN1A,CDKN2A,CEBPA,DICER1,E2F1,EIF2AK2,EIF2AK3,EIF4E,ERBB2,GLI1,GSK3A,HNF4A,IL6,JUN,MAPK9,Mek,MTOR,NFkB (complex),NFKBIA,NOTCH1,NPM1,NR3C1,P38 MAPK,PARP,PARP1,PGR,PPARG,PRKAA1,PRKCD,PTEN,RAC1,RB1,RELA,STAT3,TOP1,TP53,TP73,TSC2	A2M,ACOT11,ACTA2,AHNAK,ALDH1B1,ALK,ARFGAP1,ATG7,ATXN10,BICD2,BID,C11orf58,C11orf96,CCDC88A,CDK5,CHD1L,CHEK1,CNN2,COQ7,COX7A2,CSNK1E,CSRP1,DCK,DDX56,DENR,DES,DNPH1,EGFR,EHD3,EIF4E2,ERCC3,FAM120A,FAM3C,FKBP5,FTH1,FTO,GAB2,GLCCI1,GLRX,GLUL,GOSR1,GPT2,GSTZ1,GTF2A1,HAGH,HDDC2,ICA1,IRF2BP2,KEAP1,KIF3B,LGALS3BP,LHPP,LPIN1,MAP2K6,MAPRE2,MCAT,MFGE8,MICAL1,MMUT,MSTO1,NDUFA4,NFS1,P4HA1,PBX3,PDHX,PEG10,PGP,P…	111 (44)	41				PARP	TP53
CD40LG	cytokine		2	Activated	biased	3.498	0.000493	0.0002	Akt,AKT1,CD28,CD40LG,CREB1,ERK,FOS,GSK3B,IKBKB,IL15,Jnk,JUN,LCK,MAP2K1/2,MAPK1,MAPK14,MAPK8,NFkB (complex),NFKBIA,P38 MAPK,PI3K (complex),PRKCB,PRKCD,REL,RELA,STAT3,STAT6,TP53	ACOT11,AHNAK,ALDH1B1,ARHGAP35,ATP6V1C1,ATXN2,BCAT2,BICD2,CACNA2D1,CCDC88A,CHEK1,CNN2,COX6C,COX7A2,CSRP1,DCK,DCX,DES,EIF4E2,FAM120A,FAM3C,FTH1,FTO,GAK,GLUL,GPT2,HDDC2,ICA1,IGFBP2,IMPACT,IPO8,IRF2BP2,ISL1,KIF3B,LPIN1,MAP2K6,MAPRE2,MCAT,MFGE8,MMUT,NBN,NDUFA4,NEDD1,NEFH,NFS1,NMD3,P4HA1,PDCD4,PDE3A,PDHX,POLA1,PPP4R2,PPP6R3,PPT2,PRIM1,PRKAR1A,PRSS12,PTK2,PTTG1IP,PUM3,QKI,RAC3,RNF7,RPS26,SAMHD1,SCLY,SDH…	89 (28)	28	CAMK4	ciglitazone,trichostatin A		ARSB,IL4I1,MYC,NOC2L,PLAU,RAD50,SAMSN1,TNFSF10,TNFSF8,TP53,XIAP	AXL,CDKN1A,CDKN1B
TNFSF10	cytokine		2	Activated	biased	3.17	0.000509	0.0004	Akt,AKT1,caspase,EIF4E,ERK,HSF1,Jnk,JUN,LCK,MAPK1,MTOR,NFkB (complex),P38 MAPK,p70 S6k,PARP1,PI3K (complex),Pkc(s),PRKCD,PRKCE,RELA,TNFSF10,TP53,TP73	ACOT11,ALDH1B1,ATXN10,BICD2,BID,CHEK1,CNN2,COX7A2,CSRP1,DCK,DCTPP1,DDX56,DES,EGFR,EIF4A2,EIF4E2,ERCC3,FAM120A,FAM3C,FTH1,GAB2,GLUL,GSTZ1,HAGH,HNF1A,ICA1,IGFBP2,IRF2BP2,ISL1,KLF13,MAP2K6,MAPRE2,MCAT,MICAL1,MMUT,NBN,NDUFA4,NEFH,NFS1,P4HA1,PDCD4,PDHX,PGP,PPP4R2,PPT2,PRIM1,PRIM2,PRKAR1A,PRSS12,PTK2,PTTG1IP,QKI,RNF7,RPS26,SAMHD1,SCLY,SDHC,SPR,ST13,STAT1,TAF6,TAF9,TAGLN,TMEM106B,TMOD4,TOM1,TOMM22,TP53I…	78 (23)	23	CD40LG,ESR1,FOXO3,mir-133,PI3K (family),PTEN,SENP3,SERPINF1,trichostatin A	AG490,BCR-ABL1,CYP1B1,EGR1,fluvastatin,MYC,NAB2		MOAP1,p70 S6k,PARP,PARP1	ANGPT2,BIRC2,PLAU,TP63,XIAP
TPCA-1	chemical - kinase inhibitor		3	Inhibited		-2.574	0.000515	0.0005	Akt,AR,ATM,CDKN2A,CEBPA,FOS,FOXO3,GATA4,GLI1,GSK3B,HTT,IKBKB,IRF3,JUN,MAPK9,Mek,mir-21,MTOR,MYC,NFkB (complex),NFKBIA,NR3C1,P38 MAPK,RB1,REL,RELA,STAT1,STAT3,TP53,TP63,TP73,TPCA-1	A2M,ABCF3,ACOT11,ACTA2,AHNAK,ALDH1B1,ATXN2,BICD2,BZW2,C11orf96,CCDC88A,CHEK1,CNN2,COQ7,COX6C,COX7C,CSNK1E,CSRP1,DES,DNPH1,EHD3,EIF4E2,ENSA,ERCC3,FAM120A,FAM3C,FTO,GAB2,GAK,GLRX,GOSR1,GPT2,GSTZ1,HAGH,HSPA14,ICA1,IGFBP2,IMPACT,IPO11,IRF2BP2,KIF3B,KLF13,LGALS3BP,LPIN1,MAP2K6,MAPRE2,MCAT,MFGE8,MICAL1,MSN,MSTO1,NBN,NDUFA4,NEFH,NFS1,P4HA2,PBX3,PDHX,PGP,PITRM1,PLPP2,POLA1,POLDIP3,POLR3C,PPP6R3,PPT2,PRIM…	102 (32)	31					mir-375
topotecan	chemical drug		2			0.137	0.000515	0.0003	Akt,AMPK,PDPK1,PI3K (complex),TOP1,topotecan,TP53	A2M,ACOT11,ASNS,ATG7,BICD2,BID,CDK5,CHEK1,CLP1,CNN2,COX7A2,CSRP1,DCK,EIF4E2,FAM120A,FAM3C,FKBP5,FTH1,GLUL,IGFBP2,MAP2K6,MAPRE2,MCAT,NBN,NDUFA4,NFS1,NQO1,P4HA1,PDHX,PEG10,POLA1,PPP4R2,PRIM1,PTK2,PTTG1IP,PUM2,RPS26,SDHC,ST13,STAT1,STK39,TMEM106B,TMOD4,TOM1,TOMM22,TP53I3,TRIO,TSPAN6,TUSC3,TXN2,UNG,VLDLR,XRCC5	53 (7)	7				BCL3,CCNE1,CDKN1A,EGR1,H2AX,PLK3,TP53	ACSL1,CCNB1,CDC25A,MYC,PDPK1,SOX4,TLX1,TOP1
CCNA1	other		2			1.571	0.000522	0.0003	BRCA1,CCNA1,NPM1,PGR,TP53	A2M,ACOT11,ACTA2,ALK,ATG7,BICD2,BID,CHEK1,CNN2,COX7A2,CSRP1,DCK,EGFR,EIF4E2,ERCC3,FAM120A,FAM3C,FTH1,GLUL,LPIN1,MAP2K6,MAPRE2,MCAT,NDUFA4,NFS1,NQO1,P4HA1,P4HA2,PDHX,PEG10,POLA1,PPP4R2,PRIM1,RPS26,SDHC,ST13,STAT1,TMOD4,TOM1,TOMM22,TP53I3,TRIO,TSPAN6,TXN2,UNG,URB2,VLDLR,XRCC5,XRCC6	49 (5)	4	CDC25A,LAMTOR5,metribolone,MYC,trichostatin A	RB1		BRCA1,TP53	BARD1
CCNB1	kinase	1.343	2			1.155	0.000532	0.0003	BCL2L1,CCNB1,CDKN1B,MCM7,NPM1,RGCC,TP53	A2M,ACOT11,ACTA2,ALK,ATG7,BICD2,BID,CHEK1,CNN2,COX7A2,CSRP1,DCK,EGFR,EIF4E2,FAM120A,FAM3C,FKBP5,GLUL,LPIN1,MAP2K6,MAPRE2,MCAT,NDUFA4,NFS1,NQO1,P4HA1,PDHX,PEG10,POLA1,PPP4R2,PPT2,PRIM1,PTK2,RPS26,SDHC,ST13,TENM4,TMOD4,TOM1,TOMM22,TP53I3,TRIO,TSPAN6,TXN2,UNG,VIM,VLDLR,XRCC5	48 (7)	6	CCNE1,clofibrate,ESR1,FOXO3,fulvestrant,KLF5,MYC,NFIC,PINK1,PRL,TLX1	alvocidib,BRCA1,CDC14A,CDC20,CDKN1A,colcemid,GAS5,hydrogen peroxide,KDM5B,mir-133,PTEN,Rb,RB1,SKP1,topotecan,TP63		CDKN1B	BARD1,MCM7
XAF1	other		2			1.474	0.000542	0.0003	caspase,HIPK2,TP53,XAF1,XIAP	A2M,ACOT11,ACTA2,ATG7,BICD2,BID,CHEK1,CNN2,COMMD1,COX7A2,CSRP1,DCK,EGFR,EIF4E2,FAM120A,FAM3C,FKBP5,FTH1,GLUL,LPIN1,MAP2K6,MAPRE2,MCAT,NDUFA4,NFS1,NQO1,P4HA1,PDHX,PEG10,POLA1,PPP4R2,PRIM1,RPS26,SDHC,ST13,TMOD4,TOM1,TOMM22,TP53I3,TRIO,TSPAN6,TXN2,UNG,VIM,VLDLR,XRCC5	46 (5)	4	CAT,mir-96,PRL,SENP3	hydrogen peroxide		PARP	XIAP
PRPF8	other	0.617	2			-1.342	0.000549	0.0004	PRPF8,TP53	A2M,ACOT11,ACTA2,ATG7,BICD2,BID,CHEK1,CNN2,COX7A2,CSRP1,DCK,EGFR,EIF4E2,FAM120A,FAM3C,FKBP5,FTH1,GLUL,LPIN1,MAP2K6,MAPRE2,MCAT,NDUFA4,NFS1,P4HA1,PDHX,PEG10,POLA1,PPP4R2,PRIM1,RPS26,SDHC,ST13,TMOD4,TOM1,TOMM22,TP53I3,TRIO,TSPAN6,TUBGCP6,TXN2,UNG,VIM,VLDLR,XRCC5	45 (2)	2		CST5			TP53
Huwe1	enzyme		3			1.414	0.000564	0.0004	AURKB,FSH,Histone H1,Histone h2a,Histone h4,Huwe1,MACROH2A1,NLRP3,NSD2,SETD2,TOP1	ACTA2,ARHGAP35,ASNS,CDK5,EGFR,FKBP5,MAP2K6,MAPRE2,NBN,PRIM1,PRIM2,PRKAR1A,QKI,STAT1,TJP2,TP53I3,TYMS,VIM	18 (11)	7					Histone h2a
2-aminobenzimidazole	chemical reagent		3			-0.988	0.000569	0.0013	2-aminobenzimidazole,Akt,AKT1,AKT3,AMPK,CAV1,CDKN1B,CREB1,CTNNB1,EIF2AK3,ELAVL1,HMGA1,HNF4A,HRAS,IRS1,JUN,MAPK1,Mek,MKNK1,MLXIPL,MTOR,NAMPT,NFkB (complex),NOS2,P38 MAPK,PGR,PPARGC1A,PRKAA1,PRKAB2,RB1,SIRT1,TP53,TSC2	ACOT11,AHNAK,ALDH1B1,ARFGAP1,ARHGAP35,ATXN10,BCAT2,BICD2,CACNA2D1,CHEK1,CNN2,COQ7,COX6C,DCK,DCX,DES,DLK1,EIF4E2,EIF4ENIF1,FAM120A,FAM3C,GPT2,GSTZ1,ICA1,IMPACT,ISL1,KLF13,LPIN1,MAPRE2,MCAT,MICAL1,MMUT,MSN,MSTO1,NBN,NEFH,NFS1,P4HA1,P4HA2,PACSIN2,PANK3,PDE3A,PDHX,PGP,POLA1,PPP4R2,PPT2,PRIM1,PRKACB,PRKAR1A,PRSS12,PTTG1IP,PUS7,QKI,RAC3,RNF7,RPS19BP1,S100A11,SAMHD1,SCLY,SDHC,SPR,SSBP3,ST13,STAT1,SYPL1,…	83 (33)	32
HERC2	enzyme		2			1.043	0.000572	0.0006	BRCA1,HERC2,TP53	A2M,ACOT11,ACTA2,ATG7,BICD2,BID,CHEK1,CNN2,COX7A2,CSRP1,DCK,EGFR,EIF4E2,ERCC3,FAM120A,FAM3C,FKBP5,FTH1,GLUL,MAP2K6,MAPRE2,MCAT,NDUFA4,NFS1,NQO1,P4HA1,PDHX,PEG10,POLA1,PPP4R2,PRIM1,RPS26,SDHC,ST13,TMOD4,TOM1,TOMM22,TRIO,TSPAN6,TXN2,UNG,VIM,VLDLR,XRCC5,XRCC6	45 (3)	2	ATM			RNF8,TP53	BRCA1,Histone h2a
TRA2B	other	0.751	2			1.043	0.000572	0.0005	TP53,TRA2B	A2M,ACOT11,ACTA2,ATG7,BICD2,BID,CHEK1,CNN2,COX7A2,CSRP1,DCK,EGFR,EIF4E2,FAM120A,FAM3C,FKBP5,FTH1,GLUL,LPIN1,MAP2K6,MAPRE2,MCAT,NDUFA4,NFS1,NQO1,P4HA1,PDHX,PEG10,POLA1,PPP4R2,PRIM1,RPS26,SDHC,ST13,TMOD4,TOM1,TOMM22,TP53I3,TRIO,TSPAN6,TXN2,UNG,VIM,VLDLR,XRCC5	45 (2)	2				TP53
miR-17-5p (and other miRNAs w/seed AAAGUGC)	mature microRNA		2			-0.707	0.000579	0.0001	CDKN1A,E2F1,miR-17-5p (and other miRNAs w/seed AAAGUGC),PTEN	ACTA2,ATG7,BID,CSNK1E,CSRP1,DENR,DNPH1,EGFR,FTH1,GTF2A1,HDDC2,IDI1,IGFBP2,KIF3B,LGALS3BP,LHPP,MSN,NBN,NQO1,PDCD4,POLA1,PRIM2,QKI,SBF1,TAF10,TOM1,TP53I3,TYMS,UNG,VIM,XRCC5,XRCC6	32 (4)	4	metribolone,MYC,TP53,trichostatin A				ACTA2,CCNE1,CDKN1A,H2AX,PTEN,PURA,RB1,TGFBR2,TP63
ellipticine	chemical reagent		2			1.64	0.00058	0.0004	CYP,ellipticine,TP53	A2M,ACOT11,ACTA2,ATG7,BICD2,BID,CHEK1,CNN2,COX7A2,CSRP1,DCK,EGFR,EIF4E2,FAM120A,FAM3C,FKBP5,FTH1,GLUL,LPIN1,MAP2K6,MAPRE2,MCAT,NDUFA4,NFS1,NQO1,P4HA1,PDHX,PEG10,POLA1,PPP4R2,PRIM1,RPS26,SDHC,ST13,TMOD4,TOM1,TOMM22,TP53I3,TRIO,TSPAN6,TXN2,UNG,VIM,VLDLR,XRCC5	45 (3)	2				TP53
TWIST1	transcription regulator		2			-1.089	0.000582	0.0005	BMI1,CDH1,EP300,MYOD1,NOTCH1,SRC (family),TP53,TWIST1	A2M,ACOT11,ACTA2,ATG7,BICD2,BID,CBX2,CHEK1,CNN2,COX7A2,CSRP1,DCK,DES,DLK1,EGFR,EIF4E2,FAM120A,FAM3C,FKBP5,FTH1,GLUL,IGFBP2,LPIN1,MAP2K6,MAPRE2,MCAT,MFGE8,NDUFA4,NFS1,P4HA1,PDHX,PEG10,POLA1,PPP4R2,PRIM1,PTK2,RPS26,SDHC,ST13,STAM,STAT1,TAGLN,TMOD4,TOM1,TOMM22,TP53I3,TPBG,TRIO,TSPAN6,TXN2,UNG,VIM,VLDLR,XRCC5	54 (8)	8	CDKN1B,collagen type i (family),ETV4,ETV5,HMGA1,HNRNPAB,hydrogen peroxide,LGR4,metribolone,MUC4,TP63,TRIB3	AG490,BRCA1,CTDSP1,LCN2,NKX3-1		CCN4,CLU,FN1,GLI1,NCAM1,PRL,PROM1,SPHK1,TGFBR2,ZEB1	ACTA2,CDKN1A,MYOD1
eprenetapopt	chemical drug		3			0.287	0.000589	0.0014	ABCB1,AKT1,CASP3,CCND1,CDKN2A,CEBPA,DICER1,E2F1,EIF2AK3,EIF4E,eprenetapopt,ERBB2,GLI1,GSK3A,HNF4A,IL6,JUN,Mek,MTOR,NFkB (complex),NFKBIA,NOTCH1,NPM1,NR3C1,P38 MAPK,PARP1,PGR,PPARG,PRKAA1,PRKCD,PTEN,RAC1,RB1,RELA,STAT3,TOP1,TP53,TP73,TSC2	A2M,ACOT11,ACTA2,AHNAK,ALDH1B1,ALK,ARFGAP1,ATG7,ATXN10,BICD2,BID,C11orf58,C11orf96,CCDC88A,CDK5,CHD1L,CHEK1,CNN2,COQ7,COX7A2,CSNK1E,CSRP1,DCK,DDX56,DENR,DES,DNPH1,EGFR,EHD3,EIF4E2,ERCC3,FAM120A,FAM3C,FKBP5,FTH1,FTO,GAB2,GLCCI1,GLRX,GLUL,GOSR1,GPT2,GSTZ1,GTF2A1,HAGH,HDDC2,ICA1,IRF2BP2,KEAP1,KIF3B,LHPP,LPIN1,MAP2K6,MAPRE2,MCAT,MFGE8,MICAL1,MMUT,MSTO1,NDUFA4,NEFH,NFS1,P4HA1,PDHX,PEG10,PGP,PLPP2,POLA…	109 (39)	37				GADD45B	TP53
calpeptin	chemical reagent		2			0.535	0.000589	0.0002	AKT1,calpeptin,MAPK1,NFKBIA,TP53	ACOT11,ATG7,BICD2,BID,CHEK1,CNN2,COX7A2,CSRP1,DCK,EGFR,EIF4E2,FAM120A,FAM3C,FKBP5,FTH1,GLUL,LGALS3BP,LPIN1,MAP2K6,MAPRE2,MCAT,MFGE8,MMUT,NDUFA4,NFS1,NQO1,P4HA1,PDHX,PEG10,POLA1,PPP4R2,PPT2,PRIM1,PRKAR1A,PRSS12,PTK2,QKI,RPS26,SAMHD1,SDHC,SERINC1,ST13,STAT1,TMOD4,TOM1,TOMM22,TP53I3,TPD52L1,TRIO,TSPAN6,TXN2,UNG,VIM,VLDLR,XRCC5,XRCC6	56 (5)	5				CDKN1B,ESR1,TP53	calpain
STK17A	kinase		2			1.342	0.000605	0.0004	STK17A,TP53	A2M,ACOT11,ACTA2,ATG7,BICD2,BID,CHEK1,CNN2,COX7A2,CSRP1,DCK,EGFR,EIF4E2,FAM120A,FAM3C,FKBP5,FTH1,GLUL,LPIN1,MAP2K6,MAPRE2,MCAT,NDUFA4,NFS1,NUDT9,P4HA1,PDHX,PEG10,POLA1,PPP4R2,PRIM1,RPS26,SDHC,ST13,TMOD4,TOM1,TOMM22,TP53I3,TRIO,TSPAN6,TXN2,UNG,VIM,VLDLR,XRCC5	45 (2)	2
NAB1	transcription regulator		3			-1.134	0.000608	0.0003	AR,CASP8,CEBPB,EGR1,EGR2,ERK1/2,JUN,MAPK14,NAB1,PTEN,RB1,RELA,SIRT1,STAT1,STAT3,VEGFA	ACTA2,ASF1A,BAIAP2,BCAT2,BID,CCDC88A,CHEK1,COQ7,COX6C,COX7A2,COX7C,CSNK1E,CSRP1,DENR,DES,DLK1,DNPH1,EGFR,FKBP5,FTH1,GLCCI1,GPT2,GTF2A1,HDDC2,ICA1,IDI1,IRF2BP2,ISL1,KIF3B,LGALS3BP,LHPP,MAP2K6,MCAT,MSTO1,NBN,NDUFA4,NEFH,NQO1,P4HA1,PANK3,PEG10,PITRM1,PPT2,PRIM2,QKI,RABGGTA,RNF7,SAMHD1,SBF1,SEPTIN3,SLC39A10,SSBP3,TAF10,TIMELESS,TJP2,TOM1,TOMM22,TPD52L1,TXN2,TYMS,UNG,XRCC5,XRCC6	63 (16)	15	TP53				EGR1
MAGI2	kinase		2			-0.898	0.000611	0.0004	Akt,AKT1,MAGI2,PTEN	A2M,ACTA2,ATG7,BID,CSNK1E,CSRP1,DENR,DNPH1,EGFR,FKBP5,FTH1,GTF2A1,HDDC2,IDI1,IGFBP2,KIF3B,LHPP,MMUT,NBN,NQO1,PDCD4,PRKAR1A,PTTG1IP,SBF1,TAF10,TMEM106B,TOM1,TPD52L1,TUSC3,VIM,XRCC5	31 (4)	3				PTEN
H2AX	transcription regulator	0.285	2			1.82	0.000614	0.0006	ATM,H2AX,MAPK1,NOX1,PARP1,TP53	A2M,ACOT11,ACTA2,ATG7,ATXN10,BICD2,BID,CNN2,COX7A2,CSRP1,DCK,EGFR,EIF4E2,FAM120A,FAM3C,FKBP5,FTH1,GLUL,LPIN1,MAP2K6,MAPRE2,MCAT,NDUFA4,NFS1,NQO1,P4HA1,PDHX,PEG10,POLA1,PPP4R2,PPT2,PRIM1,PRIM2,PRSS12,QKI,RPS26,SAMHD1,SDHC,ST13,STAT1,TMOD4,TOM1,TOMM22,TP53I3,TRIO,TSPAN6,TXN2,UNG,VIM,VLDLR,XRCC5	51 (6)	5	ACOX1,APBB1,BRCA1,hydrogen peroxide,Pdpk,PLK3,PUF60,RAD50,topotecan	BARD1,CHAF1A,fulvestrant,miR-17-5p (and other miRNAs w/seed AAAGUGC),NLRP3,NU-7026,PARP,PHF12,PI3K (family),RNF168,RNF8,SIRT5,YY1		NOX1,TFAM,TP53BP1	CLU
LCN2	transporter		2			0.762	0.000617	0.0003	Akt,AKT1,CDH1,LCN2,NFkB (complex),RELA,STAT6,TP53	ACOT11,AHNAK,ALDH1B1,BICD2,CHEK1,CNN2,COX7A2,CSRP1,DCK,EIF4E2,FAM120A,FAM3C,FTH1,GLUL,ICA1,IGFBP2,IRF2BP2,ISL1,LGALS3BP,LPIN1,MAP2K6,MAPRE2,MCAT,MMUT,MSN,NBN,NDUFA4,NEDD1,NEFH,NFS1,NMD3,NQO1,P4HA1,PDHX,PEG10,POLA1,PPP4R2,PRIM1,PRKAR1A,PTTG1IP,QKI,RPS26,SCLY,SDHC,ST13,STK39,TMEM106B,TMOD4,TOM1,TOMM22,TP53I3,TPBG,TPD52L1,TRIO,TSPAN6,TUSC3,TXN2,UNG,VIM,VLDLR,XRCC5,XRCC6	62 (8)	8	AR-12,BCR-ABL1,DDIT3,DDX5,enalapril,ETV5,fenamic acid,FOXO3,gentamicin C,hexachlorobenzene,hydrogen peroxide,lomustine,phenacetin,phenylbutazone,puromycin aminonucleoside,triamterene,USP19	ACOX1,ciglitazone,SRF		PTEN,TP53,UCP1	TWIST1
namitecan	chemical drug		2		biased	-0.577	0.000624	0.0003	namitecan,TOP1	ASNS,CDK5,EGFR	3 (2)	2					TOP1
NAB2	transcription regulator		3		biased	-1.231	0.000628	0.0004	AR,CASP8,CEBPB,EGR1,EGR2,ERK1/2,F2,F3,JUN,NAB2,nitric oxide,PLG,PTEN,PTK2,RB1,RELA,SIRT1,STAT1,STAT3,VEGFA	ACTA2,ALDH1B1,ASF1A,BAIAP2,BCAT2,BID,CCDC88A,CHEK1,CNN2,COQ7,COX6C,COX7A2,COX7C,CSNK1E,CSRP1,DENR,DES,DLK1,DNPH1,EGFR,FKBP5,GLCCI1,GPT2,GTF2A1,HDDC2,ICA1,IDI1,IRF2BP2,ISL1,KIF3B,LGALS3BP,LHPP,MCAT,MFGE8,MSTO1,NBN,NDUFA4,NEFH,NQO1,P4HA1,PANK3,PEG10,PITRM1,PPT2,PRIM2,QKI,RABGGTA,RNF7,SAMHD1,SBF1,SEPTIN3,SLC39A10,SSBP3,TAF10,TIMELESS,TJP2,TOM1,TOMM22,TP53I3,TPD52L1,TRIO,TXN2,TYMS,UNG,XRCC5,XRCC6	66 (20)	18					CDKN1A,FN1,PLAU,TNFSF10
CARM1	transcription regulator	1.059	2		biased	1.667	0.000648	0.0012	AR,CARM1,CREB1,ESR1,NFkB (complex),SMARCA4,TP53	A2M,ACOT11,ACTA2,AHNAK,ALDH1B1,ALK,ARFGAP1,ARFIP2,ARHGAP35,ATG7,BICD2,CACNA2D1,CDK5,CNN2,COG6,COX6C,COX7A2,COX7C,CSRP1,DCK,DCTPP1,DCX,DES,EGFR,EIF4E2,FAM120A,FAM3C,FKBP5,FTH1,GLCCI1,GLUL,GOSR1,ICA1,IGFBP2,IMPACT,ISL1,KIF3B,LGALS3BP,LPIN1,MAP2K6,MAPRE2,MCAT,MELTF,NDUFA4,NEK1,NFS1,NQO1,PDCD4,PDE3A,PDHX,PEG10,PITRM1,PPP4R2,PRIM1,PRKACB,PRKAR1A,PTK2,RAB5B,RAC3,RPS26,SAMHD1,SCLY,SDHC,ST13,STAT1,TAGLN,…	81 (7)	7				CCNE1,CDKN1A,FTL,MYC,TP53
tiadenol	chemical drug		3			1.786	0.000652	0.0003	ACOX1,ATM,GST,GSTO1,GSTP1,GSTZ1,PPARA,tiadenol,TP53	A2M,ACOT11,ACTA2,ASNS,ATG7,BICD2,BID,CNN2,COX7A2,CSRP1,DCK,EGFR,EIF4E2,FAM120A,FAM3C,FKBP5,FTH1,GLUL,GSTZ1,IDI1,IGFBP2,IMPACT,LGALS3BP,LHPP,LPIN1,MAP2K6,MAPRE2,MCAT,MFGE8,NDUFA4,NFS1,NQO1,P4HA1,PDHX,PEG10,POLA1,PPP4R2,PRIM1,RPS26,SDHC,ST13,STAT1,TMOD4,TOM1,TOMM22,TP53I3,TRIO,TSPAN6,TXN2,UNG,VIM,VLDLR,XRCC5	53 (9)	7				ACOX1
acyline	biologic drug		3	Activated	biased	4.767	0.000653	0.0042	acyline,CASP3,CASP9,caspase,CEBPA,CEBPB,CGA,Creb,DDIT3,DICER1,EGFR,EGR1,EIF4E,ESR1,estrogen receptor,FOS,GATA3,IGF1,IKBKB,IRF3,JUN,LEP,Lh,MITF,MKNK1,MTOR,MYC,NFE2L2,NFkB (complex),NFKBIA,NR3C1,P38 MAPK,PARP1,PGR,PPARGC1A,PRKCD,PTEN,RB1,RELA,SERPINE1,SRF,STAT5B,STS,SYK,Tgf beta,TP53,TP63,TP73,TWIST1	ABCF3,ACTA2,ALDH1B1,ALK,ARFGAP1,ARFIP2,ARHGAP35,ASF1A,ATG7,ATP6V1C1,ATXN10,ATXN2,BAIAP2,BASP1,BCAT2,BICD2,BZW2,CBX2,CDK5,CNN2,COG6,COQ7,COX6C,CSNK1E,CSRP1,DCK,DCTPP1,DDX56,DENR,DES,DNPH1,EFS,EGFR,EIF3H,EIF4E2,ENSA,ERCC3,FAM120A,FAM3C,FKBP5,GAB2,GAK,GLCCI1,GLRX,GLUL,GOSR1,GPT2,GTF2A1,GTF2F2,HAGH,HDDC2,HSPA14,IGFBP2,IRF2BP2,KLF13,LHPP,MAPRE2,MCAT,MSN,MSTO1,NDUFA4,NEK1,NFS1,P4HA1,P4HA2,PACSIN2,PBX3,…	110 (49)	46					Lh
FKBP1A	enzyme	1.229	2			0.544	0.000657	0.0003	EGFR,ERK,FKBP1A,MDM2,MTOR,p70 S6k,RPTOR,TGFBR1,TP53	A2M,ACOT11,ATG7,BICD2,BID,BZW2,CHEK1,CNN2,COX7A2,CSRP1,DCK,EGFR,EIF4E2,FAM120A,FAM3C,FKBP5,FTH1,GLUL,GSTZ1,HNF1A,IDI1,LPIN1,MAP2K6,MAPRE2,MCAT,MICAL1,NDUFA4,NFS1,P4HA1,PDCD4,PDHX,PEG10,PGP,POLA1,PPP4R2,PRIM1,PRKAR1A,PTK2,QTRT1,RPS26,SDHC,ST13,STAT1,TAGLN,TMOD4,TOM1,TOMM22,TP53I3,TRIO,TSPAN6,TXN2,UNG,VLDLR,XRCC5	54 (9)	8	TCF7L2	fulvestrant		p70 S6k	CDKN1A,MLST8,MTORC1,XIAP
USP7	peptidase	0.646	2			1.5	0.000659	0.0006	AR,FOXO4,PPARG,PTEN,RELA,TP53,USP7	ACOT11,ATG7,BICD2,BID,CHEK1,CNN2,COX6C,COX7A2,COX7C,CSNK1E,DCK,DCTPP1,DENR,DES,DLK1,DNPH1,EIF4E2,FAM120A,FAM3C,FKBP5,GLCCI1,GLUL,GTF2A1,HDDC2,ICA1,IDI1,IGFBP2,IRF2BP2,KEAP1,KIF3B,LHPP,LPIN1,MAP2K6,MAPRE2,MCAT,NBN,NDUFA4,NEFH,NFS1,NQO1,PDCD4,PDHX,PEG10,PITRM1,POLA1,PPP4R2,PRIM1,QKI,RPS26,SBF1,SDHC,ST13,TAF10,TAGLN,TMOD4,TOM1,TOMM22,TP53I3,TPD52L1,TRIO,TSPAN6,TXN2,UNG,VLDLR	64 (7)	7	GLI1,ZEB1	KLF3,trichostatin A		CDKN1A,PTEN,SIRT7,TP53
RPL11	other	0.741	2			-0.263	0.000666	0.0003	MYC,RPL11,TP53	A2M,ABCF3,ACOT11,ACTA2,ATG7,BICD2,BID,BZW2,CHEK1,CNN2,COX7A2,CSRP1,DCK,DCTPP1,DNPH1,EGFR,EIF4E2,FAM120A,FAM3C,FKBP5,FTH1,GLUL,HSPA14,IMPACT,LPIN1,MAP2K6,MAPRE2,MCAT,MSN,NDUFA4,NFS1,NQO1,P4HA1,PDCD4,PDHX,PEG10,POLA1,POLDIP3,PPP4R2,PRIM1,PRKACB,PRPH,PUS7,RGPD4 (includes others),RPS19BP1,SDHC,ST13,STAT1,SUMO3,TMOD4,TOM1,TOMM22,TRIO,TSPAN6,TXN2,TYMS,UNG,XRCC5	58 (3)	3	MLXIPL	CD 437		CDKN1A,TP53
mercury	chemical toxicant		3			-0.412	0.000685	0.0004	ABCB1,AKT1,AMPK,ATF2,CCND1,MAPK8,mercury,PRKCD,TP53,TRPC4,TRPC5,VRK1	A2M,ACOT11,AHNAK,ASNS,BICD2,BID,C11orf58,CHEK1,CNN2,COX7A2,CSRP1,DCK,EIF4E2,FAM120A,FAM3C,FKBP5,FTH1,GLUL,LPIN1,MAP2K6,MAPRE2,MCAT,MMUT,NDUFA4,NFS1,P4HA1,PDCD4,PDHX,PEG10,POLA1,PPP4R2,PRIM1,PRIM2,PRKAR1A,QKI,RPS26,SDHC,ST13,STAT1,TMOD4,TOM1,TOMM22,TP53I3,TPBG,TPD52L1,TRIO,TSPAN6,TXN2,TYMS,UNG,USP19,VLDLR,XRCC5	53 (12)	8				TRPC5	ESR1
ZNF346	other	1.3	2			1.342	0.000693	0.0004	Rb,TP53,ZNF346	A2M,ACOT11,ACTA2,ATG7,BICD2,BID,CHEK1,CNN2,COX7A2,CSRP1,DCK,EGFR,EIF4E2,FAM120A,FAM3C,FKBP5,FTH1,GLUL,LPIN1,MAP2K6,MAPRE2,MCAT,NDUFA4,NFS1,P4HA1,PDHX,PEG10,POLA1,PPP4R2,PRIM1,RPS26,SDHC,ST13,TMOD4,TOM1,TOMM22,TP53I3,TRIO,TSPAN6,TXN2,TYMS,UNG,VIM,VLDLR,XRCC5	45 (3)	2				CDKN1A,Rb,TP53
GNL2	enzyme	1.2	2			1.664	0.000695	0.0002	GNL2,NFkB (complex),RB1,TP53	A2M,ACOT11,ACTA2,ALDH1B1,ATG7,BICD2,CHEK1,CNN2,COQ7,CSRP1,DCK,DLK1,EGFR,EIF4E2,FAM120A,FAM3C,FKBP5,FTH1,GLUL,GPT2,IGFBP2,ISL1,LPIN1,MAP2K6,MAPRE2,MCAT,MSTO1,NDUFA4,NFS1,P4HA1,PDHX,PEG10,POLA1,PPP4R2,PRIM1,RPS26,SCLY,SDHC,ST13,TMOD4,TOM1,TOMM22,TP53I3,TRIO,TSPAN6,TXN2,TYMS,UNG,VIM,VLDLR,XRCC5,XRCC6	52 (4)	3				CCNA2,CCNE1,CDKN1A,MYC,TP53	RB1
CUL7	enzyme		2			-1.342	0.000702	0.0004	CUL7,IRS1,TP53	A2M,ACOT11,ACTA2,ATG7,BICD2,BID,CHEK1,CNN2,COX7A2,CSRP1,DCK,DLK1,EGFR,EIF4E2,FAM120A,FAM3C,FKBP5,FTH1,GLUL,LPIN1,MAP2K6,MAPRE2,MCAT,NDUFA4,NFS1,P4HA1,PDHX,PEG10,POLA1,PPP4R2,PRIM1,RPS26,SDHC,ST13,TMOD4,TOM1,TOMM22,TP53I3,TRIO,TSPAN6,TXN2,UNG,VIM,VLDLR,XRCC5	45 (3)	3				ZEB1	TP53,Yap1
HIPK1	kinase		2			1.342	0.000722	0.0005	HIPK1,TP53	A2M,ACOT11,ACTA2,ATG7,BICD2,BID,CHEK1,CNN2,COX7A2,CSRP1,DCK,EGFR,EIF4E2,FAM120A,FAM3C,FKBP5,FTH1,GLUL,LPIN1,MAP2K6,MAPRE2,MCAT,NDUFA4,NFS1,NQO1,P4HA1,PDHX,PEG10,POLA1,PPP4R2,PRIM1,RPS26,SDHC,ST13,TMOD4,TOM1,TOMM22,TP53I3,TRIO,TSPAN6,TXN2,UNG,VIM,VLDLR,XRCC5	45 (2)	2		FN1		TP53
cobalt	chemical toxicant		2			1.571	0.000722	0.0002	cobalt,HIF1A,TP53	A2M,ACOT11,ACTA2,ASNS,ATG7,BICD2,BID,CHEK1,CNN2,COX7A2,CSRP1,DCK,EGFR,EIF4E2,FAM120A,FAM3C,FKBP5,FTH1,GLUL,IGFBP2,LPIN1,MAP2K6,MAPRE2,MCAT,NBN,NDUFA4,NFS1,P4HA1,P4HA2,PDHX,PEG10,POLA1,PPP4R2,PRIM1,QKI,RPS26,SDHC,ST13,TMOD4,TOM1,TOMM22,TP53I3,TRIO,TSPAN6,TXN2,UNG,VIM,VLDLR,XRCC5	49 (3)	2				Ldh (complex),TP53	ESR1
ELOB	transcription regulator	0.774	3			-1.941	0.000726	0.001	AJUBA,Akt,AKT1,AR,AURKA,BRCA1,CAPN2,CCND1,EGR1,ELOB,ERBB2,GLI1,HGS,HIF1A,Mek,MYC,NFKBIA,NPM1,NR2E1,PPARA,PRKCD,PRKCI,PTTG1,RAC1,RELA,RNA polymerase II,SOX2,STAT3,SYK,TP53,Ubiquitin,VEGFA,VHL	ABCF3,ACOT11,AHNAK,ALK,ASNS,ATG7,BAIAP2,BCAT2,BICD2,BZW2,C11orf58,C11orf96,CCDC88A,CHD1L,CNN2,COX6C,COX7A2,COX7C,CSRP1,DCK,DCX,DES,DNPH1,EFS,EIF4E2,ERCC3,FAM3C,FTH1,GAB2,GLCCI1,GOSR1,GSTZ1,HNF1A,HSPA14,ICA1,IMPACT,IRF2BP2,MAP2K6,MAPRE2,MCAT,MFGE8,MMUT,MPZL1,MSN,NBN,NDUFA4,NEFH,NFS1,NQO1,P4HA2,PDHX,PITRM1,PLPP2,POLDIP3,PPP4R2,PPT2,PRIM2,PRKACB,PRKAR1A,PRPH,PTK2,PTTG1IP,PUS7,RAC3,RGPD4 (includes ot…	86 (33)	28	geldanamycin
SSRP1	transcription regulator	0.684	2			1.896	0.000734	0.0006	SRF,SSRP1,TP53	A2M,ACOT11,ACTA2,ATG7,BICD2,BID,CHEK1,CNN2,COX7A2,CSRP1,DCK,DES,EGFR,EIF4E2,FAM120A,FAM3C,FKBP5,FTH1,GLUL,LPIN1,MAP2K6,MAPRE2,MCAT,NDUFA4,NFS1,P4HA1,PDHX,PEG10,POLA1,PPP4R2,PRIM1,RPS26,SDHC,ST13,TAGLN,TJP2,TMOD4,TOM1,TOMM22,TP53I3,TRIO,TSPAN6,TXN2,UNG,VIM,VLDLR,XRCC5	47 (3)	3		CST5		CDKN1A,SRF,TP53
CDKN1A	kinase		2	Inhibited		-2.393	0.000738	0.0003	ATM,caspase,CCND1,CDK4/6,CDKN1A,EGR1,EIF2AK3,ERK,FOS,Jnk,Mek,MYC,NFE2L2,NFkB (complex),NPM1,P38 MAPK,PARP1,Rb,RB1,RELA,ROCK,ROCK2,STAT3,TP53	ABCF3,ACOT11,ACTA2,AHNAK,ALDH1B1,ALK,ARFGAP1,ASNS,ATG7,ATXN10,ATXN2,BAIAP2,BICD2,BZW2,C11orf58,CCDC88A,CHEK1,CNN2,COQ7,CSRP1,DCK,DCTPP1,DES,DLK1,DNPH1,EIF4E2,FAM3C,GAK,GLUL,GPT2,HNF1A,HSPA14,IGFBP2,IMPACT,IRF2BP2,ISL1,KEAP1,LGALS3BP,LPIN1,MAP2K6,MAPRE2,MCAT,MSN,MSTO1,NDUFA4,NEFH,NFS1,P4HA1,PDCD4,PDHX,POLDIP3,PPP4R2,PRIM1,PRIM2,PRKACB,PRPH,PTK2,PUS7,QKI,RGPD4 (includes others),RPS19BP1,RPS26,SCLY,…	77 (24)	24	(6)-gingerol,(±)-2-hydroxyoleic acid,4-(2-aminoethyl)benzenesulfonylfluoride,4-methylnitrosoamino-1-(3-pyridinyl)-1-butanone,ANGPT2,ARID1A,ASCL1,BAG1,bardoxolone,BLM,CAB39L,caffeic acid phenethyl ester,calyculin A,CARM1,CD 437,CHRNA3,ciglitazone,DDX5,dimethylnitrosamine,DNAJB4,eflornithine,ELAVL1,ESR1,estrogen,farnesyltransferase inhibitor,FOXO3,fulvestrant,GADD45B,GLI1,GNL1,GNL2,HAS3,HEXIM1,hydr…	ACOX1,AG490,ALDH3A1,alvocidib,ANG,APEX1,AURK,azoxymethane,BOP1,CAMK4,CAT,CCAT1,CD40LG,CDC20,CGGBP1,CINP,CLU,COP1,CUX1,DNMT1,everolimus,FANCA,FKBP1A,FOXF2,FSTL3,KHDRBS2,KLF5,MAPK10,miR-17-5p (and other miRNAs w/seed AAAGUGC),miR-21-5p (and other miRNAs w/seed AGCUUAU),NAB2,NFIC,NOC2L,PARP,PDPK1,PRL,PTTG1,RACGAP1,SPHK1,SRF,SYF2,SYNM,TCF7L2,THRA,TWIST1,UBR5,UGCG,UHRF1,verteporfin,YY1,ZNF148		ACTA2	CAP1,CCNB1,Cdc2,CDC25A,CDK2-CyclinE,COL4A1,Cyclin D,DPP3,FANCG,Histone h2a,LAMC1,ROCK2
ATG13	other		3			1	0.00075	0.0008	ATG13,CDC37,PTK2B,RB1CC1,RELA,SKI,TP53,ULK1	A2M,ACOT11,ACTA2,ATG7,BICD2,BID,CDK5,CHEK1,CNN2,COX7A2,CSRP1,DCK,EGFR,EIF4E2,FAM120A,FAM3C,FKBP5,FTH1,GLUL,ICA1,IRF2BP2,LPIN1,MAP2K6,MAPRE2,MCAT,NDUFA4,NEFH,NFS1,P4HA1,PDHX,PEG10,POLA1,PPP4R2,PRIM1,PTK2,QKI,RPS26,SDHC,ST13,TMOD4,TOM1,TOMM22,TP53I3,TRIO,TSPAN6,TXN2,UNG,VLDLR,XRCC5	49 (8)	5		ESR1,MLST8
ZNF148	transcription regulator		2			1.342	0.000751	0.0007	CASP8,TP53,ZNF148	A2M,ACOT11,ACTA2,ATG7,BICD2,BID,CHEK1,CNN2,COX7A2,CSRP1,DCK,EGFR,EIF4E2,FAM120A,FAM3C,FKBP5,FTH1,GLUL,LPIN1,MAP2K6,MAPRE2,MCAT,NDUFA4,NFS1,P4HA1,PDHX,PEG10,POLA1,PPP4R2,PRIM1,RPS26,SDHC,ST13,STAT1,TMOD4,TOM1,TOMM22,TP53I3,TRIO,TSPAN6,TXN2,UNG,VIM,VLDLR,XRCC5	45 (3)	3	tetrachlorodibenzodioxin	CDK4/6		TP53	CDKN1A,FN1
DNAJB1	transcription regulator	0.905	2			1.605	0.000764	0.0005	DNAJB1,HSF1,TP53	A2M,ACOT11,ACTA2,ATG7,BICD2,BID,CHEK1,CNN2,COX7A2,CSRP1,DCK,DCTPP1,EGFR,EIF4A2,EIF4E2,FAM120A,FAM3C,FKBP5,FTH1,GLUL,LPIN1,MAP2K6,MAPRE2,MCAT,NDUFA4,NFS1,P4HA1,PDHX,PEG10,POLA1,PPP4R2,PRIM1,RPS26,SDHC,SPR,ST13,TMOD4,TOM1,TOMM22,TP53I3,TRIO,TSPAN6,TXN2,UNG,VIM,VLDLR,XRCC5	47 (3)	2	geldanamycin,hydrogen peroxide	miR-1-3p (and other miRNAs w/seed GGAAUGU),miR-155-5p (miRNAs w/seed UAAUGCU)		TP53
UBR5	enzyme	1.275	2			-1.64	0.000782	0.0002	MOAP1,TP53,UBR5	A2M,ACOT11,ACTA2,ATG7,BICD2,BID,CHEK1,CNN2,COX7A2,CSRP1,DCK,EGFR,EIF4E2,FAM120A,FAM3C,FKBP5,FTH1,GLUL,LPIN1,MAP2K6,MAPRE2,MCAT,NDUFA4,NFS1,NQO1,P4HA1,PDHX,PEG10,POLA1,PPP4R2,PRIM1,RPS26,SDHC,ST13,TMOD4,TOM1,TOMM22,TP53I3,TRIO,TSPAN6,TXN2,UNG,VIM,VLDLR,XRCC5	45 (3)	2		FN1,trichostatin A			CDKN1A,MOAP1,TP53
GFPT1	enzyme	0.797	3			-0.671	0.000785	0.0007	26s Proteasome,Akt,CAV1,GFPT1,GSK3B,HIF1A,HRAS,HSF1,IRS1,MAPK1,MTOR,NEUROD1,NFE2L2,NFKBIA,NR3C1,P38 MAPK,p70 S6k,PDX1,PPARGC1A,PRKAA,PRKAA1,Rb,RELA,SREBF1,STAT3,TP53,TSC1,TSC2,YAP1	ACOT11,ACTA2,ASNS,BCAT2,BICD2,CCDC88A,CHEK1,CNN2,COQ7,COX6C,COX7A2,DCK,DCTPP1,DCX,DES,DLK1,EIF4A2,EIF4E2,FAM120A,FAM3C,FKBP5,FTH1,FTO,GLCCI1,GLRX,GLUL,GSTZ1,ICA1,IRF2BP2,KEAP1,KIF3B,KLF13,LHPP,MAPRE2,MCAT,MFGE8,MICAL1,NBN,NEFH,NFS1,NQO1,PACSIN2,PDCD4,PDHX,PEG10,PGP,PICK1,POLA1,PPP4R2,PPT2,PRIM1,PRKACB,PRPH,PRSS12,PTTG1IP,QKI,RPS26,S100A11,SAMHD1,SCLY,SDHC,SERINC1,SLC39A10,SPR,STAT1,STK39,TJP2,TME…	80 (29)	28	glutamine,metribolone,MYC	torin1		PRKAA	HAS2
BAG5	other		3			0.602	0.000788	0.0005	26s Proteasome,Akt,AKT1,BAG5,caspase,CTNNB1,EGFR,EIF2AK2,GSK3B,HSPA4,MAPK14,MCL1,NFkB (complex),p70 S6k,PRKN,RELA,SLC6A3,SNCA,TFEB,TP53,TRAF2	ACOT11,ACTA2,ALDH1B1,ARSA,ATP6V1C1,BAIAP2,BICD2,BZW2,CDK5,CHEK1,CNN2,COX7A2,CSRP1,DCK,EGFR,EIF4E2,FAM120A,FAM3C,FTO,GLUL,HNF1A,ICA1,IDI1,IGFBP2,IRF2BP2,KIF3B,LGALS3BP,LPIN1,MAP2K6,MAPRE2,MCAT,MMUT,NBN,NDUFA4,NEFH,NFS1,NQO1,P4HA1,PBX3,PDCD4,PDHX,PEG10,POLA1,PPP4R2,PRIM1,PRKAR1A,PTTG1IP,QKI,QTRT1,RPS26,SAMHD1,SCLY,SDHC,ST13,STAT1,TAGLN,TMEM106B,TMOD4,TOM1,TOMM22,TP53I3,TPD52L1,TRIO,TSPAN6,TUSC3,TXN…	69 (21)	19
karenitecin	chemical drug		2		biased	0.905	0.000789	0.0003	BRCA1,CDK2,karenitecin,MRE11,RAD50,TOP1	ASNS,CDK5,CHEK1,ERCC3,FKBP5,LPIN1,NBN,NQO1,TP53I3,VIM,XRCC6	11 (6)	5				BRCA1,RAD50	TOP1
CDC14A	phosphatase		2			-1.64	0.000793	0.0005	CDC14A,SIRT2,TP53	A2M,ACOT11,ACTA2,ATG7,BICD2,BID,CHEK1,CNN2,COX7A2,CSRP1,DCK,EGFR,EIF4E2,FAM120A,FAM3C,FKBP5,FNTA,GLUL,IDI1,LPIN1,MAP2K6,MAPRE2,MCAT,NDUFA4,NFS1,P4HA1,PDHX,PEG10,POLA1,PPP4R2,PRIM1,RPS26,SDHC,ST13,TMOD4,TOM1,TOMM22,TP53I3,TRIO,TSPAN6,TXN2,UNG,VIM,VLDLR,XRCC5	45 (3)	2					CCNB1,CDC25A,TP53
neostigmine	chemical drug		3			1.313	0.000804	0.0006	Akt,APEX1,ATM,calpain,CAPN2,CAPN3,CASP3,CASP9,caspase,CAT,EIF2AK2,IL1A,neostigmine,NFkB (complex),PARP1,PRKCD,PTEN,RB1,Tgf beta	A2M,ALDH1B1,ATG7,ATXN10,BASP1,COQ7,COX7A2,CSNK1E,CSRP1,DENR,DLK1,DNPH1,FKBP5,FTH1,GLUL,GPT2,GSTZ1,GTF2A1,HDDC2,IDI1,IGFBP2,ISL1,KIF3B,LGALS3BP,LHPP,LPIN1,MCAT,MSTO1,NDUFA4,PEG10,POLA1,PRIM2,PTK2,PTTG1IP,SBF1,SCLY,SDHC,SSBP3,TAF10,TMEM106B,TOM1,TOMM22,TPBG,TUSC3,TXN2,TYMS,XRCC6	47 (19)	15				calpain
CCNA2	other		2			1.483	0.000808	0.0004	Akt,AKT1,CCNA2,CDKN1A,CDKN1B,ID2,Mapk,PI3K (complex),RBL2,TP53	ACOT11,BICD2,CNN2,COX7A2,CSRP1,DCK,EGFR,EIF4E2,FAM120A,FAM3C,FTH1,GLUL,IGFBP2,KLF13,LGALS3BP,LPIN1,MAP2K6,MAPRE2,MARK2,MCAT,MMUT,MSN,NBN,NDUFA4,NFS1,NQO1,P4HA1,PDHX,PEG10,POLA1,PPP4R2,PPT2,PRIM1,PRKAR1A,PTK2,PTTG1IP,RPS26,SDHC,ST13,STAT1,TENM4,TMEM106B,TMOD4,TOM1,TOMM22,TPD52L1,TRIO,TSPAN6,TUSC3,TXN2,UNG,VIM,VLDLR,XRCC5,XRCC6	55 (10)	9	CCNE1,ELAVL1,ESR1,GNA12,GNL2,hydrogen peroxide,KLF5,metribolone,MYC,TP63,trichostatin A	CDKN1C,fulvestrant,miR-125b-5p (and other miRNAs w/seed CCCUGAG),mir-145,miR-145-5p (and other miRNAs w/seed UCCAGUU),MXD1,PTEN,Rb,RBL1,RPL23A
CHAF1A	other	1.53	2			-1.342	0.000814	0.0006	BRCA1,CHAF1A,TP53	A2M,ACOT11,ACTA2,ATG7,BICD2,BID,CHEK1,CNN2,COX7A2,CSRP1,DCK,EGFR,EIF4E2,ERCC3,FAM120A,FAM3C,FTH1,GLUL,LPIN1,MAP2K6,MAPRE2,MCAT,NDUFA4,NFS1,NQO1,P4HA1,PDHX,PEG10,POLA1,PPP4R2,PRIM1,RPS26,SDHC,ST13,TMOD4,TOM1,TOMM22,TP53I3,TRIO,TSPAN6,TXN2,UNG,VLDLR,XRCC5,XRCC6	45 (3)	2	DDIT3	fulvestrant,miR-155-5p (miRNAs w/seed UAAUGCU)			BRCA1,H2AX,TP53
phosphatidylinositol-3-phosphatase	group		3			-1.941	0.000817	0.0013	AKT1,AKT3,AMPK,AR,CREB1,CTNNB1,EGFR,EIF4E,ELK1,estrogen receptor,GSK3A,GSK3B,HIF1A,HRAS,IGF1R,IRS1,Jnk,MAPK14,Mek,MTM1,MTOR,NFkB (complex),phosphatidylinositol,phosphatidylinositol 3,4-diphosphate,phosphatidylinositol-3-phosphatase,PRKCD,PTEN,RAC1,RB1,RELA,SERPINE1,SP1,STAT3,STAT6,TP53,TSC2	ACOT11,ALDH1B1,ARHGAP35,ASNS,BICD2,BZW2,CACNA2D1,CCDC88A,CNN2,COQ7,COX6C,COX7A2,COX7C,CSNK1E,CSRP1,DCK,DCTPP1,DCX,DDX56,DENR,DLK1,DNPH1,EIF4E2,FAM120A,FAM3C,FTH1,FTO,GLCCI1,GLUL,GPT2,GSTZ1,GTF2A1,HDDC2,ICA1,IGFBP2,IMPACT,IRF2BP2,KIF3B,KLF13,LHPP,LPIN1,MAP2K6,MAPRE2,MICAL1,MMUT,MSN,MSTO1,NEDD1,NEFH,NFS1,NMD3,NQO1,P4HA2,PDE3A,PDHX,PEG10,PGP,PITRM1,POLA1,PPP4R2,PRIM1,PRKAR1A,PUS7,QTRT1,RAC3,RPS26,S1…	86 (36)	32					phosphatidylinositol 3,4-diphosphate
RCHY1	enzyme		2			-1.604	0.000819	0.0009	AR,CDKN1B,RCHY1,TP53,TP73	A2M,ACOT11,ACTA2,ATG7,BICD2,BID,CHEK1,CNN2,COX6C,COX7A2,COX7C,CSRP1,DCK,DCTPP1,DES,EIF4E2,ERCC3,FAM120A,FAM3C,FKBP5,FTH1,GAB2,GLCCI1,GLUL,HAGH,LPIN1,MAP2K6,MAPRE2,MCAT,NDUFA4,NFS1,PDHX,PEG10,PITRM1,POLA1,PPP4R2,PPT2,PRIM1,PTK2,RPS26,SDHC,ST13,TENM4,TMOD4,TOM1,TOMM22,TP53I3,TPD52L1,TRIO,TSPAN6,TXN2,UNG,VIM,VLDLR,XRCC5,XRCC6	56 (5)	4		trichostatin A			CDKN1B
AURK	group		3			1.026	0.00082	0.0007	AKT1,ATM,AURK,AURKA,AURKB,BRCA1,CDK4/6,ESR1,Histone h3,HNRNPK,KMT2A,MTOR,MYC,NF2,NFKBIA,NLRP3,RUVBL1,STMN1,TP53,WWC1	ABCF3,ACOT11,AHNAK,ARFGAP1,ARFIP2,ATG7,BICD2,BID,BZW2,C11orf58,CDK5,CNN2,COG6,COX7A2,CSRP1,DCK,DCTPP1,DNPH1,EIF4E2,ERCC3,FAM120A,FAM3C,GLUL,GOSR1,GSTZ1,HNF1A,HSPA14,ICA1,IMPACT,KIF3B,LGALS3BP,LPIN1,MAP2K6,MAPRE2,MCAT,MFGE8,MICAL1,MMUT,MSN,NDUFA4,NEK1,NFS1,P4HA1,PDHX,PGP,POLDIP3,PPP4R2,PRIM1,PRIM2,PRKACB,PRPH,PUS7,QKI,RAB5B,RGPD4 (includes others),RPS19BP1,RPS26,SAMHD1,SDHC,SERINC1,ST13,SUMO3,TJP2…	77 (20)	16		tozasertib			CDKN1A
3',4',7-trihydroxyisoflavone	chemical - endogenous non-mammalian		2			0	0.000825	0.0006	3',4',7-trihydroxyisoflavone,Akt,AKT1,CDK2,GSK3B,PI3K (complex),RB1	A2M,ACTA2,ATG7,BID,CHEK1,COQ7,COX7A2,DLK1,EGFR,FKBP5,FTO,GPT2,IGFBP2,KIF3B,MCAT,MMUT,MSTO1,NBN,NDUFA4,NQO1,PRKAR1A,PTTG1IP,SDHC,TMEM106B,TOMM22,TPD52L1,TUSC3,TXN2,TYMS,VIM	30 (7)	6				ESR1,RB1	CCNE1,CDK4
E platinum	chemical reagent		3			-1.238	0.000829	0.0012	Akt,AKT1,CDKN2A,CREM,E platinum,EIF4E,ESR1,HIF1A,HMGA1,HSF1,IRS1,MTOR,MYC,NFkB (complex),NR3C1,OXSR1,p70 S6k,PDX1,PRKCD,RAC1,RICTOR,SIRT1,STAT1,STAT3,TFEB,TP53	ABCF3,ACOT11,AHNAK,ALDH1B1,ALK,ARFGAP1,ARFIP2,ARSA,ASNS,ATG7,ATP6V1C1,BICD2,BZW2,CCDC88A,CDK5,CNN2,COG6,CSRP1,DCK,DCTPP1,DDX56,DLK1,DNPH1,EGFR,EHD3,EIF4A2,EIF4E2,FAM120A,FAM3C,GLCCI1,GOSR1,GSTZ1,HNF1A,HSPA14,ICA1,IMPACT,LHPP,MAP2K6,MAPRE2,MCAT,MICAL1,MMUT,MSN,NDUFA4,NEK1,NFS1,P4HA1,P4HA2,PANK3,PBX3,PDCD4,PDE3A,PDHX,PGP,POLDIP3,PPP4R2,PRIM1,PRKACB,PTK2,PTTG1IP,PUS7,QKI,RAB5B,RAC3,RGPD4 (includes o…	94 (26)	25					p70 S6k
SLC15A4	transporter		3			1.238	0.000836	0.0013	Akt,AKT1,CDKN2A,CREM,EIF4E,ESR1,HIF1A,HMGA1,HSF1,IRS1,MTOR,MYC,NFkB (complex),NR3C1,OXSR1,p70 S6k,PDX1,PRKCD,RAC1,RICTOR,SIRT1,SLC15A4,STAT1,STAT3,TFEB,TP53	ABCF3,ACOT11,AHNAK,ALDH1B1,ALK,ARFGAP1,ARFIP2,ARSA,ASNS,ATG7,ATP6V1C1,BICD2,BZW2,CCDC88A,CDK5,CNN2,COG6,CSRP1,DCK,DCTPP1,DDX56,DLK1,DNPH1,EGFR,EHD3,EIF4A2,EIF4E2,FAM120A,FAM3C,GLCCI1,GOSR1,GSTZ1,HNF1A,HSPA14,ICA1,IMPACT,LHPP,MAP2K6,MAPRE2,MCAT,MICAL1,MMUT,MSN,NDUFA4,NEK1,NFS1,P4HA1,P4HA2,PANK3,PBX3,PDCD4,PDE3A,PDHX,PGP,POLDIP3,PPP4R2,PRIM1,PRKACB,PTK2,PTTG1IP,PUS7,QKI,RAB5B,RAC3,RGPD4 (includes o…	94 (26)	25				p70 S6k
coptisine	chemical reagent		2			-0.243	0.000844	0.0006	coptisine,PARP1,RB1	ATXN10,COQ7,COX7A2,DLK1,GPT2,LGALS3BP,MCAT,MSTO1,NDUFA4,PEG10,POLA1,PRIM2,SDHC,STAT1,TOMM22,TXN2,TYMS	17 (3)	2				PARP1	RB1
pentachlorophenol	chemical toxicant		2			-1.183	0.000846	0.0021	CYP1A2,ESR1,pentachlorophenol	ACOT11,ACTA2,AHNAK,ALK,ARFGAP1,ARFIP2,CDK5,CHEK1,COG6,EGFR,GOSR1,ICA1,IGFBP2,KIF3B,LGALS3BP,MAP2K6,NEK1,NQO1,PDCD4,POLA1,PRKACB,PRKAR1A,PTK2,QKI,RAB5B,SAMHD1,STAT1,TAGLN,TJP2,TOM1,TPD52L1,TRIO,USP19,VLDLR,WNK1	35 (3)	3				CYP1A2	ESR1
BLM	enzyme	0.265	3			-1.483	0.000847	0.0007	BLM,HSF1,PARP,PARP1,PRKCB,PRKCD,PRKCE,RAD51,RPA1,STAT3,TOP1,TP53,TRIM28,wortmannin,WRN	A2M,ACOT11,ASNS,ATG7,ATP6V1C1,ATXN10,BICD2,BID,CCDC88A,CDK5,CNN2,COX7A2,CSRP1,DCK,DCTPP1,EIF4A2,EIF4E2,FAM120A,FAM3C,FKBP5,FTH1,GLUL,KLF13,LGALS3BP,MAP2K6,MAPRE2,MCAT,MSN,NDUFA4,NFS1,P4HA1,PDCD4,PDHX,PPP4R2,PRIM1,PRIM2,PTK2,RPS26,SDHC,SLC39A10,SPR,ST13,TAGLN,TMOD4,TOM1,TOMM22,TP53I3,TPBG,TPD52L1,TRIO,TSPAN6,TXN2,UNG,VIM,VLDLR	55 (15)	12	ATM,BCR-ABL1,FANCG,TP63	fulvestrant,RNF168,RNF8,TP53		CDKN1A,TOP1	PARP
gossypol	chemical drug		2			1.313	0.000858	0.0003	gossypol,NCOA1,NCOA3,TP53	A2M,ACOT11,ACTA2,ATG7,BICD2,BID,CHD9,CHEK1,CNN2,COX7A2,CSRP1,DCK,EGFR,EIF4E2,ERCC3,FAM120A,FAM3C,FKBP5,FTH1,GLUL,HNF1A,MAP2K6,MAPRE2,MCAT,NDUFA4,NFS1,P4HA1,PDHX,PEG10,POLA1,PPP4R2,PRIM1,RPS26,SDHC,ST13,TAGLN,TMOD4,TOM1,TOMM22,TP53I3,TRIO,TSPAN6,TXN2,UNG,VIM,VLDLR,XRCC5	47 (4)	3				TP53
Cd2+	chemical toxicant		2			-0.283	0.000861	0.0005	Akt,CASR,Cd2+,CDH1,KDR,Mapk,TP53	A2M,ACOT11,ATG7,BICD2,BID,CHEK1,CNN2,COX7A2,CSRP1,DCK,DCTPP1,EIF4E2,FAM120A,FAM3C,FKBP5,FTH1,GLUL,KEAP1,LPIN1,MAP2K6,MAPRE2,MCAT,NBN,NDUFA4,NFS1,P4HA1,PDHX,PEG10,POLA1,PPP4R2,PRIM1,PTTG1IP,RPS26,SDHC,ST13,STAT1,TMEM106B,TMOD4,TOM1,TOMM22,TP53I3,TPBG,TRIO,TSPAN6,TUSC3,TXN2,TYMS,UNG,VLDLR,XRCC5	50 (7)	6				DDIT3	PTEN,TP53
HMGA1	transcription regulator	0.804	2			-0.516	0.000888	0.0008	Akt,ERK,estrogen receptor,HMGA1,TP53,TP63,TP73	A2M,ACOT11,ACTA2,ATG7,BICD2,BID,CHEK1,CNN2,COX7A2,CSRP1,DCK,EIF4E2,ENSA,ERCC3,FAM120A,FAM3C,FKBP5,FTH1,GAB2,GLUL,HAGH,IDI1,IGFBP2,LPIN1,MAP2K6,MAPRE2,MCAT,MFGE8,MSN,NBN,NDUFA4,NFS1,P4HA1,PDHX,PEG10,POLA1,PPP4R2,PRIM1,PTK2,PTTG1IP,RPS26,SDHC,ST13,STAT1,SYPL1,TAGLN,TMEM106B,TMOD4,TOM1,TOMM22,TP53I3,TRIO,TSPAN6,TUSC3,TXN2,UNG,VIM,VLDLR,XRCC5,XRCC6	60 (7)	7	CIP2A,KAT2A,p70 S6k	geldanamycin,let-7a-5p (and other miRNAs w/seed GAGGUAG),PI3K (family)		ACTA2,ATM,CSK,EGR1,KRT10,SOX4,TRIM28,TWIST1	BRCA1,COL4A1,DDIT3,ESR1,TP53,TP63
NDRG1	kinase		2			-0.98	0.000891	0.0007	CAV1,EIF2AK3,Jnk,JUN,NDRG1,SMAD3,TP53	ACOT11,ARFGAP1,ASNS,BICD2,BID,CHEK1,CNN2,COX7A2,CSRP1,DCK,EGFR,EIF4E2,FAM120A,FAM3C,FKBP5,FTH1,GLUL,ICA1,IGFBP2,LPIN1,MAP2K6,MAPRE2,MCAT,NDUFA4,NFS1,P4HA1,PDCD4,PDHX,PEG10,POLA1,PPP4R2,PRIM1,PTK2,RNF7,RPS26,SDHC,ST13,STAT1,TAGLN,TJP2,TMOD4,TOM1,TOMM22,TP53I3,TRIO,TSPAN6,TXN2,UNG,VIM,VLDLR,XRCC5	51 (7)	7	EGR1,FOXO3,metribolone,PTEN,trichostatin A	DDIT3,KLF3,mir-210,MYC			CDK4,PARP1,TP63,ZEB1
TRERF1	transcription regulator		3	Inhibited		-2.411	0.000904	0.003	Akt,AKT1,CCND1,CDK2,CDK6,CDKN1A,CDKN1B,CDKN2A,CDX2,CTNNB1,Cyclin A,EGR1,EZH2,HDAC1,HSF1,ID2,ID3,ISL1,JUN,MYC,NCOA1,NPM1,NR1I2,PARP1,PGR,PPARGC1A,PTEN,RB1,RBL2,SENP3,SIRT1,SMARCA4,SOX2,STAT3,TFEB,TP53,TRERF1,TSC1,TSC2,WT1	ABCF3,ACOT11,AHNAK,ALK,ARSA,ATP6V1C1,ATXN10,BAIAP2,BCAT2,BICD2,BZW2,C11orf58,CCDC88A,CHD9,CHEK1,CNN2,COQ7,COX7A2,CSNK1E,CSRP1,DCK,DENR,DLK1,DNPH1,EFS,EGFR,EHD3,EIF4A2,EIF4E2,FAM120A,FAM3C,GAB2,GLUL,GPT2,GTF2A1,HDDC2,HSPA14,IDI1,IMPACT,ISL1,KIF3B,KLF13,LGALS3BP,MARK2,MCAT,MELTF,MMUT,MPZL1,MSTO1,NDUFA4,NEFH,NFS1,PACSIN2,PANK3,PBX3,POLDIP3,PPAN,PPP4R2,PPT2,PRIM1,PRIM2,PRKACB,PRKAR1A,PRPH,PTTG1IP,PUS…	91 (40)	37	SYVN1			CDKN1A,CDKN1B,RB1
SNS 314	chemical drug		3	Inhibited		-2.394	0.000908	0.0003	AKT1,ATM,AURKA,AURKB,BRCA1,HNRNPK,MYC,NF2,NFKBIA,NPM1,RASSF1,SNS 314,TERT,TP53	ABCF3,ACOT11,ACTA2,ALK,ATG7,BICD2,BID,BZW2,CNN2,COX7A2,CSRP1,DCK,DCTPP1,DNPH1,EGFR,EIF4E2,ERCC3,FAM120A,FAM3C,GLUL,HSPA14,IMPACT,LPIN1,MAP2K6,MAPRE2,MCAT,MFGE8,MMUT,MSN,NDUFA4,NFS1,NQO1,P4HA1,PDCD4,PDHX,POLA1,POLDIP3,PPP4R2,PRIM1,PRKACB,PRKAR1A,PRPH,PUS7,RGPD4 (includes others),RPS19BP1,RPS26,SDHC,SERINC1,ST13,SUMO3,TMOD4,TOM1,TOMM22,TP53I3,TPD52L1,TRIO,TSPAN6,TXN2,TYMS,UNG,VLDLR,XRCC5,XRCC6	63 (14)	12
mir-96	microRNA		3			0.492	0.000908	0.0009	Akt,AKT1,BCR-ABL1,CDKN1B,CDKN2A,CREM,GLI1,Hdac,HMGA1,HRAS,IRS1,mir-96,p70 S6k,RAC1,STAT1,STAT3,STAT5a/b,STAT6,TP53	ACOT11,AHNAK,ATG7,BICD2,C11orf96,CCDC88A,CDK5,CNN2,COX7A2,CSRP1,DCK,DLK1,EHD3,EIF4E2,FAM120A,FAM3C,GLUL,GOSR1,IDI1,ISL1,LGALS3BP,LPIN1,MAP2K6,MAPRE2,MCAT,MMUT,NBN,NDUFA4,NEDD1,NFS1,NMD3,P4HA1,P4HA2,PBX3,PDCD4,PDE3A,PDHX,PLPP2,POLA1,PPP4R2,PRIM1,PRKAR1A,PTTG1IP,RAC3,SAMHD1,SCD5,SDHC,SLC39A10,SMARCD3,ST13,STK39,SYPL1,TAGLN,TENM4,TIMELESS,TMEM106B,TMOD4,TOM1,TOMM22,TPD52L1,TRIO,TSPAN6,TUSC3,UNG,VIM,…	66 (19)	19		PTEN		FN1,p70 S6k,XAF1	BCR-ABL1,FOXF2,SLC30A7
TP63	transcription regulator		2			0.717	0.000913	0.0002	Akt,GSK3B,INHBA,Jnk,MAPK1,RELA,STAT3,TP53,TP63,TP73,WWTR1	ACOT11,ACTA2,ARIH2,ATG7,BICD2,CCDC88A,CLASP2,CNN2,COX7A2,CSRP1,DCK,EGFR,EIF4E2,ENSA,ERCC3,FAM120A,FAM3C,FKBP5,FTH1,FTO,GAB2,GLUL,HAGH,HNF1A,ICA1,IGFBP2,IRF2BP2,KIF3B,KLF13,LGALS3BP,LPIN1,MAP2K6,MAPRE2,MCAT,MFGE8,NBN,NDUFA4,NEFH,NFS1,NQO1,P4HA1,PDHX,PEG10,POLA1,PPP4R2,PPT2,PRIM1,PRSS12,PTTG1IP,RPS26,SAMHD1,SDHC,SLC39A10,ST13,TAGLN,TMEM106B,TMOD4,TOM1,TOMM22,TP53I3,TRIO,TSPAN6,TUSC3,TXN2,TYMS,UNG,V…	70 (11)	11	TCF7L2,trichostatin A	AG490,ELAVL1,HMGA1,miR-17-5p (and other miRNAs w/seed AAAGUGC),mir-574,NDRG1,TNFSF10		ATG5,AXL,BLM,CCAT1,CCNA2,CCNE1,COL4A1,DNMT1,HAS3,HES5,KRT10,MYC,PLAU,RACGAP1,SERPINF1,SFN,STX6,TGFBR2,TWIST1,UHRF1	ACTA2,CCNB1,CDKN1B,CDKN1C,hydrogen peroxide,mir-8,POSTN,PRKCZ,PTEN,SLIT2,SOX4
AMG 900	chemical drug		3	Inhibited		-2.394	0.000927	0.0003	AKT1,AMG 900,ATM,AURKA,AURKB,BRCA1,HNRNPK,MYC,NF2,NFKBIA,NPM1,RASSF1,TERT,TP53	ABCF3,ACOT11,ACTA2,ALK,ATG7,BICD2,BID,BZW2,CNN2,COX7A2,CSRP1,DCK,DCTPP1,DNPH1,EGFR,EIF4E2,ERCC3,FAM120A,FAM3C,GLUL,HSPA14,IMPACT,LPIN1,MAP2K6,MAPRE2,MCAT,MFGE8,MMUT,MSN,NDUFA4,NFS1,NQO1,P4HA1,PDCD4,PDHX,POLA1,POLDIP3,PPP4R2,PRIM1,PRKACB,PRKAR1A,PRPH,PUS7,RGPD4 (includes others),RPS19BP1,RPS26,SDHC,SERINC1,ST13,SUMO3,TMOD4,TOM1,TOMM22,TP53I3,TPD52L1,TRIO,TSPAN6,TXN2,TYMS,UNG,VLDLR,XRCC5,XRCC6	63 (14)	12
TTP607	chemical drug		3	Inhibited		-2.394	0.000927	0.0003	AKT1,ATM,AURKA,AURKB,BRCA1,HNRNPK,MYC,NF2,NFKBIA,NPM1,RASSF1,TERT,TP53,TTP607	ABCF3,ACOT11,ACTA2,ALK,ATG7,BICD2,BID,BZW2,CNN2,COX7A2,CSRP1,DCK,DCTPP1,DNPH1,EGFR,EIF4E2,ERCC3,FAM120A,FAM3C,GLUL,HSPA14,IMPACT,LPIN1,MAP2K6,MAPRE2,MCAT,MFGE8,MMUT,MSN,NDUFA4,NFS1,NQO1,P4HA1,PDCD4,PDHX,POLA1,POLDIP3,PPP4R2,PRIM1,PRKACB,PRKAR1A,PRPH,PUS7,RGPD4 (includes others),RPS19BP1,RPS26,SDHC,SERINC1,ST13,SUMO3,TMOD4,TOM1,TOMM22,TP53I3,TPD52L1,TRIO,TSPAN6,TXN2,TYMS,UNG,VLDLR,XRCC5,XRCC6	63 (14)	12
COP1	enzyme		2			0	0.00093	0.0005	Akt,COP1,ETV5,JUN,SFN,TP53	A2M,ACOT11,AHNAK,ATG7,BICD2,BID,CHEK1,CNN2,COX7A2,CSRP1,DCK,EIF4E2,FAM120A,FAM3C,FKBP5,FTH1,GLUL,IGFBP2,LPIN1,MAP2K6,MAPRE2,MCAT,MSN,NBN,NDUFA4,NFS1,P4HA1,PDCD4,PDHX,PEG10,POLA1,PPP4R2,PRIM1,PTTG1IP,QKI,RNF7,RPS26,SAMHD1,SDHC,ST13,TMEM106B,TMOD4,TOM1,TOMM22,TP53I3,TRIO,TSPAN6,TUSC3,TXN2,UNG,VLDLR,XRCC5	52 (6)	5	COPS6			TRIB3	CDKN1A,ETV4,ETV5,SFN
palomid 529	chemical drug		3			0.707	0.000934	0.0008	Akt,CCND1,CDK2,CDK4/6,Cyclin D,EP300,palomid 529,PARP1,PCNA,Rb,RB1,RPS6,TFEB	A2M,AHNAK,ARSA,ATG7,ATP6V1C1,ATXN10,BID,C11orf58,CHEK1,COQ7,COX7A2,DLK1,EGFR,FAM120A,FKBP5,FTH1,GPT2,LGALS3BP,MCAT,MSTO1,NBN,NDUFA4,PEG10,PTTG1IP,QKI,SDHC,STAT1,TMEM106B,TOMM22,TUSC3,TXN2,TYMS	32 (13)	9					Cyclin D
isosorbide-5-mononitrate	chemical drug		3			-1.414	0.000938	0.0005	AMPK,GUCY1A1,isosorbide-5-mononitrate,ITGB2,STAT6,TP53,VASP	A2M,ACOT11,ACTA2,AHNAK,ATG7,BICD2,BID,CHEK1,CNN2,COX7A2,CSRP1,DCK,EGFR,EIF4E2,FAM120A,FAM3C,FKBP5,FTH1,GLUL,LGALS3BP,LPIN1,MAP2K6,MAPRE2,MCAT,NDUFA4,NEDD1,NFS1,NMD3,P4HA1,PDHX,PEG10,POLA1,PPP4R2,PRIM1,RPS26,SDHC,ST13,STAT1,STK39,TMOD4,TOM1,TOMM22,TP53I3,TRIO,TSPAN6,TXN2,UNG,VIM,VLDLR,XRCC5	50 (7)	5
USP22	peptidase		3	Inhibited		-2.352	0.000941	0.0027	Akt,AKT1,ATG5,CCND1,CDKN2A,CEBPA,EIF2AK3,EIF4E,ERBB2,FSH,GLI1,GSK3A,GSK3B,Histone h2a,HNF4A,HSF1,IL6,IRF1,JUN,MACROH2A1,MTOR,MYC,NFE2L2,NFKBIA,NOTCH1,NR3C1,P38 MAPK,PGR,PPARG,PPARGC1A,PRKAA1,RAC1,RB1,RELA,SERPINE1,SIRT1,SREBF1,STK11,TOP1,TP53,TSC2,USP22,XBP1	A2M,ABCF3,ACOT11,ACTA2,ADSL,AHNAK,ARFGAP1,ARHGAP35,ATG7,BCAT2,BICD2,BID,BZW2,C11orf58,C11orf96,CDK5,CHD1L,CHEK1,CLASP2,CNN2,COG6,COX6C,COX7A2,CSRP1,DCK,DDX56,DES,DNPH1,EGFR,EHD3,EIF4A2,EIF4E2,FAM120A,FAM3C,FKBP5,FKBP7,FTH1,FTO,GLCCI1,GLRX,GLUL,GOLPH3,GOSR1,GPT2,HSPA14,ICA1,IMPACT,IRF2BP2,KEAP1,KIF3B,LAMTOR2,LGALS3BP,LPIN1,MAP2K6,MAPRE2,MCAT,MFGE8,MICAL1,MMUT,MPST,MSTO1,NDUFA4,NEFH,NFS1,P4HA1,PACS…	113 (43)	40				Histone h2a,PARG	FN1,TP53
LPXN	transcription regulator		1		biased	1.414	0.00095	0.0014	LPXN	ACTA2,TAGLN	2 (1)	1				ACTA2
proanthocyanidin derivative	chemical - other		1		biased	0	0.00095	0.0001	proanthocyanidin derivative	ATG7,MFGE8	2 (1)	1					ATG5
Hoxb3os	transcription regulator		3			-1.179	0.00095	0.0012	Akt,AKT1,EIF4EBP1,ESR1,GSK3A,GSK3B,HIF1A,Hoxb3os,HSF1,IRS1,MTOR,MYC,NFkB (complex),NR3C1,OXSR1,PRKCD,RAC1,RICTOR,RPS6,SIRT1,STAT1,TFEB,TP53	ABCF3,ACOT11,AHNAK,ALDH1B1,ALK,ARFGAP1,ARFIP2,ARSA,ASNS,ATG7,ATP6V1C1,BICD2,BZW2,CDK5,CNN2,COG6,CSRP1,DCK,DCTPP1,DLK1,DNPH1,EGFR,EIF4A2,EIF4E2,FAM120A,FAM3C,FTO,GLCCI1,GOSR1,GSTZ1,HNF1A,HSPA14,ICA1,IMPACT,KIF3B,LHPP,MAP2K6,MAPRE2,MCAT,MICAL1,MMUT,MSN,NBN,NDUFA4,NEK1,NFS1,P4HA1,P4HA2,PANK3,PDHX,PGP,POLDIP3,PPP4R2,PRIM1,PRKACB,PTTG1IP,PUS7,QKI,RAB5B,RAC3,RGPD4 (includes others),RPS19BP1,RSL24D1,SAM…	87 (23)	20
arsenic	chemical toxicant		1		biased	1	0.000954	0.0008	arsenic	EGFR,FTH1,KEAP1,NQO1	4 (1)	1				DDIT3,ESR1,FTL	TP53
BCR-ABL1	fusion gene/product		2			1.27	0.000957	0.0006	Akt,BCR-ABL1,CDKN1B,GLI1,GSK3B,Hdac,HRAS,Mek,MYC,RAC1,STAT1,STAT3,STAT5a/b,STAT6,TP53	ABCF3,ACOT11,AHNAK,ASNS,ATG7,BICD2,BZW2,C11orf96,CCDC88A,CNN2,COX7A2,CSRP1,DCK,DCTPP1,DNPH1,EIF4E2,FAM120A,FAM3C,FTH1,FTO,GLUL,GOSR1,HSPA14,IDI1,IMPACT,ISL1,KIF3B,LGALS3BP,LPIN1,MAP2K6,MAPRE2,MCAT,MSN,NBN,NDUFA4,NEDD1,NFS1,NMD3,NQO1,P4HA1,PDHX,PEG10,PLPP2,POLA1,POLDIP3,PPP4R2,PRIM1,PRKACB,PRPH,PTTG1IP,PUS7,RAC3,RGPD4 (includes others),RPS19BP1,SAMHD1,SCD5,SDHC,SLC39A10,SMARCD3,ST13,STK39,SUMO3,TA…	75 (15)	15	SPHK1	alvocidib,ESR1,mir-96,tozasertib		BLM,CDKN1B,GLI1,glutamine,LCN2	BRCA1,FOXO3,TNFSF10,TP53
calyculin A	chemical toxicant		2			1	0.000958	0.0009	Akt,AKT1,calyculin A,caspase,CASR,CCND1,CDK2,CFTR,CLOCK,Creb,GSK3B,HSF1,MTOR,NFkB (complex),P38 MAPK,p70 S6k,Pkc(s),RB1,RBL2,RELA,STAT3,STAT5B,SYK,TFEB,VIM	ACOT11,AHNAK,ALDH1B1,ARSA,ASNS,ATP6V1C1,BAIAP2,BID,C11orf58,CCDC88A,CHEK1,COQ7,COX7A2,CSRP1,DCTPP1,DES,DHTKD1,EIF4A2,FAM120A,FKBP5,FTO,GLUL,GPT2,GSTZ1,HNF1A,ICA1,IDI1,IGFBP2,IRF2BP2,ISL1,KEAP1,KIF3B,MARK2,MCAT,MICAL1,MMUT,MSTO1,NBN,NDUFA4,NEFH,PDCD4,PGP,PRIM2,PRKAR1A,PTK2,PTTG1IP,QKI,SCLY,SDHC,SLC39A10,SPR,ST13,THUMPD1,TIMELESS,TMEM106B,TMOD4,TOMM22,TP53I3,TPD52L1,TUSC3,TXN2,VLDLR,XRCC5,XRCC6	64 (25)	24				CDKN1A,CDKN1B,CRTC2,CYP1B1,EGR1,OPRM1,p70 S6k	CCNE1,CDK4,Cyclin D,RB1,RBL1
azoxymethane	chemical toxicant		2			1.54	0.000958	0.0005	azoxymethane,GSK3B,RAS,STAT3,TP53	A2M,ACOT11,ATG7,BICD2,BID,CCDC88A,CHEK1,CNN2,COX7A2,CSRP1,DCK,EGFR,EIF4E2,FAM120A,FAM3C,FKBP5,FTH1,FTO,GLUL,KIF3B,LPIN1,MAP2K6,MAPRE2,MCAT,NDUFA4,NFS1,P4HA1,PDCD4,PDHX,PEG10,POLA1,PPP4R2,PRIM1,PTK2,RPS26,SDHC,SLC39A10,ST13,STAT1,TAGLN,TMOD4,TOM1,TOMM22,TP53I3,TRIO,TSPAN6,TXN2,UNG,VIM,VLDLR,XRCC5	51 (5)	4				MYC,TP53	CDKN1A,PRKCZ
PDLIM2	other		2	Inhibited		-2.5	0.000968	0.0009	GLI1,IRF3,JUN,NFkB (complex),NR3C1,PDLIM2,RELA,STAT4,TP53,TRIM24	ACOT11,ALDH1B1,ATG7,BICD2,C11orf96,CHEK1,CNN2,COX7A2,DCK,EIF4E2,FAM120A,FAM3C,FKBP5,FTH1,GLCCI1,GLUL,GOSR1,ICA1,IRF2BP2,ISL1,KLF13,LGALS3BP,LPIN1,MAP2K6,MAPRE2,MCAT,NDUFA4,NEFH,NFS1,NQO1,P4HA1,P4HA2,PDCD4,PDHX,PEG10,PGP,PLPP2,POLA1,POLR3C,PPP4R2,PPT2,PRIM1,PRPH,QKI,RNF7,RPS26,SAMHD1,SCD5,SCLY,SDHC,ST13,STAT1,STK39,SYPL1,TAGLN,TMOD4,TOMM22,TP53I3,TRIO,TSPAN6,TXN2,UNG,XRCC5,XRCC6	64 (10)	10	KLF3				GLI1,TP53,TRIM24
TP53	transcription regulator		1			1.508	0.000984	0.0008	TP53	A2M,ACOT11,ACTA2,ATG7,BICD2,BID,CHEK1,CNN2,COX7A2,CSRP1,DCK,EGFR,EIF4E2,FAM120A,FAM3C,FKBP5,FTH1,GLUL,LPIN1,MAP2K6,MAPRE2,MCAT,NDUFA4,NFS1,P4HA1,PDHX,PEG10,POLA1,PPP4R2,PRIM1,RPS26,SDHC,ST13,TMOD4,TOM1,TOMM22,TP53I3,TRIO,TSPAN6,TXN2,UNG,VIM,VLDLR,XRCC5	44 (1)	1	1-methyl-4-phenylpyridinium,alvocidib,ANGPT2,azoxymethane,BARD1,BCKDHA,calpeptin,capsaicin,CARM1,CCNA1,CCNE1,CD 437,CD40LG,CHRNA3,cobalt,colcemid,Ctbp,DNAJB1,DNM3OS,ELAVL1,ellipticine,estrogen,fulvestrant,FZD8,GNL1,GNL2,gossypol,HERC2,HEXIM1,HIPK1,hydrogen peroxide,Jnk dimer,LCN2,MAPK10,MEG3,MTORC1,MTORC2,mustard gas,nitrofurantoin,NOTCH2,OTUB1,OXSR1,PARP,PARP1,PAX5,PKN1,PKNOX2,PLK3,PYHIN1,RORC,R…	(6)-gingerol,4-methylnitrosoamino-1-(3-pyridinyl)-1-butanone,AGAP2,APH1B,arsenic,BCR-ABL1,caffeic acid phenethyl ester,calpain,CCN4,Cd2+,CDC14A,CDC14B,CHAF1A,CHCHD4,CUL7,DDX5,DPTA-NONOate,eprenetapopt,ETHE1,geldanamycin,glutamine,HMGA1,lysophosphatidic acid,MDC1,metribolone,MLXIPL,NLRP3,NOC2L,NOP53,octreotide,PDLIM2,PI3K (family),PRPF8,RNF43,RPL23A,SIRT7,SYVN1,tetrachlorodibenzodioxin,TRIM24,TSC1…		ACTA2,CCNK,CDKN2D,COL4A1,CYP1A1,DDIT3,EIF4E2,FSTL3,GADD45B,GLIPR1,GNA13,HAS2,INHBA,ISCU,LAMC1,let-7a-5p (and other miRNAs w/seed GAGGUAG),miR-145-5p (and other miRNAs w/seed UCCAGUU),miR-155-5p (miRNAs w/seed UAAUGCU),miR-17-5p (and other miRNAs w/seed AAAGUGC),miR-21-5p (and other miRNAs w/seed AGCUUAU),NAB1,NRP1,POSTN,PRKG1,RAMP3,RBL1,SEL1L,SFN,SNX5,STX6,TFAM	ABCB6,ACSL1,BCL3,BLM,CAP1,CDC25A,collagen type i (family),DNAJB4,DNMT1,Histone h2a,IL4I1,MCM7,mir-133,mir-210,miR-320b (and other miRNAs w/seed AAAGCUG),miR-378a-3p (and other miRNAs w/seed CUGGACU),p70 S6k,PIK3CB,PINK1,PRKCZ,PSME3,PURA,SLC19A1,sphingosine-1-phosphate,SRF,TCF7L2,TGFBR2,TP53BP2,TRIB3
indole-3-carbinol	chemical drug		2			0.412	0.00103	0.0011	AHR,CDKN1A,CDKN1B,ESR1,indole-3-carbinol,NFkB (complex),PARP1,RB1	A2M,ACTA2,AHNAK,ALDH1B1,ALK,ARFGAP1,ARFIP2,ATXN10,BID,BZW2,CDK5,COG6,COQ7,COX7A2,DLK1,EGFR,FTH1,GOSR1,GPT2,ICA1,IGFBP2,ISL1,KIF3B,MAP2K6,MCAT,MSN,MSTO1,NDUFA4,NEK1,NQO1,PDCD4,PEG10,PPT2,PRIM2,PRKACB,PRKAR1A,RAB5B,SAMHD1,SCLY,SDHC,TAGLN,TENM4,TJP2,TOM1,TOMM22,TP53I3,TPD52L1,TRIO,TXN2,TYMS,USP19,WNK1,XRCC5	53 (8)	7				CDKN1A,CDKN1B,PARP1,RB1	ESR1
DNMT1	enzyme	0.889	2			1.067	0.00104	0.0011	Akt,ATM,DNMT1,ESR1,SMAD2,SMAD3	A2M,ACTA2,AHNAK,ALK,ARFGAP1,ARFIP2,ATG7,BID,CDK5,CHEK1,COG6,EGFR,FKBP5,GOSR1,ICA1,KIF3B,LGALS3BP,LPIN1,MAP2K6,NBN,NEK1,NQO1,PDCD4,POLA1,PRKACB,PRKAR1A,PTK2,PTTG1IP,RAB5B,SAMHD1,STAT1,TAGLN,TJP2,TMEM106B,TOM1,TPD52L1,TRIO,TUSC3,USP19,VIM,VLDLR,WNK1,XRCC5	43 (6)	6	4-methylnitrosoamino-1-(3-pyridinyl)-1-butanone,CAT,estrogen,FN1,MYC,Rb,TP63,UHRF1	geldanamycin,hydrogen peroxide,mir-133,RB1,tetrachlorodibenzodioxin,TP53,trichostatin A		ATM	CDKN1A,CDKN1B,ESR1,FOXF2,UCP1
ABCB6	transporter	0.447	2			-1.667	0.00113	0.0006	ABCB6,CAT,CYP1A2	ACOT11,ATG7,HAGH,IGFBP2,NQO1,QKI,TAGLN,VIM,VLDLR	9 (3)	3	metribolone,tetrachlorodibenzodioxin	TP53		CAT,CYP1A1,CYP1A2
SULT1A1	enzyme		3			-1.183	0.00115	0.0024	3-nitrobenzanthrone,4-hydroxy-N-desmethyltamoxifen,CYP1A1,CYP1A2,ESR1,SULT1A1	ACOT11,ACTA2,AHNAK,ALK,ARFGAP1,ARFIP2,CDK5,CHEK1,COG6,EGFR,GOSR1,ICA1,IGFBP2,KIF3B,LGALS3BP,MAP2K6,NEK1,NQO1,PDCD4,POLA1,PRKACB,PRKAR1A,PTK2,QKI,RAB5B,SAMHD1,STAT1,TAGLN,TJP2,TOM1,TPD52L1,TRIO,USP19,VLDLR,WNK1	35 (6)	4				3-nitrobenzanthrone
modafinil	chemical drug		2			0	0.00117	0.0011	CYP1A2,modafinil,SLC6A3	ACOT11,CDK5,IGFBP2,NQO1,QKI,VLDLR	6 (3)	2				CYP1A2
MLIP	transcription regulator		2			-1.134	0.00119	0.0013	Akt,MLIP,p70 S6k,PRKAA,PTEN	A2M,ACTA2,ATG7,BID,CSNK1E,CSRP1,DENR,DNPH1,EGFR,FTH1,GTF2A1,HDDC2,IDI1,IGFBP2,KIF3B,LHPP,NBN,NQO1,PDCD4,PTTG1IP,SBF1,STAT1,TAF10,TMEM106B,TOM1,TUSC3,VIM,XRCC5	28 (5)	4				PRKAA,PTEN	p70 S6k
adenylyl-imido-diphosphate	chemical reagent		3			-1.606	0.00122	0.0004	ACO1,ADCY,adenylyl-imido-diphosphate,AMPK,ATM,CASP3,CDKN2A,CFTR,Creb,cyclic AMP,DICER1,FOXO3,GLI1,HTT,IKBKB,IRF3,Mek,MTOR,NFkB (complex),NFKBIA,NR3C1,P38 MAPK,PARP1,PRKCD,PTEN,RB1,RELA,STAT3,STK11,TP73	ADSL,AHNAK,ALDH1B1,ASNS,ATXN10,C11orf96,CCDC88A,CDK5,COQ7,COX7A2,CSNK1E,CSRP1,DCK,DCTPP1,DENR,DES,DNPH1,EHD3,ERCC3,FMR1,FTH1,GAB2,GLCCI1,GOSR1,GPT2,GSTZ1,GTF2A1,HAGH,HDDC2,HNF1A,ICA1,IDI1,IGFBP2,IRF2BP2,ISL1,KIF3B,KLF13,LHPP,LPIN1,MAPRE2,MCAT,MFGE8,MICAL1,MPST,MSTO1,NDUFA4,NEFH,P4HA2,PBX3,PEG10,PGP,PLPP2,POLA1,POLR3C,PPP4R2,PPT2,PRKAR1A,PRPH,PUS7,QKI,SBF1,SCD5,SCLY,SDHC,SERINC1,SLC39A10,STK39,TAF…	76 (30)	27
PREX2	other		2			0.756	0.00126	0.0018	Akt,GSK3B,PREX2,PTEN	A2M,ACTA2,ATG7,BID,CSNK1E,CSRP1,DENR,DNPH1,EGFR,FKBP5,FTH1,FTO,GTF2A1,HDDC2,IDI1,IGFBP2,KIF3B,LHPP,NBN,NQO1,PDCD4,PTTG1IP,SBF1,TAF10,TMEM106B,TOM1,TUSC3,XRCC5	28 (4)	3					PTEN
CYP1A2	enzyme		1			-0.447	0.00135	0.0017	CYP1A2	ACOT11,IGFBP2,NQO1,QKI,VLDLR	5 (1)	1	3-nitrobenzanthrone,ABCB6,ACOX1,ethoxyquin,LGR4,modafinil,pentachlorophenol,tetrachlorodibenzodioxin,TSC1	caffeic acid phenethyl ester,clofibrate,dihydromorphine,hydrogen peroxide,oltipraz		5-hydroxyeicosatetraenoic acid	ETHE1,phenacetin
GNA12	enzyme		1	Activated	biased	2.449	0.00137	0.0017	GNA12	ACTA2,BAIAP2,EGFR,TAGLN,VAV2,VIM	6 (1)	1	ESR1,lysophosphatidic acid,PRL			ACTA2,CCNA2,FOXO3,GNA13,mir-143,mir-145,MYC,PI3K (family),PIK3CB,SRF
SB 559457	chemical reagent		3	Activated	biased	2.885	0.00138	0.0008	Akt,AKT1,CDKN2A,Creb,CREM,EIF4E,GSK3A,GSK3B,HMGA1,IRS1,MYC,p70 S6k,PDX1,RPS6KA,SB 559457,STUB1	A2M,ABCF3,ASNS,ATG7,BID,BZW2,CDK5,CSRP1,DCK,DCTPP1,DDX56,DLK1,DNPH1,EGFR,EHD3,FKBP5,FTH1,FTO,HSPA14,IDI1,IMPACT,KIF3B,KLF13,LGALS3BP,MMUT,MSN,NBN,P4HA2,PBX3,PDCD4,PDE3A,PEG10,POLDIP3,PRKACB,PRKAR1A,PRPH,PTTG1IP,PUS7,RGPD4 (includes others),RPS19BP1,RPS26,STAT1,SUMO3,SYPL1,TAGLN,TMEM106B,TMOD4,TP53I3,TPD52L1,TUSC3,TYMS,VLDLR,ZPR1	53 (16)	14				p70 S6k
cyanamide	chemical - endogenous non-mammalian		3			0.243	0.00148	0.001	26s Proteasome,3-nitrobenzanthrone,ALDH3A1,cyanamide,NAT1,RB1	ATG7,COQ7,COX7A2,DLK1,EGFR,GPT2,MCAT,MSTO1,NDUFA4,NQO1,POLA1,SDHC,STAT1,TOMM22,TXN2,TYMS,VIM	17 (6)	3				creatine	ALDH3A1
2-deoxy-D-ribose	chemical - endogenous mammalian		3	Activated		2.06	0.00151	0.0006	2-deoxy-D-ribose,Akt,AKT1,Alp,CBL,CDKN2A,Creb,CREM,GSK3A,GSK3B,HMGA1,IRS1,MMP2,MYC,p70 S6k,PDX1,PRL	ABCF3,ASNS,ATG7,BID,BZW2,CDK5,CSRP1,DCK,DCTPP1,DES,DLK1,DNPH1,EGFR,EHD3,FKBP5,FTH1,FTO,GPSM1,HSPA14,IDI1,IMPACT,KIF3B,MFGE8,MMUT,MSN,NBN,P4HA2,PBX3,PDCD4,PDE3A,PEG10,POLDIP3,PRKACB,PRKAR1A,PRPH,PTK2,PTTG1IP,PUS7,RGPD4 (includes others),RPS19BP1,RPS26,SAMHD1,STAT1,SUMO3,SYPL1,TAGLN,TMEM106B,TMOD4,TP53I3,TPD52L1,TUSC3,TYMS,VLDLR	53 (17)	15				p70 S6k
danazol	chemical drug		2			0.687	0.00155	0.0021	AR,CYP19A1,danazol,ESR1,NFkB (complex),PGR,STS	ACTA2,AHNAK,ALDH1B1,ALK,ARFGAP1,ARFIP2,BID,CDK5,CHEK1,COG6,COX6C,COX7C,CSRP1,DCTPP1,DES,EGFR,FKBP5,FTH1,GLCCI1,GLUL,GOSR1,ICA1,IGFBP2,ISL1,KIF3B,LGALS3BP,MAP2K6,NEK1,NQO1,P4HA1,P4HA2,PDCD4,PITRM1,POLA1,PRKACB,PRKAR1A,PTK2,RAB5B,SAMHD1,SCLY,SDHC,STAT1,TAGLN,TJP2,TOM1,TPD52L1,TRIO,URB2,USP19,VIM,WNK1,XRCC5,XRCC6	53 (7)	6				ESR1
FOXO3	transcription regulator		2			-1.152	0.00157	0.0017	Akt,AKT1,ATM,CASP8,CAT,CDKN1A,ERK1/2,ESR1,FOXO3,HIF1A,MTOR,RB1,RELA,SIRT1	ACTA2,AHNAK,ALK,ARFGAP1,ARFIP2,ASNS,BID,CDK5,COG6,COQ7,COX7A2,DLK1,FKBP5,GOSR1,GPT2,GSTZ1,HNF1A,IGFBP2,IRF2BP2,KIF3B,LPIN1,MAP2K6,MCAT,MICAL1,MMUT,MSN,MSTO1,NDUFA4,NEFH,NEK1,P4HA1,P4HA2,PANK3,PDCD4,PGP,POLA1,PRKACB,PTK2,PTTG1IP,QKI,RAB5B,SAMHD1,SDHC,SSBP3,STAT1,TAGLN,TJP2,TMEM106B,TOM1,TOMM22,TP53I3,TPD52L1,TRIO,TUSC3,TXN2,TYMS,USP19,VIM,WNK1,XRCC5,XRCC6	61 (14)	14	GNA12,PRKAA,PTEN,RBL1,TRIM28,USP19	AKT2,ANGPT2,BCR-ABL1,BRCA1,hydrogen peroxide,LINC00963,metribolone,miR-155-5p (miRNAs w/seed UAAUGCU),miR-378a-3p (and other miRNAs w/seed CUGGACU),PDPK1,PI3K (family)		ALDH3A1,ATM,CAT,CCNB1,CDKN1A,CDKN1B,DDIT3,EGR1,ESR1,FBXO32,GADD45B,LCN2,mir-145,miR-145-5p (and other miRNAs w/seed UCCAGUU),mir-338,MXD1,NAD+,NDRG1,TNFSF10	ACTA2,APEX1,COL4A1,FN1,Lh,MYC,MYOD1,NRP1,PLAU,PRCP,S1PR3
KLF9	transcription regulator		2			-1.48	0.00177	0.0032	ESR1,KLF9,PGR	ACTA2,AHNAK,ALK,ARFGAP1,ARFIP2,CDK5,CHEK1,COG6,CSRP1,EGFR,FKBP5,GLUL,GOSR1,ICA1,KIF3B,KLF13,LGALS3BP,MAP2K6,NEK1,NQO1,P4HA2,PDCD4,POLA1,PRKACB,PRKAR1A,PTK2,RAB5B,SAMHD1,STAT1,TAGLN,TJP2,TOM1,TPD52L1,TRIO,URB2,USP19,WNK1	37 (3)	3					ESR1
CYP1A1	enzyme		1			-1.342	0.0018	0.0023	CYP1A1	ACOT11,IGFBP2,NQO1,QKI,VLDLR	5 (1)	1	3-nitrobenzanthrone,ABCB6,ESR1,oltipraz,Rb,tetrachlorodibenzodioxin,TP53	BARD1,BRCA1,clofibrate,colcemid,geldanamycin,miR-125b-5p (and other miRNAs w/seed CCCUGAG)		5-hydroxyeicosatetraenoic acid	ETHE1
TGFBR2	kinase		2			0.272	0.00184	0.0007	CDK2,ENG,NFkB (complex),Pkc(s),RB1,RBL2,RELA,STAT3,Tgf beta,TGFB1,TGFBR2	A2M,ACTA2,ADI1,AHNAK,ALDH1B1,ASNS,ATG7,BASP1,BID,CCDC88A,CHEK1,CHMP7,CNN2,COQ7,COX7A2,CSRP1,DES,DLK1,FAM3C,FTH1,GPT2,HNF1A,ICA1,IDI1,IGFBP2,IRF2BP2,ISL1,MARK2,MCAT,MELTF,MSN,MSTO1,NBN,NDUFA4,NEFH,NQO1,P4HA1,PDCD4,PTK2,QKI,S100A11,SAMHD1,SCLY,SDHC,SLC39A10,SSBP3,TAX1BP3,TENM4,TJP2,TOMM22,TXN2,WNK1,XRCC5,XRCC6	54 (11)	11	TP63,trichostatin A,TWIST1	EGR1,enalapril,let-7a-5p (and other miRNAs w/seed GAGGUAG),miR-17-5p (and other miRNAs w/seed AAAGUGC),miR-21-5p (and other miRNAs w/seed AGCUUAU),NREP,PTEN,SEL1L,TP53		ACTA2,CDK4,CDKN1A,CDKN1B,NRP1	CCNE1,collagen type i (family),GLI1,RB1
OTUD3	peptidase		2			-0.539	0.00187	0.0014	Akt,GSK3B,MTOR,OTUD3,p70 S6k,PTEN	A2M,ACTA2,ATG7,BID,CSNK1E,CSRP1,DENR,DNPH1,FKBP5,FTH1,FTO,GSTZ1,GTF2A1,HDDC2,HNF1A,IDI1,IGFBP2,KIF3B,LHPP,MICAL1,NBN,NQO1,PDCD4,PGP,PTTG1IP,SBF1,TAF10,TMEM106B,TOM1,TUSC3,XRCC5	31 (6)	5				PTEN	p70 S6k
ANO1	ion channel		1		biased	1.414	0.00188	0.0017	ANO1	ACTA2,TAGLN	2 (1)	1	SRF	KLF5		ACTA2
ARID5B	transcription regulator		1		biased	1.414	0.00188	0.0013	ARID5B	ACTA2,TAGLN	2 (1)	1				ACTA2
Bc1	translation regulator		1		biased	-1.414	0.00188	0.0012	Bc1	ACTA2,TAGLN	2 (1)	1					ACTA2
1G244	chemical reagent		3		biased	1.414	0.00198	0.0001	1G244,CASP1,DPP8,Inflammasome (NALP1, ASC, CASP1, CASP5),PARP1	ACTA2,ATXN10,LGALS3BP,PEG10,POLA1,PRIM2,STAT1,VIM	8 (5)	2
chelidonine	chemical - endogenous non-mammalian		2			-0.73	0.002	0.0019	Akt,chelidonine,ERK1/2,Mek,NRAS,PARP1,RB1	A2M,ACTA2,ATG7,ATXN10,BID,COQ7,COX7A2,DLK1,EGFR,FKBP5,GPT2,LGALS3BP,MCAT,MSTO1,NBN,NDUFA4,PEG10,POLA1,PRIM2,PTTG1IP,PUS7,SDHC,STAT1,TMEM106B,TOMM22,TUSC3,TXN2,TYMS,UNG,VIM	30 (7)	6				PARP1	ETV4,RB1
BLM	enzyme	0.265	2			-1	0.00218	0.0021	BLM,PARP,RPA1,TOP1	ASNS,CDK5,TPD52L1,VIM	4 (4)	3	ATM,BCR-ABL1,FANCG,TP63	fulvestrant,RNF168,RNF8,TP53		CDKN1A,TOP1	PARP
CCNK	kinase		1	Activated	biased	2	0.00218	0.0034	CCNK	CRELD1,SMARCD3,TAF10,TIMELESS	4 (1)	1	TP53	UCP1		BRCA1,COPS6,MDC1,POLA2	DDIT3
RNF181	enzyme		1	Activated	biased	2	0.00218	0.003	RNF181	HDDC2,PDCD4,TPD52L1,WNK1	4 (1)	1				ESR1,MED28,UGCG
BIRC6	enzyme	1.385	3			0.263	0.00225	0.0018	Akt,AKT1,ATM,BIRC6,CASP2,CASP3,CASP8,CASP9,caspase,CAT,DIABLO,DICER1,EIF2AK2,HTRA2,IL1B,IRF3,Jnk,MAPK8,NFkB (complex),NLRP3,P38 MAPK,PARP1,PRKCD,PTEN,RB1,RELA,TICAM1,XIAP	AHNAK,ALDH1B1,ATG7,ATXN10,BID,COMMD1,COQ7,COX7A2,CSNK1E,CSRP1,DENR,DES,DLK1,DNPH1,FMR1,GLUL,GPT2,GTF2A1,GTF2F1,HDDC2,ICA1,IDI1,IGFBP2,IRF2BP2,KIF3B,LGALS3BP,LHPP,LPIN1,LZTFL1,MAP2K6,MCAT,MMUT,MSTO1,NDUFA4,NEFH,PBX3,PEG10,POLA1,POLR3C,PRIM1,PRIM2,PRKAR1A,PTTG1IP,QKI,SBF1,SCLY,SDHC,TAF10,TMEM106B,TOM1,TOMM22,TP53I3,TPBG,TPD52L1,TUSC3,TXN2,VLDLR,XRCC6	58 (28)	22
TNKS	enzyme		2			1.225	0.00229	0.0021	AKT1,PTEN,TNKS	ACTA2,CSNK1E,CSRP1,DENR,DNPH1,EGFR,FTH1,GTF2A1,HDDC2,IDI1,IGFBP2,KIF3B,LHPP,MMUT,NBN,NQO1,PDCD4,PRKAR1A,SBF1,TAF10,TOM1,TPD52L1,VIM,XRCC5	24 (3)	2		JPI-547		MYC	PTEN
TNKS2	enzyme		2			1.225	0.00237	0.002	AKT1,PTEN,TNKS2	ACTA2,CSNK1E,CSRP1,DENR,DNPH1,EGFR,FTH1,GTF2A1,HDDC2,IDI1,IGFBP2,KIF3B,LHPP,MMUT,NBN,NQO1,PDCD4,PRKAR1A,SBF1,TAF10,TOM1,TPD52L1,VIM,XRCC5	24 (3)	2					PTEN
p70 S6k	group		2	Activated	biased	2.48	0.00237	0.001	Akt,AKT1,CDKN2A,CREM,GSK3A,GSK3B,HMGA1,IRS1,MYC,p70 S6k,PDX1	A2M,ABCF3,ASNS,ATG7,BID,BZW2,CDK5,DCK,DCTPP1,DLK1,DNPH1,EGFR,EHD3,FKBP5,FTH1,FTO,HSPA14,IDI1,IMPACT,KIF3B,MMUT,MSN,NBN,P4HA2,PBX3,PDCD4,PDE3A,PEG10,POLDIP3,PRKACB,PRKAR1A,PRPH,PTTG1IP,PUS7,RGPD4 (includes others),RPS19BP1,RPS26,STAT1,SUMO3,SYPL1,TAGLN,TMEM106B,TP53I3,TPD52L1,TUSC3,TYMS,VLDLR	47 (11)	11	2-deoxy-D-ribose,ANGPT2,avexitide,calyculin A,capsaicin,CCN4,CDK4/6,creatine,dioleoylphosphatidic acid,FKBP1A,FOLH1,glutamine,KLF15,L-alanine,L-threonine,LINC00963,mir-96,MLST8,MTORC1,OPRM1,PDGFRB,PDPK1,PIK3CB,PRKCZ,SB 559457,SLC15A4,sphingosine-1-phosphate,TNFSF10	(-)-arctigenin,2-amino-2-norbornanecarboxylic acid,alvocidib,AR-12,AT13148,bafilomycin,beta-sitosterol,E platinum,enalapril,everolimus,IL4I1,mir-7,miR-7a-5p (and other miRNAs w/seed GGAAGAC),MLIP,MSC2363318A,OTUD3,PTEN,SR-3420,torin1,TP53,USP19		CDK4,HMGA1,mGluR,MYC
microcystins	chemical - other		3			-1.265	0.0024	0.0034	ALDH,AMPK,ESR1,microcystins,protein phosphatase,SRC,UCP1	ACTA2,AHNAK,ALK,ARFGAP1,ARFIP2,ASNS,ATG7,BCAT2,BZW2,CDK5,CHEK1,COG6,GOSR1,GSTZ1,HMBOX1,ICA1,KIF3B,LGALS3BP,LPIN1,MAP2K6,NEK1,NQO1,PDCD4,POLA1,PRKACB,PRKAR1A,PTK2,RAB5B,REEP6,SAMHD1,TAGLN,TENM4,TJP2,TOM1,TPD52L1,TRIO,TXN2,USP19,VIM,WNK1	40 (7)	4
ACTN2	transcription regulator	0.896	2		biased	1.043	0.00247	0.0037	ACTN2,AR,ESR1,NCOA2,THRB	ACTA2,AHNAK,ALDH1B1,ALK,ARFGAP1,ARFIP2,CDK5,CHEK1,COG6,COX6C,COX7C,DCTPP1,DES,FKBP5,GLCCI1,GOSR1,HNF1A,ICA1,IDI1,IGFBP2,KIF3B,LGALS3BP,LPIN1,MAP2K6,NEK1,NQO1,P4HA1,PDCD4,PITRM1,POLA1,PRKACB,PRKAR1A,PTK2,RAB5B,SAMHD1,SDHC,STAT1,TAGLN,TJP2,TOM1,TPD52L1,TRIO,USP19,VIM,WNK1	45 (5)	4	metribolone,RB1	KDM5A		ESR1
SMARCA2	transcription regulator	0.929	2			0	0.00247	0.0041	E2F1,ESR1,SMARCA2	ACTA2,AHNAK,ALK,ARFGAP1,ARFIP2,ATG7,BID,CDK5,COG6,DES,EGFR,FKBP5,GOSR1,ICA1,KIF3B,LGALS3BP,MAP2K6,NEK1,NQO1,PDCD4,PRIM2,PRKACB,PRKAR1A,PTK2,QKI,RAB5B,SAMHD1,STAT1,TAGLN,TJP2,TOM1,TPD52L1,TRIO,TYMS,UNG,USP19,VIM,WNK1	38 (3)	3	CRTC2	KDM5B		ESR1
EID3	other		2			-1.947	0.0025	0.0036	CREBBP,EID3,ESR1,NR3C1	ACTA2,AHNAK,ALK,ARFGAP1,ARFIP2,CDK5,CHEK1,COG6,EGFR,FKBP5,GLCCI1,GLUL,GOSR1,ICA1,KIF3B,KLF13,LGALS3BP,LPIN1,MAP2K6,NEK1,NQO1,PDCD4,POLA1,PRKACB,PRKAR1A,PRPH,PTK2,RAB5B,SAMHD1,STAT1,STK39,TAGLN,TJP2,TOM1,TPD52L1,TRIO,USP19,WNK1	38 (4)	3					ESR1
NU-7026	chemical - kinase inhibitor		2		biased	-0.728	0.00253	0.0011	Akt,NU-7026,PARP,PARP1	A2M,ACTA2,ATG7,ATXN10,BID,EGFR,FKBP5,LGALS3BP,NBN,PEG10,POLA1,PRIM2,PTTG1IP,STAT1,TMEM106B,TUSC3,VIM	17 (4)	4					H2AX,PARP,PARP1
EGR1	transcription regulator		2			-0.137	0.00257	0.0015	AR,EGR1,ERK,ERK1/2,Focal adhesion kinase,JUN,MAPK14,PTEN,RB1,RELA,SIRT1,VEGFA	A2M,ACTA2,BAIAP2,BCAT2,COQ7,COX6C,COX7A2,COX7C,CSNK1E,CSRP1,DCTPP1,DENR,DES,DLK1,DNPH1,EGFR,FKBP5,FTH1,GLCCI1,GPT2,GTF2A1,HDDC2,ICA1,IDI1,IRF2BP2,KIF3B,LGALS3BP,LHPP,MAP2K6,MCAT,MSTO1,NBN,NDUFA4,NEFH,NQO1,P4HA1,PANK3,PEG10,PITRM1,PTK2,QKI,RNF7,SBF1,SSBP3,TAF10,TAGLN,TJP2,TOM1,TOMM22,TPD52L1,TXN2,TYMS,XRCC5	53 (12)	12	APEX1,arginine,calyculin A,ESR1,estrogen,FANCA,FOXO3,HMGA1,hydrogen peroxide,lysophosphatidic acid,Nos,Pdgfr,PKNOX2,sphingosine-1-phosphate,SPHK1,SRF,topotecan,trichostatin A	BCL3,BRCA1,caffeic acid phenethyl ester,CDKN1B,DGCR8,EIF4EBP2,fulvestrant,HDL-cholesterol,KDM5B,NAB1,YY1		CDC20,CLU,collagen type i (family),FN1,FTL,GLI1,NDRG1,PF4,PTEN	ACTA2,PLAU,TGFBR2,TNFSF10
NOX3	enzyme		2			0.87	0.00259	0.0029	AKT1,FOXO1,Gsk3,IRS1,Jnk,NOX3,P38 MAPK,PTEN	A2M,ATG7,BID,CSNK1E,CSRP1,DENR,DES,DLK1,DNPH1,FTH1,GTF2A1,HDDC2,IDI1,IGFBP2,KIF3B,LHPP,MMUT,NBN,NDUFA4,NQO1,PDCD4,PRKAR1A,PTK2,SBF1,STAT1,TAF10,TAGLN,TOM1,TP53I3,TPD52L1,VIM,VLDLR,XRCC5	33 (8)	7				PTEN
let-7a-5p (and other miRNAs w/seed GAGGUAG)	mature microRNA		1	Inhibited	biased	-3.162	0.00262	0.0037	let-7a-5p (and other miRNAs w/seed GAGGUAG)	AARSD1,ACTA2,GAK,PRIM1,SEPTIN3,SYPL1,TAGLN,TRMT1,TYMS,VIM	10 (1)	1	DGCR8,hydrogen peroxide,metribolone,TP53	KDM5B			ACTA2,CCNE1,CDC25A,COL4A1,FN1,GAK,HMGA1,LAMC1,MED28,TGFBR2,UHRF1
IL10R	group		3			0.417	0.00265	0.0044	AR,CAMK4,CD28,CD3,CEBPA,Creb,CREB1,CTNNB1,EIF4E,FOS,GATA3,IL10R,IL10RA,IL10RB,JAK1,LCK,MAPK1,MAPK14,mir-21,MKNK1,MTOR,MYC,NFKBIA,Notch,P38 MAPK,PRKACA,PTEN,PTK2,RAC1,REL,RELA,SIRT1,SP1,STAT3,STAT4,STAT5B,SYK,TP63	A2M,ABCF3,ACOT11,ACTA2,ARHGAP35,ASNS,ATXN2,BAIAP2,BID,BZW2,CACNA2D1,CCDC88A,CHEK1,COX6C,COX7C,CSNK1E,CSRP1,DCX,DDX56,DENR,ENSA,FAM3C,FMR1,GAK,GLRX,GLUL,GNE,GPT2,GSTZ1,GTF2A1,HAGH,HDDC2,HNF1A,HSPA14,ICA1,IMPACT,IPO11,IRF2BP2,KLF13,LHPP,LPIN1,MAP2K6,MECR,MFGE8,MICAL1,MSN,NEFH,P4HA1,P4HA2,PANK3,PDE3A,PDHX,PGP,PITRM1,POLDIP3,PPP4R2,PPP6R3,PPT2,PRKACB,PRPH,PRSS12,PTK2,PUM2,PUM3,PUS7,RAC3,RGPD4 (includ…	92 (38)	36
PTP4A2	phosphatase	1.113	2			0.928	0.00266	0.0023	Akt,ERK,PTEN,PTP4A2	A2M,ACTA2,ATG7,BID,CSNK1E,CSRP1,DENR,DNPH1,EGFR,FKBP5,FTH1,GTF2A1,HDDC2,IDI1,IGFBP2,KIF3B,LHPP,NBN,NQO1,PDCD4,PTK2,PTTG1IP,SBF1,STAT1,TAF10,TMEM106B,TOM1,TUSC3,XRCC5	29 (4)	3	ESR1,hydrogen peroxide	KLF3			PTEN
SCGB3A1	cytokine		2			0.655	0.00269	0.002	Akt,RB1,SCGB3A1	A2M,ACTA2,ATG7,BID,COQ7,COX7A2,DLK1,EGFR,FKBP5,GPT2,MCAT,MSTO1,NBN,NDUFA4,PTTG1IP,SDHC,TMEM106B,TOMM22,TUSC3,TXN2,TYMS	21 (3)	2				RB1
INO-1001	chemical drug		2		biased	-1.134	0.0027	0.0006	INO-1001,PARP,PARP1	ATXN10,LGALS3BP,PEG10,POLA1,PRIM2,STAT1,VIM	7 (3)	2					PARP,PARP1
KRT10	other	0.212	2			0.784	0.00275	0.0021	Akt,AKT1,Jnk,KRT10,Rb,RB1	A2M,ATG7,BID,COQ7,COX7A2,DLK1,EGFR,FKBP5,GPT2,MCAT,MMUT,MSTO1,NBN,NDUFA4,NQO1,PRKAR1A,PTK2,PTTG1IP,SDHC,TMEM106B,TOMM22,TPD52L1,TUSC3,TXN2,TYMS,VIM	26 (6)	5	HMGA1,RBL1,ROCK2,TP63	CDK4/6		Rb	CCNE1,PRKCZ
UCP1	transporter		1	Activated		3	0.00277	0.0033	UCP1	ASNS,ATG7,BCAT2,BZW2,GSTZ1,HMBOX1,REEP6,TENM4,TXN2	9 (1)	1	LCN2,PENK	DNMT1,GDP,MYOD1,PLCL1,PRCP,PRL,Rb,RB1,RBL1		BCKDHA,DDIT3,GSTZ1,L-threonine,MYC,NRF1,STAP2,TRIB3	CAPN3,CCNK,FBXO32,SYNM
TNFAIP6	other		3	Inhibited	biased	-2.037	0.00279	0.0029	Akt,AR,ATM,CDKN2A,CEBPA,FANCC,FOS,FOXO3,GATA4,GLI1,GSK3B,HTT,IKBKB,IRF3,MAPK1,Mek,mir-21,MTOR,MYC,NFKBIA,NOS2,NR3C1,P38 MAPK,RB1,RELA,STAT1,STAT3,TNFAIP6,TP63,TP73	A2M,ABCF3,ACTA2,AHNAK,ATXN2,BZW2,C11orf96,CCDC88A,CHEK1,COQ7,COX6C,COX7A2,COX7C,CSNK1E,DCK,DES,DNPH1,EHD3,ENSA,ERCC3,FAM3C,FTO,GAB2,GAK,GLRX,GOSR1,GPT2,GSTZ1,HAGH,HSPA14,ICA1,IGFBP2,IMPACT,IPO11,IRF2BP2,ISL1,KIF3B,KLF13,LPIN1,MAPRE2,MCAT,MICAL1,MSN,MSTO1,NBN,NDUFA4,NEFH,P4HA1,P4HA2,PBX3,PEG10,PGP,PITRM1,PLPP2,POLDIP3,POLR3C,PRKACB,PRPH,PRSS12,PTK2,PTTG1IP,PUM2,PUS7,RGPD4 (includes others),RPS19BP…	87 (30)	30	Lh	ESR1,HAS2		ACTA2,ITIH5
TRERF1	transcription regulator		2			-0.471	0.00289	0.0032	CCND1,CDK2,RB1,TRERF1	AHNAK,C11orf58,CHEK1,COQ7,COX7A2,DLK1,EGFR,FAM120A,GPT2,MCAT,MSTO1,NDUFA4,PRIM2,QKI,SDHC,TOMM22,TXN2,TYMS	18 (4)	3	SYVN1			CDKN1A,CDKN1B,RB1
SOX4	transcription regulator		2		biased	0.894	0.00295	0.0016	Akt,SOX4,SRC (family)	A2M,ACTA2,ALDH1B1,ATG7,BID,CSNK1E,EGFR,FKBP5,NBN,PITRM1,PTK2,PTTG1IP,SDR39U1,STAT1,TAX1BP3,TENM4,TMEM106B,TSPAN6,TUSC3,VIM	20 (3)	3	CST5,HMGA1,INHBA,PI3K (family)	CD 437,ST1926,topotecan,TP63		FN1,GGA2,MAGI1,MYOD1,NCAM1,NREP	APBB1
ethynodiol diacetate	chemical drug		2			1.333	0.00303	0.0047	ESR1,ethynodiol diacetate,PGR	ACTA2,AHNAK,ALK,ARFGAP1,ARFIP2,CDK5,CHEK1,COG6,CSRP1,EGFR,FKBP5,GLUL,GOSR1,ICA1,KIF3B,LGALS3BP,MAP2K6,NEK1,NQO1,P4HA2,PDCD4,POLA1,PRKACB,PRKAR1A,PTK2,RAB5B,SAMHD1,STAT1,TAGLN,TJP2,TOM1,TPD52L1,TRIO,URB2,USP19,WNK1	36 (3)	2				ESR1
etonogestrel	chemical drug		2			1.333	0.00303	0.0047	ESR1,etonogestrel,PGR	ACTA2,AHNAK,ALK,ARFGAP1,ARFIP2,CDK5,CHEK1,COG6,CSRP1,EGFR,FKBP5,GLUL,GOSR1,ICA1,KIF3B,LGALS3BP,MAP2K6,NEK1,NQO1,P4HA2,PDCD4,POLA1,PRKACB,PRKAR1A,PTK2,RAB5B,SAMHD1,STAT1,TAGLN,TJP2,TOM1,TPD52L1,TRIO,URB2,USP19,WNK1	36 (3)	2				ESR1
bardoxolone	chemical drug		1		biased	0	0.00308	0.0022	bardoxolone	ACTA2,FTH1,NQO1,RGPD4 (includes others)	4 (1)	1				CDKN1A,DDIT3	ACTA2
MCM7	enzyme	1	1			0	0.00309	0.0039	MCM7	CHEK1,EGFR	2 (1)	1	estrogen,MYC	CCNB1,fulvestrant,Rb,RB1,RBL1,TP53			ATM,Pdgfr
PUF60	other	0.67	1		biased	1.414	0.00309	0.0009	PUF60	XRCC5,XRCC6	2 (1)	1		CST5		CDKN1B,H2AX	MYC
TRA2B	other	0.751	1		biased	-1.414	0.00309	0.0025	TRA2B	LPIN1,NQO1	2 (1)	1				TP53
desogestrel	chemical drug		2			1.333	0.00315	0.0049	desogestrel,ESR1,PGR	ACTA2,AHNAK,ALK,ARFGAP1,ARFIP2,CDK5,CHEK1,COG6,CSRP1,EGFR,FKBP5,GLUL,GOSR1,ICA1,KIF3B,LGALS3BP,MAP2K6,NEK1,NQO1,P4HA2,PDCD4,POLA1,PRKACB,PRKAR1A,PTK2,RAB5B,SAMHD1,STAT1,TAGLN,TJP2,TOM1,TPD52L1,TRIO,URB2,USP19,WNK1	36 (3)	2				ESR1
KDM5B	transcription regulator		2		biased	-1.5	0.00317	0.0046	KDM5B,RB1	ASF1A,COQ7,COX7A2,DLK1,EPB41L1,GPT2,IGFBP2,ISL1,LGALS3BP,MCAT,MSTO1,NDUFA4,SDHC,TOMM22,TXN2,TYMS	16 (2)	2	CST5			DDIT3,ESR1	BRCA1,CCNB1,CDKN1B,EGR1,let-7a-5p (and other miRNAs w/seed GAGGUAG),NEFL,PSME3,RB1,SMARCA2
norgestimate	chemical drug		2			1.333	0.00319	0.0048	ESR1,norgestimate,PGR	ACTA2,AHNAK,ALK,ARFGAP1,ARFIP2,CDK5,CHEK1,COG6,CSRP1,EGFR,FKBP5,GLUL,GOSR1,ICA1,KIF3B,LGALS3BP,MAP2K6,NEK1,NQO1,P4HA2,PDCD4,POLA1,PRKACB,PRKAR1A,PTK2,RAB5B,SAMHD1,STAT1,TAGLN,TJP2,TOM1,TPD52L1,TRIO,URB2,USP19,WNK1	36 (3)	2				ESR1
latrunculin B	chemical reagent		1		biased	-1.732	0.00322	0.0034	latrunculin B	ACTA2,DES,TAGLN	3 (1)	1				SPHK1	ACTA2,MYOD1,PRL
CDKN1B	kinase		2			0.687	0.00322	0.0017	AKT1,CCND1,CDK2,CDKN1B,E2F1,EIF2AK3,estrogen receptor,HRAS,HSF1,JUN,LMNA,NFkB (complex),NPM1,NR3C1,RAS,RB1,RBL2,STAT1,STAT3	AHNAK,ALDH1B1,ALK,ARFGAP1,BID,C11orf58,CCDC88A,CHEK1,COQ7,COX7A2,DCTPP1,DES,DLK1,EGFR,EIF4A2,FAM120A,FKBP5,FTH1,GLCCI1,GLUL,GPT2,ICA1,ISL1,KLF13,LPIN1,MARK2,MCAT,MMUT,MSN,MSTO1,NDUFA4,PDCD4,POLA1,PPT2,PRKAR1A,PRPH,PTK2,RNF7,SAMHD1,SCLY,SDHC,SLC39A10,SPR,ST13,STK39,TENM4,TOM1,TOMM22,TPD52L1,TXN2,UNG,XRCC5,XRCC6	53 (19)	19	ATM,BCR-ABL1,CAB39L,calpeptin,calyculin A,capsaicin,CCNB1,ciglitazone,eflornithine,everolimus,FBXO32,fluvastatin,FOXO3,fulvestrant,GAS5,IKZF1,indole-3-carbinol,KP-SD-1,metribolone,mir-192,MUC4,octreotide,PRKG1,PTEN,PUF60,ROCK,tetrachlorodibenzodioxin,TGFBR2,torin1,TRERF1,XIAP	AR-12,BOP1,BRCA1,CCAT1,CD40LG,COPS6,CUX1,CYP1B1,DNMT1,enalapril,ESR1,estrogen,FN1,FOXF2,FSTL3,hydrogen peroxide,KDM5A,KDM5B,KLF5,Max-Myc,MTORC1,NOTCH2,NOTCH4,PI3K (family),PPP2R2C,RCHY1,Secretase gamma,SFN,SYNM,THRA,TP63,YY1		CDKN2D,MYOD1,Rb,TWIST1	Cdc2,CDK2-CyclinE,Cyclin D,EGR1,LGR4,PAX5
CYP1B1	enzyme		1			-0.447	0.00325	0.0027	CYP1B1	ACOT11,IGFBP2,NQO1,QKI,VLDLR	5 (1)	1	BRCA1,calyculin A,CAT,ESR1,SYVN1,tetrachlorodibenzodioxin	SEL1L		5-hydroxyeicosatetraenoic acid,CCNE1	CDKN1B,ETHE1,TNFSF10
SNW1	transcription regulator	0.764	2		biased	1.581	0.00327	0.0043	ESR1,NFkB (complex),SNW1	ACTA2,AHNAK,ALDH1B1,ALK,ARFGAP1,ARFIP2,BID,CDK5,CHEK1,COG6,EGFR,FTH1,GOSR1,ICA1,IGFBP2,ISL1,KIF3B,LGALS3BP,MAP2K6,NEK1,NQO1,PDCD4,POLA1,PRKACB,PRKAR1A,PTK2,RAB5B,SAMHD1,SCLY,STAT1,TAGLN,TJP2,TOM1,TPD52L1,TRIO,TUBGCP6,USP19,WNK1,XRCC5,XRCC6	40 (3)	3	CIP2A			CDKN1A,ESR1
ALDH3A1	enzyme		2			0	0.00341	0.0027	26s Proteasome,ALDH3A1,RB1	ATG7,COQ7,COX7A2,DLK1,EGFR,GPT2,MCAT,MSTO1,NDUFA4,POLA1,SDHC,STAT1,TOMM22,TXN2,TYMS,VIM	16 (3)	2	FOXO3,H-8,tetrachlorodibenzodioxin	cyanamide		RB1	CDKN1A
NAD+	chemical - endogenous mammalian		2			-0.316	0.00343	0.0017	AKT1,AMPK,ERK1/2,GSK3B,MTOR,NAD+,NFkB (complex),PARP1,Pkc(s),RPTOR,SIRT1,SIRT2,SIRT3,STK11,TOP1	A2M,ADSL,ALDH1B1,ASNS,BID,CDK5,COX7A2,DCTPP1,DES,EGFR,FKBP5,FNTA,FTH1,FTO,GSTZ1,HNF1A,IDI1,IGFBP2,ISL1,KIF3B,LGALS3BP,LPIN1,MICAL1,MMUT,MPST,NDUFA4,PANK3,PGP,POLA1,PRIM2,PRKAR1A,SCLY,SSBP3,TAGLN,TPD52L1,TYMS,USP19,VIM,XRCC5,XRCC6	40 (15)	14	ATM,creatine,FOXO3,NMNAT1			SIRT5,SIRT7	Nos,TOP1
rucaparib	chemical drug		2		biased	-0.378	0.00351	0.0004	myosin-light-chain kinase,PARP1,rucaparib	ATXN10,EGFR,LGALS3BP,PEG10,POLA1,PRIM2,STAT1	7 (3)	2					PARP1
UHRF1	transcription regulator	1.244	2			0.229	0.00357	0.0033	CDKN1A,DNMT1,RB1,UHRF1	ACTA2,CHEK1,COQ7,COX7A2,DLK1,GPT2,LGALS3BP,MCAT,MSN,MSTO1,NDUFA4,SDHC,TOMM22,TP53I3,TXN2,TYMS,VIM,VLDLR,XRCC6	19 (4)	3	estrogen,TP63,ZEB1	geldanamycin,hydrogen peroxide,let-7a-5p (and other miRNAs w/seed GAGGUAG),miR-1-3p (and other miRNAs w/seed GGAAUGU)		DNMT1	CDKN1A
TLX1	transcription regulator		2			-0.655	0.00373	0.0027	Akt,RB1,TLX1	A2M,ACTA2,ATG7,BID,COQ7,COX7A2,DLK1,EGFR,FKBP5,GPT2,MCAT,MSTO1,NBN,NDUFA4,PTTG1IP,SDHC,TMEM106B,TOMM22,TUSC3,TXN2,TYMS	21 (3)	2	ASCL1	topotecan		CCNB1,CDC20	RB1
everolimus	chemical drug		2			-1.093	0.00376	0.0024	EGFR,EIF4E,everolimus,LRP6,MTOR,NFkB (complex),NFKB1,p70 S6k,PRKAA,RAF1,RB1,RELA	ALDH1B1,ATG7,BID,BZW2,COQ7,COX7A2,DDX56,DLK1,EGFR,FKBP5,FTH1,GPT2,GSTZ1,HNF1A,ICA1,IGFBP2,IRF2BP2,ISL1,KLF13,LGALS3BP,MCAT,MICAL1,MSTO1,NDUFA4,NEFH,NQO1,PDCD4,PGP,PRKAR1A,QKI,QTRT1,SCLY,SDHC,STAT1,TOMM22,TXN2,TYMS,VIM,XRCC5,XRCC6,ZPR1	41 (12)	12				CDKN1B,PRKAA,RB1	CCNE1,CDKN1A,MTORC1,p70 S6k
alisertib	chemical drug		3	Inhibited		-2.546	0.00382	0.0019	AJUBA,AKT1,alisertib,AURKA,BRCA1,ERK1/2,FOXO1,FOXO3,FOXO4,GSK3B,HNRNPK,MYC,NF2,NFKBIA,NPM1,PAX3-FOXO1,RASSF1,TERT	A2M,ABCF3,ACTA2,ALK,BID,BZW2,CACNA2D1,CHEK1,DCTPP1,DNPH1,EGFR,ERCC3,FKBP5,FTH1,FTO,GLUL,HSPA14,IDI1,IGFBP2,IMPACT,KIF3B,LPIN1,MFGE8,MMUT,MSN,NDUFA4,NQO1,PDCD4,PEG10,PHF10,POLDIP3,PRKACB,PRKAR1A,PRPH,PTK2,PUS7,RGPD4 (includes others),RPS19BP1,RPS26,SERINC1,ST13,SUMO3,TP53I3,TPD52L1,TXN2,TYMS,VIM,VLDLR,XRCC5,XRCC6	50 (18)	16
ruxolitinib	chemical drug		3	Inhibited	biased	-2.222	0.00386	0.0122	AKT1,AR,CASP3,CASP7,CCR2,CDKN1B,CEBPA,CTNNB1,DICER1,EGFR,EIF4E,ERBB2,ESR1,FANCC,FOS,HOXA10,HRAS,IL10RA,JAK,JAK1,JAK2,LEPR,Mek,mir-21,MKNK1,MYC,NOS2,PARP1,PRKCD,PTEN,PTK2,RAC1,ruxolitinib,SIRT1,SP1,STAT1,STAT3,STAT4,STAT5a/b,STAT5B,STAT6,SYK,TP63,TYK2	A2M,ABCF3,ACOT11,ACTA2,ALK,ARFGAP1,ARFIP2,ASNS,ATXN10,ATXN2,BAIAP2,BID,BZW2,CCDC88A,CDK5,CHD1L,CHEK1,COG6,COX6C,COX7C,CSNK1E,CSRP1,DDX56,DENR,DNPH1,ENSA,FAM3C,GAK,GLRX,GNE,GOSR1,GTF2A1,HAGH,HDDC2,HNF1A,HSPA14,ICA1,IDI1,IMPACT,IPO11,IPO8,ISL1,KLF13,LHPP,MECR,MFGE8,MMUT,MSN,NEDD1,NEFH,NEK1,NMD3,P4HA1,P4HA2,PANK3,PBX3,PDHX,PGP,PITRM1,POLDIP3,PPP4R2,PRIM1,PRKACB,PRPH,PTK2,PUM2,QTRT1,RAB5B,RAC3,RGPD4 …	98 (44)	39				CAT
GADD45B	other		2	Activated	biased	3.086	0.00391	0.0024	CEBPB,ERK,GADD45B,MAPK14,NFkB (complex),P38 MAPK,RB1,STAT4	ACTA2,AHNAK,ALDH1B1,ASF1A,ATG7,BID,CHEK1,COQ7,COX7A2,DCTPP1,DES,DLK1,FTH1,GPT2,IGFBP2,ISL1,LPIN1,MAP2K6,MCAT,MSTO1,NBN,NDUFA4,P4HA2,PGP,PRIM2,PTK2,SCLY,SDHC,SEPTIN3,STAT1,SYPL1,TAGLN,TIMELESS,TOMM22,TP53I3,TXN2,TYMS,UNG,VIM,VLDLR,XRCC5,XRCC6	42 (8)	7	eprenetapopt,FOXO3,hydrogen peroxide,Lh,NORAD,TP53	ESR1		BIRC2,CDKN1A	RB1
2X-121	chemical drug		2		biased	-1.134	0.00408	0.0008	2X-121,PARP,PARP1	ATXN10,LGALS3BP,PEG10,POLA1,PRIM2,STAT1,VIM	7 (3)	2					PARP,PARP1
niraparib	chemical drug		2		biased	-1.134	0.00408	0.0008	niraparib,PARP,PARP1	ATXN10,LGALS3BP,PEG10,POLA1,PRIM2,STAT1,VIM	7 (3)	2					PARP,PARP1
senaparib	chemical drug		2		biased	-1.134	0.00408	0.0008	PARP,PARP1,senaparib	ATXN10,LGALS3BP,PEG10,POLA1,PRIM2,STAT1,VIM	7 (3)	2					PARP,PARP1
PDPK1	kinase		2	Activated	biased	2.832	0.00435	0.0025	Akt,AKT1,AKT2,AKT3,ERK,FOXO1,GSK3B,IKBKB,IRS1,MTOR,MYC,NCF1,NFkB (complex),NFKBIA,PDPK1,Pkc(s),PKN1,PRKCB,PRKCD,PRKCE,RAC1	A2M,ABCF3,ACTA2,ALDH1B1,ATG7,ATP6V1C1,BID,BZW2,DCTPP1,DES,DLK1,DNPH1,FKBP5,FTO,GSTZ1,HNF1A,HSPA14,IGFBP2,IMPACT,ISL1,KIF3B,MFGE8,MICAL1,MMUT,MSN,NBN,NDUFA4,NQO1,PEG10,PGP,POLDIP3,PRKAR1A,PRPH,PTK2,PTTG1IP,PUS7,RAC3,RGPD4 (includes others),RPS19BP1,RPS26,SCLY,SERINC1,SUMO3,TAGLN,TMEM106B,TP53I3,TPBG,TPD52L1,TUSC3,TYMS,VIM,VLDLR,WNK1,XRCC5,XRCC6	55 (21)	21	4-methylnitrosoamino-1-(3-pyridinyl)-1-butanone,hydrogen peroxide,phosphatidylinositol-3,4,5-triphosphate,PI3K (family)	AR-12,geldanamycin,mir-375,miR-378a-3p (and other miRNAs w/seed CUGGACU),NOTCH2,PTEN,topotecan		AKT2,L-threonine,MTORC1,MYC,p70 S6k,PKN1,PRKCZ	CDKN1A,FOXO3
eflornithine	chemical drug		2			1.134	0.00449	0.003	AKT1,CDK2,Ck2,eflornithine,Gsk3,Hdac,MAPK1,RB1	ACTA2,BID,CHEK1,COQ7,COX7A2,DLK1,EGFR,GPT2,LGALS3BP,MCAT,MMUT,MSTO1,NDUFA4,NQO1,PPT2,PRKAR1A,PRSS12,QKI,SAMHD1,SDHC,SMARCD3,STAT1,TIMELESS,TOMM22,TPD52L1,TXN2,TYMS,VIM	28 (8)	8				CDKN1A,CDKN1B,DDIT3,FN1,RB1
XRCC1	other	0.737	2		biased	-0.378	0.00449	0.0011	OGG1,PARP1,XRCC1	ATG7,ATXN10,LGALS3BP,PEG10,POLA1,PRIM2,STAT1	7 (3)	2	ANGPT2	NLRP3			PARP1
1-methyl-4-phenylpyridinium	chemical toxicant		2			0	0.00454	0.0045	1-methyl-4-phenylpyridinium,26s Proteasome,Akt,caspase,EIF2AK3,GSK3B,Jnk,JUN,MAPK1,MAPK8,RB1	A2M,ARFGAP1,ASNS,ATG7,BID,COQ7,COX7A2,DLK1,FKBP5,FTH1,FTO,GLUL,GPT2,ICA1,IGFBP2,KIF3B,LGALS3BP,MCAT,MSTO1,NBN,NDUFA4,NQO1,PDCD4,POLA1,PPT2,PRSS12,PTK2,PTTG1IP,QKI,RNF7,SAMHD1,SDHC,STAT1,TMEM106B,TOMM22,TUSC3,TXN2,TYMS	38 (11)	10				calpain,DDIT3,TP53,TRIB3	PINK1,RB1
19,20-epoxydocosapentaenoic acid	chemical - endogenous mammalian		1		biased	-1.414	0.00458	0.0068	19,20-epoxydocosapentaenoic acid	ACTA2,DES	2 (1)	1					ACTA2
ACTA2	other	1.567	1			1.414	0.00458	0.0036	ACTA2	PTK2,VIM	2 (1)	1	AG490,AKT2,ANGPT2,ANO1,APBB1,ARHGEF12,ARID5B,CCAT2,CDKN1A,DGCR8,dimethylnitrosamine,ELAVL1,ESR1,ETV4,FGF12,FN1,fucose,FZD8,GAS5,geldanamycin,GLIPR2,glutamine,GNA12,GNA13,HAS2,HMGA1,HNRNPAB,HOXA4,hydrogen peroxide,INHBA,ITIH5,KLF5,LPXN,lysophosphatidic acid,MDK,MGP,mir-145,mir-192,mir-375,MIR143-145a,MST1R,MYLPF,MYOD1,NLRP3,NOTCH2,NOTCH4,NREP,NRP1,PDGF-AA,Pdgfr,PI3K (family),PKN1,PLAU,PRKG1,ROCK,R…	19,20-epoxydocosapentaenoic acid,ACTC1,ACTG1,adefovir dipivoxil,bardoxolone,Bc1,ciglitazone,EGR1,enalapril,EXOC5,FOXF2,FOXO3,FRS2,ilomastat,LAMC1,Laminin (complex),latrunculin B,let-7a-5p (and other miRNAs w/seed GAGGUAG),Lh,MED28,MEG3,miR-145-5p (and other miRNAs w/seed UCCAGUU),miR-17-5p (and other miRNAs w/seed AAAGUGC),miR-21-5p (and other miRNAs w/seed AGCUUAU),mir-8,MRPS18B,OTUD7B,PDGFRB,PF…
FGF12	other		1		biased	1.414	0.00458	0.0063	FGF12	ACTA2,TAGLN	2 (1)	1	ESR1			ACTA2	CCNE1
MRPS18B	other	0.806	1		biased	-1.414	0.00458	0.0068	MRPS18B	ACTA2,VIM	2 (1)	1					ACTA2,Histone h2a
OTUD7B	peptidase		1		biased	-1.414	0.00458	0.004	OTUD7B	ACTA2,PTK2	2 (1)	1	TCF7L2	PARK7		MLST8	ACTA2
miR-320b (and other miRNAs w/seed AAAGCUG)	mature microRNA		1		biased	-1.414	0.00458	0.0085	miR-320b (and other miRNAs w/seed AAAGCUG)	TAGLN,VIM	2 (1)	1	trichostatin A	TP53
Inhibin A	complex		3			1.298	0.00476	0.0031	Akt,caspase,ERK1/2,FSH,GSK3B,IL1,INHA,INHBA,Inhibin A,Jnk,LOX,P38 MAPK,RB1,SMAD2,SMAD3	A2M,ARHGAP35,ARIH2,BID,CLASP2,COQ7,COX7A2,DES,DLK1,EGFR,FKBP5,FTH1,FTO,GLUL,GPT2,HNF1A,KIF3B,KLF13,MAP2K6,MAPRE2,MCAT,MSTO1,NBN,NDUFA4,NQO1,PRKAR1A,PTK2,PTTG1IP,SDHC,TAGLN,TMEM106B,TOMM22,TP53I3,TUSC3,TXN2,TYMS,VIM,VLDLR	38 (15)	14
ZNF335	transcription regulator		2	Activated		2.082	0.0048	0.0081	ESR1,NR3C1,RARA,THRA,ZNF335	ACTA2,AHNAK,ALK,ARFGAP1,ARFIP2,CDK5,CHEK1,COG6,DES,EGFR,FKBP5,GLCCI1,GLUL,GOSR1,ICA1,KIF3B,KLF13,LGALS3BP,LPIN1,MAP2K6,NEK1,NQO1,PDCD4,POLA1,PRKACB,PRKAR1A,PRPH,PTK2,RAB5B,SAMHD1,STAT1,STK39,TAGLN,TJP2,TOM1,TPD52L1,TRIO,USP19,WNK1	39 (5)	4	CDK4			ESR1,THRA
SGPP2	phosphatase		3			0.224	0.00482	0.0073	AKT1,caspase,CEBPA,CREB1,CTNNB1,D-sphingosine,dihydrosphingosine 1-phosphate,EGFR,F2,FOS,GSK3B,Hdac,IRF3,JUN,MAPK14,mir-21,MTOR,MYC,NOS2,P38 MAPK,phytosphingosine,PPARG,PRKACA,PRKCB,PTEN,RAC1,SGPP2,sphingosine-1-phosphate,STAT3,TAZ,TP63,tretinoin	A2M,ABCF3,ACTA2,ARHGAP35,ASNS,ATP6V1C1,ATXN2,BRIX1,CACNA2D1,CCDC88A,CDK5,CHEK1,CSNK1E,CSRP1,DCX,DENR,DLK1,DNAJC17,DNPH1,EFS,EGFR,ENSA,ERCC3,FAM3C,FTO,GAK,GLRX,GLUL,GSTZ1,GTF2A1,HAGH,HDDC2,HNF1A,HSPA14,IMPACT,IPO11,KEAP1,LHPP,LZTFL1,MAP2K6,MFGE8,MICAL1,MMUT,MSN,NEFH,OTUD6B,P4HA2,PDE3A,PGP,POLDIP3,POLR3C,PPP4R2,PRKACB,PRKAR1A,PRPH,PTK2,PUM2,PUS7,QTRT1,RAC3,RGPD4 (includes others),RNF7,RPF2,RPS19BP1…	80 (32)	29					sphingosine-1-phosphate
mir-873	microRNA		2			-0.333	0.0049	0.0066	ESR1,mir-873,RELA	A2M,ACTA2,AHNAK,ALK,ARFGAP1,ARFIP2,CDK5,CHEK1,COG6,EGFR,GOSR1,ICA1,IRF2BP2,KIF3B,LGALS3BP,MAP2K6,NEFH,NEK1,NQO1,PDCD4,POLA1,PRKACB,PRKAR1A,PTK2,QKI,RAB5B,SAMHD1,STAT1,TAGLN,TJP2,TOM1,TPD52L1,TRIO,USP19,VIM,WNK1	36 (3)	2					CDK3,ESR1
PTEN	phosphatase		1			-0.688	0.0049	0.0074	PTEN	CSNK1E,CSRP1,DENR,DNPH1,EGFR,FTH1,GTF2A1,HDDC2,IDI1,IGFBP2,KIF3B,LHPP,NBN,NQO1,PDCD4,SBF1,TAF10,TOM1,XRCC5	19 (1)	1	ciglitazone,EGR1,GAS5,INHBA,LCN2,MAGI2,MLIP,NOP53,NOTCH2,NOX3,OTUD3,PARG,PLK3,ROCK,trichostatin A,USP7	BRCA1,Cd2+,fulvestrant,LETM1,miR-17-5p (and other miRNAs w/seed AAAGUGC),miR-21-5p (and other miRNAs w/seed AGCUUAU),mir-8,PARK7,PREX2,PTP4A2,TNKS,TNKS2,TP63,XIAP		CDKN1A,CDKN1B,DEGS1,FOXO3,KAT2A,KLF5,NDRG1,NKX3-1,PARP1,PDGFRB,RAD50,RAMP3,TNFSF10,TP53BP2	ACOX1,ACSL1,ANGPT2,BCL3,CCNA2,CCNB1,CCNE1,CDC20,CDC25A,CDK4,CDKN2D,GGT1,mir-96,MTORC1,MTORC2,p70 S6k,Pdgfr,PDPK1,phosphatidylinositol 3,4-diphosphate,phosphatidylinositol-3,4,5-triphosphate,PLAU,PRL,TGFBR2
estrogen	chemical drug		2			-0.873	0.00505	0.0045	Akt,AKT1,CASR,CDK2,CREB1,E2f,ESR1,ESR2,estrogen,FOS,HSF1,IL6,LIF,MAPK1,MAPK8,Mek,MYC,NFkB (complex),PGR,Pkc(s),PTK2,RB1,RUNX2	A2M,ABCF3,ALDH1B1,ALK,ARFGAP1,ARFIP2,ARHGAP35,ATG7,ATXN2,BZW2,CACNA2D1,CDK5,CHEK1,COG6,COQ7,COX7A2,CSRP1,DCX,DES,DLK1,DNPH1,EGFR,EIF4A2,FTH1,GAK,GLRX,GLUL,GOSR1,GPT2,HSPA14,ICA1,IGFBP2,IMPACT,ISL1,KEAP1,KIF3B,LGALS3BP,MAP2K6,MCAT,MMUT,MSTO1,NBN,NDUFA4,NEK1,P4HA1,P4HA2,PDCD4,PDE3A,POLA1,POLDIP3,PPT2,PRPH,PRSS12,PTK2,PTTG1IP,PUS7,QKI,RAB5B,RAC3,RGPD4 (includes others),RPS19BP1,RPS26,SCLY,SDHC,SPR,S…	84 (23)	23	corticosteroid			AXL,BARD1,BCL3,BOP1,BRCA1,CCKAR,CDC25A,CDK2-CyclinE,CDK4,CDKN1A,DNMT1,EGR1,ESR1,FN1,MCM7,MYC,PENK,PTAFR,PTTG1,TP53,UHRF1	CDKN1B,CLU,RB1
dimethylnitrosamine	chemical toxicant		1	Activated	biased	2	0.00509	0.0019	dimethylnitrosamine	ACTA2,DES,NQO1,VIM	4 (1)	1				ACTA2,CDKN1A,COL4A1,PRKCH,PRKCZ
geldanamycin	chemical drug		1		biased	-1.732	0.00514	0.0064	geldanamycin	AARSD1,ACTA2,BRI3,CDK5,CHEK1,EGFR,FKBP5,PDCD4,ST13,STAT1,TPMT,TYMS	12 (1)	1				ACTA2,DNAJB1,ELOB,PARK7,PARP1	AKT2,CDK4,CYP1A1,DNMT1,HMGA1,LBH,MYC,NLRP3,PDPK1,PLAU,RB1,TP53,UHRF1
mir-192	microRNA		1		biased	-0.577	0.00519	0.0032	mir-192	ACTA2,MSN,TYMS	3 (1)	1				ACTA2,CDKN1A,CDKN1B,FN1
FSTL3	other		3	Inhibited	biased	-3.15	0.0052	0.0046	Akt,AR,caspase,FSTL3,GSK3B,IL1,INHBA,Jnk,MTOR,P38 MAPK,RB1,SMAD2,SP1,STAT3,TGFB1	ACTA2,ADI1,AHNAK,ARIH2,ASNS,BID,CCDC88A,CHEK1,CHMP7,CLASP2,CNN2,COQ7,COX6C,COX7A2,COX7C,CSRP1,DCTPP1,DES,DLK1,FAM3C,FTH1,FTO,GLCCI1,GLUL,GPT2,GSTZ1,HNF1A,IDI1,IGFBP2,KIF3B,KLF13,MAP2K6,MCAT,MELTF,MICAL1,MSN,MSTO1,NBN,NDUFA4,NQO1,P4HA1,PDCD4,PDHX,PGP,PITRM1,PTTG1IP,S100A11,SAMHD1,SLC39A10,TAGLN,TAX1BP3,TENM4,TJP2,TMEM106B,TOMM22,TP53I3,TPD52L1,TUSC3,TXN2,TYMS,VIM,VLDLR,WNK1	63 (15)	14	NORAD,TP53				CDKN1A,CDKN1B
PRKCH	kinase		2	Activated	biased	2.777	0.00523	0.0014	Akt,GSTP1,Jnk,MTOR,NFkB (complex),P38 MAPK,PRKCH,RB1,RELA,STAT3	ALDH1B1,BID,CCDC88A,CHEK1,COQ7,COX7A2,DES,DLK1,FKBP5,FTH1,GPT2,GSTZ1,HNF1A,ICA1,IGFBP2,IRF2BP2,ISL1,MCAT,MICAL1,MSTO1,NBN,NDUFA4,NEFH,NQO1,PGP,PTK2,PTTG1IP,QKI,SCLY,SDHC,SLC39A10,TAGLN,TMEM106B,TOMM22,TP53I3,TUSC3,TXN2,TYMS,VIM,VLDLR,XRCC5,XRCC6	42 (10)	9	dimethylnitrosamine,ESR1			CDKN1A,RB1
SPEN	transcription regulator	0.822	2			-1.372	0.00538	0.0074	ESR1,NOTCH1,SPEN	ACTA2,AHNAK,ALK,ARFGAP1,ARFIP2,CDK5,CHEK1,COG6,DES,DLK1,EGFR,GOSR1,ICA1,IGFBP2,KIF3B,LGALS3BP,MAP2K6,NEK1,NQO1,PDCD4,POLA1,PRKACB,PRKAR1A,PTK2,RAB5B,SAMHD1,STAT1,TAGLN,TJP2,TOM1,TPD52L1,TRIO,USP19,WNK1	34 (3)	2					ESR1
calpain	complex		2			0.845	0.0054	0.0027	Akt,AKT1,calpain,CAPN2,CAPN3,CASP8,DICER1,IL1A,RB1,TAC1,Tgf beta	A2M,ATG7,BASP1,BID,COQ7,COX7A2,DLK1,EGFR,FKBP5,FTH1,GPT2,GSTZ1,MCAT,MMUT,MSTO1,NBN,NDUFA4,NEFH,NQO1,PBX3,PDCD4,PRKAR1A,PTK2,PTTG1IP,SDHC,SSBP3,STAT1,TAGLN,TMEM106B,TOMM22,TPD52L1,TUSC3,TXN2,TYMS,VIM	35 (11)	10	1-methyl-4-phenylpyridinium,4-methylnitrosoamino-1-(3-pyridinyl)-1-butanone,ANGPT2,FN1,MYC,neostigmine,tetrachlorodibenzodioxin	8-chlorophenylthio-adenosine 3',5'-cyclic monophosphate,calpeptin,PF4		CAMK4,DDIT3,Ldh (complex),phosphatidylinositol 3,4-diphosphate,RB1	TP53
TSC1	other		1			0.447	0.00541	0.0038	TSC1	GLRX,GLUL,LHPP,NQO1,STAT1	5 (1)	1	PRKAA			CRTC2,CYP1A2,MLXIPL,PDGFRB	DDIT3,MTORC1,PLAU,TP53
INHBA	growth factor		2		biased	1.859	0.00553	0.0039	Akt,caspase,ERK1/2,GSK3B,IL1,INHBA,Jnk,LOX,P38 MAPK,RB1,SMAD2,SMAD3	A2M,ACTA2,ARIH2,BID,CLASP2,COQ7,COX7A2,DES,DLK1,FKBP5,FTH1,FTO,GLUL,GPT2,HNF1A,KIF3B,KLF13,MAP2K6,MCAT,MSTO1,NBN,NDUFA4,NQO1,PTK2,PTTG1IP,SDHC,TAGLN,TMEM106B,TOMM22,TP53I3,TUSC3,TXN2,TYMS,VIM,VLDLR	35 (12)	12	MYC,SAMSN1,THRA,TP53			ACTA2,CDC25A,collagen type i (family),FN1,FRS2,Lh,MGP,mir-8,PTEN,RB1,SMARCD1,SOX4	CDK4,ESR1,PRL
CINK4	chemical - kinase inhibitor		2			-0.243	0.00556	0.006	CCND1,CINK4,RB1	AHNAK,C11orf58,COQ7,COX7A2,DLK1,EGFR,FAM120A,GPT2,MCAT,MSTO1,NDUFA4,PRIM2,QKI,SDHC,TOMM22,TXN2,TYMS	17 (3)	2				RB1	CDK4
MEMO1	other		2			0.48	0.00557	0.0079	Akt,ERK1/2,ESR1,MEMO1	A2M,ACTA2,AHNAK,ALK,ARFGAP1,ARFIP2,ATG7,BID,CDK5,CHEK1,COG6,EGFR,FKBP5,GOSR1,ICA1,KIF3B,LGALS3BP,MAP2K6,NBN,NEK1,NQO1,PDCD4,POLA1,PRKACB,PRKAR1A,PTK2,PTTG1IP,RAB5B,SAMHD1,STAT1,TAGLN,TJP2,TMEM106B,TOM1,TPD52L1,TRIO,TUSC3,USP19,WNK1	39 (4)	3				ESR1,MYC
ESR1	ligand-dependent nuclear receptor		1			0.898	0.00562	0.0087	ESR1	ACTA2,AHNAK,ALK,ARFGAP1,ARFIP2,CDK5,CHEK1,COG6,EGFR,GOSR1,ICA1,KIF3B,LGALS3BP,MAP2K6,NEK1,NQO1,PDCD4,POLA1,PRKACB,PRKAR1A,PTK2,RAB5B,SAMHD1,STAT1,TAGLN,TJP2,TOM1,TPD52L1,TRIO,USP19,WNK1	31 (1)	1	3',4',7-trihydroxyisoflavone,ACTN2,arsenic,calpeptin,CDK3,danazol,DDX5,desogestrel,estrogen,ethynodiol diacetate,etonogestrel,FOXO3,KDM5B,MEMO1,MYOD1,norgestimate,PI3K (family),PKN1,PKNOX2,RNF181,SMARCA2,SNW1,trichostatin A,ZNF335	AG490,BARD1,caffeic acid phenethyl ester,ciglitazone,cobalt,DNMT1,EID3,fulvestrant,HEXIM1,HMGA1,indole-3-carbinol,INHBA,KLF9,mercury,miR-1-3p (and other miRNAs w/seed GGAAUGU),miR-193a-3p (and other miRNAs w/seed ACUGGCC),mir-873,OTUB1,pentachlorophenol,SPEN,tetrachlorodibenzodioxin		ACSL1,ACTA2,CCNA2,CCNB1,CDC27,CDK4,CDKN1A,CYP1A1,CYP1B1,EGR1,EXOC5,FGF12,GNA12,GNA13,Ifi202b,MAGI1,miR-21-5p (and other miRNAs w/seed AGCUUAU),MUC5AC,MYC,NEK1,ONECUT2,PRKACB,PRKCH,PROM1,PTP4A2,PTTG1,RB1,RBL1,TCF7L2,TNFSF10,TP53BP1,USP19	ABLIM1,ACOX1,ATG13,BCR-ABL1,CDKN1B,GADD45B,GGA2,HDL-cholesterol,Lh,MST1R,NRF1,PRKAR1A,RAMP3,STX6,TNFAIP6,TRIB3
nitrofurantoin	chemical drug		3			1.155	0.00589	0.0023	GGT1,nitrofurantoin,PARP1	A2M,ASNS,ATXN10,EGFR,LGALS3BP,NQO1,PEG10,POLA1,PRIM2,S100A11,STAT1,TYMS	12 (3)	3				ACTG1,APEX1,CLU,DDIT3,GAS5,GGT1,TP53	ACOX1,CAT,MYC
hypoxanthine	chemical - endogenous mammalian		2			0.632	0.00597	0.003	caspase,CAT,hypoxanthine,PARP1	ATG7,ATXN10,GLUL,LGALS3BP,PEG10,POLA1,PRIM2,STAT1,TAGLN,VIM	10 (4)	3					CAT,PARP1
miR-293-5p (and other miRNAs w/seed CUCAAAC)	mature microRNA		1		biased	-1.732	0.00598	0.0064	miR-293-5p (and other miRNAs w/seed CUCAAAC)	GOLPH3,SEPTIN3,TAGLN	3 (1)	1		hydrogen peroxide			KLF15
8-chlorophenylthio-adenosine 3',5'-cyclic monophosphate	chemical - kinase inhibitor		2			1.342	0.00599	0.0048	8-chlorophenylthio-adenosine 3',5'-cyclic monophosphate,Akt,CAV1,Creb,DDIT3,EGFR,ERK,IGF1,LCK,Mapk,MTOR,P38 MAPK,RB1	ASNS,BCAT2,BID,BZW2,COQ7,COX7A2,CSRP1,DCTPP1,DES,DLK1,EFS,EGFR,FKBP5,GPT2,GSTZ1,HNF1A,IGFBP2,LPIN1,MCAT,MICAL1,MSTO1,NBN,NDUFA4,NEFH,NQO1,PDE3A,PGP,PRKAR1A,PTK2,PTTG1IP,QTRT1,SDHC,STAT1,TAF9,TENM4,TJP2,TMEM106B,TMOD4,TOMM22,TP53I3,TUSC3,TXN2,TYMS,UNG,VLDLR	45 (13)	13				DDIT3,LPIN2,PRKAR1A,PRL,RB1	calpain
JNK-IN-8	chemical - kinase inhibitor		2	Inhibited		-2.138	0.00619	0.0045	CCND1,CDKN1A,JNK-IN-8	ACTA2,AHNAK,C11orf58,CHEK1,EGFR,FAM120A,LGALS3BP,MSN,PRIM2,QKI,TP53I3,TYMS,VIM,XRCC6	14 (3)	2				CDKN1A	CDK4,PROM1
Cyclin D	group		2			0.218	0.00625	0.0056	CCND1,CDK2,CDK4/6,Cyclin D,E2f,Rb,RB1,TFEB	AHNAK,ARSA,ATP6V1C1,C11orf58,CHEK1,COQ7,COX7A2,DLK1,EGFR,FAM120A,GPT2,MCAT,MSTO1,NDUFA4,POLA1,PRIM2,QKI,SDHC,TOMM22,TXN2,TYMS	21 (8)	7	MYC	(-)-arctigenin,calyculin A,CAT,CDKN1A,CDKN1B,CDKN2D,hydrogen peroxide,mir-133,NLRP3,palomid 529,triciribine		CDK4	RB1
TP53BP1	transcription regulator	0.382	2		biased	1	0.00633	0.0037	ATM,BRCA1,TP53BP1	CHEK1,ERCC3,FKBP5,LPIN1,NQO1,TP53I3,VIM,XRCC5,XRCC6	9 (3)	2	CIP2A,ESR1,H2AX,RNF8,SIRT7	RNF168		BRCA1,TP53
FOXD1	transcription regulator		1		biased	1.414	0.00634	0.0046	FOXD1	ISL1,PRKAR1A	2 (1)	1				PRKAR1A
GGA1	transporter	1.961	2			-1.414	0.00634	0.0094	ARAP1,GGA1,SORL1	CDK5,EGFR	2 (3)	2					ARAP1
KLF3	transcription regulator		1		biased	-1.941	0.00674	0.0125	KLF3	ACOT11,AHNAK,ARFGAP2,DUS3L,GPSM1,LIN54,MCAT,MSN,MSTO1,PLPP2,PUM2,TRABD,VIM	13 (1)	1				BCL3,PDLIM2,PSMB2	CDKN2D,DEGS1,GLIPR2,HNRNPF,NDRG1,PTP4A2,UGCG,USP7
PENK	other		2			-0.626	0.00681	0.0045	OPRM1,P38 MAPK,PENK,Pkc(s),PRKCD,RB1	ACTA2,ATG7,COQ7,COX7A2,DES,DLK1,EGFR,GPT2,MCAT,MSTO1,NDUFA4,NQO1,PDCD4,SDHC,STAT1,TAGLN,TOMM22,TP53I3,TPBG,TXN2,TYMS,VIM,VLDLR	23 (6)	5	estrogen,PRKACB,PRL,trichostatin A	THRA		PRKCZ,RB1,UCP1	CDK4,OPRM1
mir-338	microRNA		2			-1.732	0.00683	0.006	mir-338,NRP1	ACTA2,PTK2,VIM	3 (2)	2	FOXO3				NRP1
CAB39L	kinase	0.942	2			0.626	0.00702	0.0032	CAB39L,PPARGC1A,PRKAA,PRKAA1,STK11	A2M,ACTA2,ADSL,BCAT2,COX6C,COX7A2,COX7C,DCTPP1,EGFR,FKBP5,LPIN1,MAP2K6,MPST,NDUFA4,NEFH,PACSIN2,PRIM2,PRKACB,STAT1,TXN2,TYMS,USP19,VIM	23 (5)	5		LINC00963		CDKN1A,CDKN1B,PRKAA
olaparib	chemical drug		2		biased	-1.134	0.00707	0.002	olaparib,PARP,PARP1	ATXN10,LGALS3BP,PEG10,POLA1,PRIM2,STAT1,VIM	7 (3)	2					BRCA1,NCAM1,PARP,PARP1
THRA	ligand-dependent nuclear receptor		2			-1.206	0.00718	0.0039	Akt,CDK2,CREB1,MAPK1,PRKCE,RB1,RELA,RXRA,STAT3,THRA	ACTA2,ARHGAP35,ATG7,BID,CACNA2D1,CCDC88A,CHEK1,COQ7,COX7A2,DCX,DES,DLK1,EGFR,FKBP5,GPT2,ICA1,IMPACT,IRF2BP2,LGALS3BP,MCAT,MSTO1,NBN,NDUFA4,NEFH,PDCD4,PDE3A,PEG10,PPT2,PRSS12,PTK2,PTTG1IP,QKI,RAC3,SAMHD1,SDHC,SLC39A10,STAT1,TAGLN,TMEM106B,TOMM22,TUSC3,TXN2,TYMS,VIM	44 (10)	10	ZNF335			INHBA,Lh,MYOD1,PTAFR	CDKN1A,CDKN1B,CDKN2D,PENK,PROM1,PTTG1,RB1
DEGS1	enzyme	1.015	2			-1.155	0.00746	0.009	DEGS1,RB1	COQ7,COX7A2,DLK1,EGFR,GPT2,MCAT,MSTO1,NDUFA4,SDHC,TOMM22,TXN2,TYMS	12 (2)	2	GLI1,PTEN,TCF7L2	KLF3			RB1
lysophosphatidic acid	chemical - other		1	Activated	biased	2.449	0.00764	0.0023	lysophosphatidic acid	ACTA2,CACNA2D1,EGFR,FKBP5,TAGLN,VIM	6 (1)	1	hydrogen peroxide			ACTA2,AKT2,CCNE1,CDKN1A,EGR1,FRS2,GNA12,Gpcr,KLF5,MYC,PDGFRB,phosphatidylinositol-3,4,5-triphosphate,PIK3CB,PLAU,ROCK,S1PR3,SPHK1,SRF	sphingosine-1-phosphate,TP53
SOX4	transcription regulator		1		biased	1	0.00773	0.0084	SOX4	ALDH1B1,CSNK1E,PITRM1,PTK2,SDR39U1,TAX1BP3,TENM4,TSPAN6,VIM	9 (1)	1	CST5,HMGA1,INHBA,PI3K (family)	CD 437,ST1926,topotecan,TP63		FN1,GGA2,MAGI1,MYOD1,NCAM1,NREP	APBB1
MGP	other		1		biased	0.577	0.00775	0.0076	MGP	ACTA2,HNF1A,TAGLN	3 (1)	1	FN1,INHBA,MYC,PRL			ACTA2
3,3'-iminodipropionitrile	chemical toxicant		3			1.155	0.00805	0.0094	3,3'-iminodipropionitrile,NEFH,RB1	CDK5,COQ7,COX7A2,DLK1,GPT2,MCAT,MSTO1,NDUFA4,SDHC,TOMM22,TXN2,TYMS	12 (3)	2
arginine	chemical - endogenous mammalian		2			0	0.00821	0.0043	Akt,arginine,CAT,EIF2AK3,GCG,JUN,NFkB (complex),PI3K (complex),RB1,STAT3,STAT5a/b	A2M,ACTA2,ALDH1B1,ARFGAP1,ASNS,ATG7,BID,CCDC88A,CHEK1,COQ7,COX7A2,DLK1,FKBP5,FTH1,GPT2,ICA1,IDI1,ISL1,LPIN1,MCAT,MSTO1,NBN,NDUFA4,NQO1,PDCD4,PTK2,PTTG1IP,RNF7,SCLY,SDHC,SLC39A10,TMEM106B,TOMM22,TUSC3,TXN2,TYMS,XRCC5,XRCC6	38 (11)	10				DDIT3,EGR1	AXL,CAT,MYC,Nos,RB1
CYTOR	other		1		biased	1.414	0.00835	0.0148	CYTOR	EGFR,STAT1	2 (1)	1	trichostatin A			CCNE1,MYC
DNM3OS	other		1		biased	1.414	0.00835	0.0052	DNM3OS	NBN,XRCC5	2 (1)	1				ATM,RAD50,TP53
DUOXA1	other		1		biased	0	0.00835	0.0126	DUOXA1	DCX,VIM	2 (1)	1
FRS2	other		1			-1.414	0.00835	0.012	FRS2	ACTA2,TAGLN	2 (1)	1	INHBA,lysophosphatidic acid	crizotinib		PROM1	ACTA2
G2535	chemical reagent		1		biased	-1.414	0.00835	0.0152	G2535	EGFR,VIM	2 (1)	1					ZEB1
ONECUT2	transcription regulator		1		biased	0	0.00835	0.0106	ONECUT2	BASP1,EGFR	2 (1)	1	ESR1
octreotide	biologic drug		2			-0.707	0.00836	0.0046	Akt,CALCA,CASP8,CDK2,E2f,ERK,ERK1/2,IKBKB,IRS1,octreotide,P38 MAPK,PTPN6,RB1	A2M,ACTA2,AHNAK,BID,CHEK1,COQ7,COX7A2,DES,DLK1,EGFR,FKBP5,GPT2,IGFBP2,MCAT,MSTO1,NBN,NDUFA4,POLA1,PTK2,PTTG1IP,SDHC,STAT1,TAGLN,TJP2,TMEM106B,TOMM22,TP53I3,TUSC3,TXN2,TYMS,VIM,VLDLR	32 (13)	13				CDKN1A,CDKN1B,RB1	CCNE1,PRL,TP53
miR-21-5p (and other miRNAs w/seed AGCUUAU)	mature microRNA		1	Inhibited	biased	-2.236	0.00841	0.0062	miR-21-5p (and other miRNAs w/seed AGCUUAU)	ACTA2,FAM3C,GLCCI1,PDCD4,TAGLN	5 (1)	1	ESR1,hydrogen peroxide,metribolone,PI3K (family),TP53				ACTA2,CDC25A,CDKN1A,PTEN,TGFBR2
SERPINF1	other		1	Inhibited		-2	0.00848	0.0056	SERPINF1	ACTA2,BID,NEFH,VIM	4 (1)	1	TP63			TNFSF10,TP53	ACTA2,MYC
SKP1	transcription regulator	0.857	2		biased	-1	0.00852	0.005	BRCA1,IRS1,SKP1	DLK1,ERCC3,FKBP5,LPIN1,NQO1,TAGLN,TP53I3,VIM,XRCC6	9 (3)	2		CD 437,ST1926			BRCA1,CCNB1
PARP1	enzyme	0.722	1		biased	0.816	0.00884	0.0019	PARP1	ATXN10,LGALS3BP,PEG10,POLA1,PRIM2,STAT1	6 (1)	1	chelidonine,coptisine,fulvestrant,geldanamycin,GGT1,hydrogen peroxide,indole-3-carbinol,MYC,NMNAT1,PARG,PTEN,TNFSF10	2X-121,CDKN1C,ciglitazone,crizotinib,hypoxanthine,INO-1001,NDRG1,niraparib,NLRP3,NU-7026,olaparib,PINK1,rucaparib,senaparib,triciribine,XRCC1		Igtp,OPRM1,PARP,TP53,YY1	ATM,collagen type i (family)
capivasertib	chemical drug		2			-1.528	0.00898	0.0042	Akt,AKT1,capivasertib,GSK3B,NOTCH1	A2M,ACTA2,ATG7,BID,DES,DLK1,EGFR,FKBP5,FTO,IGFBP2,KIF3B,MMUT,NBN,NQO1,PRKAR1A,PTTG1IP,TAGLN,TMEM106B,TPD52L1,TUSC3,VIM	21 (5)	5					PROM1
ST1926	chemical drug		1		biased	-0.707	0.00899	0.0107	ST1926	ARSA,COX6C,COX7A2,COX7C,EIF4A2,FKBP5,RPS26,ST13	8 (1)	1				CDKN1A,TP53	CDK4,PURB,SKP1,SOX4,UGCG
H6PD	enzyme	0.679	3			-0.316	0.00955	0.0091	Akt,AKT1,ATF6,CASP4,CEBPB,Creb,DDIT3,EIF2AK3,ERK,H6PD,HSD11B1,HSPA5,MTOR,NLRP3,NR3C1,STAT1,STAT3	ARFGAP1,ASF1A,ASNS,ATG7,CCDC88A,CHEK1,CSRP1,DCTPP1,EGFR,GLCCI1,GLUL,GSTZ1,ICA1,IDI1,KLF13,LPIN1,MICAL1,MMUT,NBN,NQO1,PGP,PRIM1,PRIM2,PRKAR1A,PRPH,PTK2,PTTG1IP,SAMHD1,SEPTIN3,SLC39A10,STK39,TENM4,TIMELESS,TMEM106B,TMOD4,TPD52L1,TUSC3,TYMS,UNG,VIM	40 (17)	13	MYC
CDC25A	phosphatase		2			-0.845	0.00968	0.0092	Akt,CCND1,CDC25A,CDK2,CDK4/6,CDK7,CDKN1B,EGFR,MAPK14,MAPK8,Rb,RB1	A2M,AHNAK,ATG7,BID,BZW2,C11orf58,CHEK1,COQ7,COX7A2,DLK1,EGFR,FAM120A,FTH1,GPT2,MAP2K6,MCAT,MSTO1,NBN,NDUFA4,PPT2,PRIM2,PRKAR1A,PTK2,PTTG1IP,QKI,QTRT1,SDHC,TAGLN,TENM4,TMEM106B,TOMM22,TUSC3,TXN2,TYMS,VIM	35 (12)	11	estrogen,INHBA,KAT2A,MYC	CDC14A,CDKN1A,fulvestrant,let-7a-5p (and other miRNAs w/seed GAGGUAG),miR-125b-5p (and other miRNAs w/seed CCCUGAG),mir-15,miR-21-5p (and other miRNAs w/seed AGCUUAU),mir-8,PTEN,RBL1,topotecan,TP53,TRIB3		CCNA1,CDK4,CDK4/6	Rb
Rb	group		2			0.73	0.0103	0.0095	AR,C/EBP,CDK2,DNMT1,E2f,JUN/JUNB/JUND,Rb,RB1,RBL2,RUNX2	ACTA2,CHEK1,COQ7,COX6C,COX7A2,COX7C,DCTPP1,DES,DLK1,EGFR,FKBP5,GLCCI1,GPT2,HNF1A,ISL1,MARK2,MCAT,MSTO1,NDUFA4,P4HA1,PDCD4,PITRM1,POLA1,TAGLN,TOMM22,TPD52L1,TXN2,TYMS,VIM,VLDLR	30 (10)	10	caffeic acid phenethyl ester,CDK2AP1,CDKN1B,CDKN1C,CDKN2D,KRT10,MYOD1,tetrachlorodibenzodioxin,ZNF346	CDC25A,CDK2-CyclinE,CDK4,CDK4/6,FOXF2,mir-210,sorafenib		CYP1A1,DNMT1	CCNA2,CCNB1,CCNE1,MCM7,PTTG1,RBL1,UCP1
oxadiazon	chemical toxicant		2			1.667	0.0103	0.0063	ACOX1,CAT,oxadiazon	ATG7,EGFR,IGFBP2,IMPACT,LGALS3BP,LHPP,MFGE8,TAGLN,VIM	9 (3)	2				ACOX1,Ldh (complex)	CAT
phosphatase	group		2		biased	-1.46	0.0104	0.0077	AKT1,Jnk,P38 MAPK,phosphatase,RB1	A2M,ACTA2,ATG7,COQ7,COX7A2,DES,DLK1,GPT2,MCAT,MMUT,MSTO1,NDUFA4,PRKAR1A,PTK2,SDHC,STAT1,TOMM22,TP53I3,TPD52L1,TXN2,TYMS,VIM,VLDLR	23 (5)	4				RB1
HNRNPAB	enzyme	0.644	1		biased	1.414	0.0106	0.0088	HNRNPAB	ACTA2,VIM	2 (1)	1	MYC			ACTA2,TWIST1
NMNAT1	enzyme		1		biased	0	0.0106	0.01	NMNAT1	ATXN10,PEG10	2 (1)	1				NAD+,PARP1
PKN1	kinase		1			1.414	0.0106	0.0098	PKN1	ACTA2,TAGLN	2 (1)	1	OXSR1,PDPK1			ACTA2,ESR1,TP53
TOP1	enzyme	0.775	1		biased	0	0.0106	0.0073	TOP1	ASNS,CDK5	2 (1)	1	ANGPT2,BLM,MYOD1	caffeic acid phenethyl ester,karenitecin,MXD1,NAD+,namitecan,topotecan		ATM,CDKN1A,hydrogen peroxide	TRIM28
8-chlorophenylthio-adenosine 3',5'-cyclic monophosphate	chemical - kinase inhibitor		1		biased	1	0.0106	0.015	8-chlorophenylthio-adenosine 3',5'-cyclic monophosphate	BCAT2,BID,LPIN1,PRKAR1A	4 (1)	1				DDIT3,LPIN2,PRKAR1A,PRL,RB1	calpain
caffeic acid phenethyl ester	chemical drug		1		biased	-0.816	0.0106	0.0063	caffeic acid phenethyl ester	EGFR,ERCC3,FTH1,NQO1,ST13,VIM	6 (1)	1				CAT,CDKN1A,FTL,Rb	ATM,BAG1,CCNE1,CYP1A2,DDIT3,EGR1,ESR1,mir-8,RB1,TOP1,TP53,XIAP
SLC12A4	transporter		2			1.604	0.0107	0.0097	MMP2,MMP9,RB1,SLC12A4,SLC12A6	ACTA2,COQ7,COX7A2,DLK1,EGFR,GPT2,MCAT,MSTO1,NDUFA4,SDHC,TOMM22,TXN2,TYMS,VIM	14 (5)	4				RB1
NKX3-1	transcription regulator		2		biased	-1.3	0.0108	0.0063	Akt,ATM,caspase,EIF4E,ELK1,ERK1/2,GSK3B,IGF1R,MAP2K1/2,NKX3-1,P38 MAPK,PI3K (family)	A2M,ACTA2,BID,CHEK1,DDX56,DES,EGFR,FKBP5,FTH1,FTO,GLUL,IGFBP2,KIF3B,KLF13,LGALS3BP,LPIN1,NBN,NDUFA4,NQO1,PTTG1IP,STAT1,TMEM106B,TP53I3,TPD52L1,TUSC3,VIM,VLDLR,XRCC5,ZPR1	29 (12)	11	INPP4B,metribolone,PTEN	compound SI-1,compound SI-2			MYC,PI3K (family),TWIST1
fluvastatin	chemical drug		2			0.309	0.0108	0.0053	Akt,AKT1,ERK1/2,fluvastatin,ICAM1,MAPK8,MAPK9,NFkB (complex),NR1I3,P38 MAPK,PPARA,PPARG,RAC1,RB1	A2M,ALDH1B1,ASNS,ATG7,COQ7,COX7A2,DES,DLK1,FKBP5,FTH1,GPT2,GSTZ1,IDI1,IGFBP2,ISL1,KEAP1,LGALS3BP,MCAT,MMUT,MSTO1,NBN,NDUFA4,NQO1,PPP6R3,PRKAR1A,PTTG1IP,RAC3,SCLY,SDHC,STAT1,TAGLN,TMEM106B,TOMM22,TP53I3,TPD52L1,TUSC3,TXN2,TYMS,VIM,VLDLR,XRCC5,XRCC6	42 (14)	13				CDKN1B,HDL-cholesterol,MAPK10,RB1	CCNE1,TNFSF10
mir-210	microRNA		2		biased	-1.667	0.0109	0.0158	mir-210,PRKAA,PTBP3,Rb	CHD9,CLASP2,EPB41L1,FAM3C,FKBP5,NDUFA4,STAT1,TYMS,VIM	9 (4)	4		TP53		PRKAA	ISCU,NCAM1,NDRG1,Rb,TCF7L2
RACGAP1	transporter	0.686	2		biased	-0.535	0.011	0.011	RAC1,RACGAP1,RB1,RHOA	ACTA2,BID,COQ7,COX7A2,DLK1,GPT2,MCAT,MSTO1,NDUFA4,RAC3,SDHC,TOMM22,TXN2,TYMS	14 (4)	3	TP63				CDKN1A,RB1
enzastaurin	chemical drug		2			0.905	0.0111	0.007	Akt,AKT1,AKT2,AKT3,enzastaurin,FOXO1,GSK3B,MYC,NFkB (complex),PRKCB	A2M,ABCF3,ACTA2,ALDH1B1,ATG7,ATP6V1C1,BID,BZW2,DCTPP1,DNPH1,FKBP5,FTH1,FTO,HSPA14,IGFBP2,IMPACT,ISL1,KIF3B,MMUT,MSN,NBN,NDUFA4,PDCD4,PEG10,POLDIP3,PRKACB,PRKAR1A,PRPH,PTTG1IP,PUS7,RGPD4 (includes others),RPS19BP1,RPS26,SCLY,SUMO3,TMEM106B,TP53I3,TPD52L1,TUSC3,TYMS,VLDLR,WNK1,XRCC5,XRCC6	44 (10)	9				MYC	AKT2
cyclin h/cdk7	complex		2			-0.577	0.0113	0.0124	CDK2,cyclin h/cdk7,RB1	CHEK1,COQ7,COX7A2,DLK1,GPT2,MCAT,MSTO1,NDUFA4,SDHC,TOMM22,TXN2,TYMS	12 (3)	2					RB1
tozasertib	chemical drug		2			0.229	0.0115	0.0077	AKT1,AURKB,CDK2,RB1,tozasertib	ACTA2,CHEK1,COQ7,COX7A2,DLK1,GPT2,MCAT,MMUT,MSTO1,NDUFA4,NQO1,PRKAR1A,SDHC,TOMM22,TP53I3,TPD52L1,TXN2,TYMS,VIM	19 (5)	4				CDKN1A,RB1,TP53	AURK,BCR-ABL1
CDKN2D	transcription regulator		2			-0.557	0.0116	0.0091	caspase,CCND1,CDK4/6,CDKN2D,E2f,ERK,NFkB (complex),Rb,RB1	ACTA2,AHNAK,ALDH1B1,BID,C11orf58,COQ7,COX7A2,DLK1,FAM120A,FTH1,GLUL,GPT2,IGFBP2,ISL1,MCAT,MSTO1,NDUFA4,POLA1,PRIM2,PTK2,QKI,SCLY,SDHC,STAT1,TOMM22,TXN2,TYMS,XRCC5,XRCC6	29 (9)	8	CDKN1B,TP53	ATM,KLF3,PTEN,PTTG1,THRA		Rb,RB1	CDK4,CDK4/6,Cyclin D
metribolone	chemical reagent		1	Activated	biased	2.84	0.0119	0.0115	metribolone	ADSL,ALDH1B1,ATP6V1C1,CHEK1,CLN6,COX6C,COX7A2,FKBP5,IDI1,PDHX,PITRM1,PRKACB,REEP6,STK39,TOMM22	15 (1)	1				ABCB6,ACTN2,CAT,CCNA1,CCNA2,CDKN1A,CDKN1B,CLU,FZD8,GFPT1,INPP4B,let-7a-5p (and other miRNAs w/seed GAGGUAG),miR-125b-5p (and other miRNAs w/seed CCCUGAG),mir-15,miR-17-5p (and other miRNAs w/seed AAAGUGC),miR-21-5p (and other miRNAs w/seed AGCUUAU),NDRG1,NKX3-1,PRKACB,RB1,SLC37A4,TSTA3,TWIST1	FOLH1,FOXO3,TP53,UGT2B15
CDK2AP1	other		2			-0.688	0.012	0.0068	CDK2,CDK2AP1,PGR,Rb,RB1,Wnt	CHEK1,COQ7,COX7A2,CSRP1,DLK1,EGFR,FKBP5,GLUL,GPT2,MCAT,MSTO1,NDUFA4,P4HA2,SDHC,STAT1,TOMM22,TXN2,TYMS,URB2	19 (6)	5				Rb,RB1
NOTCH4	transcription regulator		1		biased	1.732	0.0121	0.012	NOTCH4	ACTA2,DES,TAGLN	3 (1)	1		MXD1		ACTA2,HES5	CDKN1B
AR-12	chemical - kinase inhibitor		2			0.688	0.0126	0.0066	Akt,AKT1,AR-12,CDKN1B,p70 S6k,PDPK1	A2M,ACTA2,ATG7,BID,EGFR,FKBP5,MMUT,NBN,NQO1,PDCD4,PPT2,PRKAR1A,PTK2,PTTG1IP,TENM4,TMEM106B,TPD52L1,TUSC3,VIM	19 (6)	6				LCN2	CDKN1B,p70 S6k,PDPK1
fomepizole	chemical drug		2			0.333	0.0127	0.0073	BRCA1,CAT,fomepizole	ATG7,ERCC3,FKBP5,LPIN1,NQO1,TAGLN,TP53I3,VIM,XRCC6	9 (3)	2					BRCA1,CAT
ciglitazone	chemical drug		2			1.941	0.0129	0.0079	AKT2,CCND1,ciglitazone,EGFR,EIF2AK2,EIF2AK3,ERK,Jnk,MAPK1,NFkB (complex),NR3C1,P38 MAPK,Pkc(s),PPARG,PRKCB,PTGS2,RB1,SP1,SULT2B1,TERT	A2M,ACTA2,AHNAK,ALDH1B1,ARFGAP1,ASNS,ATP6V1C1,BID,BRIX1,BZW2,C11orf58,CHEK1,COQ7,COX7A2,DES,DLK1,FAM120A,GLCCI1,GLUL,GPT2,ICA1,IGFBP2,ISL1,KEAP1,KLF13,LGALS3BP,LPIN1,MCAT,MSTO1,NDUFA4,NQO1,PDCD4,PDHX,PPT2,PRIM2,PRKAR1A,PRPH,PRSS12,QKI,QTRT1,SAMHD1,SCLY,SDHC,STAT1,STK39,TOMM22,TP53I3,TXN2,TYMS,VLDLR,XRCC5,XRCC6	52 (20)	20				ACTC1,CAT,CDKN1A,CDKN1B,MXD1,PTEN,RB1	ACTA2,AKT2,CD40LG,CDK4,ESR1,LCN2,MYOD1,NOX1,PARP1
ACTG1	other		1		biased	-1.414	0.0131	0.0137	ACTG1	ACTA2,TAGLN	2 (1)	1	nitrofurantoin,SRF	puromycin aminonucleoside			ACTA2
SSRP1	transcription regulator	0.684	1		biased	1.414	0.0131	0.0111	SSRP1	TAGLN,TP53I3	2 (1)	1		CST5		CDKN1A,SRF,TP53
TP53BP2	other		1		biased	0	0.0131	0.0156	TP53BP2	TP53I3,VIM	2 (1)	1	PTEN	TP53		AKT2	ZEB1
ZNF148	transcription regulator		1		biased	0	0.0131	0.0136	ZNF148	STAT1,VIM	2 (1)	1	tetrachlorodibenzodioxin	CDK4/6		TP53	CDKN1A,FN1
mGluR	group		1		biased	1.414	0.0131	0.0182	mGluR	EGFR,FMR1	2 (1)	1	p70 S6k			G protein alpha
puromycin aminonucleoside	chemical reagent		1		biased	0.816	0.0132	0.0112	puromycin aminonucleoside	A2M,ASNS,EXOC3,EXOC7,S100A11,VIM	6 (1)	1				CLU,GAS5,LCN2,MYC	ACTG1,CAT,CD2AP,EXOC5
MXD1	transcription regulator		2	Inhibited	biased	-3.307	0.0133	0.0116	CCND1,MXD1,MYC,TERT	AARSD1,ABCF3,AHNAK,BZW2,C11orf58,CHEK1,DCTPP1,DNPH1,EGFR,FAM120A,FTH1,HSPA14,IMPACT,MSN,NOP14,NQO1,PDCD4,PEG10,POLDIP3,PRIM2,PRKACB,PRPH,PUS7,QKI,RGPD4 (includes others),RPS19BP1,RPS26,STAT1,SUMO3,TP53I3,TYMS,VIM,VLDLR	33 (4)	4	ciglitazone,FOXO3,trichostatin A				CCNA2,CDK4,MYC,NOTCH4,TOP1
FANCA	other		2		biased	-0.894	0.0138	0.0081	ATM,EIF2AK2,FANCA,FANCC,Jnk,NFkB (complex),NPM1	A2M,ACTA2,ALDH1B1,ALK,ATG7,BID,CHEK1,FTH1,IGFBP2,ISL1,LGALS3BP,LPIN1,NQO1,PTK2,SAMHD1,SCLY,STAT1,TAX1BP3,XRCC5,XRCC6	20 (7)	6				EGR1,FANCG	ATM,CDKN1A
antroalbol H	chemical - endogenous non-mammalian		2			0.577	0.0139	0.0108	antroalbol H,PRKAA,STK11	A2M,ADSL,COX7A2,DCTPP1,FKBP5,MPST,NDUFA4,PRIM2,STAT1,TYMS,USP19,VIM	12 (3)	2				PRKAA
BRCA1	transcription regulator		1		biased	0.378	0.0142	0.0109	BRCA1	ERCC3,FKBP5,LPIN1,NQO1,TP53I3,VIM,XRCC6	7 (1)	1	CCNA1,CCNK,CDK4,estrogen,karenitecin,Laminin (complex),MCPH1,MDC1,MYOD1,PRL,TP53BP1,trichostatin A,YY1	BCR-ABL1,buparlisib,CHAF1A,copper gluconate,fomepizole,HERC2,HMGA1,KDM5B,NLRP3,olaparib,SKP1		CYP1B1,DDIT3,ELAVL1,H2AX,SFN	CCNB1,CDKN1B,CYP1A1,EGR1,FOXO3,PTEN,RAD50,RBL1,TWIST1
Ant	group		3		biased	-0.905	0.0143	0.0114	Ant,caspase,CYCS,DIABLO,HTRA2,RELA,SLC25A4,XIAP	A2M,ACTA2,COMMD1,DCTN6,GLUL,ICA1,IRF2BP2,NEFH,QKI,TXN2,VIM	11 (8)	4	MYC
P2RY11	G-protein coupled receptor		3		biased	0.775	0.0143	0.0123	ADCY,Akt,AKT1,AMPK,ATF1,Creb,CREB1,cyclic AMP,ELK1,G protein beta gamma,GNAQ,MAPK1,MAPK14,Mek,MTOR,NFkB (complex),P2RY11,P38 MAPK,PI3K (complex),PRKAA1,PRKCD,RAS,RELA,RHO,SNCA,SRF,STK11,Tgf beta	ADSL,ALDH1B1,ARHGAP35,BAIAP2,BASP1,BID,CACNA2D1,CDK5,CNN2,COX7A2,CSRP1,DCTPP1,DCX,DLK1,FMR1,FTH1,GSTZ1,HNF1A,ICA1,IGFBP2,IMPACT,IRF2BP2,ISL1,LGALS3BP,LPIN1,MAP2K6,MICAL1,MMUT,MPST,NBN,NDUFA4,NEFH,PDCD4,PDE3A,PEG10,PGP,PPT2,PRIM2,PRKACB,PRPH,PTTG1IP,PUS7,RAC3,SAMHD1,SCLY,SSBP3,TJP2,TMEM106B,TMOD4,TP53I3,TPBG,TPD52L1,TUSC3,TYMS,UNG,USP19,VIM,VLDLR,XRCC5,XRCC6	60 (28)	24
PF4	cytokine		2		biased	1.095	0.0143	0.0122	ERK,ERK1/2,Jnk,MAPK1,P38 MAPK,PF4,PI3K (complex),RB1,SPHK1	A2M,ACTA2,ATG7,COQ7,COX7A2,DES,DLK1,EGFR,FKBP5,GPT2,HNF1A,IGFBP2,LGALS3BP,MAP2K6,MCAT,MSTO1,NDUFA4,PPT2,PRSS12,QKI,SAMHD1,SDHC,STAT1,TAGLN,TOMM22,TP53I3,TXN2,TYMS,VIM,VLDLR	30 (9)	9	EGR1,MEIS1			CDKN1A,ETV4,RB1,SPHK1	ACTA2,calpain
phosphatidylinositol 3,4-diphosphate	chemical - endogenous mammalian		2		biased	-0.243	0.0146	0.0076	Akt,AKT1,AKT2,AKT3,phosphatidylinositol 3,4-diphosphate	A2M,ACTA2,ATG7,BID,EGFR,FKBP5,MMUT,NBN,NQO1,PDCD4,PRKAR1A,PTTG1IP,TMEM106B,TPD52L1,TUSC3,VIM,WNK1	17 (5)	4	calpain,PI3K p85,PIK3CB	phosphatidylinositol-3-phosphatase,PTEN		AKT2
(6)-gingerol	chemical - endogenous non-mammalian		2		biased	-1.521	0.0147	0.0105	(6)-gingerol,Akt,NFkB (complex),NFKBIA,P38 MAPK,RB1,RELA	ACTA2,ALDH1B1,ATG7,COQ7,COX7A2,DES,DLK1,EGFR,FKBP5,FTH1,GPT2,ICA1,IGFBP2,IRF2BP2,ISL1,MCAT,MFGE8,MSTO1,NBN,NDUFA4,NEFH,PTTG1IP,QKI,SCLY,SDHC,SERINC1,STAT1,TMEM106B,TOMM22,TP53I3,TUSC3,TXN2,TYMS,VIM,VLDLR	35 (7)	6				CDKN1A,RB1	CDK4,TP53
PRKAR1A	kinase	1.848	1			0.577	0.0148	0.0082	PRKAR1A	EGFR,TUSC3,VIM	3 (1)	1	(±)-2-hydroxyoleic acid,8-chlorophenylthio-adenosine 3',5'-cyclic monophosphate,FN1,FOXD1,FOXD2	ESR1,H-8		glutamine,SRF
SYF2	other	1.176	2	Activated	biased	2	0.0149	0.007	ATM,SYF2	CHEK1,LPIN1,POLA1,XRCC5	4 (2)	2				ATM	CDKN1A,RBL1
telaglenastat	chemical drug		2	Inhibited		-2	0.0149	0.0095	GLS,PRKAA,telaglenastat	ACTA2,FKBP5,STAT1,VIM	4 (3)	2				PRKAA
PSME3	peptidase	0.851	2		biased	-1.508	0.015	0.0111	26s Proteasome,CDKN1A,PSME3	ACTA2,ATG7,CHEK1,EGFR,LGALS3BP,MSN,POLA1,STAT1,TP53I3,VIM,XRCC6	11 (3)	2	ATG5	KDM5B,TP53		CDKN1A
CD 437	chemical drug		2			1.177	0.015	0.0114	CASP8,caspase,CD 437,Jnk,MAPK14,MAPK8,P38 MAPK,TGM2	A2M,ACTA2,ARSA,ATG7,BID,COX6C,COX7A2,COX7C,DES,EGFR,EIF4A2,FKBP5,FTH1,GLUL,MAP2K6,NQO1,OTUD6B,PTK2,RPF2,SAMHD1,ST13,STAT1,TAGLN,TP53I3,VLDLR,ZNF146	26 (8)	8				CDKN1A,MYC,TP53	CDK4,FTL,GHSR,PURB,RPL11,RPLP2,SKP1,SOX4,UGCG
BCL3	transcription regulator		2		biased	-1.976	0.015	0.0095	BCL3,CCND1,ERK1/2,Mek,NFkB (complex),NFKB1,RB1	A2M,AHNAK,ALDH1B1,BID,C11orf58,COQ7,COX7A2,DLK1,FAM120A,FKBP5,FTH1,GPT2,IGFBP2,ISL1,MCAT,MSTO1,NDUFA4,NQO1,PRIM2,PUS7,QKI,SCLY,SDHC,STAT1,TOMM22,TXN2,UNG,VIM,VLDLR,XRCC5,XRCC6	31 (7)	7	estrogen,KLF3,topotecan	PTEN,TP53			EGR1,RB1,STAP2
BOP1	other	1.384	2			-0.277	0.0151	0.0137	BOP1,CDK2,RB1,RHOA	ACTA2,CHEK1,COQ7,COX7A2,DLK1,GPT2,MCAT,MSTO1,NDUFA4,SDHC,TOMM22,TXN2,TYMS	13 (4)	3	estrogen,MYC				CDKN1A,CDKN1B,RB1
LRRC4	other		3	Activated	biased	3.299	0.0151	0.0135	Akt,AKT1,AKT3,AMPK,CAMK4,Creb,CTNNB1,EGFR,ELK1,GSK3A,GSK3B,HSF1,IKBKB,IRS1,LRRC4,MAP2K5,MAPK1,MAPK7,MAPT,Mek,MTOR,NCL,NFkB (complex),P38 MAPK,p70 S6k,PRKCD,PRKCZ,REL,RELA,SP1,SQSTM1,STAT3,STAT6,STK11,TRAF2	ADSL,AHNAK,ALDH1B1,ASNS,BZW2,CCDC88A,CHEK1,COX7A2,CSRP1,DCX,DES,DLK1,EIF4A2,FMR1,FTO,GPT2,GSTZ1,HNF1A,ICA1,IDI1,IGFBP2,IRF2BP2,ISL1,KEAP1,KIF3B,LPIN1,MICAL1,MMUT,MPST,NBN,NDUFA4,NEDD1,NEFH,NMD3,PBX3,PDCD4,PDE3A,PDHX,PGP,PPP6R3,PPT2,PRIM2,PRKAR1A,PRSS12,PTTG1IP,PUS7,QKI,QTRT1,SAMHD1,SCLY,SLC39A10,SPR,ST13,STK39,TMEM106B,TMOD4,TP53I3,TPBG,TPD52L1,TUSC3,TYMS,UNG,USP19,VLDLR,WNK1,XRCC5,XRCC6	67 (35)	32				PRKCZ
CDKN1C	other		2			-0.447	0.0155	0.0137	CCND1,CDK2,CDKN1C,MAPK8,Rb,RB1	AHNAK,ATG7,C11orf58,CHEK1,COQ7,COX7A2,DLK1,EGFR,FAM120A,FTH1,GPT2,MCAT,MSTO1,NDUFA4,PRIM2,QKI,SDHC,TOMM22,TXN2,TYMS	20 (6)	5	PLAG1,trichostatin A	plerixafor,TP63,YY1		MYOD1,Rb	CCNA2,CCNE1,CDK4,PARP1,RBL1
DGCR5	other		1			0	0.0158	0.0135	DGCR5	EGFR,VIM	2 (1)	1					FN1,ZEB1
HAS2	enzyme		1		biased	1.414	0.0158	0.0192	HAS2	ACTA2,PTK2	2 (1)	1	Lh,MYC,sphingosine-1-phosphate,TP53	GFPT1,HAS3,YY1		ACTA2	TNFAIP6
OPRM1	G-protein coupled receptor		1			0	0.0158	0.0131	OPRM1	EGFR,VIM	2 (1)	1	calyculin A,dihydromorphine,PARP1,trichostatin A	capsaicin,hydrogen peroxide,PENK		p70 S6k
PURA	transcription regulator	0.928	1		biased	0	0.0158	0.0152	PURA	CDK5,NEFH	2 (1)	1		mir-15,miR-17-5p (and other miRNAs w/seed AAAGUGC),TP53		CDKN1A
TNFSF8	cytokine		1		biased	-1.414	0.0158	0.0069	TNFSF8	XRCC5,XRCC6	2 (1)	1	CD40LG,SAMSN1	tetrachlorodibenzodioxin
adefovir dipivoxil	chemical drug		1		biased	-1.414	0.0158	0.0157	adefovir dipivoxil	ACTA2,DES	2 (1)	1					ACTA2,collagen type i (family),FN1
4-hydroxymercuribenzoate	chemical - protease inhibitor		3	Inhibited	biased	-2.492	0.016	0.0146	4-hydroxymercuribenzoate,Akt,AR,ATM,CDKN1B,CDKN2A,CHUK,CTNNB1,FOXA2,FOXO3,GLI1,GSK3B,HTT,IKBKB,IKK (complex),IRF3,JUN,Mek,MTOR,NFkB (complex),NFKBIA,NOTCH1,NR3C1,P38 MAPK,RB1,RELA,STAT3,TP73	AHNAK,ALDH1B1,C11orf96,CCDC88A,COQ7,COX6C,COX7A2,COX7C,CSNK1E,DCK,DCTPP1,DCX,DES,EHD3,ERCC3,FTH1,FTO,GAB2,GLCCI1,GLUL,GOSR1,GPT2,GSTZ1,HAGH,ICA1,IDI1,IGFBP2,IRF2BP2,KIF3B,KLF13,LPIN1,MAPRE2,MCAT,MFGE8,MICAL1,MSTO1,NBN,NDUFA4,NEFH,P4HA1,P4HA2,PBX3,PDCD4,PDHX,PGP,PITRM1,PLPP2,POLR3C,PPP4R2,PRPH,PTTG1IP,PUS7,QKI,RNF7,SCD5,SCLY,SDHC,SERINC1,SLC39A10,STK39,TENM4,TMEM106B,TOM1,TOMM22,TP53I3,TPD52L1,TUS…	71 (28)	25
ETV4	transcription regulator		1		biased	1.732	0.0162	0.0095	ETV4	ACTA2,PTK2,VIM	3 (1)	1	PF4,PLAG1	chelidonine,COP1,MYOD1		ACTA2,FN1,GGT1,MUC4,TWIST1
MEIS1	transcription regulator		1		biased	0.577	0.0162	0.0217	MEIS1	CHD9,DLK1,PBX3	3 (1)	1		miR-155-5p (miRNAs w/seed UAAUGCU)		HOXA4,PF4
PIK3CB	kinase		2			-0.192	0.0163	0.0114	Akt,AKT1,AURKB,GSK3A,GSK3B,HRAS,Mapk,MTOR,p70 S6k,PI3K (complex),PI3K (family),PIK3CB,YWHAQ	ACTA2,ASNS,ATG7,BID,FKBP5,FTH1,FTO,GSTZ1,HNF1A,IGFBP2,KIF3B,MICAL1,MMUT,NBN,NQO1,PDCD4,PGP,PRKAR1A,PTTG1IP,STAT1,TAGLN,TMEM106B,TOM1,TP53I3,TPD52L1,TUSC3,VIM	27 (13)	12	GNA12,lysophosphatidic acid	bimiralisib,buparlisib,CLR457,TP53		Nos,p70 S6k,phosphatidylinositol 3,4-diphosphate,phosphatidylinositol-3,4,5-triphosphate,PI3K (family)
CDK2-CyclinE	complex		2			-0.577	0.0165	0.0185	CDK2-CyclinE,NPM1,Rb,RB1	ALK,COQ7,COX7A2,DLK1,GPT2,MCAT,MSTO1,NDUFA4,SDHC,TOMM22,TXN2,TYMS	12 (4)	3	estrogen,MYC	CDKN1A,CDKN1B			Rb,RB1
Histone h2a	group		2			-1.155	0.0169	0.0117	AURKB,FSH,Histone h2a,MACROH2A1,NSD2,SETD2	ACTA2,ARHGAP35,EGFR,FKBP5,MAP2K6,MAPRE2,NBN,PRKAR1A,QKI,STAT1,TJP2,TP53I3	12 (6)	5	USP22	BARD1,CDKN1A,HERC2,Huwe1,MRPS18B,RB1,RNF8,TP53
tautomycin	chemical - endogenous non-mammalian		2			-0.18	0.0169	0.0172	Akt,AKT1,AR,GSK3B,IRS1,RB1,tautomycin	A2M,ACTA2,ATG7,BID,COQ7,COX6C,COX7A2,COX7C,DCTPP1,DES,FKBP5,FTO,GLCCI1,GPT2,KIF3B,MCAT,MMUT,MSTO1,NBN,NDUFA4,NQO1,P4HA1,PITRM1,PRKAR1A,PTTG1IP,TAGLN,TMEM106B,TOMM22,TUSC3,TXN2,TYMS	31 (7)	6					RB1
YAF2	transcription regulator		2		biased	-1.732	0.0175	0.0157	MYC,MYCN,YAF2	ATXN2,BASP1,BID,BZW2,DCTPP1,DNPH1,FTH1,HSPA14,IMPACT,MSN,NQO1,PDCD4,PEG10,POLDIP3,PRKACB,PRPH,PTK2,PUS7,RGPD4 (includes others),RPS19BP1,STAT1,SUMO3,TAGLN,TP53I3,TYMS,VIM,VLDLR	27 (3)	2					MYC
zinostatin	biologic drug		2			0	0.0176	0.0078	ATM,Jnk,MAPK14,MDM2,MDM4,TRIM28,zinostatin	A2M,ACTA2,ATG7,CHEK1,EGFR,KLF13,LPIN1,MAP2K6,NQO1,PTK2,TAGLN,TP53I3,VIM,XRCC5	14 (7)	6				ATM,CDKN1A,TP53,TRIM28
CAMK4	kinase	1.183	1		biased	1.732	0.0177	0.0146	CAMK4	CSRP1,DCX,FMR1	3 (1)	1	calpain,hydrogen peroxide	CAT		CD40LG,MYOD1	CDKN1A
butylated hydroxyanisol	chemical toxicant		1		biased	-1.732	0.0177	0.0094	butylated hydroxyanisol	EGFR,HNF1A,NQO1	3 (1)	1					NOX1
oltipraz	chemical drug		1		biased	0.577	0.0177	0.0132	oltipraz	FTH1,HNF1A,NQO1	3 (1)	1				CYP1A1	CYP1A2
2-nitrophenyl EGTA	chemical reagent		1		biased	1	0.0179	0.0137	2-nitrophenyl EGTA	AHNAK	1 (1)	1
5-fluorouridine	chemical - endogenous mammalian		1		biased	1	0.0179	0.0228	5-fluorouridine	TYMS	1 (1)	1
ABLIM1	other		1		biased	1	0.0179	0.0085	ABLIM1	TAGLN	1 (1)	1	CST5	ESR1,SAHM1
ABLIM2	other		1		biased	1	0.0179	0.0085	ABLIM2	TAGLN	1 (1)	1
ABLIM3	other		1		biased	1	0.0179	0.0085	ABLIM3	TAGLN	1 (1)	1
APBB3	other		1		biased	-1	0.0179	0.0228	APBB3	TYMS	1 (1)	1
ARAP1	other		1		biased	1	0.0179	0.0325	ARAP1	EGFR	1 (1)	1		GGA1
ASF1B	other	0.58	1		biased	-1	0.0179	0.0288	ASF1B	ASF1A	1 (1)	1	SYVN1
CASS4	other		1		biased	1	0.0179	0.0202	CASS4	PTK2	1 (1)	1
CDK3	kinase		1		biased	-1	0.0179	0.0228	CDK3	TYMS	1 (1)	1		alvocidib,FN1,mir-873		ESR1	RB1
CHMP6	other	0.709	1		biased	-1	0.0179	0.0325	CHMP6	EGFR	1 (1)	1
DEGS1	enzyme	1.015	1		biased	-1	0.0179	0.0325	DEGS1	EGFR	1 (1)	1	GLI1,PTEN,TCF7L2	KLF3			RB1
DPP3	peptidase	0.953	1		biased	-1	0.0179	0.0089	DPP3	NQO1	1 (1)	1		CDKN1A
EXOC5	other		1		biased	-1	0.0179	0.034	EXOC5	ACTA2	1 (1)	1	ESR1,NCAM1	puromycin aminonucleoside			ACTA2
FCHSD2	other		1		biased	-1	0.0179	0.0325	FCHSD2	EGFR	1 (1)	1	FN1
FKHR	group		1		biased	1	0.0179	0.0234	FKHR	A2M	1 (1)	1	PLAU
FOXD2	transcription regulator		1		biased	1	0.0179	0.0161	FOXD2	PRKAR1A	1 (1)	1				PRKAR1A
FRMPD1	other		1		biased	1	0.0179	0.019	FRMPD1	GPSM1	1 (1)	1
Flotillin	group		1		biased	-1	0.0179	0.0325	Flotillin	EGFR	1 (1)	1
Frizzled	group		1		biased	1	0.0179	0.0325	Frizzled	EGFR	1 (1)	1
GAK	kinase	1.5	1		biased	1	0.0179	0.0325	GAK	EGFR	1 (1)	1		let-7a-5p (and other miRNAs w/seed GAGGUAG),miR-1-3p (and other miRNAs w/seed GGAAUGU)
GGT1	enzyme		1		biased	1	0.0179	0.0325	GGT1	EGFR	1 (1)	1	ETV4,MYC,nitrofurantoin	PTEN		hydrogen peroxide,PARP1	glutamine
GPLD1	enzyme		1		biased	-1	0.0179	0.0175	GPLD1	LGALS3BP	1 (1)	1
ISCU	other		1		biased	1	0.0179	0.0238	ISCU	FTH1	1 (1)	1	MTORC1,TP53	hydrogen peroxide,mir-210
ITIH5	other		1		biased	1	0.0179	0.034	ITIH5	ACTA2	1 (1)	1	TNFAIP6			ACTA2
KIF26B	other	1.78	1		biased	-1	0.0179	0.0089	KIF26B	NQO1	1 (1)	1
MAGT1	enzyme	0.556	1		biased	-1	0.0179	0.0187	MAGT1	TUSC3	1 (1)	1
MYLPF	other		1		biased	1	0.0179	0.034	MYLPF	ACTA2	1 (1)	1	MYOD1,ROCK,ROCK2,SRF	MYC		ACTA2
PACSIN2	transporter	1.833	1		biased	-1	0.0179	0.0325	PACSIN2	EGFR	1 (1)	1
POLA2	enzyme	1.444	1		biased	1	0.0179	0.0158	POLA2	POLA1	1 (1)	1	CCNK	fulvestrant,miR-1-3p (and other miRNAs w/seed GGAAUGU)
PURB	transcription regulator	1.117	1		biased	-1	0.0179	0.034	PURB	ACTA2	1 (1)	1		CD 437,ST1926			ACTA2
RAD50	enzyme	0.969	1		biased	1	0.0179	0.0145	RAD50	NBN	1 (1)	1	CD40LG,DNM3OS,karenitecin,PTEN	BRCA1,copper gluconate,NLRP3,PTTG1		H2AX
RAMP3	G-protein coupled receptor		1		biased	1	0.0179	0.0352	RAMP3	VIM	1 (1)	1	PTEN,RB1,TP53	ESR1
RXFP1	G-protein coupled receptor		1		biased	1	0.0179	0.034	RXFP1	ACTA2	1 (1)	1				ACTA2
TBC1D16	other		1		biased	-1	0.0179	0.0325	TBC1D16	EGFR	1 (1)	1
TRI-AAT9-1	other		1		biased	1	0.0179	0.0325	TRI-AAT9-1	EGFR	1 (1)	1
TRIM72	enzyme		1		biased	-1	0.0179	0.034	TRIM72	ACTA2	1 (1)	1	RB1	KDM5A			ACTA2
TSTA3	enzyme	1.057	1		biased	1	0.0179	0.034	TSTA3	ACTA2	1 (1)	1	metribolone			ACTA2
USP13	peptidase	2.197	1		biased	1	0.0179	0.0363	USP13	STAT1	1 (1)	1
VPS25	other	1.193	1		biased	-1	0.0179	0.0325	VPS25	EGFR	1 (1)	1		CST5
WBP11	phosphatase	0.81	1		biased	1	0.0179	0.0269	WBP11	TUBGCP6	1 (1)	1
anti-miR-126-3p inhibitor	chemical reagent		1		biased	1	0.0179	0.0188	anti-miR-126-3p inhibitor	TOM1	1 (1)	1
ferric citrate	chemical drug		1		biased	1	0.0179	0.0238	ferric citrate	FTH1	1 (1)	1
fucose	chemical - endogenous mammalian		1		biased	1	0.0179	0.034	fucose	ACTA2	1 (1)	1				ACTA2
metabolite	chemical - endogenous mammalian		1		biased	-1	0.0179	0.0089	metabolite	NQO1	1 (1)	1
metalloproteinase inhibitor	chemical drug		1		biased	-1	0.0179	0.0325	metalloproteinase inhibitor	EGFR	1 (1)	1
miR-513a-3p (and other miRNAs w/seed AAAUUUC)	mature microRNA		1		biased	-1	0.0179	0.016	miR-513a-3p (and other miRNAs w/seed AAAUUUC)	FMR1	1 (1)	1
miR-542-5p (miRNAs w/seed CGGGGAU)	mature microRNA		1		biased	-1	0.0179	0.0325	miR-542-5p (miRNAs w/seed CGGGGAU)	EGFR	1 (1)	1
miR-741-3p (miRNAs w/seed GAGAGAU)	mature microRNA		1		biased	-1	0.0179	0.016	miR-741-3p (miRNAs w/seed GAGAGAU)	FMR1	1 (1)	1
miR-880-3p (miRNAs w/seed ACUCCAU)	mature microRNA		1		biased	-1	0.0179	0.016	miR-880-3p (miRNAs w/seed ACUCCAU)	FMR1	1 (1)	1
mir-465	microRNA		1		biased	-1	0.0179	0.016	mir-465	FMR1	1 (1)	1
mir-743	microRNA		1		biased	-1	0.0179	0.016	mir-743	FMR1	1 (1)	1
mir-881	microRNA		1		biased	-1	0.0179	0.016	mir-881	FMR1	1 (1)	1
mir-891	microRNA		1		biased	-1	0.0179	0.016	mir-891	FMR1	1 (1)	1
namitecan	chemical drug		1		biased	-1	0.0179	0.0325	namitecan	EGFR	1 (1)	1					TOP1
nolatrexed	chemical drug		1		biased	1	0.0179	0.0228	nolatrexed	TYMS	1 (1)	1
panitumumab	biologic drug		1		biased	-1	0.0179	0.0325	panitumumab	EGFR	1 (1)	1
pentachlorophenol	chemical toxicant		1		biased	-1	0.0179	0.0089	pentachlorophenol	NQO1	1 (1)	1				CYP1A2	ESR1
pregabalin	chemical drug		1		biased	-1	0.0179	0.0145	pregabalin	CACNA2D1	1 (1)	1
trifluridine	chemical drug		1		biased	1	0.0179	0.0228	trifluridine	TYMS	1 (1)	1
DDX5	enzyme	0.515	1	Inhibited	biased	-2	0.0179	0.0081	DDX5	COX6C,COX7A2,COX7C,NDUFA4	4 (1)	1	spermine nitric oxide complex	miR-1-3p (and other miRNAs w/seed GGAAUGU)		CDKN1A,ESR1,LCN2	TP53
RB1	transcription regulator	0.523	1			0.905	0.018	0.02	RB1	COQ7,COX7A2,DLK1,GPT2,MCAT,MSTO1,NDUFA4,SDHC,TOMM22,TXN2,TYMS	11 (1)	1	(6)-gingerol,3',4',7-trihydroxyisoflavone,8-chlorophenylthio-adenosine 3',5'-cyclic monophosphate,ALDH3A1,alvocidib,calpain,capsaicin,CDK2AP1,CDKN2D,ciglitazone,CINK4,CINP,eflornithine,ESR1,everolimus,fluvastatin,fulvestrant,hydrogen peroxide,indole-3-carbinol,INHBA,metribolone,NRG2,octreotide,PENK,PF4,phosphatase,PRKCH,RPL23A,SCGB3A1,SLC12A4,tetrachlorodibenzodioxin,tozasertib,TRERF1	1-methyl-4-phenylpyridinium,arginine,ATM,BCL3,BOP1,caffeic acid phenethyl ester,calyculin A,CDK2-CyclinE,CDK3,CDK4,CDK4/6,chelidonine,coptisine,Cyclin D,cyclin h/cdk7,DEGS1,estrogen,GADD45B,geldanamycin,GNL2,KDM5B,miR-17-5p (and other miRNAs w/seed AAAGUGC),MUC4,PRL,RACGAP1,spermine nitric oxide complex,SYNM,tautomycin,TGFBR2,THRA,TLX1		ACTC1,ACTN2,BCKDHA,Ifi202b,mir-8,PARK7,PROM1,RAMP3,TRIM72	ANGPT2,CCNA1,CCNB1,DDIT3,DNMT1,FN1,Histone h2a,MAPK10,MCM7,NRF1,UCP1,YY1,ZEB1
GLI1	transcription regulator		2		biased	1.667	0.0181	0.0162	GLI1,PDGFRA	ACTA2,BID,C11orf96,GOSR1,PLPP2,PPT2,SCD5,TOM1,VIM	9 (2)	2	BCR-ABL1,CDK4,EGR1,hydrogen peroxide,MYC,PI3K (family),TCF7L2,TWIST1	PDLIM2,TGFBR2		CDKN1A,CLU,DEGS1,MUC5AC,NREP,USP7	Ldh (complex)
Cyp2j9	enzyme		2		biased	-0.832	0.0188	0.0115	Akt,AMPK,Cyp2j9	A2M,ACTA2,ATG7,BID,EGFR,FKBP5,LPIN1,NBN,PTTG1IP,STAT1,TMEM106B,TUSC3,VIM	13 (3)	2
CCAT1	other		1			1.414	0.0188	0.0199	CCAT1	EGFR,VIM	2 (1)	1	TP63			MYC	CDKN1A,CDKN1B
PDGFRB	kinase		1		biased	0	0.0188	0.0393	PDGFRB	ACTA2,EGFR	2 (1)	1	FN1,hydrogen peroxide,lysophosphatidic acid,NREP,Pdgfr,PI3K (family),PTEN,TSC1	CIP2A,MYC,sorafenib		ATM,p70 S6k	ACTA2
Pdgfr	group		1		biased	1.414	0.0188	0.0094	Pdgfr	ACTA2,VIM	2 (1)	1	Gpcr,hydrogen peroxide,PDGF-AA	MCM7,PTEN		ACTA2,collagen type i (family),EGR1,FN1,PDGFRB,PI3K p85
S1PR3	G-protein coupled receptor		1		biased	1.414	0.0188	0.0085	S1PR3	ACTA2,TAGLN	2 (1)	1	lysophosphatidic acid,sphingosine-1-phosphate	FOXO3		ACTA2,PRKAA
hexachlorobenzene	chemical toxicant		1	Activated	biased	2	0.019	0.0147	hexachlorobenzene	A2M,ASNS,S100A11,VIM	4 (1)	1				CLU,GAS5,LCN2,MYC	Lh
NLRP3	other		1			-0.447	0.0192	0.0108	NLRP3	ACTA2,PRIM1,PRIM2,TYMS,VIM	5 (1)	1	RORC	geldanamycin		ACTA2,collagen type i (family),Ldh (complex)	ATM,BRCA1,Cyclin D,H2AX,MDC1,PARP1,PINK1,PTTG1,RAD50,TP53,XRCC1
CIP2A	other	1.181	2	Activated		2.92	0.0195	0.0149	CIP2A,HDAC2,HMGA1,LMNA,MAPK1,MAX,MYC,NPM1,SNW1,VIM	ABCF3,ACTA2,ALK,ATG7,BZW2,DCTPP1,DES,DNPH1,FTH1,HSPA14,IDI1,IMPACT,LGALS3BP,MSN,NQO1,PDCD4,PEG10,POLDIP3,PPT2,PRIM2,PRKACB,PRPH,PRSS12,PTK2,PUS7,QKI,RGPD4 (includes others),RPS19BP1,RPS26,SAMHD1,STAT1,SUMO3,SYPL1,TP53I3,TUBGCP6,TYMS,VIM,VLDLR	38 (10)	9				HMGA1,MYC,SNW1,TP53BP1	MTORC1,PDGFRB
phosphatidylinositol-3,4,5-triphosphate	chemical - endogenous mammalian		2			0.209	0.0197	0.0131	Akt,AKT1,AKT2,AKT3,AMPK,BTK,GIT1,IRS1,PDPK1,phosphatidylinositol-3,4,5-triphosphate,PI3K (complex),Pkc(s),PRKCE,RAC1	A2M,ACTA2,ATG7,BID,DES,DLK1,EGFR,FKBP5,IGFBP2,LPIN1,MMUT,NBN,PDCD4,PRKAR1A,PTK2,PTTG1IP,RAC3,STAT1,TAGLN,TMEM106B,TPD52L1,TUSC3,WNK1	23 (14)	13	hydrogen peroxide,lysophosphatidic acid,PI3K p85,PIK3CB,SLIT2	PTEN		AKT2,GIT1,PDK,Pdpk,PDPK1,PRKCZ
tangeretin	chemical - endogenous non-mammalian		2		biased	-1.706	0.0198	0.0116	Akt,AKT1,AMPK,ERK,GSK3B,Pkc(s),tangeretin,VASP	A2M,ACTA2,ATG7,BID,DES,EGFR,FKBP5,FTO,KIF3B,LPIN1,MMUT,NBN,NQO1,PRKAR1A,PTK2,PTTG1IP,STAT1,TAGLN,TMEM106B,TPD52L1,TUSC3,VIM	22 (8)	7
avexitide	biologic drug		2			-0.655	0.0199	0.0177	Akt,avexitide,HDAC4,MAPK1,p70 S6k,PI3K (complex)	A2M,ACTA2,ATG7,BID,EGFR,FKBP5,IGFBP2,LGALS3BP,NBN,NQO1,PDCD4,PPT2,PRSS12,PTTG1IP,QKI,SAMHD1,STAT1,TAGLN,TMEM106B,TUSC3,VIM	21 (6)	5				p70 S6k
CHD8	enzyme		2	Inhibited	biased	-3.051	0.0199	0.0244	CHD8,TCF7L2	CSRP1,DCX,EGFR,FTH1,GLUL,IGFBP2,LTV1,QKI,STK39,SYPL1,TAF10,TBC1D5,VIM	13 (2)	2					ASCL1,TCF7L2
Ldh (complex)	complex		2		biased	-0.447	0.0201	0.0098	CAT,GSR,Ldh (complex)	ATG7,LPIN1,NQO1,TAGLN,VIM	5 (3)	2	calpain,cobalt,hydrogen peroxide,NLRP3,oxadiazon	GLI1,torin1,trichostatin A		CAT
KLF5	transcription regulator		1		biased	1	0.0202	0.0131	KLF5	ACTA2,GPSM1,SLC35F6,TAGLN	4 (1)	1	ANGPT2,lysophosphatidic acid,PTEN,sphingosine-1-phosphate	FBXO32,mir-145,miR-145-5p (and other miRNAs w/seed UCCAGUU)		ACTA2,CCNA2,CCNB1,MYC	ACOX1,ANO1,CDKN1A,CDKN1B
SFN	other	0.646	2			-1.225	0.0203	0.0171	Akt,caspase,CDK2,CDKN1B,JUN,NR3C1,SFN	ATG7,BID,CHEK1,EGFR,FKBP5,GLCCI1,GLUL,IGFBP2,KLF13,LPIN1,NBN,NQO1,PDCD4,PPT2,PRPH,PTK2,PTTG1IP,RNF7,STAT1,STK39,TENM4,TMEM106B,TUSC3,VIM	24 (7)	7	BRCA1,TP53,TP63	COP1,COPS6,tetrachlorodibenzodioxin			CDKN1B,ZEB1
KLF15	transcription regulator		2			-0.229	0.0205	0.012	Akt,AMPK,KLF15,MTOR,MYOCD,p70 S6k	A2M,ACTA2,ATG7,BID,DES,FKBP5,GSTZ1,HNF1A,LPIN1,MICAL1,NBN,PDCD4,PGP,PTTG1IP,STAT1,TAGLN,TMEM106B,TUSC3,VIM	19 (6)	6	USP19	mir-133,miR-293-5p (and other miRNAs w/seed CUCAAAC)		ACOX1,ACSL1,p70 S6k
PREP	peptidase	1.267	2		biased	-0.535	0.0207	0.0093	Akt,IRS1,PI3K (family),PREP	A2M,ACTA2,ATG7,BID,DLK1,EGFR,FKBP5,FTH1,NBN,NQO1,PTTG1IP,TAGLN,TMEM106B,TUSC3	14 (4)	3	FN1,IKZF1,MYC			PI3K (family)
Laminin (complex)	complex		1			-0.577	0.0209	0.0182	Laminin (complex)	ACTA2,EGFR,VIM	3 (1)	1				BRCA1,PLAU	ACTA2,CDK4,ETV5,FN1
SEL1L	other	0.825	1	Inhibited		-2.236	0.021	0.0189	SEL1L	CASK,COX7A2,COX7C,EGFR,NDUFA4	5 (1)	1	TP53			HES5	AXL,CYP1B1,DDIT3,TGFBR2
AT13148	chemical drug		2		biased	-0.277	0.0219	0.0132	Akt,AT13148,p70 S6k,ROCK	A2M,ACTA2,ATG7,BID,DES,EGFR,FKBP5,NBN,PDCD4,PTTG1IP,TAGLN,TMEM106B,TUSC3	13 (4)	3					p70 S6k,ROCK
mir-375	microRNA		1		biased	0	0.0219	0.0164	mir-375	ACTA2,QKI	2 (1)	1	ASCL1	TPCA-1		ACTA2	PDPK1
PDK	group		2		biased	0.5	0.022	0.0117	Akt,AKT1,NPM1,PDK,PDK1	A2M,ACTA2,ALK,ATG7,BID,EGFR,FKBP5,MMUT,NBN,NQO1,PRKAR1A,PTTG1IP,TMEM106B,TPD52L1,TUSC3,VIM	16 (5)	4	MLXIPL,phosphatidylinositol-3,4,5-triphosphate
enflurane	chemical drug		3	Activated		2.309	0.0225	0.0152	Akt,ATF4,caspase,CHRNA10,CHRNA3,CHRNA4,CHRNA7,CHRNA9,CHRNB2,enflurane,ERK,ERK1/2,MAPK1,MAPK14,MYC,NFKBIA,nicotine,P38 MAPK,STAT3,TRPV1	ABCF3,ASNS,BID,BZW2,CACNA2D1,CCDC88A,CHEK1,DCTPP1,DES,DNPH1,FKBP5,GLUL,HSPA14,IGFBP2,IMPACT,LGALS3BP,MAP2K6,MFGE8,MSN,NBN,NQO1,PDCD4,PEG10,POLDIP3,PPT2,PRKACB,PRPH,PRSS12,PTK2,PTTG1IP,PUS7,QKI,RGPD4 (includes others),RPS19BP1,RPS26,SAMHD1,SERINC1,SLC39A10,STAT1,SUMO3,TAGLN,TCEAL5,TMEM106B,TP53I3,TUSC3,TYMS,XRCC5,XRCC6	48 (20)	13					CHRNA3
phenylbutazone	chemical drug		1	Activated	biased	2	0.0225	0.0224	phenylbutazone	A2M,ASNS,S100A11,VIM	4 (1)	1				CLU,GAS5,LCN2
plerixafor	chemical drug		1		biased	-0.577	0.0227	0.0213	plerixafor	ACTA2,DCK,ISL1	3 (1)	1					ACTA2,CDKN1C,collagen type i (family)
miR-1-3p (and other miRNAs w/seed GGAAUGU)	mature microRNA		1	Inhibited	biased	-2.828	0.0228	0.0386	miR-1-3p (and other miRNAs w/seed GGAAUGU)	CSRP1,EGFR,GAK,GNPDA2,LZTFL1,PDCD4,POLA1,XPNPEP3	8 (1)	1					ARID1A,AXL,CAP1,DDX5,DNAJB1,ESR1,GAK,NOTCH2,NRP1,POLA2,SPHK1,UHRF1
sphingosine-1-phosphate	chemical - endogenous mammalian		1	Activated	biased	2.236	0.0229	0.0103	sphingosine-1-phosphate	ACTA2,EGFR,PRPH,TAGLN,VIM	5 (1)	1		lysophosphatidic acid,SGPP2,TP53		ACTA2,ARHGEF12,EGR1,FN1,HAS2,hydrogen peroxide,KLF5,Nos,NRP1,p70 S6k,ROCK,S1PR3
HES5	transcription regulator		3		biased	1.99	0.024	0.0201	Akt,AKT1,AR,CASP8,CEBPA,CTNNB1,FOS,GATA4,GSK3B,HES5,JUN,mir-21,MYC,NFkB (complex),PI3K (complex),STAT,STAT3,STAT4,STAT5B,STAT6,TP63	A2M,ABCF3,ACOT11,ACTA2,ALDH1B1,ATXN2,BAIAP2,BID,BZW2,CCDC88A,CHEK1,COX6C,COX7C,DES,DLK1,DNPH1,ENSA,FAM3C,FTO,GAK,GLRX,GLUL,HAGH,HNF1A,HSPA14,IGFBP2,IMPACT,IPO11,KIF3B,LGALS3BP,LPIN1,MFGE8,MMUT,MSN,NBN,NEDD1,NMD3,P4HA1,P4HA2,PEG10,PGP,PITRM1,POLDIP3,PPP4R2,PRKACB,PRKAR1A,PRPH,PTK2,PTTG1IP,PUM2,PUS7,QKI,RGPD4 (includes others),RNF7,RPS19BP1,RPS26,SCLY,SDHC,SLC39A10,STAT1,STK39,SUMO3,SYPL1,TAGLN,TME…	73 (21)	20	ASCL1,NOTCH2,NOTCH4,SEL1L,TP63
RNF8	enzyme		2			1	0.024	0.0229	ATM,PML,RNF8	CHEK1,EGFR,IDI1,LPIN1,NQO1,STAT1,TRIO,TXN2,XRCC5	9 (3)	2	HERC2,MDC1			ATM,RNF168,TP53BP1	BLM,H2AX,Histone h2a
crizotinib	chemical drug		1			-1.732	0.0245	0.0254	crizotinib	ALK,EGFR,VIM	3 (1)	1					FRS2,MST1R,PARP1,ZEB1
PRKCZ	kinase		2	Activated	biased	3.25	0.0247	0.022	Akt,AKT1,AKT3,AMPK,EGFR,ELK1,ERK,GSK3A,GSK3B,HSF1,IKBKB,IRS1,Jnk,MAP2K5,MAPK1,MAPK7,Mek,MTOR,NCL,NFkB (complex),P38 MAPK,p70 S6k,PRKCD,PRKCZ,REL,RELA,SP1,SQSTM1,STAT3,STAT6,STK11,TRAF2	ADSL,AHNAK,ALDH1B1,ASNS,BZW2,CCDC88A,CHEK1,COX7A2,DES,DLK1,EIF4A2,FTO,GPT2,GSTZ1,HNF1A,ICA1,IDI1,IGFBP2,IRF2BP2,ISL1,KEAP1,KIF3B,LPIN1,MICAL1,MMUT,MPST,NBN,NDUFA4,NEDD1,NEFH,NMD3,PBX3,PDCD4,PDE3A,PDHX,PGP,PPP6R3,PPT2,PRIM2,PRKAR1A,PRSS12,PTK2,PTTG1IP,PUS7,QKI,QTRT1,SAMHD1,SCLY,SLC39A10,SPR,ST13,STK39,TMEM106B,TP53I3,TPBG,TPD52L1,TUSC3,TYMS,UNG,USP19,VLDLR,WNK1,XRCC5,XRCC6	64 (32)	31	AGAP2,dimethylnitrosamine,FBXO32,LRRC4,PDPK1,PENK,phosphatidylinositol-3,4,5-triphosphate,PI3K (family),PRKAA	azoxymethane,INPP4B,KRT10,myristoylated PKCzeta pseudosubstrate peptide inhibitor,TP53,TP63		p70 S6k
Secretase gamma	complex		2			0	0.0252	0.0188	Akt,AKT1,HES1,MDM2,NCSTN,Notch,NOTCH1,PSEN1,PSEN2,Secretase gamma	A2M,ACTA2,ATG7,BID,DES,DLK1,FKBP5,IGFBP2,IMPACT,ISL1,MMUT,NBN,NQO1,PDXDC1,PRKAR1A,PTTG1IP,S100A11,SAMHD1,TAGLN,TMEM106B,TP53I3,TPD52L1,TUSC3,VIM	24 (10)	9	APH-1			MUC5AC,MYC,RORC	CDKN1B
GNA13	enzyme	-0.305	1		biased	1.414	0.0253	0.0087	GNA13	ACTA2,TAGLN	2 (1)	1	ESR1,GNA12,Gpcr,TP53	miR-155-5p (miRNAs w/seed UAAUGCU),mir-8		ACTA2,mir-143,mir-145,ROCK,SRF
HOXA4	transcription regulator		1		biased	1.414	0.0253	0.0284	HOXA4	ACTA2,TAGLN	2 (1)	1	MEIS1			ACTA2	CCNE1,MYC
LAMC1	other	0.429	1		biased	-1.414	0.0253	0.0221	LAMC1	ACTA2,VIM	2 (1)	1	PRL,TP53	CDKN1A,CST5,let-7a-5p (and other miRNAs w/seed GAGGUAG)			ACTA2,ETV5,FN1
MEG3	other		1			0	0.0253	0.0173	MEG3	ACTA2,VIM	2 (1)	1				FN1,TP53,ZEB1	ACTA2,mir-8
NRP1	transmembrane receptor		1			1.414	0.0253	0.0301	NRP1	ACTA2,PTK2	2 (1)	1	bevacizumab,fulvestrant,MYC,sphingosine-1-phosphate,TGFBR2,TP53,trichostatin A,ZEB1	CST5,FOXO3,miR-1-3p (and other miRNAs w/seed GGAAUGU),mir-338		ACTA2,PLAU
verteporfin	chemical drug		1		biased	-1.414	0.0253	0.0246	verteporfin	EGFR,VIM	2 (1)	1					CDKN1A,COL4A1,FN1
PFDN5	transcription regulator	1.002	2			-0.87	0.0254	0.0206	MYC,PFDN5,TP73	ABCF3,ACTA2,ATG7,BID,BZW2,DCTPP1,DNPH1,EGFR,ERCC3,FTH1,GAB2,HAGH,HSPA14,IMPACT,MAPRE2,MSN,NQO1,PDCD4,PEG10,POLDIP3,PPP4R2,PRKACB,PRPH,PUS7,RGPD4 (includes others),RPS19BP1,RPS26,STAT1,SUMO3,TYMS,VIM,VLDLR,XRCC6	33 (3)	2	hydrogen peroxide				MYC
GLI1	transcription regulator		1		biased	1.414	0.0254	0.0216	GLI1	BID,C11orf96,GOSR1,PLPP2,PPT2,SCD5,TOM1,VIM	8 (1)	1	BCR-ABL1,CDK4,EGR1,hydrogen peroxide,MYC,PI3K (family),TCF7L2,TWIST1	PDLIM2,TGFBR2		CDKN1A,CLU,DEGS1,MUC5AC,NREP,USP7	Ldh (complex)
PRCP	peptidase	0.326	2			-0.535	0.0256	0.0129	Akt,IRS1,PI3K (family),PRCP	A2M,ACTA2,ATG7,BID,DLK1,EGFR,FKBP5,FTH1,NBN,NQO1,PTTG1IP,TAGLN,TMEM106B,TUSC3	14 (4)	3		FOXO3		PI3K (family)	UCP1
miR-7a-5p (and other miRNAs w/seed GGAAGAC)	mature microRNA		3		biased	-0.626	0.0256	0.0267	Akt,EIF4E,MDM2,Mek,miR-7a-5p (and other miRNAs w/seed GGAAGAC),MMP3,MMP9,RAS,RPS6	A2M,ACTA2,ATG7,ATXN2,CLP1,DDX56,EGFR,FKBP5,KLF13,LGALS3BP,NBN,NQO1,PDCD4,PTTG1IP,PUS7,RAC3,SEPTIN3,STAT1,TMEM106B,TP53I3,TUSC3,UNG,ZPR1	23 (9)	8					p70 S6k
G protein alpha	group		1		biased	1.342	0.026	0.0328	G protein alpha	ARFIP2,COG6,EGFR,GOLPH3,OSGEP	5 (1)	1	GDP,mGluR
FOLH1	peptidase		2		biased	-0.229	0.0261	0.015	Akt,AKT1,FOLH1,MTOR,p70 S6k	A2M,ACTA2,ATG7,BID,FKBP5,GSTZ1,HNF1A,MICAL1,MMUT,NBN,NQO1,PDCD4,PGP,PRKAR1A,PTTG1IP,TMEM106B,TPD52L1,TUSC3,VIM	19 (5)	4	fulvestrant,trichostatin A	metribolone		p70 S6k
trichostatin A	chemical drug		2	Activated		2.778	0.0262	0.0288	26s Proteasome,Akt,AKT1,calcitriol,decitabine,ERK1/2,etoposide,FOS,Hdac,HDAC1,HDAC2,HIF1A,histone deacetylase,HNF4A,IGFBP2,Jnk,JUN,MXD1,MYC,MYOD1,NFkB (complex),NFKBIA,NR3C1,NR4A1,P38 MAPK,PGR,RELA,SP1,STAT1,TERT,trichostatin A	AARSD1,ABCF3,AHNAK,ALDH1B1,ARFIP2,ATXN2,BAIAP2,BID,BZW2,CHD9,CHEK1,COX7A2,CSRP1,DES,DNPH1,EGFR,EIF1,FKBP5,FMR1,GAK,GLCCI1,HAGH,HNF1A,HSPA14,ICA1,IMPACT,IRF2BP2,ISL1,ISOC2,KEAP1,KLF13,MFGE8,MMUT,MSN,NBN,NDUFA4,NEFH,NFS1,NOP14,P4HA2,PDHX,POLA1,POLDIP3,PRIM1,PRIM2,PRKACB,PRKAR1A,PRPH,PTK2,PTTG1IP,PUS7,RAC3,RGPD4 (includes others),RNF7,RPS19BP1,RPS26,SAMHD1,SCLY,SDHC,SERINC1,SEZ6L,SMARCD3,STAM,STK39,…	81 (31)	31				BRCA1,CCNA1,CCNA2,CDC27,CDKN1A,CDKN1C,CLU,CNTN1,CYTOR,EGR1,ESR1,FN1,FOLH1,FOXF2,IKZF1,mir-143,mir-15,miR-17-5p (and other miRNAs w/seed AAAGUGC),miR-320b (and other miRNAs w/seed AAAGCUG),MUC4,MXD1,MYOD1,NCAM1,NDRG1,NEFL,NRP1,OPRM1,PENK,PRL,PTEN,SIRT7,SPHK1,SRF,TGFBR2,TNFSF10,TP53,TP63	AKT2,BAG1,CD40LG,CUX1,DDX6,DNMT1,HULC,Ldh (complex),MYC,PAX5,RCHY1,TCF7L2,TYRO3,UBR5,USP7,ZEB1
gentamicin C	chemical drug		2	Activated	biased	2.646	0.0263	0.0119	CAT,gentamicin C,SMPD1	A2M,ACTA2,ASNS,ATG7,S100A11,TAGLN,VIM	7 (3)	3				CLU,creatine,GAS5,LCN2,MYC	CAT
alvocidib	chemical drug		1		biased	-1.732	0.0263	0.0239	alvocidib	EGFR,XRCC5,XRCC6	3 (1)	1				RB1,RBL1,TP53	BAG1,BCR-ABL1,CCNB1,CCNE1,CDK3,CDK4,CDKN1A,DDIT3,p70 S6k,XIAP
NRF1	transcription regulator		1		biased	0	0.0264	0.0267	NRF1	COX7A2,FTH1,NQO1,VIM	4 (1)	1	UCP1	ESR1,RB1		TFAM,ZEB1
PTK7	kinase	0.943	2		biased	0.535	0.0264	0.0145	Akt,FLT1,Focal adhesion kinase,PTK7	A2M,ACTA2,ATG7,BID,EGFR,FKBP5,NBN,PRKAR1A,PTTG1IP,SDHC,TAGLN,TMEM106B,TOMM22,TUSC3	14 (4)	3
GNL1	other	0.978	2		biased	0.707	0.0268	0.0175	CDKN1A,GNL1	ACTA2,BID,CHEK1,LGALS3BP,MSN,TP53I3,VIM,XRCC6	8 (2)	2				CDKN1A,TP53
PRL	cytokine		1		biased	1.897	0.0272	0.0183	PRL	A2M,DES,EGFR,GPSM1,MFGE8,MSN,PTK2,SAMHD1,STAT1,VIM	10 (1)	1	8-chlorophenylthio-adenosine 3',5'-cyclic monophosphate,AG490,AKT2,PRKACB,trichostatin A,TRPC5,TWIST1	enalapril,fulvestrant,INHBA,latrunculin B,octreotide,PTEN		BRCA1,CCNB1,CLU,FN1,GNA12,LAMC1,Lh,MGP,MYC,Nos,PENK,XAF1	CDKN1A,RB1,UCP1
GSI34	chemical reagent		2			-0.277	0.0277	0.0174	Akt,GSI34,HES1	A2M,ACTA2,ATG7,BID,DLK1,EGFR,FKBP5,ISL1,NBN,PTTG1IP,TAGLN,TMEM106B,TUSC3	13 (3)	2
AXL	kinase		2			0.885	0.0278	0.0219	Akt,AKT1,AXL,caspase,EGFR,GSK3B,JUN,MAPK1,MMP2,NFkB (complex),NFKBIA,P38 MAPK,RAC1,STAT3,TLR3,TP73	ALDH1B1,BID,BZW2,CCDC88A,CHEK1,DES,EGFR,ERCC3,FKBP5,FMR1,FTH1,FTO,GAB2,GLUL,HAGH,IGFBP2,ISL1,KIF3B,LGALS3BP,MAPRE2,MFGE8,MMUT,NBN,NQO1,PDCD4,PPP4R2,PPT2,PRKAR1A,PRSS12,PTK2,PTTG1IP,QKI,QTRT1,RAC3,RNF7,SAMHD1,SCLY,SERINC1,SLC39A10,TAGLN,TMEM106B,TPD52L1,TUSC3,VAV2,VIM,VLDLR	46 (16)	16	estrogen,hydrogen peroxide,MYC,SYVN1,TP63,TYRO3	arginine,CD40LG,fulvestrant,IKZF1,miR-1-3p (and other miRNAs w/seed GGAAUGU),SEL1L
PLAU	peptidase		1		biased	1	0.0278	0.0153	PLAU	ACTA2,EGFR,IGFBP2,VIM	4 (1)	1	ANGPT2,BAG1,CD40LG,Laminin (complex),lysophosphatidic acid,NRP1,TCF7L2,TP63,ZEB1	EGR1,FOXO3,geldanamycin,miR-193a-3p (and other miRNAs w/seed ACUGGCC),MYC,NAB2,PTEN,TNFSF10,triclosan,TSC1		ACTA2,FKHR,PI3K p85	PLK3
gentamicin C	chemical drug		1	Activated	biased	2	0.0278	0.0259	gentamicin C	A2M,ASNS,S100A11,VIM	4 (1)	1				CLU,creatine,GAS5,LCN2,MYC	CAT
AG490	chemical - kinase inhibitor		1		biased	-0.447	0.0281	0.0152	AG490	A2M,ACTA2,FTO,STAT1,TAGLN	5 (1)	1				ACTA2,PRL	CDKN1A,ESR1,MYC,PTTG1,TNFSF10,TP63,TWIST1
mir-210	microRNA		1		biased	-1.342	0.0281	0.0438	mir-210	CHD9,CLASP2,EPB41L1,FAM3C,NDUFA4	5 (1)	1		TP53		PRKAA	ISCU,NCAM1,NDRG1,Rb,TCF7L2
HDL-cholesterol	complex		1		biased	-0.577	0.0283	0.0349	HDL-cholesterol	GPT2,IDI1,VLDLR	3 (1)	1	fluvastatin	clofibrate,ESR1			EGR1,TRIB3
ROCK2	kinase	0.843	1		biased	1.732	0.0283	0.0213	ROCK2	DES,MSN,TAGLN	3 (1)	1		(±)-2-hydroxyoleic acid,ARHGEF12,CDKN1A,mir-8,MYC		KRT10,MYLPF,MYOD1
CAPN3	peptidase		1		biased	0	0.0288	0.0279	CAPN3	FTH1,GSTZ1	2 (1)	1		UCP1			GSTZ1
calpeptin	chemical reagent		1			-1.414	0.0288	0.033	calpeptin	PTK2,VIM	2 (1)	1				CDKN1B,ESR1,TP53	calpain
triclosan	chemical drug		1		biased	0	0.0288	0.0196	triclosan	ACTA2,NQO1	2 (1)	1				ACTA2	PLAU
AGAP2	enzyme		2		biased	1.257	0.0289	0.015	AGAP2,Akt,AKT1,ERK,Focal adhesion kinase,MTOR,NCL,NF2,NFkB (complex),PI3K (complex),STAT5a/b	A2M,ACTA2,ALDH1B1,ATG7,BID,FKBP5,FTH1,GLUL,GSTZ1,HNF1A,IDI1,IGFBP2,ISL1,MICAL1,MMUT,NBN,NQO1,PDCD4,PGP,PRKAR1A,PTK2,PTTG1IP,SCLY,STAT1,TAGLN,TMEM106B,TPD52L1,TUSC3,VIM,XRCC5,XRCC6	31 (11)	10	GDP			PRKCZ	TP53
ATG5	other		1			1	0.0292	0.0285	ATG5	CLASP2,LAMTOR2,MAP2K6,NQO1	4 (1)	1	DDIT3,sorafenib,TP63	CAT,mir-8,proanthocyanidin derivative,PSMB2		LAMTOR5,PSME3
lomustine	chemical drug		1	Activated	biased	2	0.0292	0.0236	lomustine	A2M,ASNS,S100A11,VIM	4 (1)	1				CLU,LCN2,MYC
TNFSF10	cytokine		1			1.342	0.0293	0.0168	TNFSF10	BID,EGFR,FTH1,STAT1,TAF6	5 (1)	1	CD40LG,ESR1,FOXO3,mir-133,PI3K (family),PTEN,SENP3,SERPINF1,trichostatin A	AG490,BCR-ABL1,CYP1B1,EGR1,fluvastatin,MYC,NAB2		MOAP1,p70 S6k,PARP,PARP1	ANGPT2,BIRC2,PLAU,TP63,XIAP
miR-155-5p (miRNAs w/seed UAAUGCU)	mature microRNA		1	Inhibited	biased	-2.646	0.0295	0.0269	miR-155-5p (miRNAs w/seed UAAUGCU)	ANKFY1,ARFIP2,ATP6V1C1,EGFR,MPZL1,PDE3A,SYPL1	7 (1)	1	MYC,TP53				CHAF1A,CUX1,DNAJB1,FOXO3,GNA13,MEIS1
FANCG	other		2	Inhibited	biased	-2.449	0.0298	0.0189	ATM,EIF2AK2,FANCG	CHEK1,LGALS3BP,LPIN1,SAMHD1,STAT1,XRCC5	6 (3)	2	FANCA,SYVN1	CDKN1A,PTTG1		BLM	ATM
triciribine	chemical drug		2		biased	-1.061	0.0299	0.0196	Akt,AKT1,AKT2,AKT3,MAPK1,NFkB (complex),RELA,triciribine	A2M,ALDH1B1,ATG7,BID,EGFR,FKBP5,FTH1,ICA1,IGFBP2,IRF2BP2,ISL1,LGALS3BP,MMUT,NBN,NEFH,NQO1,PDCD4,PPT2,PRKAR1A,PRSS12,PTTG1IP,QKI,SAMHD1,SCLY,STAT1,TMEM106B,TPD52L1,TUSC3,VIM,WNK1,XRCC5,XRCC6	32 (8)	7					AKT2,Cyclin D,PARP1
CAB39L	kinase	0.942	1		biased	-1.732	0.0303	0.0181	CAB39L	COX6C,COX7C,NDUFA4	3 (1)	1		LINC00963		CDKN1A,CDKN1B,PRKAA
SRF	transcription regulator		1	Activated	biased	2.646	0.0304	0.0253	SRF	A2M,ACTA2,CNN2,CSRP1,DES,TAGLN,TJP2	7 (1)	1	ARHGEF12,GNA12,GNA13,lysophosphatidic acid,PRKAR1A,ROCK,SSRP1,trichostatin A	TP53		ACTA2,ACTC1,ACTG1,ANO1,EGR1,GLIPR1,LBH,mir-143,mir-145,miR-145-5p (and other miRNAs w/seed UCCAGUU),MYLPF,MYOD1	CDKN1A,LCN2
BIRC2	enzyme		2			-1.091	0.0304	0.0221	BIRC2,CASP8,caspase,IKBKB,Jnk,NFkB (complex),P38 MAPK,TRAF2,TRAF3,XIAP	A2M,ACTA2,ALDH1B1,ATG7,BID,COMMD1,DES,FTH1,GLUL,IGFBP2,ISL1,NQO1,PBX3,PTK2,SCLY,STAT1,TP53I3,TXN2,VLDLR,XRCC5,XRCC6	21 (10)	9	GADD45B,SPHK1,USP19	TNFSF10		CCNE1	XIAP
triamterene	chemical drug		1	Activated	biased	2	0.0307	0.0254	triamterene	A2M,ASNS,S100A11,VIM	4 (1)	1				CLU,GAS5,LCN2,MYC
PRKACB	kinase	2.082	2		biased	1.067	0.031	0.023	Creb,CSK,HSPA5,MYC,PRKACB,RARA,RELA,TP73	A2M,ABCF3,ACTA2,BID,BZW2,CSRP1,DCTPP1,DNPH1,EGFR,ERCC3,FTH1,GAB2,HAGH,HSPA14,ICA1,IDI1,IMPACT,IRF2BP2,LGALS3BP,MAPRE2,MSN,NEFH,NQO1,PDCD4,PEG10,POLDIP3,PPP4R2,PRPH,PTK2,PUS7,QKI,RGPD4 (includes others),RPS19BP1,RPS26,SAMHD1,STAT1,SUMO3,TAGLN,TMOD4,TYMS,VIM,VLDLR,XRCC6	43 (8)	7	DLEU2,ESR1,metribolone	CST5		CSK,PENK,PRL
ethosuximide	chemical drug		2			-1.342	0.0315	0.0223	Akt,CTNNB1,ethosuximide,GSK3B,PI3K (family)	A2M,ACTA2,ATG7,BID,DCX,DLK1,FKBP5,FTH1,FTO,GLUL,HNF1A,IDI1,ISL1,KIF3B,NBN,NQO1,PTTG1IP,TMEM106B,TUSC3,VIM	20 (5)	5				PI3K (family)
clofibrate	chemical drug		1		biased	0.447	0.0316	0.0248	clofibrate	CHEK1,EGFR,NBN,NQO1,PDCD4	5 (1)	1				ACOX1,ATM,CAT,CCNB1,MYC	CYP1A1,CYP1A2,HDL-cholesterol,hydrogen peroxide
hydrogen peroxide	chemical - endogenous mammalian		1		biased	1.291	0.0318	0.0201	hydrogen peroxide	ACTA2,ATG7,CHEK1,COX6C,EGFR,FTH1,GLRX,NEK1,NQO1,PDCD4,TAGLN,UNG,VIM,WNK1,XRCC6	15 (1)	1	ACOX1,ANGPT2,GDP,GGT1,guanidine,IL4I1,Lh,sphingosine-1-phosphate,tetrachlorodibenzodioxin,TOP1	clofibrate,enalapril,SIRT5,TP63		ACTA2,APEX1,ATM,AXL,CAMK4,CCNA2,CDKN1A,CLU,CUX1,DDIT3,DNAJB1,EGR1,ENC1,FBXO32,FN1,GADD45B,GLI1,H2AX,LCN2,Ldh (complex),let-7a-5p (and other miRNAs w/seed GAGGUAG),LGR4,lysophosphatidic acid,MAPK10,MDK,miR-125b-5p (and other miRNAs w/seed CCCUGAG),mir-145,mir-15,miR-21-5p (and other miRNAs w/seed AGCUUAU),mir-7,MTORC1,MUC5AC,MYC,NEK1,PARP,PARP1,Pdgfr,PDGFRB,PDPK1,PFDN5,phosphatidylinositol-3,4,5-t…	CCNB1,CCNE1,CDK4,CDKN1B,Cyclin D,CYP1A2,DNMT1,FOXO3,glutamine,ISCU,mir-143,miR-145-5p (and other miRNAs w/seed UCCAGUU),miR-193a-3p (and other miRNAs w/seed ACUGGCC),miR-293-5p (and other miRNAs w/seed CUCAAAC),OPRM1,TFAM,UHRF1,XAF1
CD 437	chemical drug		1		biased	-0.707	0.032	0.037	CD 437	ARSA,COX6C,COX7A2,COX7C,EIF4A2,FKBP5,FTH1,ST13	8 (1)	1				CDKN1A,MYC,TP53	CDK4,FTL,GHSR,PURB,RPL11,RPLP2,SKP1,SOX4,UGCG
CDKN1A	kinase		1		biased	-1.134	0.0321	0.0264	CDKN1A	ACTA2,CHEK1,LGALS3BP,MSN,TP53I3,VIM,XRCC6	7 (1)	1	(6)-gingerol,(±)-2-hydroxyoleic acid,4-(2-aminoethyl)benzenesulfonylfluoride,4-methylnitrosoamino-1-(3-pyridinyl)-1-butanone,ANGPT2,ARID1A,ASCL1,BAG1,bardoxolone,BLM,CAB39L,caffeic acid phenethyl ester,calyculin A,CARM1,CD 437,CHRNA3,ciglitazone,DDX5,dimethylnitrosamine,DNAJB4,eflornithine,ELAVL1,ESR1,estrogen,farnesyltransferase inhibitor,FOXO3,fulvestrant,GADD45B,GLI1,GNL1,GNL2,HAS3,HEXIM1,hydr…	ACOX1,AG490,ALDH3A1,alvocidib,ANG,APEX1,AURK,azoxymethane,BOP1,CAMK4,CAT,CCAT1,CD40LG,CDC20,CGGBP1,CINP,CLU,COP1,CUX1,DNMT1,everolimus,FANCA,FKBP1A,FOXF2,FSTL3,KHDRBS2,KLF5,MAPK10,miR-17-5p (and other miRNAs w/seed AAAGUGC),miR-21-5p (and other miRNAs w/seed AGCUUAU),NAB2,NFIC,NOC2L,PARP,PDPK1,PRL,PTTG1,RACGAP1,SPHK1,SRF,SYF2,SYNM,TCF7L2,THRA,TWIST1,UBR5,UGCG,UHRF1,verteporfin,YY1,ZNF148		ACTA2	CAP1,CCNB1,Cdc2,CDC25A,CDK2-CyclinE,COL4A1,Cyclin D,DPP3,FANCG,Histone h2a,LAMC1,ROCK2
CSK	kinase	0.773	1			0	0.0326	0.0188	CSK	PTK2,TAGLN	2 (1)	1	FN1,HMGA1,PRKACB
MDK	growth factor	-0.195	1		biased	1.414	0.0326	0.0297	MDK	ACTA2,TAGLN	2 (1)	1	hydrogen peroxide			ACTA2
MST1R	kinase		1		biased	1.414	0.0326	0.0126	MST1R	ACTA2,VIM	2 (1)	1		crizotinib,ESR1		ACTA2,MYC
NCAM1	other	1.143	1		biased	1.414	0.0326	0.0471	NCAM1	EGFR,GLUL	2 (1)	1	SOX4,trichostatin A,TWIST1	DGCR8,IKZF1,mir-210,MYC,olaparib		EXOC5
NREP	other		1			1.414	0.0326	0.012	NREP	ACTA2,TAGLN	2 (1)	1	GLI1,SOX4			ACTA2,PDGFRB	collagen type i (family),TGFBR2
tetrachlorodibenzodioxin	chemical toxicant		1			1.508	0.0327	0.0212	tetrachlorodibenzodioxin	BICD2,DDX56,EGFR,FMR1,GLRX,MECR,NQO1,PPAN,SLC35F6,TIMELESS,TYMS	11 (1)	1				ABCB6,ALDH3A1,calpain,CDK4,CDKN1A,CDKN1B,CYP1A1,CYP1A2,CYP1B1,hydrogen peroxide,MUC5AC,MYC,Rb,RB1,ZNF148	CAT,CCNE1,DNMT1,ENC1,ESR1,PAX5,SFN,TNFSF8,TP53
TRIM24	transcription regulator	0.641	1		biased	-1.342	0.0328	0.0283	TRIM24	CSRP1,GLUL,LGALS3BP,SAMHD1,STAT1	5 (1)	1		PDLIM2			Igtp,TP53
TRPC5	ion channel		2			1.604	0.0332	0.0233	ABCB1,AKT1,CCND1,TRPC5	ACTA2,AHNAK,C11orf58,EGFR,FAM120A,MMUT,NQO1,PRIM2,PRKAR1A,QKI,TPD52L1,TYMS,USP19,VIM	14 (4)	3	mercury			PRL
CGP 57380	chemical reagent		3	Inhibited	biased	-3.413	0.0333	0.0303	CGP 57380,EIF4E,HNRNPA1,MKNK1,MNK1/2,MYC,TERT	ABCF3,BZW2,CHEK1,DCTPP1,DDX56,DNPH1,EGFR,FTH1,HSPA14,IMPACT,KLF13,LGALS3BP,MSN,NQO1,PDCD4,PEG10,POLDIP3,PRKACB,PRPH,PUS7,RGPD4 (includes others),RPS19BP1,RPS26,STAT1,SUMO3,TAGLN,TP53I3,TYMS,VIM,VLDLR,ZPR1	31 (7)	4					MNK1/2
LAMTOR5	other		2	Activated	biased	2.596	0.0334	0.0172	caspase,LAMTOR5,MYC,NFkB (complex),STAT3	A2M,ABCF3,ACTA2,ALDH1B1,BID,BZW2,CCDC88A,CHEK1,DCTPP1,DNPH1,GLUL,HSPA14,IGFBP2,IMPACT,ISL1,MSN,NQO1,PDCD4,PEG10,POLDIP3,PRKACB,PRPH,PTK2,PUS7,RGPD4 (includes others),RPS19BP1,RPS26,SCLY,SLC39A10,STAT1,SUMO3,TAGLN,TP53I3,TYMS,VIM,VLDLR,XRCC5,XRCC6	38 (5)	4	ATG5,ATM			CCNA1,MYC
Lh	complex		1		biased	1.414	0.0336	0.0259	Lh	ACTA2,ARHGAP35,CDK5,EGFR,EIF3H,FKBP5,MAPRE2,RPS26	8 (1)	1	INHBA,PRL,THRA	acyline,ESR1,FOXO3,hexachlorobenzene,NOTCH2		GADD45B,HAS2,hydrogen peroxide,MYC,RPLP2,TNFAIP6	ACTA2,SMARCD1
CD2AP	other		2			-0.894	0.0344	0.0278	Akt,AKT1,CD2AP,ERK1/2,P38 MAPK,RAC1	A2M,ACTA2,ATG7,BID,DES,EGFR,FKBP5,MMUT,NBN,NQO1,PRKAR1A,PTTG1IP,RAC3,STAT1,TMEM106B,TP53I3,TPD52L1,TUSC3,VIM,VLDLR	20 (6)	5		puromycin aminonucleoside
TCF7L2	transcription regulator		1	Activated	biased	3.464	0.0345	0.0401	TCF7L2	CSRP1,EGFR,FTH1,GLUL,IGFBP2,LTV1,QKI,STK39,SYPL1,TAF10,TBC1D5,VIM	12 (1)	1	ARID1A,ESR1	capsaicin,CHD8,mir-210,TP53,trichostatin A		ACSL1,CAP1,DEGS1,ENC1,FBXO32,FKBP1A,FN1,GLI1,MYC,OTUD7B,PLAU,STRN,TP63,XIAP,ZEB1	CDKN1A,mir-145,miR-145-5p (and other miRNAs w/seed UCCAGUU),mir-574
POSTN	other		1		biased	1.732	0.0346	0.0209	POSTN	DLK1,EGFR,VIM	3 (1)	1	ANGPT2,TP53	corticosteroid,MYOD1,TP63		FN1,PI3K p85	MUC5AC
sorafenib	chemical drug		1		biased	1.732	0.0346	0.0251	sorafenib	ACTA2,BID,VIM	3 (1)	1				ACTA2,ATG5,DDIT3,PARP,PRKAA,ZEB1	CDK4,PDGFRB,PI3K (family),PI3K p85,Rb
INPP4B	phosphatase		2		biased	-0.5	0.0346	0.0189	Akt,AKT1,INPP4B,PRKCB	A2M,ACTA2,ATG7,ATP6V1C1,BID,EGFR,FKBP5,MMUT,NBN,NQO1,PRKAR1A,PTTG1IP,TMEM106B,TPD52L1,TUSC3,VIM	16 (4)	3	metribolone			NKX3-1	PRKCZ
candesartan cilexetil	chemical drug		3	Inhibited	biased	-2.491	0.0349	0.0416	1-methyl-4-phenyl-1,2,3,6-tetrahydropyridine,ABCB1,Abcb1b,ABCC4,AGTR1,Akt,AKT1,AR,candesartan cilexetil,CEBPA,CTNNB1,EGFR,EIF4E,FOS,IL10RA,JAK1,JUN,MAO,mir-21,MKNK1,MYC,NFkB (complex),P glycoprotein,P38 MAPK,PI3K (complex),PTK2,RELA,SERPINE1,SIRT1,STAT3,STAT5B,STAT6,SYK,TP63	A2M,ABCF3,ACOT11,ACTA2,AHNAK,ALDH1B1,ATXN2,BAIAP2,BID,BZW2,CCDC88A,CDK5,CHEK1,COX6C,COX7C,DDX56,DNPH1,ENSA,FAM3C,GAK,GLRX,GLUL,GNE,HAGH,HNF1A,HSPA14,ICA1,IGFBP2,IMPACT,IPO11,IRF2BP2,KLF13,MECR,MFGE8,MMUT,MSN,NBN,NEDD1,NMD3,P4HA1,PANK3,PDE3A,PEG10,PITRM1,POLDIP3,PPP4R2,PRKACB,PRKAR1A,PRPH,PTK2,PTTG1IP,PUM2,PUS7,QTRT1,RGPD4 (includes others),RNF7,RPS19BP1,RPS26,SCLY,SDHC,SLC39A10,SSBP3,STK39,SUMO3,…	78 (34)	30					NOX1
PARG	enzyme		2			0	0.0351	0.0217	Akt,PARG,PARP	A2M,ACTA2,ATG7,BID,EGFR,FKBP5,LGALS3BP,NBN,PTTG1IP,TMEM106B,TUSC3,VIM	12 (3)	3	USP22			PARP,PARP1,PTEN
SR-3420	chemical reagent		2			-1	0.0353	0.0297	p70 S6k,PRKAA,SR-3420	FKBP5,PDCD4,STAT1,VIM	4 (3)	2				PRKAA	p70 S6k
fenamic acid	chemical reagent		1	Activated	biased	2	0.0353	0.0299	fenamic acid	A2M,ASNS,S100A11,VIM	4 (1)	1				CLU,GAS5,LCN2,MYC
mir-133	microRNA		1	Inhibited	biased	-2	0.0353	0.0331	mir-133	ARFIP2,MSN,QKI,TAGLN	4 (1)	1		TP53		TNFSF10	CCNB1,Cyclin D,DNMT1,ELAVL1,FN1,FTL,KLF15
AKTIP	other		2		biased	0.258	0.0354	0.0202	Akt,AKT1,AKTIP	A2M,ACTA2,ATG7,BID,EGFR,FKBP5,MMUT,NBN,NQO1,PRKAR1A,PTTG1IP,TMEM106B,TPD52L1,TUSC3,VIM	15 (3)	2
ipatasertib	chemical drug		2		biased	-0.258	0.0354	0.0202	Akt,AKT1,ipatasertib	A2M,ACTA2,ATG7,BID,EGFR,FKBP5,MMUT,NBN,NQO1,PRKAR1A,PTTG1IP,TMEM106B,TPD52L1,TUSC3,VIM	15 (3)	2
3,3'-iminodipropionitrile	chemical toxicant		1			1	0.0355	0.0148	3,3'-iminodipropionitrile	CDK5	1 (1)	1
ACTC1	enzyme		1		biased	-1	0.0355	0.0413	ACTC1	ACTA2	1 (1)	1	ciglitazone,glutamine,MYOD1,RB1,SRF	KDM5A			ACTA2
AR-12	chemical - kinase inhibitor		1			-1	0.0355	0.0402	AR-12	EGFR	1 (1)	1				LCN2	CDKN1B,p70 S6k,PDPK1
ARHGEF12	other		1		biased	1	0.0355	0.0407	ARHGEF12	ACTA2	1 (1)	1	sphingosine-1-phosphate			ACTA2,SRF	ROCK2
ARSB	enzyme	1.253	1		biased	-1	0.0355	0.048	ARSB	EGFR	1 (1)	1	CD40LG
CGGBP1	transcription regulator	0.955	1		biased	-1	0.0355	0.016	CGGBP1	FMR1	1 (1)	1					CDKN1A
Crm197	biologic drug		1		biased	-1	0.0355	0.0403	Crm197	EGFR	1 (1)	1					collagen type i (family)
DDX6	enzyme	1.073	1		biased	1	0.0355	0.0227	DDX6	LPIN1	1 (1)	1		trichostatin A
DLEU2	other		1			1	0.0355	0.0311	DLEU2	PRKACB	1 (1)	1				PRKACB
EIF2B5	other	0.755	1		biased	1	0.0355	0.0236	EIF2B5	TAGLN	1 (1)	1				MTORC1
EIF4E2	translation regulator	1.645	1		biased	1	0.0355	0.0388	EIF4E2	EGFR	1 (1)	1	TP53
ENC1	peptidase		1			-1	0.0355	0.024	ENC1	NQO1	1 (1)	1	hydrogen peroxide,TCF7L2	tetrachlorodibenzodioxin
GABBR2	G-protein coupled receptor		1		biased	1	0.0355	0.0379	GABBR2	GLUL	1 (1)	1
GGA2	transporter		1		biased	1	0.0355	0.0423	GGA2	GGA1	1 (1)	1	SOX4	ESR1
GSTZ1	enzyme	1.66	1		biased	1	0.0355	0.0308	GSTZ1	NQO1	1 (1)	1	UCP1	CAPN3
KB-R7785	chemical - protease inhibitor		1		biased	-1	0.0355	0.0409	KB-R7785	EGFR	1 (1)	1
KHDRBS2	other		1		biased	-1	0.0355	0.0363	KHDRBS2	STAT1	1 (1)	1					CDKN1A
KLHL3	other		1		biased	-1	0.0355	0.0309	KLHL3	WNK1	1 (1)	1
LBH	transcription regulator		1		biased	-1	0.0355	0.0158	LBH	POLA1	1 (1)	1	SRF	geldanamycin
LHX8	transcription regulator		1		biased	1	0.0355	0.0334	LHX8	ISL1	1 (1)	1	OXSR1
LPIN2	phosphatase		1		biased	-1	0.0355	0.0227	LPIN2	LPIN1	1 (1)	1	8-chlorophenylthio-adenosine 3',5'-cyclic monophosphate
MCPH1	other		1		biased	1	0.0355	0.0284	MCPH1	CHEK1	1 (1)	1	ATM			BRCA1
NEFL	other	-0.119	1		biased	1	0.0355	0.0269	NEFL	PRPH	1 (1)	1	trichostatin A	HES3,KDM5B
NUBP1	other	1.036	1			1	0.0355	0.0293	NUBP1	FTH1	1 (1)	1
PRPF8	other	0.617	1		biased	1	0.0355	0.0395	PRPF8	TUBGCP6	1 (1)	1		CST5			TP53
PSMB2	peptidase	0.859	1		biased	-1	0.0355	0.0318	PSMB2	ATG7	1 (1)	1	KLF3				ATG5
RNF43	enzyme		1		biased	-1	0.0355	0.0465	RNF43	GLUL	1 (1)	1					TP53
RPLP2	other	0.784	1		biased	-1	0.0355	0.0375	RPLP2	PDCD4	1 (1)	1	Lh,MLXIPL,MYC	CD 437
SLC9A9	transporter		1			-1	0.0355	0.0293	SLC9A9	FTH1	1 (1)	1
SRRT	other	1.057	1			-1	0.0355	0.0456	SRRT	PDCD4	1 (1)	1
STX6	transporter		1		biased	1	0.0355	0.0277	STX6	PTK2	1 (1)	1	TP53,TP63	ESR1
WASHC1	other		1		biased	1	0.0355	0.0325	WASHC1	EGFR	1 (1)	1				MYC
castanospermine	chemical reagent		1		biased	-1	0.0355	0.0328	castanospermine	CNTNAP1	1 (1)	1
miR-1298-5p (and other miRNAs w/seed UCAUUCG)	mature microRNA		1		biased	-1	0.0355	0.0451	miR-1298-5p (and other miRNAs w/seed UCAUUCG)	PTK2	1 (1)	1
miR-16-1-3p (miRNAs w/seed CAGUAUU)	mature microRNA		1		biased	-1	0.0355	0.0443	miR-16-1-3p (miRNAs w/seed CAGUAUU)	CHEK1	1 (1)	1
mir-878	microRNA		1		biased	-1	0.0355	0.0311	mir-878	FMR1	1 (1)	1
mir-880	microRNA		1		biased	-1	0.0355	0.0311	mir-880	FMR1	1 (1)	1
propionate derivative	chemical - other		1		biased	1	0.0355	0.0254	propionate derivative	MMUT	1 (1)	1
SPSB4	other		3	Inhibited	biased	-2.324	0.0355	0.0365	Akt,caspase,EGFR,EPHB2,FOXO1,GSK3B,HRAS,MAP4K4,MAPK1,MTOR,MYC,NFkB (complex),NOS2,P38 MAPK,p70 S6k,RAC1,RAS,RELA,SPSB4,STAT4,TLR3	ABCF3,AHNAK,ALDH1B1,ASNS,BCAT2,BZW2,DCTPP1,DES,DNPH1,EIF4E2,FMR1,FTO,GLUL,GSTZ1,HNF1A,HSPA14,ICA1,IGFBP2,IMPACT,IRF2BP2,ISL1,KIF3B,LGALS3BP,LPIN1,MICAL1,MSN,NBN,NDUFA4,NEFH,P4HA2,PDCD4,PDHX,PEG10,PGP,POLDIP3,PPT2,PRKACB,PRKAR1A,PRPH,PRSS12,PTTG1IP,PUS7,QTRT1,RAC3,RGPD4 (includes others),RPS19BP1,RPS26,SAMHD1,SCLY,SPR,SUMO3,SYPL1,TMEM106B,TOM1,TP53I3,TUSC3,TYMS,VAV2,XRCC5,XRCC6	60 (21)	19
FN1	enzyme		1		biased	1.89	0.0358	0.0233	FN1	ACTA2,EGFR,PRKAR1A,SDHC,TAGLN,TOMM22,VIM	7 (1)	1	ANGPT2,ATM,CCN4,eflornithine,EGR1,estrogen,ETV4,ETV5,FZD8,glutamine,hydrogen peroxide,INHBA,LINC00963,MEG3,mir-192,mir-96,Pdgfr,POSTN,PRL,SOX4,sphingosine-1-phosphate,SPHK1,TCF7L2,trichostatin A,TWIST1,ZEB1	4-(2-aminoethyl)benzenesulfonylfluoride,adefovir dipivoxil,bevacizumab,CAT,DGCR5,enalapril,FOXO3,LAMC1,Laminin (complex),let-7a-5p (and other miRNAs w/seed GAGGUAG),mir-133,mir-8,NAB2,PAX5,PRKG1,RB1,USP22,verteporfin,ZNF148		ACTA2,calpain,collagen type i (family),CSK,DNMT1,FCHSD2,HNRNPF,MGP,PDGFRB,PREP,PRKAR1A,XIAP	CCNE1,CDK3,CDK4,CDKN1B,HIPK1,MAPK10,UBR5
PI3K p85	group		2		biased	0	0.0361	0.0243	Akt,AKT1,IRF4,PI3K (family),PI3K p85,RAC1,SRC	A2M,ATG7,BID,DNASE2,EGFR,FKBP5,FTH1,ICA1,IRF2BP2,MMUT,NBN,NQO1,PRKAR1A,PTTG1IP,RAC3,STAT1,TMEM106B,TPD52L1,TUSC3,VIM	20 (7)	6	ANGPT2,Pdgfr,PLAU,POSTN	sorafenib		phosphatidylinositol 3,4-diphosphate,phosphatidylinositol-3,4,5-triphosphate,PI3K (family)
5-hydroxyeicosatetraenoic acid	chemical - endogenous mammalian		2			0.688	0.0362	0.0337	5-hydroxyeicosatetraenoic acid,Akt,MAPK1,PI3K (complex)	A2M,ACTA2,ATG7,BID,EGFR,FKBP5,IGFBP2,LGALS3BP,NBN,NQO1,PPT2,PRSS12,PTTG1IP,QKI,SAMHD1,STAT1,TMEM106B,TUSC3,VIM	19 (4)	3	CYP1A1,CYP1A2,CYP1B1	SLC30A7
PAX5	transcription regulator		2			0.688	0.0362	0.0275	Akt,PAX5,PRKAA,STK11,TERT	A2M,ACTA2,ADSL,ATG7,BID,CHEK1,COX7A2,DCTPP1,MPST,NBN,NDUFA4,PRIM2,PTTG1IP,STAT1,TMEM106B,TUSC3,TYMS,USP19,VIM	19 (5)	5	fulvestrant,HES3,IKZF1,MYC	CDKN1B,tetrachlorodibenzodioxin,trichostatin A		PRKAA,TP53	FN1,mir-15
CAB39	enzyme	0.811	2		biased	0.277	0.0363	0.0259	AMPK,CAB39,OXSR1,STK11	A2M,ADSL,COX7A2,DCTPP1,LPIN1,MPST,NDUFA4,PRIM2,STAT1,STK39,TYMS,USP19,VIM	13 (4)	3				OXSR1
CCAT2	other		1		biased	1.414	0.0365	0.0186	CCAT2	ACTA2,VIM	2 (1)	1				ACTA2,MYC	mir-145
bevacizumab	biologic drug		1		biased	-1.414	0.0365	0.035	bevacizumab	EGFR,VIM	2 (1)	1				NRP1	ANGPT2,FN1,ZEB1
Nos	group		2		biased	0	0.0366	0.0247	26s Proteasome,caspase,ELK1,ERK1/2,HIF1A,Jnk,mitomycin C,Nos,NOS2,PRKCD	A2M,ASNS,ATG7,BID,EGFR,FKBP5,GLUL,IGFBP2,IRF2BP2,LGALS3BP,NBN,NQO1,P4HA1,P4HA2,PDCD4,POLA1,PTK2,QKI,SPR,STAT1,TAGLN,TPBG,TPD52L1,VIM	24 (10)	9	ANG,enalapril,PIK3CB,PRL,sphingosine-1-phosphate	arginine,NAD+		EGR1
BANK1	other		2	Activated	biased	2.236	0.0366	0.0386	Akt,BANK1,EIF4E,ITPR2,MAPK14,P38 MAPK	A2M,ATG7,BID,DDX56,DES,EGFR,FKBP5,KLF13,LGALS3BP,MAP2K6,NBN,PTTG1IP,STAT1,TAGLN,TMEM106B,TP53I3,TUSC3,UBE2R2,VLDLR,ZPR1	20 (6)	5				MNK1/2
NORAD	other		1		biased	0.577	0.0369	0.0395	NORAD	BASP1,SSBP3,TAGLN	3 (1)	1				COL4A1,DDIT3,FSTL3,GADD45B
mir-145	microRNA		1		biased	0.577	0.0369	0.026	mir-145	ACTA2,EGFR,TAGLN	3 (1)	1	FOXO3,GNA12,GNA13,hydrogen peroxide,SRF	CCAT2,TCF7L2		ACTA2	CCNA2,KLF5
scopoletin	chemical - endogenous non-mammalian		2			-0.832	0.0369	0.0299	Akt,AMPK,KDR,scopoletin	A2M,ACTA2,ATG7,BID,EGFR,FKBP5,LPIN1,NBN,PTTG1IP,STAT1,TMEM106B,TUSC3,VIM	13 (4)	3
H6PD	enzyme	0.679	2		biased	-0.707	0.037	0.0302	DDIT3,H6PD,HSPA5	ASNS,DCTPP1,EGFR,IDI1,NQO1,TENM4,UNG,VIM	8 (3)	2	MYC
2prime-3prime RR-S2 cyclic di-AMP	chemical reagent		3		biased	1.677	0.0373	0.0275	2prime-3prime RR-S2 cyclic di-AMP,Akt,AKT1,ATF2,IFNA2,IFNB1,IKBKB,IRF3,JUN,MTOR,NFkB (complex),REL,RELA,SQSTM1,STAT1,STAT3,STING1,TANK,TBK1,YAP1	AHNAK,ALDH1B1,ASNS,ATG7,CCDC88A,CHEK1,DDX56,FKBP5,FTH1,GPT2,GSTZ1,HNF1A,ICA1,IDI1,IGFBP2,IRF2BP2,KEAP1,LGALS3BP,MICAL1,MMUT,NBN,NEFH,NQO1,PDCD4,PGP,POLR3C,PPP6R3,PRKAR1A,PTTG1IP,QKI,RNF7,SAMHD1,SCLY,SLC39A10,STAT1,TAGLN,TIMELESS,TMEM106B,TPD52L1,TUSC3,TYMS,UBE2E2,VIM	43 (20)	17
9-nitrooleic acid	chemical - endogenous mammalian		3		biased	-1.677	0.0373	0.0275	9-nitrooleic acid,Akt,AKT1,ATF2,IFNA2,IFNB1,IKBKB,IRF3,JUN,MTOR,NFkB (complex),REL,RELA,SQSTM1,STAT1,STAT3,STING1,TANK,TBK1,YAP1	AHNAK,ALDH1B1,ASNS,ATG7,CCDC88A,CHEK1,DDX56,FKBP5,FTH1,GPT2,GSTZ1,HNF1A,ICA1,IDI1,IGFBP2,IRF2BP2,KEAP1,LGALS3BP,MICAL1,MMUT,NBN,NEFH,NQO1,PDCD4,PGP,POLR3C,PPP6R3,PRKAR1A,PTTG1IP,QKI,RNF7,SAMHD1,SCLY,SLC39A10,STAT1,TAGLN,TIMELESS,TMEM106B,TPD52L1,TUSC3,TYMS,UBE2E2,VIM	43 (20)	17
CXA-10	chemical drug		3		biased	-1.677	0.0373	0.0275	Akt,AKT1,ATF2,CXA-10,IFNA2,IFNB1,IKBKB,IRF3,JUN,MTOR,NFkB (complex),REL,RELA,SQSTM1,STAT1,STAT3,STING1,TANK,TBK1,YAP1	AHNAK,ALDH1B1,ASNS,ATG7,CCDC88A,CHEK1,DDX56,FKBP5,FTH1,GPT2,GSTZ1,HNF1A,ICA1,IDI1,IGFBP2,IRF2BP2,KEAP1,LGALS3BP,MICAL1,MMUT,NBN,NEFH,NQO1,PDCD4,PGP,POLR3C,PPP6R3,PRKAR1A,PTTG1IP,QKI,RNF7,SAMHD1,SCLY,SLC39A10,STAT1,TAGLN,TIMELESS,TMEM106B,TPD52L1,TUSC3,TYMS,UBE2E2,VIM	43 (20)	17
nitro-conjugated linoleic acid	chemical - endogenous mammalian		3		biased	-1.677	0.0373	0.0275	Akt,AKT1,ATF2,IFNA2,IFNB1,IKBKB,IRF3,JUN,MTOR,NFkB (complex),nitro-conjugated linoleic acid,REL,RELA,SQSTM1,STAT1,STAT3,STING1,TANK,TBK1,YAP1	AHNAK,ALDH1B1,ASNS,ATG7,CCDC88A,CHEK1,DDX56,FKBP5,FTH1,GPT2,GSTZ1,HNF1A,ICA1,IDI1,IGFBP2,IRF2BP2,KEAP1,LGALS3BP,MICAL1,MMUT,NBN,NEFH,NQO1,PDCD4,PGP,POLR3C,PPP6R3,PRKAR1A,PTTG1IP,QKI,RNF7,SAMHD1,SCLY,SLC39A10,STAT1,TAGLN,TIMELESS,TMEM106B,TPD52L1,TUSC3,TYMS,UBE2E2,VIM	43 (20)	17
GKAP1	other		2		biased	0.577	0.0376	0.0229	Akt,GKAP1,IRS1	A2M,ACTA2,ATG7,BID,DLK1,EGFR,FKBP5,NBN,PTTG1IP,TAGLN,TMEM106B,TUSC3	12 (3)	2	PRKG1
PID1	other		2		biased	-0.577	0.0376	0.0229	Akt,IRS1,PID1	A2M,ACTA2,ATG7,BID,DLK1,EGFR,FKBP5,NBN,PTTG1IP,TAGLN,TMEM106B,TUSC3	12 (3)	2
copper gluconate	chemical drug		2			1.134	0.0377	0.0313	26s Proteasome,copper gluconate	ATG7,EGFR,POLA1,STAT1,UNG,USP47,VIM	7 (2)	2					BRCA1,RAD50
bisperoxo(5-hydroxypyridine-2-carboxyl)oxovanadate	chemical reagent		2		biased	0.258	0.0381	0.0232	Akt,AKT1,bisperoxo(5-hydroxypyridine-2-carboxyl)oxovanadate	A2M,ACTA2,ATG7,BID,EGFR,FKBP5,MMUT,NBN,NQO1,PRKAR1A,PTTG1IP,TMEM106B,TPD52L1,TUSC3,VIM	15 (3)	2
ACSL1	enzyme	0.485	2			0.243	0.0382	0.0338	ACSL1,Akt,AMPK,IRS1,MAPK8,MAPK9	A2M,ACTA2,ATG7,BID,DLK1,EGFR,FKBP5,FTH1,LGALS3BP,LPIN1,NBN,PTTG1IP,STAT1,TAGLN,TMEM106B,TUSC3,VIM	17 (6)	5	ESR1,KLF15,TCF7L2	ACOX1,PTEN,topotecan,TP53			MTORC1
PIN4	enzyme	1.205	2		biased	0.577	0.0382	0.023	Akt,IRS1,PIN4	A2M,ACTA2,ATG7,BID,DLK1,EGFR,FKBP5,NBN,PTTG1IP,TAGLN,TMEM106B,TUSC3	12 (3)	2		PHF12
Igtp	enzyme		2			-0.832	0.0387	0.032	Akt,EIF2AK3,Igtp	A2M,ACTA2,ARFGAP1,ASNS,ATG7,BID,EGFR,FKBP5,ICA1,NBN,PTTG1IP,TMEM106B,TUSC3	13 (3)	2	PARP1	TRIM24
MUC5AC	peptidase		2			0.832	0.0387	0.0226	Akt,FLT1,MUC5AC	A2M,ACTA2,ATG7,BID,EGFR,FKBP5,NBN,PRKAR1A,PTTG1IP,SDHC,TMEM106B,TOMM22,TUSC3	13 (3)	2	CAT,ESR1,ETV5,GLI1,hydrogen peroxide,MYC,Secretase gamma,tetrachlorodibenzodioxin	POSTN
SAHM1	chemical reagent		1		biased	-0.577	0.0392	0.0431	SAHM1	NLE1,P4HA1,PUS7	3 (1)	1					ABLIM1,MYC
phenacetin	chemical drug		1		biased	1.732	0.0392	0.0365	phenacetin	A2M,S100A11,VIM	3 (1)	1		CYP1A2		CLU,GAS5,LCN2,MYC
tadalafil	chemical drug		2			1.732	0.0392	0.0234	PDE5A,PRKG1,tadalafil	ACTA2,PDE3A,TAGLN	3 (3)	2				PRKG1
GNAL	enzyme		3			0.438	0.0393	0.0448	ADCY,Akt,AMPK,ATF1,CAMK2B,Creb,CREB1,cyclic AMP,ERBB2,fluoxetine,GNAL,GSK3A,GSK3B,IGF1R,MAPK1,PPP1R1B,PRKACA,RELA,RPS6,STAT3,STK11	ADSL,ARHGAP35,BID,CACNA2D1,CCDC88A,CDK5,CHD1L,CHEK1,COX7A2,CSRP1,DCTPP1,DCX,DLK1,FMR1,FTH1,FTO,ICA1,IGFBP2,IMPACT,IRF2BP2,KIF3B,LGALS3BP,LPIN1,MPST,NBN,NDUFA4,NEFH,P4HA2,PDCD4,PDE3A,PEG10,POLA1,PPT2,PRIM1,PRIM2,PRKACB,PRKAR1A,PRSS12,RAC3,SAMHD1,SLC39A10,TAGLN,TAX1BP3,TMOD4,TUSC3,TYMS,USP19	47 (21)	16
torin1	chemical reagent		1		biased	-0.447	0.0393	0.0252	torin1	ALDH1B1,ATP6V1C1,COX6C,COX7A2,VIM	5 (1)	1				CDKN1B	AKT2,DDIT3,GFPT1,Ldh (complex),MTORC1,MTORC2,p70 S6k
collagen type i (family)	group		2		biased	0.277	0.0393	0.0194	ABCC1,Akt,collagen type i (family),PTK2B,SRC (family)	A2M,ACTA2,ATG7,BID,EGFR,FKBP5,NBN,NQO1,PTK2,PTTG1IP,STAT1,TMEM106B,TUSC3	13 (5)	4	ANGPT2,EGR1,FN1,FOXF2,INHBA,NLRP3,Pdgfr	adefovir dipivoxil,Crm197,NREP,PARP1,plerixafor,TGFBR2,TP53		TWIST1,ZEB1
creatine	chemical - endogenous mammalian		2			-1.387	0.0393	0.0287	Akt,AMPK,creatine,Gsk3,p70 S6k	A2M,ACTA2,ATG7,BID,FKBP5,LPIN1,NBN,PDCD4,PTTG1IP,STAT1,TMEM106B,TUSC3,VIM	13 (5)	4	cyanamide,gentamicin C			GDP,NAD+,p70 S6k
ELAVL1	other	1.014	1		biased	1.633	0.0394	0.0288	ELAVL1	ACTA2,EIF4ENIF1,LGALS3BP,PDCD4,STAT1,VIM	6 (1)	1	BRCA1	miR-125b-5p (and other miRNAs w/seed CCCUGAG),mir-133,PI3K (family)		ACTA2,CCNA2,CCNE1,CDKN1A,MYOD1,TP53,XIAP	mir-15,mir-8,PROM1,TP63
mir-7	microRNA		3		biased	-0.426	0.0396	0.0434	Akt,EIF4E,MDM2,Mek,mir-7,MMP3,MMP9,RAS,RPS6	A2M,ACTA2,ATG7,ATXN2,CLP1,DDX56,EGFR,FKBP5,KLF13,LGALS3BP,NBN,NQO1,PDCD4,PTTG1IP,PUS7,RAC3,STAT1,TMEM106B,TP53I3,TUSC3,UNG,ZPR1	22 (9)	7	hydrogen peroxide,MYC				p70 S6k
L-alanine	chemical - endogenous mammalian		2	Inhibited		-2	0.0403	0.0382	L-alanine,p70 S6k,PRKAA	FKBP5,PDCD4,STAT1,VIM	4 (3)	2				CCNE1,CDKN1A,p70 S6k,PRKAA
TRIB3	kinase		2		biased	-1.48	0.0405	0.0337	Akt,AKT1,AMPK,ATF4,CEBPB,DDIT3,Jnk,MTOR,Notch,RELA,TRIB3,TWIST1	A2M,ASF1A,ASNS,ATG7,BID,CBX2,CHEK1,DCTPP1,FKBP5,GSTZ1,HNF1A,ICA1,IGFBP2,IRF2BP2,LPIN1,MFGE8,MICAL1,MMUT,NEFH,NQO1,PGP,PRIM2,PRKAR1A,PTTG1IP,QKI,S100A11,SAMHD1,SEPTIN3,TAGLN,TCEAL5,TENM4,TIMELESS,TMEM106B,TPD52L1,TUSC3,UNG,XRCC6	37 (12)	12	1-methyl-4-phenylpyridinium,COP1,hydrogen peroxide,LINC00963,UCP1	ACOX1,ESR1,HDL-cholesterol,TP53,TWNK		TWIST1	CDC25A
BAG1	other		1		biased	-1.414	0.0406	0.0288	BAG1	EGFR,FKBP5	2 (1)	1	MYC	alvocidib,caffeic acid phenethyl ester,trichostatin A		CDKN1A,PARK7,PLAU
FZD8	G-protein coupled receptor		1			0	0.0406	0.0366	FZD8	ACTA2,VIM	2 (1)	1	metribolone			ACTA2,FN1,TP53
MUC4	other		1		biased	1.414	0.0406	0.028	MUC4	EGFR,VIM	2 (1)	1	ETV4,trichostatin A			CDKN1A,CDKN1B,TWIST1	RB1
STAP2	other		1		biased	0	0.0406	0.0261	STAP2	EGFR,PTK2	2 (1)	1	Ctbp,UCP1	BCL3		MYC
alpelisib	chemical drug		2		biased	-0.277	0.0406	0.0229	Akt,alpelisib,PI3K (family),PIK3CA	A2M,ACTA2,ATG7,BID,EGFR,FKBP5,FTH1,NBN,NQO1,PTTG1IP,TMEM106B,TUSC3,VIM	13 (4)	3					PI3K (family)
GAS5	other		2			0.577	0.0408	0.0311	Akt,AKT1,GAS5,GSK3B,MTOR,NFKBIA,PI3K (family),RELA	ACTA2,ATG7,BID,FKBP5,FTH1,FTO,GSTZ1,HNF1A,ICA1,IRF2BP2,KIF3B,MFGE8,MICAL1,MMUT,NBN,NEFH,NQO1,PGP,PRKAR1A,PTTG1IP,QKI,SERINC1,TMEM106B,TPD52L1,TUSC3,XRCC5,XRCC6	27 (8)	8	fenamic acid,gentamicin C,hexachlorobenzene,nitrofurantoin,phenacetin,phenylbutazone,puromycin aminonucleoside,triamterene			ACTA2,CDKN1B,PTEN	CCNB1,CDK4,MYC,PI3K (family)
MLST8	other	0.635	2			0	0.041	0.0237	Akt,IRS1,MLST8,MTOR,p70 S6k	A2M,ACTA2,ATG7,BID,DLK1,FKBP5,GSTZ1,HNF1A,MICAL1,NBN,PDCD4,PGP,PTTG1IP,TAGLN,TMEM106B,TUSC3	16 (5)	4	OTUD7B	FKBP1A		p70 S6k	ATG13
Pdpk	group		2		biased	0.258	0.0415	0.0265	Akt,AKT1,Pdpk,PDPK1	A2M,ACTA2,ATG7,BID,EGFR,FKBP5,MMUT,NBN,NQO1,PRKAR1A,PTTG1IP,TMEM106B,TPD52L1,TUSC3,VIM	15 (4)	3	phosphatidylinositol-3,4,5-triphosphate			H2AX
PLCL1	enzyme		2		biased	0	0.0415	0.0243	Akt,AKT1,AKT2,PLCL1	A2M,ACTA2,ATG7,BID,EGFR,FKBP5,MMUT,NBN,NQO1,PDCD4,PRKAR1A,PTTG1IP,TMEM106B,TPD52L1,TUSC3,VIM	16 (4)	3				AKT2	UCP1
AKT2	kinase		1		biased	0.577	0.0416	0.0442	AKT2	ACTA2,PDCD4,VIM	3 (1)	1	BCKDHA,CCNE1,GIT1,lysophosphatidic acid,MTORC2,PDPK1,phosphatidylinositol 3,4-diphosphate,phosphatidylinositol-3,4,5-triphosphate,PLCL1,TP53BP2	ciglitazone,enzastaurin,fulvestrant,geldanamycin,torin1,trichostatin A,triciribine		ACTA2,PRL,XIAP	FOXO3,mir-8
HES3	transcription regulator		1			0.577	0.0416	0.0437	HES3	GOLPH3,MFGE8,MPZL1	3 (1)	1				PAX5	NEFL
ROCK	group		1		biased	1.732	0.0416	0.0283	ROCK	ACTA2,DES,TAGLN	3 (1)	1	GNA13,lysophosphatidic acid,NOX1,PRKG1,sphingosine-1-phosphate	AT13148,H-8		ACTA2,CDKN1B,MYC,MYLPF,PTEN,SRF
MYOD1	transcription regulator		2			0	0.0417	0.0411	Akt,CCND1,DMD,E2f,MAPK14,MAPK8,MEF2C,MYOD1,P38 MAPK	A2M,ACTA2,AHNAK,BID,C11orf58,DES,FAM120A,FKBP5,FTH1,LPIN1,MAP2K6,NBN,POLA1,PRIM2,PTK2,PTTG1IP,QKI,STAM,STAT1,TAGLN,TMEM106B,TP53I3,TUSC3,TYMS,VIM,VLDLR	26 (9)	9	CAMK4,CDKN1B,CDKN1C,ELAVL1,ROCK2,SOX4,SRF,THRA,trichostatin A	ANGPT2,CDK4,ciglitazone,FBXO32,FOXO3,Ifi202b,latrunculin B,TWIST1		ACTA2,ACTC1,BRCA1,CCNE1,Cdc2,COL4A1,ESR1,MYLPF,Rb,TOP1,ZEB1	ETV4,POSTN,UCP1
ACOX1	enzyme	-0.123	1			0.816	0.0418	0.0425	ACOX1	EGFR,IGFBP2,IMPACT,LGALS3BP,LHPP,MFGE8	6 (1)	1	clofibrate,KLF15,oxadiazon,PRKAA,TFAM,tiadenol	ESR1,KLF5,nitrofurantoin,PTEN,SIRT5		ATM,CYP1A2,H2AX,hydrogen peroxide,SLC37A4	ACSL1,CAT,CDKN1A,DDIT3,LCN2,TRIB3
mir-8	microRNA		1	Inhibited	biased	-2.646	0.0418	0.0314	mir-8	ACTA2,EGFR,FTH1,MSN,PTK2,QKI,VIM	7 (1)	1	CDK4,INHBA,RB1,RBL1	AKT2,caffeic acid phenethyl ester,ELAVL1,MEG3,TP63		CDKN1A	ACTA2,ATG5,CDC25A,CDC27,FN1,GNA13,PLAG1,PROM1,PTEN,ROCK2,XIAP
TWNK	enzyme	1.261	2			1	0.0421	0.0335	PRKAA,TWNK	ASNS,FKBP5,STAT1,VIM	4 (2)	2					DDIT3,PRKAA,TRIB3
Gd3+	chemical - endogenous mammalian		2			-0.2	0.0425	0.0421	AKT1,CASR,Gd3+,GSK3B,MAPK1,P38 MAPK,PTK2B,RELA	A2M,ACTA2,ATG7,DCTPP1,DES,EGFR,FTO,ICA1,IRF2BP2,KEAP1,KIF3B,LGALS3BP,MMUT,NEFH,NQO1,PPT2,PRKAR1A,PRSS12,PTK2,SAMHD1,STAT1,TP53I3,TPD52L1,TYMS,VLDLR	25 (8)	7
farnesyltransferase inhibitor	chemical drug		2		biased	0.277	0.0439	0.0288	Akt,farnesyltransferase inhibitor,RAS	A2M,ACTA2,ATG7,BID,EGFR,FKBP5,NBN,PDCD4,PTTG1IP,STAT1,TMEM106B,TUSC3,VIM	13 (3)	2				CDKN1A
SMARCA2	transcription regulator	0.929	1		biased	1.732	0.0441	0.0429	SMARCA2	DES,FKBP5,TAGLN	3 (1)	1	CRTC2	KDM5B		ESR1
SPHK1	kinase		1		biased	1.732	0.0441	0.0159	SPHK1	ACTA2,MAP2K6,TAGLN	3 (1)	1	hydrogen peroxide,latrunculin B,lysophosphatidic acid,PF4,trichostatin A,TWIST1	miR-1-3p (and other miRNAs w/seed GGAAUGU)		ACTA2,BCR-ABL1,BIRC2,EGR1,FN1	CDKN1A,DDIT3
SLC30A7	transporter	0.969	2		biased	0.258	0.0445	0.03	Akt,AKT1,SLC30A7	A2M,ACTA2,ATG7,BID,EGFR,FKBP5,MMUT,NBN,NQO1,PRKAR1A,PTTG1IP,TMEM106B,TPD52L1,TUSC3,VIM	15 (3)	2		mir-96			5-hydroxyeicosatetraenoic acid
YM-024	chemical - kinase inhibitor		2		biased	-0.258	0.0445	0.0273	Akt,AKT1,PIK3CA,YM-024	A2M,ACTA2,ATG7,BID,EGFR,FKBP5,MMUT,NBN,NQO1,PRKAR1A,PTTG1IP,TMEM106B,TPD52L1,TUSC3,VIM	15 (4)	3
ARID1A	transcription regulator	0.731	2			1.698	0.0446	0.0281	Akt,ARID1A,NR3C1	A2M,ACTA2,ATG7,BID,EGFR,FKBP5,GLCCI1,GLUL,KLF13,LPIN1,NBN,NQO1,PRPH,PTTG1IP,STK39,TMEM106B,TUSC3	17 (3)	2		miR-1-3p (and other miRNAs w/seed GGAAUGU)		Cdc2,CDKN1A,TCF7L2
buparlisib	chemical drug		2			-0.447	0.0447	0.0321	Akt,AKT1,buparlisib,MTOR,PI3K (family),PIK3CA,PIK3CG	A2M,ACTA2,BID,EGFR,FKBP5,FTH1,GSTZ1,HNF1A,MICAL1,MMUT,NBN,NQO1,PGP,PRKAR1A,PTTG1IP,STAT1,TMEM106B,TPD52L1,TUSC3,VIM	20 (7)	6					BRCA1,PI3K (family),PIK3CB
HULC	other		1			0	0.0448	0.0407	HULC	ATG7,VIM	2 (1)	1		trichostatin A		ZEB1
ethoxyquin	chemical toxicant		1		biased	0	0.0448	0.0293	ethoxyquin	FTH1,NQO1	2 (1)	1				CYP1A2
ANGPT2	growth factor		1		biased	1.134	0.045	0.0354	ANGPT2	ACTA2,EIF1,MFGE8,PDCD4,POLA1,ST13,VIM	7 (1)	1	MYC	bevacizumab,enalapril,PTEN,RB1,TNFSF10		ACTA2,calpain,CAT,CDKN1A,collagen type i (family),DDIT3,DNAJB4,FN1,hydrogen peroxide,KLF5,MAPK10,NOX1,p70 S6k,PI3K (family),PI3K p85,PLAU,POSTN,TOP1,TP53,XRCC1	FOXO3,MYOD1
mir-149	microRNA		2	Inhibited	biased	-2.324	0.0452	0.0319	AKT1,E2F1,mir-149,PTK2,PXN	ACTA2,ATG7,BID,CHEK1,MMUT,NQO1,P4HA1,POLA1,PRIM2,PRKAR1A,PTK2,QKI,TPD52L1,TYMS,UNG	15 (5)	4					GIT1
ANTXR2	transmembrane receptor		3			1.387	0.0453	0.0445	ADCY,Akt,AMPK,ANTXR2,Creb,CXCL12,cyclic AMP,Jnk,MAPK1,MMP14,P38 MAPK,RAC1,RELA,STAT3,STK11,TGFB1	ADI1,ADSL,AHNAK,ASNS,BID,CCDC88A,CDK5,CHEK1,CHMP7,CNN2,COX7A2,CSRP1,DCTPP1,DES,FAM3C,FMR1,FTH1,HNF1A,ICA1,IGFBP2,IRF2BP2,LPIN1,MELTF,MPST,MSN,NBN,NDUFA4,NEFH,NQO1,P4HA1,PDCD4,PPT2,PRIM2,PRKAR1A,PRSS12,PTTG1IP,QKI,RAC3,S100A11,SLC39A10,TAX1BP3,TENM4,TJP2,TMEM106B,TMOD4,TP53I3,TUSC3,USP19,VIM,VLDLR,WNK1,XRCC5	52 (16)	14
ETV5	transcription regulator		1	Inhibited		-2	0.0457	0.0346	ETV5	AHNAK,MSN,QKI,SAMHD1	4 (1)	1		COP1,LAMC1,Laminin (complex)		FN1,LCN2,MUC5AC,TWIST1,ZEB1
IKZF1	transcription regulator		2			-0.209	0.0459	0.0429	Akt,HES1,IKZF1,PRKAA,STK11	A2M,ACTA2,ADSL,ANKFY1,ATG7,BID,COX7A2,DCTPP1,DLK1,EGFR,ISL1,MPST,NBN,NDUFA4,PRIM2,PTTG1IP,STAT1,TAGLN,TMEM106B,TUSC3,TYMS,USP19,VIM	23 (5)	5	trichostatin A	ASCL1		CDKN1A,CDKN1B,PAX5,PREP,PRKAA	AXL,NCAM1
aurothioglucose	chemical drug		2			-0.905	0.0461	0.0326	aurothioglucose,CPT1B,RAC1,TXNRD1	ACTA2,BID,EIF4E2,EXOC7,LPIN1,NDUFA4,NQO1,PDE3A,PRKACB,PRKAR1A,RAC3	11 (4)	4
LGR4	transmembrane receptor		1		biased	1.732	0.0466	0.0282	LGR4	GLUL,LHPP,VIM	3 (1)	1	hydrogen peroxide	CDKN1B		CYP1A2,MYC,TWIST1,ZEB1
IL4I1	enzyme		2			0.577	0.0466	0.0349	Akt,IL4I1,p70 S6k,PTPN6	A2M,ACTA2,ATG7,BID,EGFR,FKBP5,NBN,PDCD4,PTTG1IP,TMEM106B,TUSC3,VIM	12 (4)	3	CD40LG,LINC00963,RORC	TP53		hydrogen peroxide	p70 S6k
PROM1	other		2		biased	0	0.0468	0.031	Akt,PI3K (family),PROM1,PTK2,SMAD2,SRC,SRC (family)	A2M,ACTA2,ATG7,BID,EGFR,FKBP5,FTH1,IDI1,NBN,NQO1,P4HA1,PTTG1IP,STAT1,TMEM106B,TUSC3,VIM	16 (7)	7	ESR1,FRS2,MYC,RB1,TWIST1	capivasertib,ELAVL1,glutamine,JNK-IN-8,miR-125b-5p (and other miRNAs w/seed CCCUGAG),miR-145-5p (and other miRNAs w/seed UCCAGUU),mir-8,THRA		PI3K (family)
GLIPR1	other		2	Activated	biased	3.053	0.0469	0.0302	CTNNB1,GLIPR1,MYC	ABCF3,ACTA2,BZW2,DCTPP1,DLK1,DNPH1,EGFR,FTH1,GLUL,HNF1A,HSPA14,IDI1,IMPACT,ISL1,MSN,NQO1,PDCD4,PEG10,POLDIP3,PRKACB,PRPH,PUS7,RGPD4 (includes others),RPS19BP1,RPS26,STAT1,SUMO3,TP53I3,TYMS,VIM,VLDLR	31 (3)	2	SRF,TP53				MYC
PTTG1	transcription regulator		1		biased	-1	0.0476	0.0442	PTTG1	CHEK1,UNG,VIM,XRCC6	4 (1)	1	ESR1,estrogen	AG490,ATP7B,fulvestrant,NLRP3,Rb,THRA		MYC	APEX1,ATM,CDKN1A,CDKN2D,FANCG,RAD50
pyridoxal phosphate	chemical - endogenous mammalian		2	Activated		2.111	0.0477	0.0434	CBS/CBSL,FASN,NR3C1,pyridoxal phosphate	ACTA2,FKBP5,GLCCI1,GLUL,KLF13,LPIN1,NQO1,PRPH,STK39,UNG,VIM	11 (4)	3
ATP7B	transporter	0.898	2		biased	0.577	0.0481	0.0343	Akt,ATP7B	A2M,ACTA2,ATG7,BID,EGFR,FKBP5,IDI1,LPIN1,NBN,PTTG1IP,TMEM106B,TUSC3	12 (2)	2		CLU			CDC20,PRKAA,PTTG1
COL4A1	other		2		biased	0	0.0489	0.0284	Akt,COL4A1,PTK2,PXN	A2M,ACTA2,ATG7,BID,EGFR,FKBP5,NBN,P4HA1,PTK2,PTTG1IP,TMEM106B,TUSC3	12 (4)	3	dimethylnitrosamine,MYOD1,NORAD,TP53,TP63	CDKN1A,enalapril,FOXO3,HMGA1,let-7a-5p (and other miRNAs w/seed GAGGUAG),MYC,verteporfin
Z-360	chemical drug		3			0	0.0491	0.0431	Akt,AKT1,CCKBR,Focal adhesion kinase,GRIN2B,GSK3B,MAP2K5,P38 MAPK,PI3K (family),PXN,SRC,STAT3,Z-360	ATG7,BID,CCDC88A,CHEK1,DES,EGFR,FKBP5,FTH1,FTO,IDI1,KIF3B,MMUT,NBN,NQO1,PDE3A,PRKAR1A,PTK2,PTTG1IP,SLC39A10,TAGLN,TMEM106B,TP53I3,TPD52L1,TUSC3,VIM,VLDLR	26 (13)	10
NOTCH2	transcription regulator		1		biased	1.732	0.0492	0.042	NOTCH2	ACTA2,DES,TAGLN	3 (1)	1		miR-1-3p (and other miRNAs w/seed GGAAUGU),YY1		ACTA2,HES5,PTEN,TP53	ASCL1,CDKN1B,Lh,PDPK1
PDGF-AA	complex		1		biased	0	0.0492	0.048	PDGF-AA	ACTA2,VIM	2 (1)	1				ACTA2,CDKN1A,Pdgfr
PKNOX2	transcription regulator		1		biased	0	0.0492	0.0461	PKNOX2	STAT1,VIM	2 (1)	1				CDKN1A,EGR1,ESR1,TP53
PTAFR	G-protein coupled receptor		1		biased	1.414	0.0492	0.0199	PTAFR	EGFR,VIM	2 (1)	1	estrogen,THRA			MYC,ZEB1
XIAP	enzyme		1		biased	0	0.0492	0.0304	XIAP	COMMD1,TXN2	2 (1)	1	48s,AKT2,CAT,CD40LG,ELAVL1,FN1,PI3K (family),TCF7L2	alvocidib,BIRC2,caffeic acid phenethyl ester,FKBP1A,mir-8,sepantronium,TNFSF10,XAF1		CDKN1A,CDKN1B,MAPK10,MYC	PTEN
FBXO32	enzyme		2	Inhibited	biased	-2.556	0.0495	0.0371	FBXO32,MYC,MYOD1	ABCF3,ACTA2,ASF1A,BCAT2,BZW2,DCTPP1,DES,DNPH1,FTH1,HSPA14,IMPACT,MSN,NQO1,PDCD4,PEG10,POLDIP3,PRKACB,PRPH,PTK2,PUS7,RGPD4 (includes others),RPS19BP1,RPS26,STAM,STAT1,SUMO3,TP53I3,TYMS,VIM,VLDLR	30 (3)	3	FOXO3,hydrogen peroxide,KAT2A,TCF7L2,USP19	PI3K (family),UCP1		CDKN1B,PRKCZ	KLF5,MYOD1
CLU	other		2			-0.164	0.0501	0.045	Akt,AKT1,CLU,GSK3B,MAPK1,MMP3,NFkB (complex),P38 MAPK,SERPINE1,SP1,STAT3	ALDH1B1,ASNS,ATXN2,CCDC88A,CHEK1,CLP1,DES,DLK1,FKBP5,FTH1,FTO,IGFBP2,ISL1,KIF3B,LGALS3BP,MMUT,NBN,NQO1,PDHX,PPT2,PRKAR1A,PRSS12,PTK2,PTTG1IP,QKI,RAC3,SAMHD1,SCLY,SLC39A10,TAF6,TAGLN,TMEM106B,TP53I3,TPD52L1,TUSC3,XRCC5,XRCC6	37 (11)	10	ATM,EGR1,enalapril,fenamic acid,gentamicin C,GLI1,hexachlorobenzene,hydrogen peroxide,lomustine,metribolone,nitrofurantoin,phenacetin,phenylbutazone,PRL,puromycin aminonucleoside,triamterene,trichostatin A,TWIST1	estrogen,H2AX,MDC1,MYC			ATP7B,CDKN1A,NOX1
(±)-2-hydroxyoleic acid	chemical drug		2			-0.426	0.0502	0.0373	(±)-2-hydroxyoleic acid,Akt,MAPK1,Mek,Raf	A2M,ACTA2,ATG7,BID,EGFR,FKBP5,LGALS3BP,NBN,NQO1,PPT2,PRKAR1A,PRSS12,PTTG1IP,PUS7,QKI,SAMHD1,STAT1,TAGLN,TMEM106B,TUSC3,UNG,VIM	22 (5)	5				CDKN1A,PRKAR1A	ROCK2
vildagliptin	chemical drug		2		biased	-0.258	0.0504	0.032	Akt,AKT1,PRKAA,vildagliptin	A2M,ACTA2,ATG7,BID,EGFR,FKBP5,MMUT,NBN,NQO1,PRKAR1A,PTTG1IP,STAT1,TMEM106B,TPD52L1,TUSC3	15 (4)	3				PRKAA
ASCL1	transcription regulator		2			-1.414	0.0505	0.0342	ASCL1,YAP1	ACTA2,CDK5,DCX,EGFR,ISL1,TAGLN,TYMS,VIM	8 (2)	2	MYC	CHD8,NOTCH2		CDKN1A,HES5,mir-375,TLX1	IKZF1
panulisib	chemical drug		2		biased	-0.302	0.051	0.0297	ACVRL1,MTOR,panulisib,PI3K (family)	ACTA2,ATG7,EGFR,FTH1,GSTZ1,HNF1A,MICAL1,NQO1,PGP,STAT1,TAGLN	11 (4)	3					PI3K (family)
malathion	chemical drug		2	Inhibited		-2.236	0.0512	0.0299	CAT,GSR,malathion	ATG7,LPIN1,NQO1,TAGLN,VIM	5 (3)	2				CAT
TFAM	transcription regulator	0.783	2		biased	0.577	0.0512	0.0339	Akt,IRS1,TFAM	A2M,ACTA2,ATG7,BID,DLK1,EGFR,FKBP5,NBN,PTTG1IP,TAGLN,TMEM106B,TUSC3	12 (3)	2	H2AX,NRF1,TP53	hydrogen peroxide		ACOX1
MRN	complex		2			1	0.0515	0.0317	ATM,MRN,RPA1	CHEK1,LPIN1,TPD52L1,XRCC5	4 (3)	2				ATM
glutamine	chemical - endogenous mammalian		1		biased	0	0.0515	0.0318	glutamine	ACTA2,ASNS,IGFBP2,VIM	4 (1)	1	BCR-ABL1,CB-5083,PRKAR1A	GGT1,hydrogen peroxide		ACTA2,ACTC1,FN1,GFPT1,malonyl-coenzyme A,MTORC1,p70 S6k	DDIT3,PROM1,TP53
EIF4EBP2	translation regulator		2			0.655	0.0515	0.0459	Akt,EIF4E,EIF4EBP2,STAT3	A2M,ACTA2,ATG7,BID,CCDC88A,CHEK1,DDX56,EGFR,FKBP5,KLF13,LGALS3BP,NBN,PTK2,PTTG1IP,SLC39A10,STAT1,TAGLN,TMEM106B,TUSC3,VIM,ZPR1	21 (4)	3		miR-145-5p (and other miRNAs w/seed UCCAGUU)			EGR1
SLC37A4	transporter		2		biased	-0.707	0.0516	0.0367	DDIT3,HSPA5,MMP2,SLC37A4	ASNS,DCTPP1,EGFR,IDI1,NQO1,TENM4,UNG,VIM	8 (4)	3	ACOX1,metribolone				DDIT3
L-threonine	chemical - endogenous mammalian		2			0.962	0.0517	0.031	Akt,ERK,Jnk,L-threonine,MTOR,P38 MAPK,p70 S6k,PI3K (complex),RICTOR,RPTOR	ACTA2,ATP6V1C1,BID,COX7A2,DES,FKBP5,GSTZ1,HNF1A,IDI1,IGFBP2,LHPP,MICAL1,NBN,NDUFA4,NQO1,PDCD4,PGP,PTK2,PTTG1IP,RPS26,RSL24D1,SDHC,STAT1,TMEM106B,TP53I3,TUSC3,VLDLR	27 (10)	9	PDPK1,UCP1			CCNE1,MYC,p70 S6k
fulvestrant	chemical drug		1			0.333	0.0522	0.0266	fulvestrant	EGFR,FNTA,GAB2,MAP2K6,NQO1,PDCD4,PRIM1,TIMELESS,USP19	9 (1)	1				CCNB1,CDKN1A,CDKN1B,FOLH1,NRP1,PARP1,PAX5,RB1,TP53,ZEB1	AKT2,AXL,BARD1,BLM,CCNA2,CCNE1,CDC20,CDC25A,CDK4,CHAF1A,EGR1,ESR1,FKBP1A,H2AX,MAPK10,MCM7,MYC,POLA2,PRL,PTEN,PTTG1,RBL1,UGT2B15,USP19
Max-Myc	complex		2	Activated	biased	2.887	0.0526	0.0408	CDKN1B,MAX,Max-Myc,MYC	ABCF3,BZW2,DCTPP1,DNPH1,FTH1,HSPA14,IMPACT,MSN,NQO1,PDCD4,PEG10,POLDIP3,PPT2,PRKACB,PRPH,PTK2,PUS7,RGPD4 (includes others),RPS19BP1,RPS26,STAT1,SUMO3,TENM4,TP53I3,TYMS,VIM,VLDLR	27 (4)	3					CDKN1B
3-nitrobenzanthrone	chemical toxicant		1		biased	-1	0.0528	0.0379	3-nitrobenzanthrone	NQO1	1 (1)	1	SULT1A1			CYP1A1,CYP1A2
BB-2116	chemical - protease inhibitor		1		biased	-1	0.0528	0.0483	BB-2116	EGFR	1 (1)	1
CNTN1	enzyme	0.209	1		biased	1	0.0528	0.0366	CNTN1	CNTNAP1	1 (1)	1	trichostatin A
FTL	enzyme		1		biased	-1	0.0528	0.048	FTL	FTH1	1 (1)	1	arsenic,caffeic acid phenethyl ester,CARM1,EGR1	CD 437,FTMT,mir-133
FTMT	enzyme		1		biased	-1	0.0528	0.0462	FTMT	FTH1	1 (1)	1					FTL
Gpcr	group		1		biased	1	0.0528	0.0325	Gpcr	EGFR	1 (1)	1	lysophosphatidic acid			GNA13,MTORC1,Pdgfr
HNRNPF	other	0.654	1		biased	1	0.0528	0.0319	HNRNPF	LPIN1	1 (1)	1	FN1	KLF3
Hnf3	group		1		biased	1	0.0528	0.0499	Hnf3	HNF1A	1 (1)	1
NRG2	growth factor		1		biased	1	0.0528	0.0397	NRG2	EGFR	1 (1)	1				RB1
PF-670462	chemical - kinase inhibitor		1		biased	-1	0.0528	0.0448	PF-670462	WNK1	1 (1)	1
PPP2R2C	phosphatase		1		biased	-1	0.0528	0.0299	PPP2R2C	NEFH	1 (1)	1	ATM				CDKN1B
SEMA3D	other		1		biased	-1	0.0528	0.0397	SEMA3D	EGFR	1 (1)	1
SYF2	other	1.176	1		biased	1	0.0528	0.0396	SYF2	POLA1	1 (1)	1				ATM	CDKN1A,RBL1
Stat1-Stat3	complex		1		biased	1	0.0528	0.0234	Stat1-Stat3	A2M	1 (1)	1
TTI-101	chemical drug		1		biased	-1	0.0528	0.034	TTI-101	ACTA2	1 (1)	1					ACTA2
UGT2B15	enzyme		1		biased	-1	0.0528	0.0479	UGT2B15	FKBP5	1 (1)	1		fulvestrant,metribolone,miR-125b-5p (and other miRNAs w/seed CCCUGAG)
UGT2B17	enzyme		1		biased	-1	0.0528	0.0479	UGT2B17	FKBP5	1 (1)	1		miR-125b-5p (and other miRNAs w/seed CCCUGAG)
Yap1	transcription regulator		1		biased	-1	0.0528	0.0479	Yap1	TAGLN	1 (1)	1		CUL7
compound SI-1	chemical reagent		1		biased	-1	0.0528	0.0458	compound SI-1	FKBP5	1 (1)	1					NKX3-1
compound SI-2	chemical reagent		1		biased	-1	0.0528	0.0458	compound SI-2	FKBP5	1 (1)	1					NKX3-1
hyperoside	chemical - endogenous non-mammalian		1		biased	-1	0.0528	0.0387	hyperoside	QKI	1 (1)	1
incyclinide	chemical drug		1		biased	1	0.0528	0.0228	incyclinide	TYMS	1 (1)	1
mir-574	microRNA		1		biased	-1	0.0528	0.0239	mir-574	QKI	1 (1)	1		TCF7L2			TP63
NEK1	kinase	1.992	2			-1.342	0.0528	0.0388	NEK1,TAZ,VHL	FTH1,HNF1A,TAGLN,VIM,VLDLR	5 (3)	2	ESR1,hydrogen peroxide
vinorelbine	chemical drug		2			-0.577	0.0528	0.04	AMPK,STK11,vinorelbine	A2M,ADSL,COX7A2,DCTPP1,LPIN1,MPST,NDUFA4,PRIM2,STAT1,TYMS,USP19,VIM	12 (3)	2
GHSR	G-protein coupled receptor		2			-0.832	0.0533	0.0401	Akt,AMPK,GHSR,MMP2	A2M,ACTA2,ATG7,BID,EGFR,FKBP5,LPIN1,NBN,PTTG1IP,STAT1,TMEM106B,TUSC3,VIM	13 (4)	3		CD 437
4-(2-aminoethyl)benzenesulfonylfluoride	chemical - protease inhibitor		2			0.302	0.0535	0.0383	4-(2-aminoethyl)benzenesulfonylfluoride,IRF3,Jnk,NADPH oxidase	A2M,ACTA2,AHNAK,ATG7,EGFR,NQO1,POLR3C,PTK2,STAT1,TAGLN,VIM	11 (4)	4				CDKN1A	DDIT3,FN1
NOX1	enzyme		1		biased	1.414	0.0538	0.0343	NOX1	EGFR,NQO1	2 (1)	1	ANGPT2,H2AX	butylated hydroxyanisol,candesartan cilexetil,ciglitazone,CLU		ROCK	CAT
ilomastat	chemical drug		1			-1.414	0.0538	0.0136	ilomastat	ACTA2,EGFR	2 (1)	1					ACTA2
SENP3	peptidase	0.565	2	Activated	biased	3.162	0.0547	0.049	NR3C1,SENP3	FKBP5,GLCCI1,GLUL,KLF13,LPIN1,NQO1,PRPH,SAMHD1,STAT1,STK39	10 (2)	2	CDK4,hydrogen peroxide			TNFSF10,XAF1
Schiff base zinc (II) derivative complex	chemical reagent		2			-1.633	0.0549	0.0296	CAT,nitric oxide,Schiff base zinc (II) derivative complex	ATG7,FTH1,NQO1,TAGLN,TP53I3,VIM	6 (3)	2				CAT
guanidine	chemical drug		2			-1.633	0.0549	0.035	AMPK,guanidine,SERPINE1	ACTA2,DLK1,LPIN1,STAT1,TAF6,VIM	6 (3)	2				hydrogen peroxide
malonyl-coenzyme A	chemical - endogenous mammalian		3			-1.512	0.0551	0.0388	Akt,CPT1A,CPT1B,FASN,Hdac,Jnk,malonyl-coenzyme A,NFkB (complex),P38 MAPK,PXN	ACTA2,ALDH1B1,DES,EIF4E2,EXOC7,FKBP5,FTH1,IGFBP2,ISL1,NBN,NDUFA4,NQO1,PDE3A,PRKACB,PRKAR1A,PTK2,PTTG1IP,SCLY,SMARCD3,STAT1,TIMELESS,TMEM106B,TP53I3,TUSC3,VIM,VLDLR,XRCC5,XRCC6	28 (10)	8	glutamine
SNX5	transporter		2		biased	1.667	0.0552	0.0368	AKT1,HGS,IRS1,SNX5	ACTA2,DLK1,MMUT,NQO1,PRKAR1A,STAM,TAGLN,TPD52L1,VIM	9 (4)	3	TP53
4-methylnitrosoamino-1-(3-pyridinyl)-1-butanone	chemical toxicant		2	Activated	biased	4.036	0.0553	0.0461	4-methylnitrosoamino-1-(3-pyridinyl)-1-butanone,Akt,AKT1,Creb,ESR2,FOXO1,GSK3A,GSK3B,MAPK1,MTOR,MYC,NFkB (complex),TSC2,Vegf	ABCF3,ALDH1B1,ASNS,BZW2,CHEK1,CSRP1,DCTPP1,DNPH1,EGFR,FTO,GSTZ1,HNF1A,HSPA14,IGFBP2,IMPACT,ISL1,KIF3B,LGALS3BP,MICAL1,MMUT,MSN,NBN,NDUFA4,NQO1,PDCD4,PEG10,PGP,POLDIP3,PPAN,PPT2,PRKACB,PRKAR1A,PRPH,PRSS12,PTK2,PTTG1IP,PUS7,QKI,RGPD4 (includes others),RPS19BP1,RPS26,S100A11,SAMHD1,SCLY,SUMO3,TAGLN,TENM4,TIMELESS,TMEM106B,TMOD4,TP53I3,TPD52L1,TUSC3,TYMS,USP19,VIM,VLDLR,XRCC5,XRCC6	59 (14)	14				calpain,CDKN1A,DNMT1,MYC,PDPK1	TP53
CRTC2	other		2		biased	0	0.0553	0.0381	Akt,AKT1,CRTC2,MTOR	A2M,ACTA2,ATG7,BID,FKBP5,GSTZ1,HNF1A,MICAL1,MMUT,NBN,NQO1,PGP,PRKAR1A,PTTG1IP,TMEM106B,TPD52L1,TUSC3,VIM	18 (4)	3	calyculin A,TSC1			MYC,SMARCA2
DDIT3	transcription regulator		1			1.342	0.0561	0.047	DDIT3	ASNS,DCTPP1,TENM4,UNG,VIM	5 (1)	1	1-methyl-4-phenylpyridinium,48s,8-chlorophenylthio-adenosine 3',5'-cyclic monophosphate,ANGPT2,arginine,arsenic,bardoxolone,BRCA1,calpain,capsaicin,CB-5083,Cd2+,eflornithine,FOXO3,hydrogen peroxide,KDM5B,LINC00963,nitrofurantoin,NORAD,PI3K (family),sorafenib,TP53,UCP1	4-(2-aminoethyl)benzenesulfonylfluoride,ACOX1,alvocidib,caffeic acid phenethyl ester,CCNK,glutamine,HMGA1,MYC,RB1,SEL1L,SLC37A4,SPHK1,torin1,TSC1,TWNK,USP19		ATG5,CHAF1A,LCN2	NDRG1
Cohesin	complex		3	Activated	biased	2.191	0.0563	0.0385	Cohesin,MYC,RAD21,RELA,STAG2	A2M,ABCF3,ACTA2,BZW2,DCTPP1,DNPH1,FTH1,HSPA14,ICA1,IMPACT,IRF2BP2,MSN,NEFH,NQO1,PDCD4,PEG10,POLDIP3,PRKACB,PRPH,PUS7,QKI,RGPD4 (includes others),RPS19BP1,RPS26,STAT1,SUMO3,TP53I3,TYMS,VIM,VLDLR	30 (5)	3
(-)-arctigenin	chemical reagent		2			1.512	0.0565	0.0411	(-)-arctigenin,Akt,AMPK,ATF2,ERK1/2,MAPK1,MTOR,NOS2,P38 MAPK,p70 S6k,PI3K (complex),RPTOR	A2M,ACTA2,ASNS,ATG7,BID,DES,FKBP5,GSTZ1,HNF1A,IDI1,IGFBP2,LGALS3BP,LPIN1,MICAL1,NBN,NQO1,PDCD4,PGP,PPT2,PRSS12,PTTG1IP,QKI,SAMHD1,SPR,TMEM106B,TP53I3,TUSC3,VLDLR	28 (12)	11					Cyclin D,p70 S6k
miR-125b-5p (and other miRNAs w/seed CCCUGAG)	mature microRNA		3	Inhibited	biased	-2.183	0.057	0.0424	Akt,AR,BAK1,CASP8,CEBPA,CTNNB1,FOS,GATA4,GSK3B,IRF3,JUN,miR-125b-5p (and other miRNAs w/seed CCCUGAG),mir-21,MYC,NFkB (complex),PI3K (complex),STAT1,STAT3,TP63,TRAF2	A2M,ABCF3,ACTA2,AHNAK,ALDH1B1,ATXN2,BID,BZW2,CCDC88A,CHEK1,COX6C,COX7C,DES,DLK1,DNPH1,ENSA,FAM3C,FTO,GAK,GLRX,HAGH,HNF1A,HSPA14,IGFBP2,IMPACT,IPO11,KIF3B,KLF13,MFGE8,MSN,NBN,OSBPL9,P4HA1,PBX3,PEG10,PITRM1,POLDIP3,POLR3C,PPP4R2,PPT2,PRKACB,PRPH,PTK2,PTTG1IP,PUM2,PUS7,QKI,RGPD4 (includes others),RNF7,RPS19BP1,RPS26,SAMHD1,SCLY,SDHC,SLC39A10,STAT1,SUMO3,TAGLN,TMEM106B,TP53I3,TPD52L1,TUSC3,TYMS,UBE2E…	68 (20)	19	hydrogen peroxide,metribolone				CCNA2,CDC25A,CYP1A1,ELAVL1,PROM1,UGT2B15,UGT2B17
STRN	other	0.946	2		biased	0.302	0.0571	0.0377	Akt,STRN	A2M,ACTA2,ATG7,BID,EGFR,FKBP5,NBN,PTTG1IP,TMEM106B,TUSC3,VIM	11 (2)	2	TCF7L2
RBL1	transcription regulator		2			-1.808	0.0574	0.0464	Akt,AKT1,CDK2,ERK,FOXO3,MYC,RBL1,SKP2,TERT	A2M,ABCF3,ATG7,BID,BZW2,CHEK1,DCTPP1,DNPH1,FKBP5,FTH1,HSPA14,IMPACT,MMUT,MSN,NBN,PDCD4,PEG10,POLDIP3,PRKACB,PRKAR1A,PRPH,PTK2,PTTG1IP,PUS7,RGPD4 (includes others),RPS19BP1,RPS26,STAT1,SUMO3,TMEM106B,TP53I3,TPD52L1,TUSC3,TXN2,TYMS,VIM,VLDLR	37 (9)	9	alvocidib,ESR1,hydrogen peroxide,SAMSN1,TP53	BRCA1,calyculin A,CDK4,CDKN1C,fulvestrant,Rb,SYF2		FOXO3,KRT10,mir-8	CCNA2,CDC25A,MCM7,UCP1,ZEB1
PRKAA	group		1			-1.732	0.0575	0.0467	PRKAA	FKBP5,STAT1,VIM	3 (1)	1	antroalbol H,CAB39L,everolimus,GFPT1,hydrogen peroxide,IKZF1,L-alanine,mir-210,MLIP,MYC,PAX5,S1PR3,sorafenib,SR-3420,telaglenastat,vildagliptin	ATP7B,CAT,TWNK		ACOX1,CDKN1A,FOXO3,PRKCZ,TSC1	MTORC1
carnosine	chemical - endogenous mammalian		2	Inhibited	biased	-2	0.0577	0.0258	CAPN2,carnosine,CAT	ATG7,PTK2,TAGLN,VIM	4 (3)	2				CAT
SLIT2	other		2			-0.471	0.0579	0.0494	Akt,AKT1,GSK3B,PI3K (complex),RAC1,RAS,SLIT2	A2M,ATG7,BID,FKBP5,FTO,IGFBP2,KIF3B,MMUT,NBN,NQO1,PDCD4,PRKAR1A,PTTG1IP,RAC3,STAT1,TMEM106B,TPD52L1,TUSC3	18 (7)	6		TP63		phosphatidylinositol-3,4,5-triphosphate
myristoylated PKCzeta pseudosubstrate peptide inhibitor	chemical - kinase inhibitor		2		biased	-1.859	0.0581	0.0438	AKT1,AMPK,ERK,MAPK1,Mek,myristoylated PKCzeta pseudosubstrate peptide inhibitor,NFkB (complex),PRKAA1,RAC1,SP1,STK11	A2M,ADSL,ALDH1B1,ASNS,BID,COX7A2,DCTPP1,EGFR,FKBP5,FTH1,IGFBP2,ISL1,LGALS3BP,LPIN1,MMUT,MPST,NDUFA4,PDHX,PPT2,PRIM2,PRKACB,PRKAR1A,PRSS12,PTK2,PUS7,QKI,RAC3,SAMHD1,SCLY,TPD52L1,TYMS,UNG,USP19,XRCC5,XRCC6	35 (11)	10					PRKCZ
TNFAIP6	other		1		biased	1.414	0.0585	0.0329	TNFAIP6	ACTA2,VIM	2 (1)	1	Lh	ESR1,HAS2		ACTA2,ITIH5
miR-7a-5p (and other miRNAs w/seed GGAAGAC)	mature microRNA		1		biased	-1.414	0.0585	0.0437	miR-7a-5p (and other miRNAs w/seed GGAAGAC)	EGFR,SEPTIN3	2 (1)	1					p70 S6k
CTDSP1	phosphatase		2	Inhibited	biased	-2.502	0.0591	0.047	CTDSP1,MYC,TWIST1	ABCF3,ACTA2,BZW2,CBX2,DCTPP1,DNPH1,FTH1,HSPA14,IMPACT,MFGE8,MSN,NQO1,PDCD4,PEG10,POLDIP3,PRKACB,PRPH,PUS7,RGPD4 (includes others),RPS19BP1,RPS26,STAT1,SUMO3,TP53I3,TYMS,VIM,VLDLR	27 (3)	3					MYC,TWIST1
PKC (α,β,γ,δ,ε,ι)	group		2		biased	-0.816	0.0593	0.044	PKC (α,β,γ,δ,ε,ι),PTK2B,RAS,SHC1	FTH1,NQO1,PDCD4,PTK2,STAT1,VIM	6 (4)	3
KP-SD-1	chemical - kinase inhibitor		2		biased	-1.671	0.0594	0.0419	Akt,AKT1,Gsk3,HIF1A,KP-SD-1,MTOR,NFkB (complex)	A2M,ACTA2,ALDH1B1,ASNS,ATG7,FKBP5,FTH1,GSTZ1,HNF1A,IGFBP2,ISL1,MICAL1,MMUT,NBN,NQO1,P4HA1,P4HA2,PGP,PRKAR1A,PTTG1IP,QKI,SCLY,STAT1,TMEM106B,TPD52L1,TUSC3,VIM,XRCC5,XRCC6	29 (7)	6				CDKN1B
CTHRC1	other		2		biased	-0.447	0.0596	0.0462	CTHRC1,Focal adhesion kinase,PXN,RAC1	ACTA2,BID,PTK2,RAC3,TAGLN	5 (4)	3
PHIP	other	0.646	2			-0.577	0.0596	0.0399	Akt,IRS1,PHIP	A2M,ACTA2,ATG7,BID,DLK1,EGFR,FKBP5,NBN,PTTG1IP,TAGLN,TMEM106B,TUSC3	12 (3)	2
enalapril	biologic drug		1			1	0.0598	0.0412	enalapril	A2M,ACTA2,ASNS,MFGE8	4 (1)	1				CLU,LCN2,MYC,Nos	ACTA2,ANGPT2,CDKN1B,COL4A1,FN1,hydrogen peroxide,p70 S6k,PRL,TGFBR2
AFAP1L2	other		2		biased	0.728	0.0599	0.0442	AFAP1L2,Akt,AKT1,GSK3B,SRC,SRC (family)	A2M,ATG7,BID,EGFR,FKBP5,FTO,KIF3B,MMUT,NBN,NQO1,PRKAR1A,PTTG1IP,STAT1,TMEM106B,TPD52L1,TUSC3,VIM	17 (6)	5
corticosteroid	chemical drug		2			0.626	0.0601	0.0453	Akt,corticosteroid,ERK,Mapk,NOS2,NR3C1,NR3C2	A2M,ACTA2,ATG7,BID,DES,EGFR,FKBP5,GLCCI1,GLUL,KLF13,LGALS3BP,LPIN1,NBN,NQO1,PRPH,PTK2,PTTG1IP,SPR,STAT1,STK39,TMEM106B,TUSC3,VLDLR	23 (7)	7				estrogen	POSTN
S-allyl-L-cysteine	chemical - endogenous non-mammalian		2		biased	-1.528	0.0603	0.0439	Akt,AMPK,caspase,Mapk,MTOR,RELA,S-allyl-L-cysteine	A2M,ACTA2,ATG7,BID,FKBP5,GLUL,GSTZ1,HNF1A,ICA1,IRF2BP2,LPIN1,MICAL1,NBN,NEFH,PGP,PTTG1IP,QKI,STAT1,TMEM106B,TUSC3,VIM	21 (7)	7					ACTA2
diphenylborinic anhydride	chemical reagent		2		biased	0	0.0603	0.0386	Akt,diphenylborinic anhydride,IRS1,PI3K (complex)	A2M,ACTA2,ATG7,BID,DLK1,EGFR,FKBP5,IGFBP2,NBN,NQO1,PTTG1IP,TAGLN,TMEM106B,TUSC3	14 (4)	3
Ifi202b	other		2	Inhibited	biased	-3.212	0.0607	0.0435	E2f,Ifi202b,MYC,MYOD1,NFkB (complex)	ABCF3,ACTA2,ALDH1B1,BID,BZW2,DCTPP1,DES,DNPH1,HSPA14,IGFBP2,IMPACT,ISL1,MSN,NQO1,PDCD4,PEG10,POLA1,POLDIP3,PRKACB,PRPH,PTK2,PUS7,RGPD4 (includes others),RPS19BP1,RPS26,SCLY,STAM,STAT1,SUMO3,TP53I3,TYMS,VIM,VLDLR,XRCC5,XRCC6	35 (5)	4	ESR1,RB1				MYC,MYOD1
CHRNA3	transmembrane receptor		2		biased	0.302	0.0609	0.0404	Akt,CHRNA3	A2M,ACTA2,ATG7,BID,EGFR,FKBP5,NBN,PTTG1IP,STAT1,TMEM106B,TUSC3	11 (2)	2		enflurane		CDKN1A,TP53
miR-193a-3p (and other miRNAs w/seed ACUGGCC)	mature microRNA		2		biased	0.258	0.062	0.0438	Akt,MCL1,miR-193a-3p (and other miRNAs w/seed ACUGGCC),MTOR	A2M,ACTA2,ATG7,BID,FKBP5,GSTZ1,HNF1A,MICAL1,NBN,NQO1,PGP,PTK2,PTTG1IP,TMEM106B,TUSC3	15 (4)	4		hydrogen peroxide			ESR1,PLAU
FOXF2	transcription regulator		1		biased	-1.414	0.0633	0.0476	FOXF2	ACTA2,TAGLN	2 (1)	1	trichostatin A	DNMT1,mir-96		CCNE1,CDK4,collagen type i (family)	ACTA2,CDKN1A,CDKN1B,Rb
ATM	kinase		1		biased	1.732	0.0633	0.0342	ATM	CHEK1,LPIN1,XRCC5	3 (1)	1	ACOX1,capsaicin,clofibrate,DNM3OS,DNMT1,FOXO3,HMGA1,hydrogen peroxide,MRN,PDGFRB,RNF8,SAMSN1,SYF2,TOP1,zinostatin	caffeic acid phenethyl ester,FANCA,FANCG,MCM7,NLRP3,PARP1,PTTG1,SIRT5		BLM,CAT,CDK4,CDKN1B,CLU,FN1,HERC2,LAMTOR5,MCPH1,MDC1,NAD+,PLK3,PPP2R2C,TRIM28,ZEB1	CDKN2D,RB1
DGCR8	enzyme		1			0.577	0.0633	0.0371	DGCR8	ACTA2,PDCD4,TAGLN	3 (1)	1				ACTA2,let-7a-5p (and other miRNAs w/seed GAGGUAG),mir-15	EGR1,MYC,NCAM1
mir-143	microRNA		2		biased	0.302	0.0638	0.0408	Akt,mir-143	A2M,ACTA2,ATG7,BID,EGFR,FKBP5,NBN,PTTG1IP,TAGLN,TMEM106B,TUSC3	11 (2)	2	GNA12,GNA13,SRF,trichostatin A	hydrogen peroxide
MAGI1	kinase	0.49	2		biased	-0.535	0.0644	0.048	Akt,IRF3,MAGI1	A2M,ACTA2,AHNAK,ATG7,BID,EGFR,FKBP5,NBN,POLR3C,PTTG1IP,STAT1,TMEM106B,TUSC3,VIM	14 (3)	2	ESR1,SOX4
INSIG2	other		3		biased	-1.808	0.0645	0.0439	Akt,ERK,ERK1/2,HMGCR,INSIG2,IRS1,Mapk,MYC,NR5A2,RAS,SREBF2,YAP1	A2M,ABCF3,ATG7,BID,BZW2,DCTPP1,DLK1,DNPH1,FKBP5,FTH1,GPT2,HNF1A,HSPA14,IDI1,IMPACT,MSN,NBN,NQO1,PEG10,POLDIP3,PRKACB,PRPH,PTK2,PTTG1IP,PUS7,RGPD4 (includes others),RPS19BP1,RPS26,STAT1,SUMO3,TAGLN,TMEM106B,TP53I3,TUSC3,TYMS,VIM,VLDLR	37 (12)	10
CB-5083	chemical drug		3		biased	-1.859	0.0649	0.0442	CB-5083,ELK1,MAVS,MYC,NFkB (complex),P38 MAPK,PXN,RNF5,SCAP,VCP	ABCF3,ALDH1B1,ATG7,BID,BZW2,DCTPP1,DES,DNPH1,HSPA14,IDI1,IGFBP2,IMPACT,ISL1,MSN,NQO1,PDCD4,PEG10,POLDIP3,PRKACB,PRPH,PTK2,PUS7,RGPD4 (includes others),RPS19BP1,RPS26,SCLY,STAT1,SUMO3,TAGLN,TPD52L1,TYMS,VIM,VLDLR,XRCC5,XRCC6	35 (10)	7				DDIT3,glutamine
COPS6	other	0.812	2			0	0.0651	0.0451	Akt,COPS6,MDM2,SFN	A2M,ACTA2,ATG7,BID,EGFR,FKBP5,NBN,PTTG1IP,TMEM106B,TP53I3,TUSC3,VIM	12 (4)	3	CCNK			COP1	CDKN1B,SFN
MSC2363318A	chemical drug		2		biased	0.302	0.0678	0.0469	Akt,MSC2363318A,p70 S6k	A2M,ACTA2,ATG7,BID,EGFR,FKBP5,NBN,PDCD4,PTTG1IP,TMEM106B,TUSC3	11 (3)	2					p70 S6k
CCKAR	G-protein coupled receptor		2		biased	0	0.068	0.0455	Akt,CCKAR,Gli,PI3K (family)	A2M,ACTA2,ATG7,BID,EGFR,FKBP5,FTH1,NBN,NQO1,PTTG1IP,TMEM106B,TUSC3	12 (4)	3	estrogen			PI3K (family)
USP19	peptidase	1.671	1		biased	1.414	0.0682	0.0416	USP19	ATXN3,FKBP5	2 (1)	1	ESR1	fulvestrant		BIRC2,FBXO32,FOXO3,KLF15,LCN2	DDIT3,p70 S6k
4-nitrobenzylthioinosine	chemical reagent		2		biased	-0.302	0.0688	0.0447	4-nitrobenzylthioinosine,Akt,SLC29A1	A2M,ACTA2,ATG7,BID,EGFR,FKBP5,NBN,PTTG1IP,TMEM106B,TP53I3,TUSC3	11 (3)	2
beta-sitosterol	chemical reagent		2		biased	0.302	0.0688	0.0479	Akt,beta-sitosterol,p70 S6k	A2M,ACTA2,ATG7,BID,EGFR,FKBP5,NBN,PDCD4,PTTG1IP,TMEM106B,TUSC3	11 (3)	2					p70 S6k
TYRO3	kinase		2	Activated	biased	2.041	0.0694	0.0454	Akt,AXL,FYN,NFkB (complex),P38 MAPK,PI3K (complex),TLR3,TYRO3	A2M,ACTA2,ALDH1B1,BID,DES,EGFR,FKBP5,FMR1,FTH1,IGFBP2,ISL1,NBN,NQO1,PTTG1IP,SCLY,STAT1,TMEM106B,TP53I3,TUSC3,VAV2,VIM,VLDLR,XRCC5,XRCC6	24 (8)	7		trichostatin A		AXL
CINP	other		1		biased	1	0.0698	0.0298	CINP	CHEK1	1 (1)	1				RB1	CDKN1A
DNAJB4	other		1		biased	1	0.0698	0.0363	DNAJB4	STAT1	1 (1)	1	ANGPT2,YY1	CST5,TP53		CDKN1A
HAS3	enzyme		1		biased	1	0.0698	0.0415	HAS3	PTK2	1 (1)	1	TP63			CDKN1A	HAS2
MOAP1	other		1		biased	1	0.0698	0.0403	MOAP1	NQO1	1 (1)	1	TNFSF10,TRIM39	UBR5
NOC2L	transcription regulator	0.965	1		biased	-1	0.0698	0.0253	NOC2L	TP53I3	1 (1)	1	CD40LG				CDKN1A,TP53
bafilomycin	chemical - endogenous non-mammalian		1		biased	1	0.0698	0.0464	bafilomycin	ATG7	1 (1)	1					MTORC1,p70 S6k
isoacteoside	chemical - endogenous non-mammalian		1		biased	-1	0.0698	0.0401	isoacteoside	NQO1	1 (1)	1
salvianolic acid A	chemical drug		1		biased	-1	0.0698	0.038	salvianolic acid A	NQO1	1 (1)	1
sofalcone	chemical drug		1		biased	-1	0.0698	0.0168	sofalcone	NQO1	1 (1)	1
ticrynafen	chemical drug		1		biased	-1	0.0698	0.0397	ticrynafen	NQO1	1 (1)	1
tyrphostin AG 18	chemical - kinase inhibitor		1		biased	-1	0.0698	0.0415	tyrphostin AG 18	TAGLN	1 (1)	1
zibotentan	chemical drug		1		biased	-1	0.0698	0.047	zibotentan	EGFR	1 (1)	1
LINC00963	other		2		biased	0.471	0.0707	0.0436	Akt,ERK,LINC00963,MTOR,p70 S6k,PGK1	A2M,ACTA2,ATG7,BID,EGFR,FKBP5,GSTZ1,HNF1A,MICAL1,NBN,PDCD4,PGP,PTK2,PTTG1IP,STAT1,TMEM106B,TUSC3,VIM	18 (6)	6				DDIT3,FN1,IL4I1,p70 S6k,PI3K (family),TRIB3	CAB39L,FOXO3
ganglioside GD3	chemical - endogenous mammalian		2		biased	0.277	0.0713	0.0471	Akt,ganglioside GD3,Mapk,NADPH oxidase,PTK2,PXN	A2M,ACTA2,ATG7,BID,EGFR,FKBP5,NBN,P4HA1,PTK2,PTTG1IP,STAT1,TMEM106B,TUSC3	13 (6)	5	UGCG
SAMSN1	other		2			0.832	0.0723	0.0413	Akt,SAMSN1	A2M,ACTA2,ATG7,BID,EGFR,FKBP5,LZTFL1,NBN,PTTG1IP,STAT1,TIMELESS,TMEM106B,TUSC3	13 (2)	2	CD40LG			ATM,INHBA,RBL1,TNFSF8
CAT	enzyme	0.535	1		biased	-1.732	0.0726	0.0322	CAT	ATG7,TAGLN,VIM	3 (1)	1	ABCB6,ANGPT2,ATM,caffeic acid phenethyl ester,carnosine,ciglitazone,clofibrate,FOXO3,Ldh (complex),malathion,metribolone,ruxolitinib,Schiff base zinc (II) derivative complex	ACOX1,arginine,capsaicin,fomepizole,gentamicin C,hypoxanthine,nitrofurantoin,NOX1,oxadiazon,PI3K (family),puromycin aminonucleoside,tetrachlorodibenzodioxin		CYP1B1,DNMT1,MUC5AC,XAF1,XIAP	ATG5,CAMK4,CDKN1A,Cyclin D,FN1,MTORC1,PRKAA
KAT2A	enzyme		2			1.091	0.0728	0.0479	Akt,KAT2A,MTOR,PPARGC1A	A2M,ACTA2,ATG7,BCAT2,BID,CHEK1,COX6C,FKBP5,GSTZ1,HNF1A,LPIN1,MAP2K6,MICAL1,NBN,NEFH,PACSIN2,PGP,PTTG1IP,TMEM106B,TUSC3,TXN2	21 (4)	4	MYC,PTEN			CCNE1,CDC25A,FBXO32,HMGA1
mir-15	microRNA		2		biased	-0.471	0.073	0.0495	MCL1,mir-15,NFkB (complex),RELA	A2M,ACTA2,ALDH1B1,BID,CHEK1,EGFR,FTH1,ICA1,IGFBP2,IRF2BP2,ISL1,NEFH,NQO1,QKI,SCLY,VIM,XRCC5,XRCC6	18 (4)	4	capsaicin,DGCR8,hydrogen peroxide,metribolone,MYC,trichostatin A	ELAVL1,PAX5			CCNE1,CDC25A,CDK4,PURA
CAP1	other	0.735	2		biased	-1	0.076	0.0287	CAP1,CBL,PTK2	ACTA2,EGFR,P4HA1,STAT1	4 (3)	2	TCF7L2	CDKN1A,miR-1-3p (and other miRNAs w/seed GGAAUGU),TP53
TRAF1-TRAF2-TRAF3	complex		2	Activated	biased	2.982	0.0769	0.0494	ELK1,Jnk,NFkB (complex),P38 MAPK,TRAF1-TRAF2-TRAF3	A2M,ACTA2,ALDH1B1,ATG7,BID,DES,FTH1,IGFBP2,ISL1,NQO1,PTK2,SCLY,STAT1,TAGLN,TP53I3,TPD52L1,VLDLR,XRCC5,XRCC6	19 (5)	4
PRKG1	kinase		1			1.414	0.0785	0.0378	PRKG1	ACTA2,TAGLN	2 (1)	1	tadalafil,TP53			ACTA2,CDKN1A,CDKN1B,GKAP1,ROCK	FN1
capsaicin	chemical drug		1			-1.732	0.079	0.0351	capsaicin	EGFR,PTK2,WNK1	3 (1)	1				ATM,CDKN1B,DDIT3,mir-15,p70 S6k,RB1,TP53	CAT,OPRM1,TCF7L2
NAPA	transporter	1.125	2		biased	0.577	0.0858	0.0451	NAPA,PTK2,PXN	ACTA2,P4HA1,PTK2	3 (3)	2
DNAJA3	other	0.768	1			-1	0.0865	0.0397	DNAJA3	EGFR	1 (1)	1		CST5
ETHE1	enzyme	0.844	1		biased	-1	0.0865	0.0416	ETHE1	TP53I3	1 (1)	1		CYP1A1,CYP1A2,CYP1B1			TP53
GIT1	kinase	1.018	1		biased	1	0.0865	0.0409	GIT1	PTK2	1 (1)	1	phosphatidylinositol-3,4,5-triphosphate	mir-149		AKT2
H-8	chemical toxicant		1		biased	-1	0.0865	0.0471	H-8	PRKAR1A	1 (1)	1				ALDH3A1	MYC,PRKAR1A,ROCK
CUX1	transcription regulator	1.347	1			1.414	0.0948	0.0419	CUX1	FTO,POLA1	2 (1)	1	hydrogen peroxide	miR-155-5p (miRNAs w/seed UAAUGCU),trichostatin A		MYC	CDKN1A,CDKN1B
ANG	enzyme		1		biased	-1	0.103	0.0464	ANG	NQO1	1 (1)	1				Nos	CDKN1A
PF-431396	chemical - kinase inhibitor		2		biased	0.577	0.111	0.0498	PF-431396,PTK2,PTK2B	ACTA2,P4HA1,PTK2	3 (3)	2
FBXO42	other		1		biased	1	0.15	0.0437	FBXO42	STAT1	1 (1)	1
Diseases and Bio Functions for My Projects->Training Project->1.5_MitoPPX vs WT - 2021-03-29 12:42 PM
Categories	Functions	Diseases or Functions Annotation	p-Value	Predicted Activation State	Activation z-score	Notes	Bias-corrected z-score	Molecules	# Molecules
Cancer, Organismal Injury and Abnormalities	non-melanoma solid tumor	Non-melanoma solid tumor	4.8e-29	Decreased	-2.436		-2.172	C11orf58,URB2,ISOC1,FNTA,CCDC25,TCF20,PITRM1,PANK4,ADI1,CRELD1,PGP,OSGEP,FAM120A,NPTN,DDA1,PHYHIPL,ESF1,RSRC2,CPPED1,ATG7,PRKAR1A,OSBPL9,PUS1,INTS6L,SMARCD3,ZC3H15,NHLRC2,SETMAR,PPT2,MALSU1,WDR91,ARFGAP2,NUDT9,PRIM2,EIF4A2,EPB41L1,CNN2,LHPP,TSR2,FKBP5,GTF2F1,PPAN,RPL22L1,ZPR1,UBE2R2,S100A11,SERINC1,POP1,CEP44,RNF214,NT5DC1,NEPRO,FTH1,IPO11,TOMM22,CYRIB,MCAT,ENSA,CCDC137,WDR35,TMEM222,ZNF146,EXOC7…	396
Cancer, Organismal Injury and Abnormalities	non-hematological solid tumor	Non-hematological solid tumor	4.8e-29	Decreased	-2.136		-1.997	C11orf58,URB2,ISOC1,FNTA,CCDC25,TCF20,PITRM1,PANK4,ADI1,CRELD1,PGP,OSGEP,FAM120A,NPTN,DDA1,PHYHIPL,ESF1,RSRC2,CPPED1,ATG7,PRKAR1A,OSBPL9,PUS1,INTS6L,SMARCD3,ZC3H15,NHLRC2,SETMAR,PPT2,MALSU1,WDR91,ARFGAP2,NUDT9,PRIM2,EIF4A2,EPB41L1,CNN2,LHPP,TSR2,FKBP5,GTF2F1,PPAN,RPL22L1,ZPR1,UBE2R2,S100A11,SERINC1,POP1,CEP44,RNF214,NT5DC1,NEPRO,FTH1,IPO11,TOMM22,CYRIB,MCAT,ENSA,CCDC137,WDR35,TMEM222,ZNF146,EXOC7…	397
Cancer, Organismal Injury and Abnormalities	nonhematologic malignant neoplasm	Nonhematologic malignant neoplasm	1.44e-28		-1.703		-1.694	C11orf58,URB2,ISOC1,FNTA,CCDC25,TCF20,PITRM1,PANK4,ADI1,CRELD1,PGP,OSGEP,FAM120A,NPTN,DDA1,PHYHIPL,ESF1,RSRC2,CPPED1,ATG7,PRKAR1A,OSBPL9,PUS1,INTS6L,SMARCD3,ZC3H15,NHLRC2,SETMAR,PPT2,MALSU1,WDR91,ARFGAP2,NUDT9,PRIM2,EIF4A2,EPB41L1,CNN2,LHPP,TSR2,FKBP5,GTF2F1,PPAN,RPL22L1,ZPR1,UBE2R2,S100A11,SERINC1,POP1,CEP44,RNF214,NT5DC1,NEPRO,FTH1,IPO11,TOMM22,CYRIB,MCAT,ENSA,CCDC137,WDR35,TMEM222,ZNF146,EXOC7…	396
Cancer, Organismal Injury and Abnormalities	cancer	Cancer	5.68e-28		-0.665		-1.046	C11orf58,URB2,ISOC1,FNTA,CCDC25,TCF20,PITRM1,PANK4,ADI1,CRELD1,PGP,OSGEP,FAM120A,NPTN,DDA1,PHYHIPL,ESF1,RSRC2,CPPED1,ATG7,PRKAR1A,OSBPL9,PUS1,INTS6L,SMARCD3,ZC3H15,NHLRC2,SETMAR,PPT2,MALSU1,WDR91,ARFGAP2,NUDT9,PRIM2,EIF4A2,EPB41L1,CNN2,LHPP,TSR2,FKBP5,GTF2F1,PPAN,RPL22L1,ZPR1,UBE2R2,S100A11,SERINC1,POP1,CEP44,RNF214,NT5DC1,NEPRO,FTH1,IPO11,TOMM22,CYRIB,MCAT,ENSA,CCDC137,WDR35,TMEM222,ZNF146,EXOC7…	399
Cancer, Organismal Injury and Abnormalities	malignant solid tumor	Malignant solid tumor	1.49e-27		-1.766		-1.841	C11orf58,URB2,ISOC1,FNTA,CCDC25,TCF20,PITRM1,PANK4,ADI1,CRELD1,PGP,OSGEP,FAM120A,NPTN,DDA1,PHYHIPL,ESF1,RSRC2,CPPED1,ATG7,PRKAR1A,OSBPL9,PUS1,INTS6L,SMARCD3,ZC3H15,NHLRC2,SETMAR,PPT2,MALSU1,WDR91,ARFGAP2,NUDT9,PRIM2,EIF4A2,EPB41L1,CNN2,LHPP,TSR2,FKBP5,GTF2F1,PPAN,RPL22L1,ZPR1,UBE2R2,S100A11,SERINC1,POP1,CEP44,RNF214,NT5DC1,NEPRO,FTH1,IPO11,TOMM22,CYRIB,MCAT,ENSA,CCDC137,WDR35,TMEM222,ZNF146,EXOC7…	398
Cancer, Organismal Injury and Abnormalities	extracranial solid tumor	Extracranial solid tumor	6.14e-27		-0.301		-0.283	C11orf58,URB2,ISOC1,FNTA,CCDC25,TCF20,PITRM1,PANK4,ADI1,CRELD1,PGP,OSGEP,FAM120A,NPTN,PHYHIPL,ESF1,RSRC2,CPPED1,ATG7,PRKAR1A,OSBPL9,PUS1,INTS6L,SMARCD3,ZC3H15,NHLRC2,SETMAR,PPT2,MALSU1,WDR91,ARFGAP2,NUDT9,PRIM2,EIF4A2,EPB41L1,CNN2,LHPP,TSR2,FKBP5,GTF2F1,PPAN,RPL22L1,ZPR1,UBE2R2,S100A11,SERINC1,POP1,CEP44,RNF214,NT5DC1,NEPRO,FTH1,IPO11,TOMM22,CYRIB,MCAT,ENSA,CCDC137,WDR35,TMEM222,ZNF146,EXOC7,SCLY…	397
Cancer, Organismal Injury and Abnormalities	neoplasia	Epithelial neoplasm	4.31e-26		-1.258		-0.986	C11orf58,URB2,ISOC1,FNTA,CCDC25,TCF20,PITRM1,PANK4,ADI1,CRELD1,PGP,FAM120A,NPTN,PHYHIPL,ESF1,RSRC2,ATG7,PRKAR1A,OSBPL9,PUS1,INTS6L,SMARCD3,ZC3H15,NHLRC2,SETMAR,PPT2,MALSU1,WDR91,ARFGAP2,NUDT9,PRIM2,EIF4A2,EPB41L1,CNN2,LHPP,TSR2,FKBP5,GTF2F1,PPAN,RPL22L1,ZPR1,UBE2R2,S100A11,SERINC1,POP1,CEP44,RNF214,NT5DC1,NEPRO,FTH1,IPO11,TOMM22,CYRIB,MCAT,ENSA,CCDC137,WDR35,TMEM222,ZNF146,EXOC7,SCLY,UNG,NOP14,WN…	391
Cancer, Organismal Injury and Abnormalities	carcinoma	Carcinoma	1.47e-24		-1.402		-1.232	C11orf58,URB2,ISOC1,FNTA,CCDC25,TCF20,PITRM1,PANK4,ADI1,CRELD1,PGP,FAM120A,NPTN,PHYHIPL,ESF1,RSRC2,ATG7,PRKAR1A,OSBPL9,PUS1,INTS6L,ZC3H15,NHLRC2,SETMAR,PPT2,MALSU1,WDR91,ARFGAP2,NUDT9,PRIM2,EIF4A2,EPB41L1,CNN2,LHPP,TSR2,FKBP5,GTF2F1,PPAN,RPL22L1,ZPR1,UBE2R2,S100A11,SERINC1,POP1,CEP44,RNF214,NT5DC1,NEPRO,FTH1,IPO11,TOMM22,CYRIB,MCAT,ENSA,CCDC137,WDR35,TMEM222,ZNF146,EXOC7,SCLY,UNG,NOP14,WNK1,SMYD3…	389
Cancer, Organismal Injury and Abnormalities	cancer	Cancer of secretory structure	1.63e-20					C11orf58,CEP131,URB2,POLA1,ISOC1,PICK1,RPAP1,NFS1,FNTA,CCDC25,ACBD7,ACTA2,TCF20,PITRM1,PANK4,ADI1,NEDD1,CRELD1,PGP,CDYL,TAGLN,FAM120A,NPTN,RABGGTA,KLC4,PHYHIPL,ERCC3,ESF1,RSRC2,WASHC2A/WASHC2C,ATG7,PTK2,ANKFY1,PRKAR1A,XXYLT1,OSBPL9,HMBOX1,MAPRE2,PUS1,INTS6L,SMARCD3,ZC3H15,HDDC2,HNF1A,NHLRC2,BID,SETMAR,TAX1BP3,PPT2,CIZ1,EFS,TMEM106B,WDR91,ARFGAP2,PANK3,AK6,PRIM2,CXXC1,TIMM29,EIF4A2,EPB41L1,PLPP2,G…	347
Cancer, Endocrine System Disorders, Organismal Injury and Abnormalities	thyroid gland tumor	Thyroid gland tumor	2.98e-20					C11orf58,CEP131,URB2,POLA1,ISOC1,PICK1,RPAP1,NFS1,FNTA,CCDC25,ACBD7,ACTA2,TCF20,PITRM1,PANK4,ADI1,NEDD1,CRELD1,PGP,CDYL,TAGLN,FAM120A,RABGGTA,KLC4,PHYHIPL,ERCC3,ESF1,RSRC2,CPPED1,WASHC2A/WASHC2C,ATG7,PTK2,ANKFY1,PRKAR1A,XXYLT1,OSBPL9,HMBOX1,MAPRE2,PUS1,INTS6L,ZC3H15,HDDC2,HNF1A,NHLRC2,BID,SETMAR,TAX1BP3,PPT2,CIZ1,EFS,TMEM106B,WDR91,ARFGAP2,PANK3,AK6,TIMM29,EIF4A2,EPB41L1,PLPP2,GPSM1,ZCCHC9,CNN2,P…	326
Cancer, Organismal Injury and Abnormalities	neck neoplasm	Neck neoplasm	8.82e-20					C11orf58,CEP131,URB2,POLA1,ISOC1,PICK1,RPAP1,NFS1,FNTA,CCDC25,ACBD7,ACTA2,TCF20,PITRM1,PANK4,ADI1,NEDD1,CRELD1,PGP,CDYL,TAGLN,FAM120A,RABGGTA,KLC4,PHYHIPL,ERCC3,ESF1,RSRC2,CPPED1,WASHC2A/WASHC2C,ATG7,PTK2,ANKFY1,PRKAR1A,XXYLT1,OSBPL9,HMBOX1,MAPRE2,PUS1,INTS6L,ZC3H15,HDDC2,HNF1A,NHLRC2,BID,SETMAR,TAX1BP3,PPT2,CIZ1,EFS,TMEM106B,WDR91,ARFGAP2,PANK3,AK6,TIMM29,EIF4A2,EPB41L1,PLPP2,GPSM1,ZCCHC9,CNN2,P…	327
Cancer, Endocrine System Disorders, Organismal Injury and Abnormalities	thyroid cancer	Thyroid cancer	1.15e-19					C11orf58,CEP131,URB2,POLA1,ISOC1,PICK1,RPAP1,NFS1,FNTA,CCDC25,ACBD7,ACTA2,TCF20,PITRM1,PANK4,ADI1,NEDD1,CRELD1,PGP,CDYL,TAGLN,FAM120A,RABGGTA,KLC4,PHYHIPL,ERCC3,ESF1,RSRC2,WASHC2A/WASHC2C,ATG7,PTK2,ANKFY1,PRKAR1A,XXYLT1,OSBPL9,HMBOX1,MAPRE2,PUS1,INTS6L,ZC3H15,HDDC2,HNF1A,NHLRC2,BID,SETMAR,TAX1BP3,PPT2,CIZ1,EFS,TMEM106B,WDR91,ARFGAP2,PANK3,AK6,TIMM29,EIF4A2,EPB41L1,PLPP2,GPSM1,ZCCHC9,CNN2,PITHD1,L…	324
Cancer, Endocrine System Disorders, Organismal Injury and Abnormalities	epithelial thyroid cancer	Thyroid carcinoma	2.37e-19					C11orf58,CEP131,URB2,POLA1,ISOC1,PICK1,RPAP1,NFS1,FNTA,CCDC25,ACBD7,ACTA2,TCF20,PITRM1,PANK4,ADI1,NEDD1,CRELD1,PGP,CDYL,TAGLN,FAM120A,RABGGTA,KLC4,PHYHIPL,ERCC3,ESF1,RSRC2,WASHC2A/WASHC2C,ATG7,PTK2,ANKFY1,PRKAR1A,XXYLT1,OSBPL9,HMBOX1,MAPRE2,PUS1,INTS6L,ZC3H15,HDDC2,HNF1A,NHLRC2,BID,SETMAR,TAX1BP3,PPT2,CIZ1,EFS,TMEM106B,WDR91,ARFGAP2,PANK3,AK6,TIMM29,EIF4A2,EPB41L1,PLPP2,GPSM1,ZCCHC9,CNN2,PITHD1,L…	323
Cancer, Organismal Injury and Abnormalities	abdominal neoplasm	Abdominal neoplasm	2.66e-19		-0.416		-0.159	C11orf58,CEP131,URB2,POLA1,ISOC1,PICK1,RPAP1,FNTA,CCDC25,ACBD7,ACTA2,TCF20,MIOS,PITRM1,PANK4,DCTN6,ADI1,NEDD1,CRELD1,PGP,OSGEP,CDYL,TAGLN,FAM120A,NPTN,RABGGTA,KLC4,PHYHIPL,ERCC3,ESF1,RSRC2,WASHC2A/WASHC2C,ATG7,PTK2,ANKFY1,PRKAR1A,XXYLT1,PCID2,OSBPL9,HMBOX1,PUS1,INTS6L,SMARCD3,ZC3H15,HDDC2,HNF1A,NHLRC2,BID,SETMAR,PPT2,CIZ1,MALSU1,EFS,WDR91,ARFGAP2,PANK3,NUDT9,AK6,DLK1,PRIM2,CXXC1,TIMM29,EIF4A2,EPB…	373
Cancer, Organismal Injury and Abnormalities	abdominal carcinoma	Abdominal carcinoma	4.63e-19		-1.387		-1.13	C11orf58,CEP131,URB2,POLA1,PICK1,RPAP1,FNTA,CCDC25,ACBD7,ACTA2,TCF20,MIOS,PITRM1,PANK4,DCTN6,ADI1,NEDD1,CRELD1,PGP,CDYL,FAM120A,NPTN,RABGGTA,KLC4,PHYHIPL,ERCC3,ESF1,RSRC2,WASHC2A/WASHC2C,ATG7,PTK2,ANKFY1,PRKAR1A,XXYLT1,PCID2,OSBPL9,HMBOX1,PUS1,INTS6L,ZC3H15,HDDC2,HNF1A,NHLRC2,BID,SETMAR,PPT2,CIZ1,MALSU1,EFS,WDR91,ARFGAP2,PANK3,NUDT9,AK6,DLK1,PRIM2,CXXC1,TIMM29,EIF4A2,EPB41L1,PLPP2,GPSM1,ZCCHC9,PI…	364
Cancer, Organismal Injury and Abnormalities	head and neck neoplasia	Head and neck tumor	6.93e-19		-1.432		-1.212	C11orf58,CEP131,URB2,POLA1,ISOC1,PICK1,RPAP1,NFS1,FNTA,CCDC25,ACBD7,ACTA2,TCF20,MIOS,PITRM1,PANK4,ADI1,NEDD1,CRELD1,PGP,OSGEP,CDYL,TAGLN,FAM120A,NPTN,DDA1,RABGGTA,KLC4,PHYHIPL,ERCC3,ESF1,RSRC2,CPPED1,WASHC2A/WASHC2C,ATG7,PTK2,ANKFY1,PRKAR1A,XXYLT1,OSBPL9,HMBOX1,MAPRE2,PUS1,INTS6L,SMARCD3,ZC3H15,HDDC2,HNF1A,NHLRC2,BID,SETMAR,TAX1BP3,PPT2,CIZ1,EFS,TMEM106B,WDR91,ARFGAP2,PANK3,NUDT9,AK6,PRIM2,CXXC1,…	356
Cancer, Organismal Injury and Abnormalities	head and neck cancer	Head and neck cancer	1.3e-18					C11orf58,CEP131,URB2,POLA1,ISOC1,PICK1,RPAP1,NFS1,FNTA,CCDC25,ACBD7,ACTA2,TCF20,PITRM1,PANK4,ADI1,NEDD1,CRELD1,PGP,OSGEP,CDYL,TAGLN,FAM120A,NPTN,RABGGTA,KLC4,PHYHIPL,ERCC3,ESF1,RSRC2,WASHC2A/WASHC2C,ATG7,PTK2,ANKFY1,PRKAR1A,XXYLT1,OSBPL9,HMBOX1,MAPRE2,PUS1,INTS6L,ZC3H15,HDDC2,HNF1A,NHLRC2,BID,SETMAR,TAX1BP3,PPT2,CIZ1,EFS,TMEM106B,WDR91,ARFGAP2,PANK3,NUDT9,AK6,PRIM2,CXXC1,TIMM29,EIF4A2,EPB41L1,PLP…	341
Cancer, Organismal Injury and Abnormalities	intraabdominal organ tumor	Intraabdominal organ tumor	1.9e-18		-0.609		-0.211	C11orf58,CEP131,URB2,POLA1,ISOC1,PICK1,RPAP1,FNTA,CCDC25,ACBD7,ACTA2,TCF20,MIOS,PITRM1,PANK4,DCTN6,ADI1,NEDD1,CRELD1,PGP,OSGEP,CDYL,TAGLN,FAM120A,NPTN,RABGGTA,KLC4,PHYHIPL,ERCC3,ESF1,RSRC2,WASHC2A/WASHC2C,ATG7,PTK2,ANKFY1,PRKAR1A,XXYLT1,PCID2,OSBPL9,HMBOX1,PUS1,INTS6L,ZC3H15,HDDC2,HNF1A,NHLRC2,BID,SETMAR,PPT2,CIZ1,MALSU1,EFS,WDR91,ARFGAP2,PANK3,NUDT9,AK6,DLK1,PRIM2,CXXC1,TIMM29,EIF4A2,EPB41L1,PLP…	368
Cancer, Endocrine System Disorders, Organismal Injury and Abnormalities	endocrine cancer	Endocrine cancer	4.41e-18					C11orf58,CEP131,URB2,POLA1,ISOC1,PICK1,RPAP1,NFS1,FNTA,CCDC25,ACBD7,ACTA2,TCF20,PITRM1,PANK4,ADI1,NEDD1,CRELD1,PGP,CDYL,TAGLN,FAM120A,RABGGTA,KLC4,PHYHIPL,ERCC3,ESF1,RSRC2,WASHC2A/WASHC2C,ATG7,PTK2,ANKFY1,PRKAR1A,XXYLT1,OSBPL9,HMBOX1,MAPRE2,PUS1,INTS6L,ZC3H15,HDDC2,HNF1A,NHLRC2,BID,SETMAR,TAX1BP3,PPT2,CIZ1,EFS,TMEM106B,WDR91,ARFGAP2,PANK3,AK6,TIMM29,EIF4A2,EPB41L1,PLPP2,GPSM1,ZCCHC9,CNN2,PITHD1,L…	329
Cancer, Endocrine System Disorders, Organismal Injury and Abnormalities	endocrine carcinoma	Endocrine carcinoma	8.3e-18					C11orf58,CEP131,URB2,POLA1,ISOC1,PICK1,RPAP1,NFS1,FNTA,CCDC25,ACBD7,ACTA2,TCF20,PITRM1,PANK4,ADI1,NEDD1,CRELD1,PGP,CDYL,TAGLN,FAM120A,RABGGTA,KLC4,PHYHIPL,ERCC3,ESF1,RSRC2,WASHC2A/WASHC2C,ATG7,PTK2,ANKFY1,PRKAR1A,XXYLT1,OSBPL9,HMBOX1,MAPRE2,PUS1,INTS6L,ZC3H15,HDDC2,HNF1A,NHLRC2,BID,SETMAR,TAX1BP3,PPT2,CIZ1,EFS,TMEM106B,WDR91,ARFGAP2,PANK3,AK6,TIMM29,EIF4A2,EPB41L1,PLPP2,GPSM1,ZCCHC9,CNN2,PITHD1,L…	328
Cancer, Organismal Injury and Abnormalities	abdominal cancer	Abdominal cancer	9.14e-18		-1.234		-1.101	C11orf58,CEP131,URB2,POLA1,PICK1,RPAP1,FNTA,CCDC25,ACBD7,ACTA2,TCF20,MIOS,PITRM1,PANK4,DCTN6,ADI1,NEDD1,CRELD1,PGP,CDYL,TAGLN,FAM120A,NPTN,RABGGTA,KLC4,PHYHIPL,ERCC3,ESF1,RSRC2,WASHC2A/WASHC2C,ATG7,PTK2,ANKFY1,PRKAR1A,XXYLT1,PCID2,OSBPL9,HMBOX1,PUS1,INTS6L,SMARCD3,ZC3H15,HDDC2,HNF1A,NHLRC2,BID,SETMAR,PPT2,CIZ1,MALSU1,EFS,WDR91,ARFGAP2,PANK3,NUDT9,AK6,DLK1,PRIM2,CXXC1,TIMM29,EIF4A2,EPB41L1,PLPP2,G…	368
Cancer, Endocrine System Disorders, Organismal Injury and Abnormalities	endocrine gland tumor	Endocrine gland tumor	3.07e-17					C11orf58,CEP131,URB2,POLA1,ISOC1,PICK1,RPAP1,NFS1,FNTA,CCDC25,ACBD7,ACTA2,TCF20,PITRM1,PANK4,ADI1,NEDD1,CRELD1,PGP,CDYL,TAGLN,FAM120A,RABGGTA,KLC4,PHYHIPL,ERCC3,ESF1,RSRC2,CPPED1,WASHC2A/WASHC2C,ATG7,PTK2,ANKFY1,PRKAR1A,XXYLT1,OSBPL9,HMBOX1,MAPRE2,PUS1,INTS6L,ZC3H15,HDDC2,HNF1A,NHLRC2,BID,SETMAR,TAX1BP3,PPT2,CIZ1,EFS,TMEM106B,WDR91,ARFGAP2,PANK3,AK6,TIMM29,EIF4A2,EPB41L1,PLPP2,GPSM1,ZCCHC9,CNN2,P…	330
Cancer, Organismal Injury and Abnormalities	head and neck carcinoma	Head and neck carcinoma	3.16e-17					C11orf58,CEP131,URB2,POLA1,ISOC1,PICK1,RPAP1,NFS1,FNTA,CCDC25,ACBD7,ACTA2,TCF20,PITRM1,PANK4,ADI1,NEDD1,CRELD1,PGP,CDYL,TAGLN,FAM120A,NPTN,RABGGTA,KLC4,PHYHIPL,ERCC3,ESF1,RSRC2,WASHC2A/WASHC2C,ATG7,PTK2,ANKFY1,PRKAR1A,XXYLT1,OSBPL9,HMBOX1,MAPRE2,PUS1,INTS6L,ZC3H15,HDDC2,HNF1A,NHLRC2,BID,SETMAR,TAX1BP3,PPT2,CIZ1,EFS,TMEM106B,WDR91,ARFGAP2,PANK3,AK6,PRIM2,TIMM29,EIF4A2,EPB41L1,PLPP2,GPSM1,ZCCHC9,CN…	330
Cancer, Organismal Injury and Abnormalities	abdominal adenocarcinoma	Abdominal adenocarcinoma	1.65e-14					C11orf58,CEP131,URB2,POLA1,PICK1,RPAP1,FNTA,CCDC25,ACBD7,ACTA2,TCF20,MIOS,PITRM1,PANK4,DCTN6,NEDD1,CRELD1,PGP,CDYL,FAM120A,NPTN,RABGGTA,KLC4,PHYHIPL,ERCC3,ESF1,RSRC2,WASHC2A/WASHC2C,ATG7,PTK2,ANKFY1,PRKAR1A,XXYLT1,PCID2,OSBPL9,HMBOX1,PUS1,INTS6L,ZC3H15,HDDC2,HNF1A,NHLRC2,BID,SETMAR,CIZ1,MALSU1,EFS,WDR91,ARFGAP2,PANK3,NUDT9,AK6,DLK1,PRIM2,CXXC1,TIMM29,EIF4A2,EPB41L1,PLPP2,GPSM1,PITHD1,LHPP,DNASE2,…	342
Cancer, Organismal Injury and Abnormalities	adenocarcinoma	Adenocarcinoma	3e-14		-0.73		-0.302	C11orf58,CEP131,URB2,POLA1,PICK1,RPAP1,FNTA,CCDC25,ACBD7,ACTA2,TCF20,MIOS,PITRM1,PANK4,DCTN6,NEDD1,CRELD1,PGP,CDYL,FAM120A,NPTN,RABGGTA,KLC4,PHYHIPL,ERCC3,ESF1,RSRC2,WASHC2A/WASHC2C,ATG7,PTK2,ANKFY1,PRKAR1A,XXYLT1,PCID2,OSBPL9,HMBOX1,PUS1,INTS6L,ZC3H15,HDDC2,HNF1A,NHLRC2,BID,SETMAR,PPT2,CIZ1,MALSU1,EFS,WDR91,ARFGAP2,PANK3,NUDT9,AK6,DLK1,PRIM2,CXXC1,TIMM29,EIF4A2,EPB41L1,PLPP2,GPSM1,PITHD1,LHPP,DN…	346
Cancer, Gastrointestinal Disease, Organismal Injury and Abnormalities	digestive organ tumor	Digestive organ tumor	2.17e-13		0.118		0.441	C11orf58,CEP131,URB2,POLA1,PICK1,RPAP1,FNTA,CCDC25,ACTA2,TCF20,MIOS,PITRM1,PANK4,DCTN6,NEDD1,CRELD1,PGP,OSGEP,CDYL,TAGLN,FAM120A,NPTN,RABGGTA,KLC4,PHYHIPL,ERCC3,ESF1,RSRC2,ATG7,PTK2,ANKFY1,PRKAR1A,XXYLT1,PCID2,OSBPL9,PUS1,INTS6L,ZC3H15,HDDC2,HNF1A,NHLRC2,BID,SETMAR,PPT2,CIZ1,MALSU1,EFS,WDR91,ARFGAP2,PANK3,NUDT9,AK6,DLK1,PRIM2,CXXC1,TIMM29,EIF4A2,EPB41L1,PLPP2,GPSM1,ZCCHC9,LHPP,DNASE2,CBX2,TSR2,EI…	349
Cancer, Gastrointestinal Disease, Organismal Injury and Abnormalities	large intestine carcinoma	Large intestine carcinoma	1e-12					C11orf58,CEP131,URB2,POLA1,PICK1,RPAP1,FNTA,CCDC25,ACTA2,TCF20,MIOS,PITRM1,PANK4,DCTN6,NEDD1,PGP,CDYL,FAM120A,NPTN,KLC4,PHYHIPL,ERCC3,ESF1,ATG7,ANKFY1,PRKAR1A,PCID2,OSBPL9,PUS1,INTS6L,ZC3H15,HDDC2,HNF1A,NHLRC2,BID,SETMAR,CIZ1,MALSU1,EFS,WDR91,ARFGAP2,PANK3,AK6,DLK1,PRIM2,CXXC1,TIMM29,EIF4A2,EPB41L1,PLPP2,GPSM1,LHPP,DNASE2,CBX2,TSR2,EIF4E2,FKBP5,GTF2F1,ZNF598,PPAN,ZPR1,S100A11,TPD52L1,PACSIN2,DHX3…	301
Cancer, Gastrointestinal Disease, Organismal Injury and Abnormalities	gastrointestinal carcinoma	Gastrointestinal carcinoma	1.57e-12					C11orf58,CEP131,URB2,POLA1,PICK1,RPAP1,FNTA,CCDC25,ACTA2,TCF20,MIOS,PITRM1,PANK4,DCTN6,NEDD1,PGP,CDYL,TAGLN,FAM120A,NPTN,KLC4,PHYHIPL,ERCC3,ESF1,RSRC2,ATG7,PTK2,ANKFY1,PRKAR1A,XXYLT1,PCID2,OSBPL9,PUS1,INTS6L,ZC3H15,HDDC2,HNF1A,NHLRC2,BID,SETMAR,CIZ1,MALSU1,EFS,WDR91,ARFGAP2,PANK3,NUDT9,AK6,DLK1,PRIM2,CXXC1,TIMM29,EIF4A2,EPB41L1,PLPP2,GPSM1,LHPP,DNASE2,CBX2,TSR2,EIF4E2,FKBP5,GTF2F1,ZNF598,PPAN,ZPR…	317
Cancer, Gastrointestinal Disease, Organismal Injury and Abnormalities	digestive system cancer	Digestive system cancer	1.68e-12		-0.239		0.006	C11orf58,CEP131,URB2,POLA1,PICK1,RPAP1,FNTA,CCDC25,ACTA2,TCF20,MIOS,PITRM1,PANK4,DCTN6,NEDD1,CRELD1,PGP,CDYL,TAGLN,FAM120A,NPTN,RABGGTA,KLC4,PHYHIPL,ERCC3,ESF1,RSRC2,ATG7,PTK2,ANKFY1,PRKAR1A,XXYLT1,PCID2,OSBPL9,PUS1,INTS6L,ZC3H15,HDDC2,HNF1A,NHLRC2,BID,SETMAR,PPT2,CIZ1,MALSU1,EFS,WDR91,ARFGAP2,PANK3,NUDT9,AK6,DLK1,PRIM2,CXXC1,TIMM29,EIF4A2,EPB41L1,PLPP2,GPSM1,ZCCHC9,LHPP,DNASE2,CBX2,TSR2,EIF4E2,F…	343
Cancer, Gastrointestinal Disease, Organismal Injury and Abnormalities	large intestine adenocarcinoma	Large intestine adenocarcinoma	6.24e-12					C11orf58,CEP131,URB2,POLA1,PICK1,RPAP1,FNTA,CCDC25,ACTA2,TCF20,MIOS,PITRM1,PANK4,DCTN6,NEDD1,PGP,CDYL,FAM120A,NPTN,KLC4,PHYHIPL,ERCC3,ESF1,ATG7,ANKFY1,PRKAR1A,PCID2,OSBPL9,PUS1,INTS6L,ZC3H15,HDDC2,HNF1A,NHLRC2,BID,SETMAR,CIZ1,MALSU1,EFS,WDR91,ARFGAP2,PANK3,AK6,DLK1,PRIM2,CXXC1,TIMM29,EPB41L1,PLPP2,GPSM1,LHPP,DNASE2,CBX2,TSR2,EIF4E2,FKBP5,GTF2F1,ZNF598,PPAN,ZPR1,S100A11,TPD52L1,DHX36,PACSIN2,POP1,…	297
Cancer, Gastrointestinal Disease, Organismal Injury and Abnormalities	gastrointestinal adenocarcinoma	Gastrointestinal adenocarcinoma	2.09e-11					C11orf58,CEP131,URB2,POLA1,PICK1,RPAP1,FNTA,CCDC25,ACTA2,TCF20,MIOS,PITRM1,PANK4,DCTN6,NEDD1,PGP,CDYL,FAM120A,NPTN,KLC4,PHYHIPL,ERCC3,ESF1,ATG7,ANKFY1,PRKAR1A,XXYLT1,PCID2,OSBPL9,PUS1,INTS6L,ZC3H15,HDDC2,HNF1A,NHLRC2,BID,SETMAR,CIZ1,MALSU1,EFS,WDR91,ARFGAP2,PANK3,NUDT9,AK6,DLK1,PRIM2,CXXC1,TIMM29,EPB41L1,PLPP2,GPSM1,LHPP,DNASE2,CBX2,TSR2,EIF4E2,FKBP5,GTF2F1,ZNF598,PPAN,ZPR1,S100A11,TPD52L1,DHX36,…	303
Cancer, Gastrointestinal Disease, Organismal Injury and Abnormalities	malignant neoplasm of large intestine	Malignant neoplasm of large intestine	8.15e-11					C11orf58,CEP131,URB2,POLA1,PICK1,RPAP1,FNTA,CCDC25,ACTA2,TCF20,MIOS,PITRM1,PANK4,DCTN6,NEDD1,CRELD1,PGP,CDYL,FAM120A,NPTN,KLC4,PHYHIPL,ERCC3,ESF1,ATG7,PTK2,ANKFY1,PRKAR1A,PCID2,OSBPL9,PUS1,INTS6L,ZC3H15,HDDC2,HNF1A,NHLRC2,BID,SETMAR,CIZ1,MALSU1,EFS,WDR91,ARFGAP2,PANK3,AK6,DLK1,PRIM2,CXXC1,TIMM29,EIF4A2,EPB41L1,PLPP2,GPSM1,LHPP,DNASE2,CBX2,TSR2,EIF4E2,FKBP5,GTF2F1,ZNF598,PPAN,ZPR1,S100A11,TPD52L1,…	305
Cancer, Gastrointestinal Disease, Organismal Injury and Abnormalities	gastrointestinal tract cancer	Gastrointestinal tract cancer	1.13e-10					C11orf58,CEP131,URB2,POLA1,PICK1,RPAP1,FNTA,CCDC25,ACTA2,TCF20,MIOS,PITRM1,PANK4,DCTN6,NEDD1,CRELD1,PGP,CDYL,TAGLN,FAM120A,NPTN,KLC4,PHYHIPL,ERCC3,ESF1,RSRC2,ATG7,PTK2,ANKFY1,PRKAR1A,XXYLT1,PCID2,OSBPL9,PUS1,INTS6L,ZC3H15,HDDC2,HNF1A,NHLRC2,BID,SETMAR,CIZ1,MALSU1,EFS,WDR91,ARFGAP2,PANK3,NUDT9,AK6,DLK1,PRIM2,CXXC1,TIMM29,EIF4A2,EPB41L1,PLPP2,GPSM1,LHPP,DNASE2,CBX2,TSR2,EIF4E2,FKBP5,GTF2F1,ZNF598,P…	320
Cancer, Organismal Injury and Abnormalities	formation	Formation of solid tumor	1.06e-09	Decreased	-2.228		-1.494	CEP131,URB2,POLA1,ISOC1,PICK1,RPAP1,CCDC25,ACBD7,ACTA2,TCF20,MIOS,PITRM1,PANK4,DCTN6,ADI1,NEDD1,CRELD1,PGP,OSGEP,CDYL,TAGLN,FAM120A,NPTN,DDA1,RABGGTA,KLC4,PHYHIPL,ERCC3,ESF1,RSRC2,CPPED1,WASHC2A/WASHC2C,ATG7,PTK2,ANKFY1,PRKAR1A,XXYLT1,PCID2,OSBPL9,HMBOX1,MAPRE2,INTS6L,SMARCD3,ZC3H15,HDDC2,HNF1A,NHLRC2,BID,SETMAR,CIZ1,MALSU1,WDR91,ARFGAP2,PANK3,NUDT9,AK6,DLK1,PRIM2,CXXC1,TIMM29,EIF4A2,EPB41L1,PLPP…	329
Cancer, Organismal Injury and Abnormalities	cancer	Stable disease stage cancer	7.12e-08					EGFR,POLA1,TYMS,DCK,PRIM2,PRIM1	6
DNA Replication, Recombination, and Repair	repair	Repair of DNA	1.1e-07	Increased	2.332	bias		USP19,POLA1,TYMS,FTO,NBN,XRCC6,XRCC5,POLR2I,TP53I3,ERCC3,CSNK1E,EGFR,ASF1A,UNG,TIMELESS,TNKS1BP1,ST13,COMMD1,OTUD6B,ATXN3,EYA3,NHEJ1,CHD1L,SMARCD3,EIF3H,SETMAR,CHEK1,USP47	28
Cancer, Organismal Injury and Abnormalities	malignant genitourinary solid tumor	Malignant genitourinary solid tumor	9.89e-07		-1.741		-1.98	CEP131,URB2,POLA1,PICK1,RPAP1,ACBD7,ACTA2,TCF20,MIOS,PITRM1,PANK4,ADI1,CRELD1,PGP,TAGLN,NPTN,KLC4,PHYHIPL,ERCC3,ESF1,RSRC2,WASHC2A/WASHC2C,ATG7,PTK2,ANKFY1,PRKAR1A,XXYLT1,OSBPL9,HMBOX1,INTS6L,SMARCD3,ZC3H15,HNF1A,NHLRC2,SETMAR,TAX1BP3,PPT2,EFS,WDR91,ARFGAP2,DLK1,PRIM2,CXXC1,EIF4A2,EPB41L1,CNN2,PITHD1,DNASE2,CBX2,FKBP5,PYM1,ZNF598,S100A11,DHX36,PACSIN2,TPMT,POP1,CEP44,DHTKD1,RNF214,BAIAP2,ARFGAP1,…	271
Cancer, Hematological Disease, Immunological Disease, Organismal Injury and Abnormalities	FLT3 internal tandem duplication positive acute myeloid leukemia	Relapsed FLT3 internal tandem duplication positive acute myeloid leukemia	1.11e-06					POLA1,DCK,ALK,PRIM2,PRIM1	5
Cancer, Hematological Disease, Immunological Disease, Organismal Injury and Abnormalities	CD20 negative B-cell non-Hodgkin lymphoma	CD20 negative B-cell non-Hodgkin lymphoma	1.32e-06					POLA1,DCK,PRIM2,PRIM1	4
Cancer, Hematological Disease, Immunological Disease, Organismal Injury and Abnormalities	CD20 positive T-cell/histiocyte rich diffuse large B-cell lymphoma	Refractory CD20 positive T-cell/histiocyte rich diffuse large B-cell lymphoma	1.32e-06					POLA1,DCK,PRIM2,PRIM1	4
Cancer, Hematological Disease, Immunological Disease, Organismal Injury and Abnormalities	MYC positive B-cell lymphoma	Refractory MYC positive B-cell lymphoma	1.32e-06					POLA1,DCK,PRIM2,PRIM1	4
Cancer, Hematological Disease, Immunological Disease, Organismal Injury and Abnormalities	acute myeloid leukemia with t(8;21)	Refractory acute myeloid leukemia with t(8;21)	1.32e-06					POLA1,DCK,PRIM2,PRIM1	4
Cancer, Hematological Disease, Immunological Disease, Organismal Injury and Abnormalities	double hit type high grade B-cell lymphoma	Refractory double hit type high grade B-cell lymphoma	1.32e-06					POLA1,DCK,PRIM2,PRIM1	4
Cancer, Hematological Disease, Immunological Disease, Organismal Injury and Abnormalities	relapsed acute myeloid leukemia	Refractory relapsed acute myeloid leukemia	1.32e-06					POLA1,DCK,PRIM2,PRIM1	4
Cancer, Hematological Disease, Immunological Disease, Organismal Injury and Abnormalities	transformed indolent non-Hodgkin lymphoma	Refractory transformed indolent non-Hodgkin lymphoma	1.32e-06					POLA1,DCK,PRIM2,PRIM1	4
Cancer, Hematological Disease, Immunological Disease, Organismal Injury and Abnormalities	CD20 positive T-cell/histiocyte rich diffuse large B-cell lymphoma	Relapsed CD20 positive T-cell/histiocyte rich diffuse large B-cell lymphoma	1.32e-06					POLA1,DCK,PRIM2,PRIM1	4
Cancer, Hematological Disease, Immunological Disease, Organismal Injury and Abnormalities	c-MYC positive diffuse large B-cell lymphoma	Relapsed c-MYC positive diffuse large B-cell lymphoma	1.32e-06					POLA1,DCK,PRIM2,PRIM1	4
Cancer, Hematological Disease, Immunological Disease, Organismal Injury and Abnormalities	double hit type high grade B-cell lymphoma	Relapsed double hit type high grade B-cell lymphoma	1.32e-06					POLA1,DCK,PRIM2,PRIM1	4
Cancer, Hematological Disease, Immunological Disease, Organismal Injury and Abnormalities	transformed indolent non-Hodgkin lymphoma	Relapsed transformed indolent non-Hodgkin lymphoma	1.32e-06					POLA1,DCK,PRIM2,PRIM1	4
Cancer, Hematological Disease, Immunological Disease, Organismal Injury and Abnormalities	T-cell/histiocyte rich large B-cell lymphoma	Stable disease stage T-cell/histiocyte rich large B-cell lymphoma	1.32e-06					POLA1,DCK,PRIM2,PRIM1	4
Cancer, Organismal Injury and Abnormalities	genitourinary tumor	Genitourinary tumor	1.83e-06		-1.101		-1.316	CEP131,URB2,POLA1,ISOC1,PICK1,RPAP1,ACBD7,ACTA2,TCF20,MIOS,PITRM1,PANK4,ADI1,CRELD1,PGP,TAGLN,NPTN,KLC4,PHYHIPL,ERCC3,ESF1,RSRC2,WASHC2A/WASHC2C,ATG7,PTK2,ANKFY1,PRKAR1A,XXYLT1,OSBPL9,HMBOX1,INTS6L,SMARCD3,ZC3H15,HNF1A,NHLRC2,SETMAR,TAX1BP3,PPT2,EFS,WDR91,ARFGAP2,DLK1,PRIM2,CXXC1,EIF4A2,EPB41L1,CNN2,PITHD1,DNASE2,CBX2,FKBP5,PYM1,ZNF598,S100A11,DHX36,PACSIN2,TPMT,POP1,CEP44,DHTKD1,RNF214,BAIAP2,AR…	273
Cancer, Organismal Injury and Abnormalities	development	Development of malignant tumor	2.81e-06	Decreased	-2.505		-1.788	CEP131,URB2,POLA1,PICK1,RPAP1,CCDC25,ACBD7,ACTA2,TCF20,MIOS,PITRM1,PANK4,DCTN6,ADI1,NEDD1,CRELD1,PGP,CDYL,TAGLN,FAM120A,KLC4,PHYHIPL,ERCC3,ESF1,RSRC2,WASHC2A/WASHC2C,ATG7,PTK2,ANKFY1,PRKAR1A,XXYLT1,PCID2,HMBOX1,INTS6L,ZC3H15,HDDC2,HNF1A,NHLRC2,SETMAR,CIZ1,MALSU1,WDR91,ARFGAP2,PANK3,NUDT9,DLK1,PRIM2,CXXC1,TIMM29,EIF4A2,EPB41L1,PLPP2,CNN2,PITHD1,LHPP,DNASE2,CBX2,FKBP5,GTF2F1,ZNF598,PPAN,RPL22L1,S10…	280
Cancer, Hematological Disease, Immunological Disease, Organismal Injury and Abnormalities	refractory acute myeloid leukemia	Active stage refractory acute myeloid leukemia	3.03e-06					POLA1,DCK,PRIM2,PRIM1	4
Cancer, Hematological Disease, Immunological Disease, Organismal Injury and Abnormalities	relapsed acute myeloid leukemia	Active stage relapsed acute myeloid leukemia	3.03e-06					POLA1,DCK,PRIM2,PRIM1	4
Cancer, Hematological Disease, Immunological Disease, Organismal Injury and Abnormalities	diffuse large B-cell lymphoma transformed from follicular lymphoma	Diffuse large B-cell lymphoma transformed from follicular lymphoma	3.03e-06					POLA1,DCK,PRIM2,PRIM1	4
Cancer, Hematological Disease, Immunological Disease, Organismal Injury and Abnormalities	refractory acute myeloid leukemia	Relapsed refractory acute myeloid leukemia	3.03e-06					POLA1,DCK,PRIM2,PRIM1	4
Cancer, Organismal Injury and Abnormalities	genitourinary carcinoma	Genitourinary carcinoma	3.21e-06		-1.154		-1.222	CEP131,URB2,POLA1,PICK1,RPAP1,ACBD7,ACTA2,TCF20,MIOS,PITRM1,PANK4,ADI1,CRELD1,PGP,TAGLN,NPTN,KLC4,PHYHIPL,ERCC3,ESF1,RSRC2,WASHC2A/WASHC2C,ATG7,PTK2,ANKFY1,PRKAR1A,XXYLT1,OSBPL9,HMBOX1,INTS6L,ZC3H15,HNF1A,NHLRC2,SETMAR,PPT2,EFS,WDR91,ARFGAP2,DLK1,PRIM2,CXXC1,EIF4A2,EPB41L1,CNN2,PITHD1,DNASE2,CBX2,FKBP5,PYM1,ZNF598,S100A11,DHX36,PACSIN2,TPMT,POP1,CEP44,DHTKD1,RNF214,BAIAP2,ARFGAP1,MPST,MZT2B,IPO11…	257
DNA Replication, Recombination, and Repair	double-stranded DNA break repair	Double-stranded DNA break repair	3.4e-06		1.295	bias	-0.133	USP19,EGFR,POLA1,TIMELESS,TNKS1BP1,OTUD6B,EYA3,NBN,NHEJ1,CHD1L,XRCC6,XRCC5,SMARCD3,EIF3H,SETMAR,TP53I3	16
Cancer, Neurological Disease, Organismal Injury and Abnormalities	nervous system neoplasm	Nervous system neoplasm	3.71e-06		-1.66		-1.955	CEP131,URB2,POLA1,ISOC1,PICK1,RPAP1,ACTA2,TCF20,MIOS,PITRM1,OSGEP,CDYL,TAGLN,FAM120A,NPTN,DDA1,RABGGTA,KLC4,PHYHIPL,ERCC3,CPPED1,PTK2,ANKFY1,PRKAR1A,XXYLT1,OSBPL9,HMBOX1,MAPRE2,SMARCD3,ZC3H15,HNF1A,SETMAR,CIZ1,WDR91,ARFGAP2,NUDT9,AK6,DLK1,PRIM2,CXXC1,PLPP2,GPSM1,CNN2,LHPP,DNASE2,CBX2,PYM1,ZNF598,ZPR1,ASF1A,DHX36,POP1,CEP44,DHTKD1,RNF214,NT5DC1,BAIAP2,ARFGAP1,IPO11,BICD2,CCDC137,ZNF787,WDR35,TMEM2…	232
Cancer, Neurological Disease, Organismal Injury and Abnormalities	high grade astrocytoma	High grade astrocytoma	4.09e-06					GTPBP1,CEP131,URB2,CLASP2,POLA1,GPT2,ISOC1,PICK1,RPAP1,PUM2,CAMSAP2,TLN2,TCF20,TOM1,MIOS,PITRM1,CHD9,CDYL,TAGLN,FAM120A,NPTN,DDA1,ALDH1B1,KLC4,PHYHIPL,ERCC3,PEG10,DIS3L2,ATXN10,TAF9,CPPED1,ALK,SBF1,TNKS1BP1,ST13,PTK2,ANKFY1,EXOC3,KIF3B,XXYLT1,OSBPL9,HMBOX1,SMARCD3,ZC3H15,HNF1A,ISOC2,CIZ1,TUBGCP6,SAMHD1,ARFGAP2,CSRP1,AK6,DLK1,PRIM2,CXXC1,PLPP2,MELTF,GPSM1,SUMO3,HSPA14,CNN2,LHPP,DNASE2,CBX2,ZNF598,…	180
Cancer, Neurological Disease, Organismal Injury and Abnormalities	central nervous system solid tumor	Central nervous system solid tumor	4.89e-06		-1.692		-1.912	CEP131,URB2,POLA1,ISOC1,PICK1,RPAP1,ACTA2,TCF20,MIOS,PITRM1,OSGEP,CDYL,TAGLN,FAM120A,NPTN,DDA1,RABGGTA,KLC4,PHYHIPL,ERCC3,CPPED1,PTK2,ANKFY1,PRKAR1A,XXYLT1,OSBPL9,HMBOX1,MAPRE2,SMARCD3,ZC3H15,HNF1A,SETMAR,CIZ1,WDR91,ARFGAP2,NUDT9,AK6,DLK1,PRIM2,CXXC1,PLPP2,GPSM1,CNN2,LHPP,DNASE2,CBX2,PYM1,ZNF598,ZPR1,ASF1A,DHX36,POP1,CEP44,DHTKD1,RNF214,NT5DC1,BAIAP2,ARFGAP1,IPO11,BICD2,CCDC137,ZNF787,WDR35,TMEM2…	230
Hereditary Disorder, Neurological Disease, Organismal Injury and Abnormalities	autosomal recessive neurological disorder	Autosomal recessive neurological disorder	5.13e-06					SAMHD1,AMPD2,GLUL,MECR,GPT2,GNE,VLDLR,PDHX,NBAS,TUSC3,CEP104,OSGEP,TRIO,TAF6,PRSS12,ASNS,ARSA,ERCC3,CWF19L1,SBF1,WNK1,OTUD6B,CDK5,PUS7,ATXN2,COG6,CCDC88A,TRMT1,EEF1AKNMT,PUS1,LZTFL1,ZFYVE26,DCX,MSTO1,CNTNAP1,NHLRC2,KIF1C,CLN6,FTH1,HIKESHI,CLP1	41
Cancer, Organismal Injury and Abnormalities, Tumor Morphology	progressive ALK fusion positive solid tumor	Progressive ALK fusion positive solid tumor	5.35e-06					EGFR,POLA1,TYMS,DCK,PRIM2,ALK,PTK2,PRIM1	8
Cancer, Organismal Injury and Abnormalities	frequency	Frequency of tumor	5.85e-06	Decreased	-2.062		-1.366	CEP131,URB2,POLA1,PICK1,RPAP1,CCDC25,ACBD7,ACTA2,TCF20,MIOS,PITRM1,PANK4,DCTN6,ADI1,NEDD1,CRELD1,PGP,CDYL,TAGLN,FAM120A,KLC4,PHYHIPL,ERCC3,ESF1,RSRC2,WASHC2A/WASHC2C,ATG7,PTK2,ANKFY1,PRKAR1A,XXYLT1,PCID2,HMBOX1,INTS6L,ZC3H15,HDDC2,HNF1A,NHLRC2,BID,SETMAR,CIZ1,MALSU1,WDR91,ARFGAP2,PANK3,NUDT9,DLK1,PRIM2,CXXC1,TIMM29,EIF4A2,EPB41L1,PLPP2,CNN2,PITHD1,LHPP,DNASE2,CBX2,FKBP5,GTF2F1,ZNF598,PPAN,RPL22L1…	281
Cancer, Hematological Disease, Immunological Disease, Organismal Injury and Abnormalities	CD5 positive CD23 negative cyclin D1 positive mantle cell lymphoma	CD5 positive CD23 negative cyclin D1 positive mantle cell lymphoma	5.97e-06					POLA1,DCK,PRIM2,PRIM1	4
Cancer, Hematological Disease, Immunological Disease, Organismal Injury and Abnormalities	diffuse large B-cell lymphoma	High grade diffuse large B-cell lymphoma	5.97e-06					POLA1,DCK,PRIM2,PRIM1	4
Cancer, Hematological Disease, Immunological Disease, Organismal Injury and Abnormalities	chronic lymphocytic leukemia	Pretreated chronic lymphocytic leukemia	5.97e-06					POLA1,DCK,PRIM2,PRIM1	4
Cancer, Hematological Disease, Immunological Disease, Organismal Injury and Abnormalities	low-grade B-cell non-Hodgkin lymphoma	Refractory low-grade B-cell non-Hodgkin lymphoma	5.97e-06					POLA1,DCK,PRIM2,PRIM1	4
Cancer, Hematological Disease, Immunological Disease, Organismal Injury and Abnormalities	CD20-positive B-cell non-Hodgkin lymphoma	Stable disease stage CD20-positive B-cell non-Hodgkin lymphoma	5.97e-06					POLA1,DCK,PRIM2,PRIM1	4
Cancer, Neurological Disease, Organismal Injury and Abnormalities	central nervous system cancer	Central nervous system cancer	7.5e-06		-1.224		-1.446	CEP131,URB2,POLA1,ISOC1,PICK1,RPAP1,ACTA2,TCF20,MIOS,PITRM1,OSGEP,CDYL,TAGLN,FAM120A,NPTN,DDA1,RABGGTA,KLC4,PHYHIPL,ERCC3,CPPED1,PTK2,ANKFY1,PRKAR1A,XXYLT1,OSBPL9,HMBOX1,SMARCD3,ZC3H15,HNF1A,SETMAR,CIZ1,WDR91,ARFGAP2,NUDT9,AK6,DLK1,PRIM2,CXXC1,PLPP2,GPSM1,CNN2,LHPP,DNASE2,CBX2,PYM1,ZNF598,ZPR1,ASF1A,DHX36,POP1,CEP44,DHTKD1,RNF214,NT5DC1,BAIAP2,ARFGAP1,IPO11,BICD2,CCDC137,ZNF787,WDR35,TMEM222,ZNF1…	225
Cancer, Organismal Injury and Abnormalities	development	Development of carcinoma	7.56e-06		-1.751		-1.158	CEP131,URB2,POLA1,PICK1,RPAP1,CCDC25,ACBD7,ACTA2,TCF20,MIOS,PITRM1,PANK4,DCTN6,ADI1,NEDD1,CRELD1,PGP,CDYL,FAM120A,KLC4,PHYHIPL,ERCC3,ESF1,RSRC2,WASHC2A/WASHC2C,ATG7,PTK2,ANKFY1,PRKAR1A,XXYLT1,PCID2,HMBOX1,INTS6L,ZC3H15,HDDC2,HNF1A,NHLRC2,SETMAR,CIZ1,MALSU1,WDR91,ARFGAP2,PANK3,NUDT9,DLK1,PRIM2,CXXC1,TIMM29,EIF4A2,EPB41L1,PLPP2,PITHD1,LHPP,DNASE2,CBX2,FKBP5,GTF2F1,ZNF598,PPAN,RPL22L1,S100A11,TPD52L…	276
Cancer, Hematological Disease, Immunological Disease, Organismal Injury and Abnormalities	primary FLT3-ITD activating mutation positive acute myeloid leukemia	Primary FLT3-ITD activating mutation positive acute myeloid leukemia	8.09e-06					POLA1,DCK,ALK,PRIM2,PRIM1	5
Cancer, Organismal Injury and Abnormalities	ALK fusion positive cancer	ALK fusion positive cancer	9.37e-06					EGFR,POLA1,STAT1,TYMS,DCK,PRIM2,ALK,PTK2,PRIM1	9
Cancer, Organismal Injury and Abnormalities	ALK fusion positive solid tumor	ALK fusion positive solid tumor	9.37e-06					EGFR,POLA1,STAT1,TYMS,DCK,PRIM2,ALK,PTK2,PRIM1	9
Cancer, Organismal Injury and Abnormalities	ALK mutation positive malignant solid tumor	ALK mutation positive malignant solid tumor	9.37e-06					EGFR,POLA1,STAT1,TYMS,DCK,PRIM2,ALK,PTK2,PRIM1	9
Cancer, Hematological Disease, Immunological Disease, Organismal Injury and Abnormalities	BCL2 rearrangement positive c-MYC rearrangement positive diffuse large B-cell lymphoma	BCL2 rearrangement positive c-MYC rearrangement positive diffuse large B-cell lymphoma	1.06e-05					POLA1,DCK,PRIM2,PRIM1	4
Cancer, Hematological Disease, Immunological Disease, Organismal Injury and Abnormalities	BCL6 rearrangement positive c-MYC rearrangement positive diffuse large B-cell lymphoma	BCL6 rearrangement positive c-MYC rearrangement positive diffuse large B-cell lymphoma	1.06e-05					POLA1,DCK,PRIM2,PRIM1	4
Cancer, Hematological Disease, Immunological Disease, Organismal Injury and Abnormalities	CCND1 negative CD5 positive CD23 positive small lymphocytic lymphoma	CCND1 negative CD5 positive CD23 positive small lymphocytic lymphoma	1.06e-05					POLA1,DCK,PRIM2,PRIM1	4
Cancer, Hematological Disease, Immunological Disease, Organismal Injury and Abnormalities	CCND1 non-overexpressing IGH/CCND1 negative mantle cell lymphoma	CCND1 non-overexpressing IGH/CCND1 negative mantle cell lymphoma	1.06e-05					POLA1,DCK,PRIM2,PRIM1	4
Cancer, Hematological Disease, Immunological Disease, Organismal Injury and Abnormalities	MYC translocation positive diffuse large B-cell lymphoma	MYC translocation positive diffuse large B-cell lymphoma	1.06e-05					POLA1,DCK,PRIM2,PRIM1	4
Cancer, Organismal Injury and Abnormalities	tumorigenesis	Tumorigenesis of epithelial neoplasm	1.3e-05		-1.212		-0.554	CEP131,URB2,POLA1,PICK1,RPAP1,CCDC25,ACBD7,ACTA2,TCF20,MIOS,PITRM1,PANK4,DCTN6,ADI1,NEDD1,CRELD1,PGP,CDYL,FAM120A,KLC4,PHYHIPL,ERCC3,ESF1,RSRC2,WASHC2A/WASHC2C,ATG7,PTK2,ANKFY1,PRKAR1A,XXYLT1,PCID2,HMBOX1,INTS6L,ZC3H15,HDDC2,HNF1A,NHLRC2,BID,SETMAR,CIZ1,MALSU1,WDR91,ARFGAP2,PANK3,NUDT9,DLK1,PRIM2,CXXC1,TIMM29,EIF4A2,EPB41L1,PLPP2,PITHD1,LHPP,DNASE2,CBX2,FKBP5,GTF2F1,ZNF598,PPAN,RPL22L1,S100A11,TP…	277
Cancer, Organismal Injury and Abnormalities	endometrioid carcinoma	Endometrioid carcinoma	1.4e-05					CEP131,URB2,CLASP2,POLA1,GPT2,PICK1,RPAP1,PUM2,CAMSAP2,ACBD7,TLN2,FTO,MIOS,PITRM1,TKFC,PANK4,CRELD1,PGP,CHD9,LANCL2,ALDH1B1,ERCC3,LSAMP,SLC35F6,PEG10,DIS3L2,ESF1,RSRC2,WASHC2A/WASHC2C,ALK,ST13,BZW2,PTK2,EYA3,ANKFY1,EXOC3,KIF3B,PRKAR1A,XXYLT1,HMBOX1,INTS6L,ZC3H15,HNF1A,NHLRC2,SETMAR,TUBGCP6,AMPD2,WDR91,DNAJC17,PRIM2,CXXC1,EIF4A2,RNF7,PITHD1,VIM,FKBP5,ZNF598,ACAD11,QKI,PHF10,INF2,PPP1R11,TSPAN6,DHX…	161
Cancer, Organismal Injury and Abnormalities	development	Development of adenocarcinoma	1.45e-05		-1.177	bias	-0.492	CEP131,URB2,POLA1,PICK1,RPAP1,ACBD7,ACTA2,MIOS,PITRM1,PANK4,CRELD1,PGP,ERCC3,ESF1,RSRC2,WASHC2A/WASHC2C,ATG7,PTK2,ANKFY1,PRKAR1A,XXYLT1,HMBOX1,INTS6L,ZC3H15,HNF1A,NHLRC2,SETMAR,CIZ1,WDR91,ARFGAP2,DLK1,PRIM2,CXXC1,EIF4A2,PITHD1,DNASE2,CBX2,FKBP5,ZNF598,PPAN,RPL22L1,S100A11,DHX36,POP1,CEP44,DHTKD1,RNF214,BAIAP2,ARFGAP1,BICD2,CCDC137,WDR35,ZNF146,EXOC7,SCLY,EGFR,NOP14,POLDIP3,WNK1,COG6,KNOP1,VAV2,NH…	205
Cancer, Organismal Injury and Abnormalities	genitourinary adenocarcinoma	Genitourinary adenocarcinoma	1.47e-05					CEP131,URB2,POLA1,PICK1,RPAP1,ACBD7,ACTA2,MIOS,PITRM1,PANK4,CRELD1,PGP,NPTN,PHYHIPL,ERCC3,ESF1,RSRC2,WASHC2A/WASHC2C,ATG7,PTK2,ANKFY1,PRKAR1A,XXYLT1,OSBPL9,HMBOX1,INTS6L,ZC3H15,HNF1A,NHLRC2,SETMAR,PPT2,WDR91,ARFGAP2,PRIM2,CXXC1,EIF4A2,EPB41L1,PITHD1,DNASE2,CBX2,FKBP5,ZNF598,S100A11,DHX36,PACSIN2,POP1,CEP44,DHTKD1,RNF214,BAIAP2,ARFGAP1,MPST,IPO11,BICD2,PRKACB,CCDC137,WDR35,ZNF146,SCLY,EGFR,PDCD4,N…	227
Cancer, Organismal Injury and Abnormalities	incidence	Incidence of tumor	1.48e-05	Decreased	-2.092		-1.471	CEP131,URB2,POLA1,ISOC1,PICK1,RPAP1,CCDC25,ACBD7,ACTA2,TCF20,MIOS,PITRM1,PANK4,DCTN6,ADI1,NEDD1,CRELD1,PGP,CDYL,TAGLN,FAM120A,KLC4,PHYHIPL,ERCC3,ESF1,RSRC2,WASHC2A/WASHC2C,ATG7,PTK2,ANKFY1,PRKAR1A,XXYLT1,PCID2,HMBOX1,INTS6L,ZC3H15,HDDC2,HNF1A,NHLRC2,BID,SETMAR,CIZ1,MALSU1,WDR91,ARFGAP2,PANK3,NUDT9,DLK1,PRIM2,CXXC1,TIMM29,EIF4A2,EPB41L1,PLPP2,CNN2,PITHD1,LHPP,DNASE2,CBX2,FKBP5,GTF2F1,ZNF598,PPAN,R…	284
Cancer, Organismal Injury and Abnormalities	grade 3-4 tumor	Grade 3-4 tumor	1.5e-05					GTPBP1,CEP131,URB2,CLASP2,POLA1,GPT2,ISOC1,PICK1,RPAP1,PUM2,CAMSAP2,TLN2,TCF20,TOM1,MIOS,PITRM1,CHD9,CDYL,DCK,TAGLN,FAM120A,NPTN,DDA1,RABGGTA,ALDH1B1,KLC4,PHYHIPL,ERCC3,PEG10,DIS3L2,ATXN10,TAF9,CPPED1,ALK,SBF1,TNKS1BP1,PTK2,ANKFY1,EXOC3,KIF3B,XXYLT1,OSBPL9,PDXDC1,HMBOX1,SMARCD3,ZC3H15,HNF1A,ISOC2,CIZ1,TUBGCP6,SAMHD1,WDR91,ARFGAP2,AK6,PRIM2,CXXC1,TBCC,PLPP2,MELTF,GPSM1,HSPA14,CNN2,CBX2,ZNF598,ACAD…	191
Cancer, Hematological Disease, Immunological Disease, Organismal Injury and Abnormalities	17p deletion negative small B cell lymphocytic lymphoma	17p deletion negative small B cell lymphocytic lymphoma	1.74e-05					POLA1,DCK,PRIM2,PRIM1	4
Cancer, Cardiovascular Disease, Developmental Disorder, Hematological Disease, Hereditary Disorder, Metabolic Disease, Organismal Injury and Abnormalities, Skeletal and Muscular Disorders	FANCC IVS-4 mutation positive Fanconi anemia	FANCC IVS-4 mutation positive Fanconi anemia	1.74e-05					POLA1,DCK,PRIM2,PRIM1	4
DNA Replication, Recombination, and Repair	replication	Initiation of replication of DNA	1.99e-05					POLA1,TIMELESS,PRIM2,PRIM1,CHEK1,NBN	6
Cancer, Neurological Disease, Organismal Injury and Abnormalities	glioma formation	Glioma	2.38e-05		-1.179		-1.426	CEP131,URB2,POLA1,ISOC1,PICK1,RPAP1,ACTA2,TCF20,MIOS,PITRM1,OSGEP,CDYL,TAGLN,FAM120A,NPTN,DDA1,RABGGTA,KLC4,PHYHIPL,ERCC3,CPPED1,PTK2,ANKFY1,XXYLT1,OSBPL9,HMBOX1,MAPRE2,SMARCD3,ZC3H15,HNF1A,CIZ1,WDR91,ARFGAP2,NUDT9,AK6,DLK1,PRIM2,CXXC1,PLPP2,GPSM1,CNN2,LHPP,DNASE2,CBX2,PYM1,ZNF598,ZPR1,ASF1A,DHX36,POP1,CEP44,DHTKD1,RNF214,NT5DC1,BAIAP2,ARFGAP1,IPO11,BICD2,CCDC137,ZNF787,WDR35,TMEM222,ZNF146,EXOC7…	223
Cancer, Neurological Disease, Organismal Injury and Abnormalities	glioma cancer	Grade 3-4 glioma cancer	2.39e-05					GTPBP1,CEP131,URB2,CLASP2,POLA1,GPT2,ISOC1,PICK1,RPAP1,PUM2,CAMSAP2,TLN2,TCF20,TOM1,MIOS,PITRM1,CHD9,CDYL,TAGLN,FAM120A,NPTN,DDA1,RABGGTA,ALDH1B1,KLC4,PHYHIPL,ERCC3,PEG10,DIS3L2,ATXN10,TAF9,CPPED1,ALK,SBF1,TNKS1BP1,PTK2,ANKFY1,EXOC3,KIF3B,XXYLT1,OSBPL9,PDXDC1,HMBOX1,SMARCD3,ZC3H15,HNF1A,ISOC2,CIZ1,TUBGCP6,SAMHD1,WDR91,ARFGAP2,AK6,PRIM2,CXXC1,TBCC,PLPP2,MELTF,GPSM1,HSPA14,CNN2,CBX2,ZNF598,ACAD11,R…	189
Cancer, Hematological Disease, Immunological Disease, Organismal Injury and Abnormalities	ALK fusion positive non-Hodgkin lymphoma	Refractory ALK fusion positive non-Hodgkin lymphoma	2.51e-05					POLA1,DCK,ALK,PRIM2,PRIM1	5
Cancer, Hematological Disease, Immunological Disease, Organismal Injury and Abnormalities	FLT3 internal tandem duplication positive acute myeloid leukemia	Refractory FLT3 internal tandem duplication positive acute myeloid leukemia	2.51e-05					POLA1,DCK,ALK,PRIM2,PRIM1	5
Cancer, Hematological Disease, Immunological Disease, Organismal Injury and Abnormalities	ALK fusion positive non-Hodgkin lymphoma	Relapsed ALK fusion positive non-Hodgkin lymphoma	2.51e-05					POLA1,DCK,ALK,PRIM2,PRIM1	5
Cancer, Hematological Disease, Immunological Disease, Organismal Injury and Abnormalities	de novo FAB M0 acute myeloid leukemia	De novo FAB M0 acute myeloid leukemia	2.7e-05					POLA1,DCK,PRIM2,PRIM1	4
Cancer, Hematological Disease, Immunological Disease, Organismal Injury and Abnormalities	de novo FAB M1 acute myeloid leukemia	De novo FAB M1 acute myeloid leukemia	2.7e-05					POLA1,DCK,PRIM2,PRIM1	4
Cancer, Hematological Disease, Immunological Disease, Organismal Injury and Abnormalities	de novo FAB M2 acute myeloid leukemia	De novo FAB M2 acute myeloid leukemia	2.7e-05					POLA1,DCK,PRIM2,PRIM1	4
Cancer, Hematological Disease, Immunological Disease, Organismal Injury and Abnormalities	de novo FAB M4 acute myeloid leukemia	De novo FAB M4 acute myeloid leukemia	2.7e-05					POLA1,DCK,PRIM2,PRIM1	4
Cancer, Hematological Disease, Immunological Disease, Organismal Injury and Abnormalities	de novo FAB M5 acute myeloid leukemia	De novo FAB M5 acute myeloid leukemia	2.7e-05					POLA1,DCK,PRIM2,PRIM1	4
Connective Tissue Disorders, Developmental Disorder, Neurological Disease, Organismal Injury and Abnormalities, Skeletal and Muscular Disorders	mental retardation with microcephaly	Mental retardation with microcephaly	2.7e-05					POLA1,CASK,TRIO,PUS7	4
Cancer, Neurological Disease, Organismal Injury and Abnormalities	glioma cancer	Glioma cancer	2.81e-05					CEP131,URB2,POLA1,ISOC1,PICK1,RPAP1,ACTA2,TCF20,MIOS,PITRM1,OSGEP,CDYL,TAGLN,FAM120A,NPTN,DDA1,RABGGTA,KLC4,PHYHIPL,ERCC3,CPPED1,PTK2,ANKFY1,XXYLT1,OSBPL9,HMBOX1,SMARCD3,ZC3H15,HNF1A,CIZ1,WDR91,ARFGAP2,NUDT9,AK6,DLK1,PRIM2,CXXC1,PLPP2,GPSM1,CNN2,LHPP,DNASE2,CBX2,PYM1,ZNF598,ZPR1,ASF1A,DHX36,POP1,CEP44,DHTKD1,RNF214,NT5DC1,BAIAP2,ARFGAP1,IPO11,BICD2,CCDC137,ZNF787,WDR35,TMEM222,ZNF146,EXOC7,CWF19L…	219
Cancer, Cardiovascular Disease, Developmental Disorder, Hematological Disease, Hereditary Disorder, Organismal Injury and Abnormalities	Diamond-Blackfan anemia	Diamond-Blackfan anemia	3.34e-05					TSR2,POLA1,RPS26,DCK,PRIM2,PRIM1	6
Cancer, Neurological Disease, Organismal Injury and Abnormalities	astrocytoma	Grade 4 astrocytoma	3.73e-05					GTPBP1,CEP131,URB2,CLASP2,POLA1,GPT2,ISOC1,PICK1,RPAP1,PUM2,CAMSAP2,TLN2,TCF20,TOM1,MIOS,PITRM1,CHD9,CDYL,TAGLN,FAM120A,NPTN,DDA1,ALDH1B1,KLC4,PHYHIPL,ERCC3,PEG10,DIS3L2,ATXN10,TAF9,CPPED1,ALK,SBF1,TNKS1BP1,PTK2,ANKFY1,EXOC3,KIF3B,XXYLT1,OSBPL9,HMBOX1,SMARCD3,ZC3H15,HNF1A,ISOC2,CIZ1,TUBGCP6,SAMHD1,ARFGAP2,AK6,PRIM2,CXXC1,PLPP2,MELTF,GPSM1,HSPA14,CNN2,CBX2,ZNF598,ACAD11,RRP15,FKBP7,PHF10,ZPR1,INF2…	169
Cancer, Neurological Disease, Organismal Injury and Abnormalities	high grade glioma	Grade 4 high grade glioma	3.73e-05					GTPBP1,CEP131,URB2,CLASP2,POLA1,GPT2,ISOC1,PICK1,RPAP1,PUM2,CAMSAP2,TLN2,TCF20,TOM1,MIOS,PITRM1,CHD9,CDYL,TAGLN,FAM120A,NPTN,DDA1,ALDH1B1,KLC4,PHYHIPL,ERCC3,PEG10,DIS3L2,ATXN10,TAF9,CPPED1,ALK,SBF1,TNKS1BP1,PTK2,ANKFY1,EXOC3,KIF3B,XXYLT1,OSBPL9,HMBOX1,SMARCD3,ZC3H15,HNF1A,ISOC2,CIZ1,TUBGCP6,SAMHD1,ARFGAP2,AK6,PRIM2,CXXC1,PLPP2,MELTF,GPSM1,HSPA14,CNN2,CBX2,ZNF598,ACAD11,RRP15,FKBP7,PHF10,ZPR1,INF2…	169
Cancer, Neurological Disease, Organismal Injury and Abnormalities	malignant glioma	Grade 4 malignant glioma	3.73e-05					GTPBP1,CEP131,URB2,CLASP2,POLA1,GPT2,ISOC1,PICK1,RPAP1,PUM2,CAMSAP2,TLN2,TCF20,TOM1,MIOS,PITRM1,CHD9,CDYL,TAGLN,FAM120A,NPTN,DDA1,ALDH1B1,KLC4,PHYHIPL,ERCC3,PEG10,DIS3L2,ATXN10,TAF9,CPPED1,ALK,SBF1,TNKS1BP1,PTK2,ANKFY1,EXOC3,KIF3B,XXYLT1,OSBPL9,HMBOX1,SMARCD3,ZC3H15,HNF1A,ISOC2,CIZ1,TUBGCP6,SAMHD1,ARFGAP2,AK6,PRIM2,CXXC1,PLPP2,MELTF,GPSM1,HSPA14,CNN2,CBX2,ZNF598,ACAD11,RRP15,FKBP7,PHF10,ZPR1,INF2…	169
Cancer, Organismal Injury and Abnormalities	pelvic carcinoma	Pelvic carcinoma	3.85e-05					CEP131,URB2,POLA1,PICK1,RPAP1,ACBD7,MIOS,PITRM1,PANK4,ADI1,NEDD1,CRELD1,PGP,NPTN,KLC4,PHYHIPL,ERCC3,ESF1,RSRC2,WASHC2A/WASHC2C,PTK2,ANKFY1,PRKAR1A,XXYLT1,OSBPL9,HMBOX1,INTS6L,ZC3H15,HNF1A,NHLRC2,SETMAR,WDR91,ARFGAP2,DLK1,PRIM2,CXXC1,EIF4A2,EPB41L1,PITHD1,DNASE2,CBX2,FKBP5,PYM1,GTF2F1,ZNF598,DHX36,PACSIN2,TPMT,POP1,CEP44,DHTKD1,RNF214,BAIAP2,ARFGAP1,MPST,MZT2B,IPO11,BICD2,PRKACB,CCDC137,ZNF787,WDR…	232
Neurological Disease, Organismal Injury and Abnormalities	brain lesion	Brain lesion	3.9e-05		0.068		-0.003	CEP131,URB2,POLA1,ISOC1,PICK1,RPAP1,ACTA2,TCF20,MIOS,PITRM1,OSGEP,CDYL,TAGLN,FAM120A,NPTN,DDA1,RABGGTA,KLC4,PHYHIPL,ERCC3,CPPED1,PTK2,ANKFY1,PRKAR1A,XXYLT1,OSBPL9,HMBOX1,MAPRE2,SMARCD3,ZC3H15,HNF1A,BID,CIZ1,TMEM106B,WDR91,ARFGAP2,NUDT9,AK6,PRIM2,CXXC1,PLPP2,GPSM1,CNN2,CBX2,PYM1,ZNF598,ZPR1,ASF1A,DHX36,POP1,CEP44,DHTKD1,RNF214,NT5DC1,BAIAP2,ARFGAP1,IPO11,BICD2,CCDC137,ZNF787,WDR35,TMEM222,ZNF146,E…	219
Cancer, Hematological Disease, Immunological Disease, Organismal Injury and Abnormalities	de novo FAB M6 acute myeloid leukemia	De novo FAB M6 acute myeloid leukemia	4e-05					POLA1,DCK,PRIM2,PRIM1	4
Cancer, Hematological Disease, Immunological Disease, Organismal Injury and Abnormalities	TP53 positive leukemia	Relapsed TP53 positive leukemia	4e-05					POLA1,DCK,PRIM2,PRIM1	4
Cancer, Developmental Disorder, Endocrine System Disorders, Gastrointestinal Disease, Hematological Disease, Hereditary Disorder, Immunological Disease, Organismal Injury and Abnormalities	Shwachman syndrome	Shwachman syndrome	4e-05					POLA1,DCK,PRIM2,PRIM1	4
Cancer, Hematological Disease, Immunological Disease, Organismal Injury and Abnormalities	chronic lymphocytic leukemia	Untreated chronic lymphocytic leukemia	4e-05					POLA1,DCK,PRIM2,PRIM1	4
Cancer, Neurological Disease, Organismal Injury and Abnormalities	brain astrocytoma	Brain astrocytoma	4.17e-05					GTPBP1,CEP131,URB2,CLASP2,POLA1,GPT2,ISOC1,PICK1,RPAP1,PUM2,CAMSAP2,TLN2,TCF20,TOM1,MIOS,PITRM1,CHD9,CDYL,TAGLN,FAM120A,NPTN,DDA1,ALDH1B1,KLC4,PHYHIPL,ERCC3,PEG10,DIS3L2,ATXN10,TAF9,CPPED1,ALK,SBF1,TNKS1BP1,PTK2,ANKFY1,EXOC3,KIF3B,XXYLT1,OSBPL9,HMBOX1,SMARCD3,ZC3H15,HNF1A,ISOC2,CIZ1,TUBGCP6,SAMHD1,ARFGAP2,AK6,PRIM2,CXXC1,PLPP2,MELTF,GPSM1,HSPA14,CNN2,CBX2,ZNF598,ACAD11,RRP15,FKBP7,PHF10,ZPR1,INF2…	169
Cancer, Organismal Injury and Abnormalities	anogenital cancer	Anogenital cancer	4.45e-05					CEP131,URB2,POLA1,PICK1,RPAP1,ACBD7,ACTA2,TCF20,MIOS,PITRM1,PANK4,ADI1,CRELD1,PGP,TAGLN,NPTN,PHYHIPL,ERCC3,ESF1,RSRC2,WASHC2A/WASHC2C,ATG7,PTK2,ANKFY1,PRKAR1A,XXYLT1,OSBPL9,HMBOX1,INTS6L,SMARCD3,ZC3H15,HNF1A,NHLRC2,SETMAR,TAX1BP3,PPT2,EFS,WDR91,ARFGAP2,DLK1,PRIM2,CXXC1,EIF4A2,EPB41L1,CNN2,PITHD1,CBX2,FKBP5,PYM1,ZNF598,DHX36,PACSIN2,TPMT,POP1,CEP44,DHTKD1,RNF214,BAIAP2,ARFGAP1,FTH1,MPST,IPO11,BICD…	250
Hematological Disease, Immunological Disease	neutropenia	Severe neutropenia	5.03e-05					POLA1,TPMT,DCK,PRIM2,PRIM1	5
Cancer, Cell Death and Survival, Organismal Injury and Abnormalities, Tumor Morphology	apoptosis	Apoptosis of cancer stem cells	5.09e-05					EGFR,ATG7,BID	3
Neurological Disease, Organismal Injury and Abnormalities, Psychological Disorders	susceptibility to amyotrophic lateral sclerosis	Susceptibility to amyotrophic lateral sclerosis	5.09e-05					NEFH,PRPH,NEK1	3
DNA Replication, Recombination, and Repair, Gene Expression	transcription	Transcription of RNA primer	5.09e-05					POLA1,PRIM2,PRIM1	3
Cancer, Hematological Disease, Organismal Injury and Abnormalities	myelodysplastic syndrome	Advanced myelodysplastic syndrome	5.69e-05					POLA1,DCK,PRIM2,PRIM1	4
Cancer, Organismal Injury and Abnormalities	pelvic tumor	Pelvic tumor	6.35e-05		-1.131		-0.974	CEP131,URB2,POLA1,ISOC1,PICK1,RPAP1,ACBD7,ACTA2,MIOS,PITRM1,PANK4,ADI1,NEDD1,CRELD1,PGP,TAGLN,NPTN,KLC4,PHYHIPL,ERCC3,ESF1,RSRC2,WASHC2A/WASHC2C,PTK2,ANKFY1,PRKAR1A,XXYLT1,OSBPL9,HMBOX1,INTS6L,SMARCD3,ZC3H15,HNF1A,NHLRC2,SETMAR,WDR91,ARFGAP2,DLK1,PRIM2,CXXC1,EIF4A2,EPB41L1,PITHD1,DNASE2,CBX2,FKBP5,PYM1,GTF2F1,ZNF598,DHX36,PACSIN2,TPMT,POP1,CEP44,DHTKD1,RNF214,BAIAP2,ARFGAP1,FTH1,MPST,MZT2B,IPO11,…	242
Cancer, Neurological Disease, Organismal Injury and Abnormalities	brain tumor	Brain tumor	7.47e-05					CEP131,URB2,POLA1,ISOC1,PICK1,RPAP1,ACTA2,TCF20,MIOS,PITRM1,OSGEP,CDYL,TAGLN,FAM120A,NPTN,DDA1,RABGGTA,KLC4,PHYHIPL,ERCC3,CPPED1,PTK2,ANKFY1,PRKAR1A,XXYLT1,OSBPL9,HMBOX1,MAPRE2,SMARCD3,ZC3H15,HNF1A,CIZ1,WDR91,ARFGAP2,NUDT9,AK6,PRIM2,CXXC1,PLPP2,GPSM1,CNN2,CBX2,PYM1,ZNF598,ZPR1,ASF1A,DHX36,POP1,CEP44,DHTKD1,RNF214,NT5DC1,BAIAP2,ARFGAP1,IPO11,BICD2,CCDC137,ZNF787,WDR35,TMEM222,ZNF146,EXOC7,CWF19L1,…	216
Cancer, Hematological Disease, Immunological Disease, Organismal Injury and Abnormalities	acute myeloid leukemia with myelodysplasia-related changes	Acute myeloid leukemia with myelodysplasia-related changes	7.86e-05					POLA1,DCK,PRIM2,PRIM1	4
Cancer, Gastrointestinal Disease, Hepatic System Disease, Organismal Injury and Abnormalities	liver tumor	Liver tumor	8.06e-05		-0.631		-0.385	URB2,CLASP2,POLA1,GPT2,RPAP1,FNTA,TLN2,TCF20,TOM1,FTO,MIOS,PITRM1,PANK4,NEDD1,CRELD1,OSGEP,CHD9,DCK,FAM120A,ERCC3,LSAMP,PEG10,DIS3L2,TAF9,MRFAP1,ALK,SBF1,TNKS1BP1,ST13,ANKFY1,PRKAR1A,PDXDC1,EEF1AKNMT,HNF1A,EIF3H,GPC2,BID,PRPH,HIKESHI,SETMAR,PPT2,CIZ1,TUBGCP6,SAMHD1,KLF13,CHMP7,EFS,PANK3,AK6,PRIM2,EIF4A2,EPB41L1,ZCCHC9,HSPA14,DNASE2,VIM,CBX2,TSR2,PPAN,PHF10,INF2,UBE2R2,ACOT11,ASNS,TPD52L1,SERINC1,…	180
Cancer, Organismal Injury and Abnormalities	pelvic adenocarcinoma	Pelvic adenocarcinoma	8.11e-05					CEP131,URB2,POLA1,PICK1,RPAP1,ACBD7,MIOS,PITRM1,PANK4,CRELD1,PGP,NPTN,PHYHIPL,ERCC3,ESF1,RSRC2,WASHC2A/WASHC2C,PTK2,ANKFY1,PRKAR1A,XXYLT1,OSBPL9,HMBOX1,INTS6L,ZC3H15,HNF1A,NHLRC2,SETMAR,WDR91,ARFGAP2,PRIM2,CXXC1,EIF4A2,EPB41L1,PITHD1,CBX2,FKBP5,ZNF598,DHX36,PACSIN2,POP1,CEP44,DHTKD1,RNF214,BAIAP2,ARFGAP1,MPST,IPO11,BICD2,PRKACB,CCDC137,WDR35,ZNF146,SCLY,EGFR,PDCD4,NOP14,POLDIP3,WNK1,SMYD3,COG6,KN…	207
Cancer, Hematological Disease, Immunological Disease, Organismal Injury and Abnormalities	acute lymphoid leukemia in remission	Acute lymphoid leukemia in remission	0.000106					POLA1,DCK,PRIM2,PRIM1	4
Cancer, Hematological Disease, Immunological Disease, Organismal Injury and Abnormalities	FLT3 ITD mutation positive t(15;17) negative acute myeloid leukemia	FLT3 ITD mutation positive t(15;17) negative acute myeloid leukemia	0.000106					POLA1,DCK,PRIM2,PRIM1	4
Cancer, Hematological Disease, Immunological Disease, Organismal Injury and Abnormalities	natural killer cell lymphoblastic leukemia/lymphoma	Natural killer cell lymphoblastic leukemia/lymphoma	0.000106					POLA1,DCK,PRIM2,PRIM1	4
Cell Morphology, Cellular Function and Maintenance	repair	Repair of tumor cell lines	0.000107		0.817	bias		USP19,EGFR,XRCC6,XRCC5,EIF3H,OTUD6B,CHEK1,TP53I3,NBN	9
Cancer, Neurological Disease, Organismal Injury and Abnormalities	brain glioma formation	Brain glioma	0.000109					CEP131,URB2,POLA1,ISOC1,PICK1,RPAP1,ACTA2,TCF20,MIOS,PITRM1,OSGEP,CDYL,TAGLN,FAM120A,NPTN,DDA1,RABGGTA,KLC4,PHYHIPL,ERCC3,CPPED1,PTK2,ANKFY1,XXYLT1,OSBPL9,HMBOX1,MAPRE2,SMARCD3,ZC3H15,HNF1A,CIZ1,WDR91,ARFGAP2,NUDT9,AK6,PRIM2,CXXC1,PLPP2,GPSM1,CNN2,CBX2,PYM1,ZNF598,ZPR1,ASF1A,DHX36,POP1,CEP44,DHTKD1,RNF214,NT5DC1,BAIAP2,ARFGAP1,IPO11,BICD2,CCDC137,ZNF787,WDR35,TMEM222,ZNF146,EXOC7,CWF19L1,EGFR,PDC…	213
Gene Expression	expression	Initiation of expression of RNA	0.000113					POLR1E,FMR1,TAF9,IMPACT,EIF4A2,EIF1,GTF2A1,GTF2F2,GTF2F1,EIF3H,TAF6,TAF10,POLR2I,ERCC3	14
Developmental Disorder, Neurological Disease	congenital neurological disorder	Congenital neurological disorder	0.000117		-1.961	bias		AMPD2,GLUL,POLA1,CASK,TYMS,GNE,VLDLR,SPR,ACTA2,PDHX,BICD2,PRKACB,A2M,TSR2,ZNF787,SEC24B,CEP104,OSGEP,RAC3,TRIO,TAF6,ASNS,ARSA,ERCC3,FMR1,EGFR,ARHGAP35,SMYD3,OTUD6B,CDK5,PUS7,KIF3B,PRKAR1A,SNF8,PUS1,LZTFL1,INTS6L,DCX,CNTNAP1,CLN6,CLP1,AHNAK	42
Cancer, Organismal Injury and Abnormalities	pelvic cancer	Pelvic cancer	0.000119					CEP131,URB2,POLA1,PICK1,RPAP1,ACBD7,ACTA2,MIOS,PITRM1,PANK4,ADI1,NEDD1,CRELD1,PGP,TAGLN,NPTN,PHYHIPL,KLC4,ERCC3,ESF1,RSRC2,WASHC2A/WASHC2C,PTK2,ANKFY1,PRKAR1A,XXYLT1,OSBPL9,HMBOX1,INTS6L,SMARCD3,ZC3H15,HNF1A,NHLRC2,SETMAR,WDR91,ARFGAP2,DLK1,PRIM2,CXXC1,EIF4A2,EPB41L1,PITHD1,DNASE2,CBX2,FKBP5,PYM1,GTF2F1,ZNF598,DHX36,PACSIN2,TPMT,POP1,CEP44,DHTKD1,RNF214,BAIAP2,ARFGAP1,MPST,MZT2B,IPO11,BICD2,PRKAC…	238
Hereditary Disorder, Neurological Disease, Organismal Injury and Abnormalities	familial encephalopathy	Familial encephalopathy	0.00013					POLA1,GPT2,CASK,ISOC1,BASP1,ACTA2,PUM3,RASA4,PDHX,BICD2,TOM1,RAC3,TAF6,PDE3A,POLR2I,ERCC3,ARSA,CWF19L1,EGFR,ATXN10,WNK1,SMYD3,OTUD6B,CDK5,P4HA1,COG6,TRMT1,HMBOX1,LZTFL1,DCX,NHLRC2,PRPH,HIKESHI,CLP1,ICA1,SAMHD1,GLUL,AMPD2,MECR,VLDLR,PRIM2,EPB41L1,TUSC3,A2M,COX7A2,XRCC6,SYPL1,CEP104,TRIO,PRSS12,ACOT11,ASNS,FAM3C,FMR1,PUS7,ATXN3,ATXN2,BAIAP2,NEFH,CCDC88A,ARIH2,GOLPH3,ZFYVE26,KIF1C,NEK1,COX7C	66
Gastrointestinal Disease, Hepatic System Disease, Organismal Injury and Abnormalities	liver lesion	Liver lesion	0.000138		-0.703		-0.023	URB2,CLASP2,POLA1,GPT2,RPAP1,FNTA,ACTA2,TLN2,TCF20,TOM1,FTO,MIOS,PITRM1,PANK4,NEDD1,CRELD1,OSGEP,CHD9,DCK,FAM120A,ERCC3,LSAMP,PEG10,DIS3L2,TAF9,MRFAP1,ALK,SBF1,TNKS1BP1,ST13,ANKFY1,PRKAR1A,PDXDC1,EEF1AKNMT,HNF1A,EIF3H,GPC2,BID,PRPH,HIKESHI,SETMAR,PPT2,CIZ1,TUBGCP6,SAMHD1,KLF13,CHMP7,EFS,PANK3,AK6,DLK1,PRIM2,EIF4A2,EPB41L1,ZCCHC9,HSPA14,DNASE2,VIM,CBX2,TSR2,PPAN,PHF10,INF2,UBE2R2,ACOT11,ASNS,TPD52…	185
Cancer, Hematological Disease, Immunological Disease, Organismal Injury and Abnormalities	17p deletion negative TP53 mutation negative chronic lymphocytic leukemia	17p deletion negative TP53 mutation negative chronic lymphocytic leukemia	0.000139					POLA1,DCK,PRIM2,PRIM1	4
Cancer, Hematological Disease, Immunological Disease, Organismal Injury and Abnormalities	refractory B-cell non-Hodgkin lymphoma	High grade refractory B-cell non-Hodgkin lymphoma	0.000139					POLA1,DCK,PRIM2,PRIM1	4
Cancer, Hematological Disease, Immunological Disease, Organismal Injury and Abnormalities	relapsed B-cell non-Hodgkin lymphoma	High grade relapsed B-cell non-Hodgkin lymphoma	0.000139					POLA1,DCK,PRIM2,PRIM1	4
Cancer, Hematological Disease, Organismal Injury and Abnormalities, Tumor Morphology	progressive ALK fusion positive malignant hematologic neoplasm	Progressive ALK fusion positive malignant hematologic neoplasm	0.000139					POLA1,DCK,PRIM2,PRIM1	4
Cancer, Hematological Disease, Immunological Disease, Organismal Injury and Abnormalities	ALK positive large B-cell lymphoma	Refractory ALK positive large B-cell lymphoma	0.000139					POLA1,DCK,PRIM2,PRIM1	4
Cancer, Hematological Disease, Immunological Disease, Organismal Injury and Abnormalities	ALK positive large B-cell lymphoma	Relapsed ALK positive large B-cell lymphoma	0.000139					POLA1,DCK,PRIM2,PRIM1	4
Cancer, Hematological Disease, Immunological Disease, Organismal Injury and Abnormalities	chronic lymphocytic leukemia	Relapsed chronic lymphocytic leukemia	0.000139					POLA1,DCK,PRIM2,PRIM1	4
Psychological Disorders	psychological disorder	Severe psychological disorder	0.000139					GTPBP1,GLUL,TYMS,CSRP1,PICK1,FNTA,ACTA2,RASA4,SUMO3,LHPP,VIM,ENSA,SCD5,FKBP5,RPS19BP1,RAC3,ACAD11,QKI,PDE3A,FAM3C,ARSA,EGFR,GLRX,COQ7,IGFBP2,PTK2,EYA3,COX6C,PRKAR1A,MMUT,CACNA2D1,CNTNAP1,TENM4,MPST,TAX1BP3	35
Cancer, Organismal Injury and Abnormalities, Reproductive System Disease	female genital tract adenocarcinoma	Female genital tract adenocarcinoma	0.000151					CEP131,URB2,CLASP2,POLA1,GPT2,PICK1,RPAP1,PUM2,CAMSAP2,ACBD7,TLN2,FTO,MIOS,PITRM1,TKFC,PANK4,CRELD1,PGP,CHD9,LANCL2,ALDH1B1,ERCC3,LSAMP,SLC35F6,PEG10,DIS3L2,ESF1,RSRC2,WASHC2A/WASHC2C,ALK,SBF1,ST13,BZW2,PTK2,EYA3,ANKFY1,EXOC3,KIF3B,PRKAR1A,XXYLT1,HMBOX1,INTS6L,ZC3H15,HNF1A,NHLRC2,SETMAR,TUBGCP6,AMPD2,WDR91,DNAJC17,PRIM2,CXXC1,EIF4A2,RNF7,PITHD1,VIM,CBX2,FKBP5,ZNF598,ACAD11,QKI,PHF10,INF2,PPP1R11,…	168
Cell Morphology	morphology	Morphology of cellular protrusions	0.000153					FMR1,CLASP2,MARK2,MSN,ARHGAP35,CDK5,ATG7,ATXN3,BICD2,PTK2,FTO,KIF3B,A2M,NEFH,TRIO,DCX,CNTNAP1,TENM4,NHLRC2,ARSA	20
Neurological Disease, Organismal Injury and Abnormalities	neurodegeneration	Neurodegeneration of brain	0.000165	Decreased	-3.094	bias		STAMBP,VIM,NEFH,SCLY,UNG,ZFYVE26,STAT1,PICK1,ARSA,PPT2	10
Cancer, Organismal Injury and Abnormalities, Reproductive System Disease	breast or gynecological cancer	Breast or gynecological cancer	0.000167					CEP131,URB2,POLA1,PICK1,RPAP1,ACBD7,ACTA2,TCF20,MIOS,PITRM1,PANK4,ADI1,CRELD1,PGP,TAGLN,PHYHIPL,ERCC3,ESF1,RSRC2,WASHC2A/WASHC2C,ATG7,PTK2,ANKFY1,PRKAR1A,XXYLT1,HMBOX1,INTS6L,ZC3H15,HNF1A,NHLRC2,SETMAR,TAX1BP3,PPT2,EFS,WDR91,DLK1,PRIM2,CXXC1,EIF4A2,EPB41L1,CNN2,PITHD1,CBX2,FKBP5,PYM1,ZNF598,DHX36,TPMT,POP1,CEP44,DHTKD1,RNF214,BAIAP2,ARFGAP1,FTH1,BICD2,CYRIB,ENSA,CCDC137,WDR35,ZNF146,SCLY,EGFR,NOP…	216
Cell Morphology, Cellular Function and Maintenance, DNA Replication, Recombination, and Repair	double-stranded DNA break repair	Double-stranded DNA break repair of cells	0.000173		0.243	bias	-0.899	USP19,CHD1L,EGFR,XRCC6,XRCC5,EIF3H,OTUD6B,TP53I3,NBN	9
Cancer, Hematological Disease, Immunological Disease, Organismal Injury and Abnormalities	diffuse large B-cell lymphoma associated with chronic inflammation	Diffuse large B-cell lymphoma associated with chronic inflammation	0.000179					POLA1,DCK,PRIM2,PRIM1	4
Cancer, Hematological Disease, Immunological Disease, Organismal Injury and Abnormalities, Tumor Morphology	diffuse large B-cell lymphoma	Progressive diffuse large B-cell lymphoma	0.000179					POLA1,DCK,PRIM2,PRIM1	4
Connective Tissue Disorders, Developmental Disorder, Hereditary Disorder, Organismal Injury and Abnormalities, Skeletal and Muscular Disorders	familial congenital microcephaly	Familial congenital microcephaly	0.000182					POLA1,CASK,OSGEP,TRIO,PUS7	5
Hereditary Disorder, Neurological Disease, Organismal Injury and Abnormalities	hereditary neuropathy	Hereditary neuropathy	0.000184					AMPD2,MECR,SBF1,WNK1,DHTKD1,BICD2,ATXN2,NBAS,NEFH,CCDC88A,ZNF787,INTS6L,ZFYVE26,CNTNAP1,INF2,KIF1C,PRPH,NEK1,CRACD	19
Neurological Disease	motor dysfunction or movement disorder	Motor dysfunction or movement disorder	0.000206	Decreased	-3.8	bias		ISOC1,SPR,BASP1,RASA4,BICD2,NBN,POLR2I,ARSA,SCLY,CWF19L1,ATXN10,COQ7,WNK1,SMYD3,ATG7,CDK5,P4HA1,CACNA2D1,CNTNAP1,BID,ICA1,PPT2,CIZ1,GAK,MECR,TMEM106B,VLDLR,PRIM2,EIF4A2,NQO1,SUMO3,VIM,A2M,COX7A2,XRCC6,SYPL1,QKI,TRIO,ACOT11,FAM3C,FMR1,DHTKD1,ATXN3,ATXN2,BAIAP2,ARIH2,ZFYVE26,MSTO1,TENM4,KIF1C,FTH1,COX7C	52
Connective Tissue Disorders, Hematological Disease, Hereditary Disorder, Organismal Injury and Abnormalities	beta-thalassemia major	Beta-thalassemia major	0.000212					POLA1,CACNA2D1,DCK,PRIM2,PRIM1	5
Neurological Disease	neurodegeneration	Neurodegeneration	0.000215	Decreased	-3.197	bias		SCLY,EGFR,TMEM106B,UNG,PICK1,MARK2,DHTKD1,ATG7,ATXN3,STAMBP,VIM,NEFH,ZFYVE26,STAT1,ZPR1,NHLRC2,PRPH,CLP1,ARSA,PPT2	20
Cancer, Organismal Injury and Abnormalities, Reproductive System Disease	endometrioid endometrial cancer	Uterine endometrioid carcinoma	0.000225					CEP131,URB2,CLASP2,POLA1,GPT2,PICK1,RPAP1,PUM2,CAMSAP2,ACBD7,TLN2,MIOS,PITRM1,TKFC,CRELD1,CHD9,LANCL2,ALDH1B1,ERCC3,LSAMP,SLC35F6,PEG10,DIS3L2,ESF1,RSRC2,WASHC2A/WASHC2C,ALK,ST13,BZW2,EYA3,ANKFY1,EXOC3,KIF3B,PRKAR1A,XXYLT1,HMBOX1,INTS6L,ZC3H15,HNF1A,NHLRC2,SETMAR,TUBGCP6,WDR91,DNAJC17,PRIM2,CXXC1,EIF4A2,PITHD1,FKBP5,ZNF598,QKI,PHF10,INF2,PPP1R11,TSPAN6,DHX36,ARHGAP35,PTGR2,POP1,CEP44,PUS7,ZNF3,RN…	142
RNA Post-Transcriptional Modification	capping	Capping of mRNA	0.000247					CMTR1,GTF2F2,GTF2F1,POLR2I,ERCC3	5
Cancer, Organismal Injury and Abnormalities, Tumor Morphology	malignant lymphatic system neoplasm	Progressive malignant lymphatic system neoplasm	0.000247					POLA1,TYMS,DCK,PRIM2,PRIM1	5
Cardiovascular Disease, Developmental Disorder, Hematological Disease, Organismal Injury and Abnormalities	congenital aplastic anemia	Congenital aplastic anemia	0.000255					TSR2,POLA1,RPS26,DCK,PRIM2,NQO1,PRIM1	7
Cell Death and Survival	apoptosis	Apoptosis	0.00026	Decreased	-3.13		-1.644	POLA1,PICK1,PUM2,FNTA,FTO,ADI1,CRELD1,DCK,LANCL2,RABGGTA,ERCC3,TAF9,ALK,ST13,ATG7,PTK2,PRKAR1A,PCID2,UTP11,HNF1A,EIF3H,BID,PRPH,PPT2,KLF13,SUMO3,RNF7,CNN2,DNASE2,VIM,CBX2,FKBP5,QKI,ZPR1,S100A11,ASNS,PPP1R11,TPD52L1,ARHGAP35,ATXN2,CCDC88A,ARIH2,IRF2BP2,TAF10,FTH1,NEK1,TYMS,GNE,DES,BASP1,RASA4,TOMM22,PRKACB,NBN,PBX3,AAMDC,WDR35,TXN2,RAC3,TAF6,PDE3A,LAMTOR2,SDHC,ISL1,CSNK1E,EGFR,PDCD4,EHD3,UNG,CDK5,…	104
Neurological Disease	movement disorder	Movement Disorders	0.000263	Decreased	-3.671	bias		ISOC1,SPR,BASP1,RASA4,BICD2,NBN,POLR2I,ARSA,SCLY,CWF19L1,ATXN10,COQ7,WNK1,SMYD3,ATG7,CDK5,P4HA1,CACNA2D1,CNTNAP1,BID,ICA1,PPT2,CIZ1,GAK,MECR,TMEM106B,VLDLR,PRIM2,EIF4A2,NQO1,SUMO3,VIM,A2M,COX7A2,XRCC6,SYPL1,QKI,TRIO,ACOT11,FAM3C,FMR1,ATXN3,ATXN2,BAIAP2,ARIH2,ZFYVE26,MSTO1,TENM4,KIF1C,FTH1,COX7C	51
Gene Expression	expression	Expression of mRNA	0.000284		-0.87		-0.6	FMR1,EGFR,TYMS,DHX36,IMPACT,EIF4A2,EIF1,PUS7,EIF4E2,GTF2F2,GTF2F1,STAT1,EIF3H,POLR2I,MAP2K6,EIF4ENIF1	16
Cancer, Organismal Injury and Abnormalities	melanoma	Melanoma	0.00029					CEP131,URB2,POLA1,PICK1,RPAP1,NFS1,CCDC25,TCF20,MIOS,PITRM1,PANK4,ADI1,CRELD1,OSGEP,CDYL,FAM120A,NPTN,KLC4,PHYHIPL,ERCC3,ESF1,RSRC2,CPPED1,WASHC2A/WASHC2C,ATG7,PTK2,ANKFY1,PRKAR1A,PCID2,OSBPL9,SMARCD3,ZC3H15,HNF1A,CIZ1,EFS,WDR91,ARFGAP2,PANK3,NUDT9,AK6,DLK1,PRIM2,CXXC1,EIF4A2,EPB41L1,PLPP2,CNN2,DNASE2,CBX2,EIF4E2,FKBP5,GTF2F1,ZNF598,PPAN,ZPR1,TPD52L1,ASF1A,SERINC1,DHX36,POP1,CEP44,DHTKD1,RNF214,N…	260
Cancer, Organismal Injury and Abnormalities, Reproductive System Disease	adenocarcinoma	Endometrial adenocarcinoma	0.000294					CEP131,URB2,CLASP2,POLA1,GPT2,PICK1,RPAP1,PUM2,CAMSAP2,ACBD7,TLN2,MIOS,PITRM1,TKFC,CRELD1,CHD9,LANCL2,ALDH1B1,ERCC3,LSAMP,SLC35F6,PEG10,DIS3L2,ESF1,RSRC2,WASHC2A/WASHC2C,ALK,ST13,BZW2,EYA3,ANKFY1,EXOC3,KIF3B,PRKAR1A,XXYLT1,HMBOX1,INTS6L,ZC3H15,HNF1A,NHLRC2,SETMAR,TUBGCP6,WDR91,DNAJC17,PRIM2,CXXC1,EIF4A2,PITHD1,CBX2,FKBP5,ZNF598,QKI,PHF10,INF2,PPP1R11,TSPAN6,DHX36,ARHGAP35,PTGR2,POP1,CEP44,PUS7,ZN…	143
Cancer, Organismal Injury and Abnormalities, Respiratory Disease	adenocarcinoma	Adenocarcinoma in right middle lobe of lung	0.000302					EGFR,ALK	2
Cancer, Cardiovascular Disease, Dermatological Diseases and Conditions, Hereditary Disorder, Organismal Injury and Abnormalities	Carney complex type 1	Carney complex type 1	0.000302					VIM,PRKAR1A	2
Developmental Disorder, Neurological Disease, Organismal Injury and Abnormalities	cerebellar hypoplasia and mental retardation	Cerebellar hypoplasia and mental retardation	0.000302					CASK,VLDLR	2
Cancer, Organismal Injury and Abnormalities	tumorigenesis	Delay in initiation of tumorigenesis of carcinoma cell lines	0.000302					EGFR,PRKAR1A	2
Cancer, Organismal Injury and Abnormalities, Renal and Urological Disease	tumorigenesis	Delay in tumorigenesis of kidney cancer cell lines	0.000302					EGFR,PRKAR1A	2
Molecular Transport, Nucleic Acid Metabolism, Small Molecule Biochemistry	exchange	Exchange of guanine	0.000302					VAV2,QTRT1	2
Cancer, Gastrointestinal Disease, Organismal Injury and Abnormalities	KRAS mutation negative colorectal adenocarcinoma	Recurrent KRAS mutation negative colorectal adenocarcinoma	0.000302					EGFR,TYMS	2
Cancer, Organismal Injury and Abnormalities	recurrent loco-regionally advanced squamous cell carcinoma of the head and neck	Recurrent loco-regionally advanced squamous cell carcinoma of the head and neck	0.000302					EGFR,TYMS	2
Cancer, Gastrointestinal Disease, Organismal Injury and Abnormalities	rectal adenocarcinoma	TNM stage M0 rectal adenocarcinoma	0.000302					EGFR,TYMS	2
Cancer, Gastrointestinal Disease, Organismal Injury and Abnormalities	rectal adenocarcinoma	TNM stage T4 rectal adenocarcinoma	0.000302					EGFR,TYMS	2
Cancer, Gastrointestinal Disease, Organismal Injury and Abnormalities	BRAF mutation negative RAS mutation negative colorectal cancer	Unresectable BRAF mutation negative RAS mutation negative colorectal cancer	0.000302					EGFR,TYMS	2
Cancer, Hematological Disease, Immunological Disease, Organismal Injury and Abnormalities	ALK fusion positive non-Hodgkin lymphoma	ALK fusion positive non-Hodgkin lymphoma	0.000341					POLA1,STAT1,DCK,PRIM2,ALK,PRIM1	6
Cell Death and Survival, Embryonic Development	apoptosis	Apoptosis of embryoblast	0.00035					NLE1,TAF10,ZPR1,NBN	4
Cancer, Hematological Disease, Immunological Disease, Organismal Injury and Abnormalities	mantle cell lymphoma	Refractory mantle cell lymphoma	0.00035					POLA1,DCK,PRIM2,PRIM1	4
Cellular Function and Maintenance	internalization	Internalization of cells	0.000378		0.827	bias	-1.07	EGFR,GAK,GLRX,COQ7,GNE,MFGE8,RASA4,ATG7,PTK2,TOM1,CNN2,VIM,CYRIB,GAB2,PPP6R1,QKI,LAMTOR2,NHLRC2	18
Cancer, Organismal Injury and Abnormalities, Reproductive System Disease	endometrioid endometrial adenocarcinoma	Endometrioid endometrial adenocarcinoma	0.000392					CEP131,URB2,CLASP2,POLA1,GPT2,PICK1,RPAP1,PUM2,CAMSAP2,ACBD7,TLN2,MIOS,PITRM1,TKFC,CRELD1,CHD9,LANCL2,ALDH1B1,ERCC3,LSAMP,SLC35F6,PEG10,DIS3L2,ESF1,RSRC2,WASHC2A/WASHC2C,ALK,ST13,BZW2,EYA3,ANKFY1,EXOC3,KIF3B,PRKAR1A,XXYLT1,HMBOX1,INTS6L,ZC3H15,HNF1A,NHLRC2,SETMAR,TUBGCP6,WDR91,DNAJC17,PRIM2,CXXC1,PITHD1,FKBP5,ZNF598,QKI,PHF10,INF2,PPP1R11,TSPAN6,DHX36,ARHGAP35,PTGR2,POP1,CEP44,PUS7,ZNF3,RNF214,AT…	140
Metabolic Disease, Organismal Injury and Abnormalities	DNA repair-deficiency disorder	DNA repair-deficiency disorder	0.000412					NHEJ1,POLA1,TYMS,DCK,PRIM2,NQO1,PRIM1,NBN,ERCC3	9
Cell-To-Cell Signaling and Interaction, Nervous System Development and Function	response	Response of neurons	0.000416		0.692	bias	-0.389	FMR1,DCX,CACNA2D1,MFGE8,ATXN3,ATXN2	6
Cancer, Hematological Disease, Hereditary Disorder, Organismal Injury and Abnormalities	constitutional bone marrow failure syndrome	Constitutional bone marrow failure syndrome	0.000418					TSR2,POLA1,RPS26,DCK,PRIM2,NQO1,PRIM1	7
Cell Morphology, Cellular Function and Maintenance, DNA Replication, Recombination, and Repair	double-stranded DNA break repair	Double-stranded DNA break repair of tumor cell lines	0.000418		0.277	bias	-0.691	USP19,XRCC6,XRCC5,EIF3H,OTUD6B,TP53I3,NBN	7
Cancer, Hematological Disease, Immunological Disease, Organismal Injury and Abnormalities	myeloid leukemia	Acute refractory myeloid leukemia	0.000427					POLA1,DCK,PRIM2,PRIM1	4
Cancer, Hematological Disease, Immunological Disease, Organismal Injury and Abnormalities	lymphocytic leukemia	Advanced chronic form of lymphocytic leukemia	0.000427					POLA1,DCK,PRIM2,PRIM1	4
Cancer, Hematological Disease, Immunological Disease, Organismal Injury and Abnormalities	de novo intermediate-risk acute myeloid leukemia	De novo intermediate-risk acute myeloid leukemia	0.000427					POLA1,DCK,PRIM2,PRIM1	4
Cancer, Hematological Disease, Immunological Disease, Organismal Injury and Abnormalities	refractory chronic lymphocytic leukemia	Refractory chronic lymphocytic leukemia	0.000427					POLA1,DCK,PRIM2,PRIM1	4
Cancer, Hematological Disease, Immunological Disease, Organismal Injury and Abnormalities	CD20 negative lymphoma	CD20 negative lymphoma	0.000428					POLA1,TYMS,DCK,PRIM2,PRIM1	5
Cell Death and Survival, Cellular Compromise, Neurological Disease, Tissue Morphology	neurodegeneration	Neurodegeneration of axons	0.000441		-0.539	bias	0.611	NEFH,ZFYVE26,ZPR1,DHTKD1,ATG7,PRPH,CLP1,ARSA	8
Cancer, Organismal Injury and Abnormalities, Reproductive System Disease	endometrial carcinoma	Endometrial carcinoma	0.00045					CEP131,URB2,CLASP2,POLA1,GPT2,PICK1,RPAP1,PUM2,CAMSAP2,ACBD7,TLN2,MIOS,PITRM1,TKFC,ADI1,CRELD1,CHD9,LANCL2,ALDH1B1,ERCC3,LSAMP,SLC35F6,PEG10,DIS3L2,ESF1,RSRC2,WASHC2A/WASHC2C,ALK,TNKS1BP1,ST13,BZW2,EYA3,ANKFY1,EXOC3,KIF3B,PRKAR1A,XXYLT1,HMBOX1,INTS6L,ZC3H15,HNF1A,NHLRC2,SETMAR,TUBGCP6,WDR91,DNAJC17,DLK1,PRIM2,CXXC1,EIF4A2,PITHD1,CBX2,FKBP5,ZNF598,QKI,PHF10,INF2,PPP1R11,TSPAN6,DHX36,TPMT,ARHGAP35,…	149
Cardiovascular Disease, Hematological Disease, Organismal Injury and Abnormalities	aplastic anemia	Aplastic anemia	0.000471					TSR2,POLA1,RPS26,DCK,PRIM2,NQO1,PRIM1,NBN	8
Cell Morphology, Cellular Function and Maintenance	repair	Repair of cells	0.000486		0.812	bias		USP19,CHD1L,EGFR,XRCC6,XRCC5,EIF3H,OTUD6B,TP53I3,NBN,CHEK1	10
Connective Tissue Disorders, Developmental Disorder, Organismal Injury and Abnormalities, Skeletal and Muscular Disorders	microcephaly	Microcephaly	0.000511					STAMBP,NHEJ1,TUBGCP6,POLA1,CASK,OSGEP,TRIO,PUS7,PRIM1,NBN	10
Cancer, Dermatological Diseases and Conditions, Hematological Disease, Immunological Disease, Organismal Injury and Abnormalities	CD20 positive primary cutaneous diffuse large B-cell lymphoma	CD20 positive primary cutaneous diffuse large B-cell lymphoma	0.000515					POLA1,DCK,PRIM2,PRIM1	4
Cancer, Hematological Disease, Immunological Disease, Organismal Injury and Abnormalities	classical hairy cell leukemia	Refractory classical hairy cell leukemia	0.000515					POLA1,DCK,PRIM2,PRIM1	4
Cancer, Hematological Disease, Immunological Disease, Organismal Injury and Abnormalities	primary mediastinal large B-cell lymphoma	Refractory primary mediastinal large B-cell lymphoma	0.000515					POLA1,DCK,PRIM2,PRIM1	4
Cancer, Hematological Disease, Immunological Disease, Organismal Injury and Abnormalities	primary mediastinal large B-cell lymphoma	Relapsed primary mediastinal large B-cell lymphoma	0.000515					POLA1,DCK,PRIM2,PRIM1	4
Cancer, Hematological Disease, Organismal Injury and Abnormalities	therapy-related myelodysplastic syndrome	Therapy-related myelodysplastic syndrome	0.000515					POLA1,DCK,PRIM2,PRIM1	4
Cancer, Hematological Disease, Immunological Disease, Organismal Injury and Abnormalities	precursor B-cell acute lymphoblastic leukemia	Relapsed precursor B-cell acute lymphoblastic leukemia	0.00055					POLA1,TYMS,DCK,PRIM2,PRIM1	5
Cancer, Hematological Disease, Immunological Disease, Organismal Injury and Abnormalities	aggressive mature B-cell lymphoma	Stage III aggressive mature B-cell lymphoma	0.00055					POLA1,TYMS,DCK,PRIM2,PRIM1	5
Cancer, Hematological Disease, Immunological Disease, Organismal Injury and Abnormalities	diffuse B-cell lymphoma	Stage III diffuse B-cell lymphoma	0.00055					POLA1,TYMS,DCK,PRIM2,PRIM1	5
Cancer, Hematological Disease, Immunological Disease, Organismal Injury and Abnormalities	diffuse B-cell lymphoma	Stage IV diffuse B-cell lymphoma	0.00055					POLA1,TYMS,DCK,PRIM2,PRIM1	5
Cellular Assembly and Organization, Cellular Function and Maintenance	organization	Microtubule dynamics	0.00056	Increased	3.414	bias	0.863	CEP131,CLASP2,CAMSAP2,BASP1,PRKACB,BICD2,FTO,PANK4,NEDD1,ADI1,WDR35,RAC3,ARSA,EXOC7,EGFR,ATXN10,ATG7,CDK5,PTK2,VAV2,KIF3B,TPBG,DCX,CNTNAP1,PRPH,TUBGCP6,TMEM106B,CSRP1,VLDLR,NQO1,VIM,A2M,CEP104,TRIO,ZPR1,PRSS12,S100A11,FMR1,PACSIN2,MARK2,ARHGAP35,MSN,ATXN3,ATXN2,BAIAP2,NEFH,CCDC88A,ARFIP2,GOLPH3,TENM4,KIF1C,NEK1,AHNAK,CHEK1	54
Cancer, Gastrointestinal Disease, Organismal Injury and Abnormalities	BRAF mutation negative colon cancer	BRAF mutation negative colon cancer	0.000572					EGFR,POLA1,TYMS	3
Cancer, Gastrointestinal Disease, Organismal Injury and Abnormalities	BRAF mutation negative colorectal adenocarcinoma	BRAF mutation negative colorectal adenocarcinoma	0.000572					EGFR,POLA1,TYMS	3
Cancer, Gastrointestinal Disease, Organismal Injury and Abnormalities	BRAF mutation negative rectal cancer	BRAF mutation negative rectal cancer	0.000572					EGFR,POLA1,TYMS	3
Cancer, Gastrointestinal Disease, Organismal Injury and Abnormalities	BRAF mutation negative colorectal cancer	Metastatic BRAF mutation negative colorectal cancer	0.000572					EGFR,POLA1,TYMS	3
Cancer, Gastrointestinal Disease, Organismal Injury and Abnormalities	RAS mutation negative colon adenocarcinoma	Metastatic RAS mutation negative colon adenocarcinoma	0.000572					EGFR,POLA1,TYMS	3
Cancer, Gastrointestinal Disease, Organismal Injury and Abnormalities	RAS mutation negative rectal adenocarcinoma	RAS mutation negative rectal adenocarcinoma	0.000572					EGFR,POLA1,TYMS	3
Nervous System Development and Function, Tissue Morphology	morphology	Morphology of nervous tissue	0.000583					TMEM106B,CLASP2,SPR,NQO1,BICD2,VIM,A2M,TRIO,ZPR1,PRSS12,ARSA,ISL1,FMR1,MARK2,MSN,MFGE8,DHTKD1,ATG7,CDK5,PTK2,ATXN3,ATXN2,KIF3B,BAIAP2,NEFH,CCDC88A,DCX,CNTNAP1,TENM4,BID,CLP1,PPT2	32
Cancer, Hematological Disease, Immunological Disease, Organismal Injury and Abnormalities	M1 childhood acute myeloid leukemia	M1 childhood acute myeloid leukemia	0.000615					POLA1,DCK,PRIM2,PRIM1	4
Cancer, Hematological Disease, Immunological Disease, Organismal Injury and Abnormalities	M2 childhood acute myeloid leukemia	M2 childhood acute myeloid leukemia	0.000615					POLA1,DCK,PRIM2,PRIM1	4
Cancer, Hematological Disease, Immunological Disease, Organismal Injury and Abnormalities	M4 childhood acute myeloid leukemia	M4 childhood acute myeloid leukemia	0.000615					POLA1,DCK,PRIM2,PRIM1	4
Cancer, Hematological Disease, Immunological Disease, Organismal Injury and Abnormalities	M5a childhood acute myeloid leukemia	M5a childhood acute myeloid leukemia	0.000615					POLA1,DCK,PRIM2,PRIM1	4
Cancer, Hematological Disease, Immunological Disease, Organismal Injury and Abnormalities	M5b childhood acute monocytic leukemia	M5b childhood acute monocytic leukemia	0.000615					POLA1,DCK,PRIM2,PRIM1	4
Cancer, Hematological Disease, Immunological Disease, Organismal Injury and Abnormalities	M6 childhood acute erythroid leukemia	M6 childhood acute erythroid leukemia	0.000615					POLA1,DCK,PRIM2,PRIM1	4
Cancer, Hematological Disease, Immunological Disease, Organismal Injury and Abnormalities	M7 childhood acute myeloid leukemia	M7 childhood acute myeloid leukemia	0.000615					POLA1,DCK,PRIM2,PRIM1	4
Cancer, Hematological Disease, Immunological Disease, Organismal Injury and Abnormalities	grade 3 follicular lymphoma	Stage III grade 3 follicular lymphoma	0.000615					POLA1,DCK,PRIM2,PRIM1	4
Cancer, Hematological Disease, Immunological Disease, Organismal Injury and Abnormalities	small B-cell lymphocytic lymphoma	Stage III small B-cell lymphocytic lymphoma	0.000615					POLA1,DCK,PRIM2,PRIM1	4
Cancer, Hematological Disease, Immunological Disease, Organismal Injury and Abnormalities	grade 3 follicular lymphoma	Stage IV grade 3 follicular lymphoma	0.000615					POLA1,DCK,PRIM2,PRIM1	4
Cancer, Hematological Disease, Immunological Disease, Organismal Injury and Abnormalities	small B-cell lymphocytic lymphoma	Stage IV small B-cell lymphocytic lymphoma	0.000615					POLA1,DCK,PRIM2,PRIM1	4
Cancer, Organismal Injury and Abnormalities, Reproductive System Disease	genital tumor	Genital tumor	0.00062					CEP131,URB2,POLA1,ISOC1,PICK1,RPAP1,ACBD7,ACTA2,MIOS,PITRM1,PANK4,ADI1,CRELD1,PGP,TAGLN,NPTN,PHYHIPL,ERCC3,ESF1,RSRC2,WASHC2A/WASHC2C,PTK2,ANKFY1,PRKAR1A,XXYLT1,OSBPL9,HMBOX1,INTS6L,SMARCD3,ZC3H15,HNF1A,NHLRC2,SETMAR,WDR91,ARFGAP2,DLK1,PRIM2,CXXC1,EIF4A2,EPB41L1,PITHD1,CBX2,FKBP5,PYM1,ZNF598,DHX36,PACSIN2,TPMT,POP1,CEP44,DHTKD1,RNF214,BAIAP2,ARFGAP1,FTH1,MPST,IPO11,BICD2,PRKACB,CCDC137,WDR35,ZNF1…	226
Nervous System Development and Function	morphology	Morphology of nervous system	0.000644					GAK,CLASP2,TMEM106B,VLDLR,SPR,EPB41L1,NQO1,PRKACB,BICD2,FTO,STAMBP,VIM,A2M,EIF4E2,XRCC6,TRIO,ZPR1,PRSS12,ARSA,ISL1,FMR1,EGFR,MARK2,ARHGAP35,MSN,ALK,MFGE8,DHTKD1,ATG7,CDK5,PTK2,ATXN3,ATXN2,KIF3B,BAIAP2,NEFH,CCDC88A,MMUT,ZFYVE26,DCX,CNTNAP1,TENM4,BID,CLP1,PPT2	45
Cancer, Cardiovascular Disease, Developmental Disorder, Hematological Disease, Hereditary Disorder, Metabolic Disease, Organismal Injury and Abnormalities, Skeletal and Muscular Disorders	Fanconi anemia	Fanconi anemia	0.000695					POLA1,DCK,PRIM2,NQO1,PRIM1	5
Cancer, Hematological Disease, Immunological Disease, Organismal Injury and Abnormalities	unclassifiable B-cell lymphoma	Unclassifiable B-cell lymphoma	0.000695					POLA1,DCK,PRIM2,ALK,PRIM1	5
Cancer, Organismal Injury and Abnormalities, Reproductive System Disease	development	Development of genital tumor	0.000733					CEP131,URB2,CLASP2,POLA1,GPT2,ISOC1,PICK1,RPAP1,PUM2,CAMSAP2,ACBD7,TLN2,FTO,MIOS,PITRM1,TKFC,PANK4,ADI1,CRELD1,PGP,CHD9,LANCL2,TAGLN,ALDH1B1,ERCC3,LSAMP,SLC35F6,PEG10,DIS3L2,ESF1,RSRC2,WASHC2A/WASHC2C,ALK,SBF1,TNKS1BP1,ST13,BZW2,PTK2,EYA3,ANKFY1,EXOC3,KIF3B,PRKAR1A,XXYLT1,HMBOX1,INTS6L,ZC3H15,HNF1A,NHLRC2,SETMAR,TUBGCP6,AMPD2,WDR91,DNAJC17,DLK1,PRIM2,CXXC1,EIF4A2,RNF7,PITHD1,VIM,CBX2,FKBP5,ZNF598…	181
Cancer, Gastrointestinal Disease, Organismal Injury and Abnormalities	colorectal cancer	Chemotherapy refractory colorectal cancer	0.000777					EGFR,POLA1,TYMS	3
Cell Cycle	homologous recombination repair	Homologous recombination repair of DNA double strand break site	0.000777					XRCC6,XRCC5,NBN	3
Cancer, Endocrine System Disorders, Gastrointestinal Disease, Organismal Injury and Abnormalities	primary pancreatic adenocarcinoma	Primary pancreatic adenocarcinoma	0.000777					EGFR,TYMS,CDK5	3
Cellular Compromise, Neurological Disease, Organismal Injury and Abnormalities	neurodegeneration	Neurodegeneration of brain cells	0.000809	Decreased	-2.596	bias		STAMBP,SCLY,NEFH,UNG,ZFYVE26,PICK1,ARSA	7
Cancer, Gastrointestinal Disease, Organismal Injury and Abnormalities	hepatobiliary carcinoma	Hepatobiliary carcinoma	0.000816					CEP131,URB2,CLASP2,POLA1,GPT2,RPAP1,CCDC25,TLN2,TCF20,TOM1,FTO,PITRM1,PANK4,CRELD1,CHD9,DCK,ERCC3,LSAMP,DIS3L2,TAF9,MRFAP1,ALK,SBF1,TNKS1BP1,ANKFY1,PRKAR1A,PDXDC1,EEF1AKNMT,HNF1A,EIF3H,GPC2,PPT2,CIZ1,TUBGCP6,SAMHD1,KLF13,CHMP7,EFS,PANK3,AK6,PRIM2,EIF4A2,EPB41L1,ZCCHC9,HSPA14,DNASE2,VIM,CBX2,TSR2,PPAN,PHF10,INF2,ACOT11,TPD52L1,SERINC1,DHX36,TPMT,ARHGAP35,KRI1,IGFBP2,POP1,CEP44,DHTKD1,ATXN2,NT5DC1,…	157
Cell Morphology, Nervous System Development and Function, Tissue Morphology	morphology	Morphology of neurons	0.000851					TMEM106B,CLASP2,SPR,NQO1,BICD2,VIM,A2M,TRIO,ZPR1,PRSS12,ARSA,ISL1,FMR1,MARK2,MSN,MFGE8,DHTKD1,ATG7,CDK5,PTK2,ATXN3,ATXN2,KIF3B,BAIAP2,NEFH,CCDC88A,DCX,CNTNAP1,TENM4,BID,CLP1	31
Cancer, Hematological Disease, Organismal Injury and Abnormalities	de novo myelodysplastic syndrome	De novo myelodysplastic syndrome	0.000854					POLA1,DCK,PRIM2,PRIM1	4
Cancer, Hematological Disease, Immunological Disease, Organismal Injury and Abnormalities	recurrent grade 3 follicular lymphoma	Recurrent grade 3 follicular lymphoma	0.000854					POLA1,DCK,PRIM2,PRIM1	4
Endocrine System Development and Function, Molecular Transport, Protein Synthesis, Small Molecule Biochemistry	quantity	Quantity of IGF1 in blood	0.000868		1.387	bias		MARK2,HNF1A,SPR,DHTKD1,FTO	5
Connective Tissue Development and Function, Tissue Development	accumulation	Accumulation of fibroblast cell lines	0.000895					SAMHD1,BID	2
Hereditary Disorder, Organismal Injury and Abnormalities	anauxetic dysplasia	Anauxetic dysplasia	0.000895					NEPRO,POP1	2
Cell Morphology, Cell-To-Cell Signaling and Interaction, Cellular Assembly and Organization	architecture	Architecture of intercellular junctions	0.000895					TJP2,DES	2
Developmental Disorder, Hereditary Disorder, Neurological Disease, Organismal Injury and Abnormalities	autosomal recessive lissencephaly with cerebellar hypoplasia	Autosomal recessive lissencephaly with cerebellar hypoplasia	0.000895					VLDLR,CDK5	2
DNA Replication, Recombination, and Repair	conversion	Conversion of DNA	0.000895					DHX36,FTH1	2
Cancer, Cardiovascular Disease, Connective Tissue Disorders, Developmental Disorder, Hematological Disease, Hereditary Disorder, Organismal Injury and Abnormalities, Skeletal and Muscular Disorders	Diamond-Blackfan anemia type 15 with mandibulofacial dysostosis	Diamond-Blackfan anemia type 15 with mandibulofacial dysostosis	0.000895					TSR2,RPS26	2
Cell Cycle	G2/M phase transition	G2/M phase transition of bone cancer cell lines	0.000895					MAP2K6,CHEK1	2
Amino Acid Metabolism, Post-Translational Modification, Small Molecule Biochemistry	hydroxylation	Hydroxylation of L-proline	0.000895					P4HA1,P4HA2	2
Cancer, Gastrointestinal Disease, Organismal Injury and Abnormalities	EGFR expressing gastric adenocarcinoma	Metastatic EGFR expressing gastric adenocarcinoma	0.000895					EGFR,TYMS	2
Cancer, Gastrointestinal Disease, Organismal Injury and Abnormalities	HER2 non-overexpressing gastric carcinoma	Metastatic HER2 non-overexpressing gastric carcinoma	0.000895					EGFR,TYMS	2
Cancer, Organismal Injury and Abnormalities, Reproductive System Disease, Tumor Morphology	HER2 positive metastatic breast cancer	Progressed HER2 positive metastatic breast cancer	0.000895					EGFR,TYMS	2
Carbohydrate Metabolism	quantity	Quantity of N-acetylneuraminic acid	0.000895					EGFR,GNE	2
Cancer, Gastrointestinal Disease, Organismal Injury and Abnormalities	EGFR expressing adenocarcinoma of the gastroesophageal junction	Recurrent EGFR expressing adenocarcinoma of the gastroesophageal junction	0.000895					EGFR,TYMS	2
Cancer, Gastrointestinal Disease, Organismal Injury and Abnormalities	EGFR expressing gastric adenocarcinoma	Recurrent EGFR expressing gastric adenocarcinoma	0.000895					EGFR,TYMS	2
Cellular Assembly and Organization, Cellular Function and Maintenance	organization	Organization of cytoplasm	0.000931	Increased	3.593	bias	1.004	CEP131,CLASP2,CAMSAP2,DES,BASP1,BICD2,PRKACB,FTO,LPIN1,PANK4,DCTN6,NEDD1,ADI1,PDCL3,WDR35,RAC3,ARSA,EXOC7,EGFR,ATXN10,ATG7,CDK5,PTK2,VAV2,KIF3B,RAB5B,TPBG,DCX,CNTNAP1,MAP2K6,CLN6,PRPH,HIKESHI,TUBGCP6,GAK,TMEM106B,CSRP1,VLDLR,NQO1,CNN2,VIM,A2M,CEP104,TRIO,ZPR1,PRSS12,S100A11,FMR1,PACSIN2,MARK2,ARHGAP35,MSN,ATXN3,ATXN2,BAIAP2,CCDC88A,NEFH,ARFIP2,GOLPH3,MSTO1,TENM4,KIF1C,NEK1,AHNAK,CHEK1	65
Cellular Assembly and Organization, Cellular Function and Maintenance	organization	Organization of cytoskeleton	0.000931	Increased	3.593	bias	1.01	CEP131,CLASP2,CAMSAP2,DES,BASP1,BICD2,PRKACB,FTO,LPIN1,DCTN6,PANK4,NEDD1,ADI1,PDCL3,WDR35,RAC3,ARSA,EXOC7,EGFR,ATXN10,ATG7,CDK5,PTK2,VAV2,KIF3B,TPBG,DCX,CNTNAP1,MAP2K6,PRPH,TUBGCP6,TMEM106B,CSRP1,VLDLR,NQO1,CNN2,VIM,A2M,CEP104,TRIO,ZPR1,PRSS12,S100A11,FMR1,PACSIN2,MARK2,ARHGAP35,MSN,ATXN3,ATXN2,BAIAP2,NEFH,CCDC88A,ARFIP2,GOLPH3,TENM4,KIF1C,NEK1,AHNAK,CHEK1	60
Neurological Disease	degeneration	Degeneration of nervous system	0.000946	Decreased	-3.024	bias		SCLY,UNG,PICK1,MARK2,DHTKD1,ATG7,ATXN3,STAMBP,VIM,NEFH,ZFYVE26,STAT1,ZPR1,PRPH,CLP1,ARSA,PPT2	17
Cancer, Hematological Disease, Immunological Disease, Organismal Injury and Abnormalities	undifferentiated acute leukemia	Undifferentiated acute leukemia	0.000966					POLA1,TYMS,DCK,PRIM2,PRIM1	5
Cellular Development, Cellular Growth and Proliferation, Nervous System Development and Function, Tissue Development	development	Development of neurons	0.000991		1.216	bias	-0.609	CLASP2,TMEM106B,CSRP1,VLDLR,SEZ6L,CAMSAP2,DLK1,FNTA,SPR,BASP1,FTO,PBX3,VIM,A2M,RAC3,TRIO,PRSS12,FMR1,EGFR,ATXN10,MARK2,ARHGAP35,MSN,ALK,ATG7,CDK5,PTK2,ATXN2,KIF3B,BAIAP2,NEFH,CCDC88A,TPBG,DCX,CNTNAP1,TENM4,STAM,PRPH	38
Cancer, Hematological Disease, Organismal Injury and Abnormalities	myelodysplastic syndrome	Low risk myelodysplastic syndrome	0.000996					POLA1,DCK,PRIM2,PRIM1	4
Cancer, Organismal Injury and Abnormalities, Respiratory Disease	non-small cell lung cancer	Refractory non-small cell lung cancer	0.000996					EGFR,TYMS,ALK,PTK2	4
Cancer, Organismal Injury and Abnormalities, Reproductive System Disease	genital tract cancer	Genital tract cancer	0.000997					CEP131,URB2,POLA1,PICK1,RPAP1,ACBD7,ACTA2,MIOS,PITRM1,PANK4,ADI1,CRELD1,PGP,TAGLN,NPTN,PHYHIPL,ERCC3,ESF1,RSRC2,WASHC2A/WASHC2C,PTK2,ANKFY1,PRKAR1A,XXYLT1,OSBPL9,HMBOX1,INTS6L,SMARCD3,ZC3H15,HNF1A,NHLRC2,SETMAR,WDR91,ARFGAP2,DLK1,PRIM2,CXXC1,EIF4A2,EPB41L1,PITHD1,CBX2,FKBP5,PYM1,ZNF598,DHX36,PACSIN2,TPMT,POP1,CEP44,DHTKD1,RNF214,BAIAP2,ARFGAP1,MPST,IPO11,BICD2,PRKACB,CCDC137,WDR35,ZNF146,SCLY,EGF…	222
Digestive System Development and Function, Endocrine System Disorders, Gastrointestinal Disease, Organ Morphology, Organismal Development, Organismal Injury and Abnormalities	abnormal morphology	Abnormal morphology of exocrine region of pancreas	0.00102					EGFR,MMUT,PPT2	3
Cell-To-Cell Signaling and Interaction, Inflammatory Response	immune response	Immune response of tumor cell lines	0.00103		0.174		-0.606	POLA1,GNE,ALK,SMYD3,ATG7,ATXN3,PTK2,VIM,CYRIB,PPP6R1,QKI,LAMTOR2,NHLRC2	13
Cell Morphology, Cellular Function and Maintenance, Nervous System Development and Function, Tissue Morphology	length	Length of neurites	0.00103					FMR1,A2M,CLASP2,MSN,TRIO,DCX,TENM4,ATG7	8
Cell Cycle, Cell Morphology, Cellular Assembly and Organization, Cellular Function and Maintenance	length	Length of telomeres	0.00107					XRCC6,HMBOX1,POLA1,XRCC5,NBN	5
Cancer, Organismal Injury and Abnormalities, Reproductive System Disease	endometrial cancer	Endometrial cancer	0.00111					CEP131,URB2,CLASP2,POLA1,GPT2,PICK1,RPAP1,PUM2,CAMSAP2,ACBD7,TLN2,MIOS,PITRM1,TKFC,ADI1,CRELD1,CHD9,LANCL2,TAGLN,ALDH1B1,ERCC3,LSAMP,SLC35F6,PEG10,DIS3L2,ESF1,RSRC2,WASHC2A/WASHC2C,ALK,TNKS1BP1,ST13,BZW2,EYA3,ANKFY1,EXOC3,KIF3B,PRKAR1A,XXYLT1,HMBOX1,INTS6L,ZC3H15,HNF1A,NHLRC2,SETMAR,TUBGCP6,WDR91,DNAJC17,DLK1,PRIM2,CXXC1,EIF4A2,PITHD1,CBX2,FKBP5,ZNF598,QKI,PHF10,INF2,PPP1R11,TSPAN6,DHX36,TPMT,ARH…	151
Cancer, Organismal Injury and Abnormalities, Reproductive System Disease	prostatic carcinoma	Prostatic carcinoma	0.00113					GTPBP1,CLASP2,POLA1,PUM2,TLN2,PITRM1,PANK4,CRELD1,CHD9,NPTN,PHYHIPL,ERCC3,LSAMP,DIS3L2,ESF1,WASHC2A/WASHC2C,ALK,SBF1,TNKS1BP1,PTK2,ANKFY1,PRKAR1A,OSBPL9,PDXDC1,NDUFA4,ZC3H15,HNF1A,EIF3H,ARFGAP2,DNAJC17,CXXC1,PRIM2,EPB41L1,VIM,COX7A2,CBX2,PHF10,ASNS,NME7,DHX36,PACSIN2,ARHGAP35,IGFBP2,CEP44,DHTKD1,ZNF3,CCDC88A,NEFH,ARIH2,NEK1,ZNF34,MPST,AHNAK,CRACD,CASK,INTS7,IPO11,PUM3,PRKACB,PBX3,NBN,WDR35,GPATCH…	113
Cell Morphology, Nervous System Development and Function, Tissue Morphology	morphology	Morphology of neurites	0.00113					FMR1,CLASP2,MARK2,MSN,CDK5,ATG7,ATXN3,BICD2,A2M,NEFH,TRIO,DCX,CNTNAP1,TENM4,ARSA	15
DNA Replication, Recombination, and Repair, Dermatological Diseases and Conditions, Developmental Disorder, Hereditary Disorder, Organismal Injury and Abnormalities	dyskeratosis congenita	Dyskeratosis congenita	0.00115					POLA1,DCK,PRIM2,PRIM1	4
Cancer, Cardiovascular Disease, Hematological Disease, Organismal Injury and Abnormalities	refractory anemia with excess blasts in transformation	Refractory anemia with excess blasts in transformation	0.00115					POLA1,DCK,PRIM2,PRIM1	4
Cancer, Hematological Disease, Immunological Disease, Organismal Injury and Abnormalities	CD20 positive diffuse large B-cell non-Hodgkin lymphoma	CD20 positive diffuse large B-cell non-Hodgkin lymphoma	0.00118					POLA1,TYMS,DCK,PRIM2,PRIM1	5
Cancer, Gastrointestinal Disease, Hepatic System Disease, Organismal Injury and Abnormalities	liver carcinoma	Liver carcinoma	0.00119					URB2,CLASP2,POLA1,GPT2,RPAP1,TLN2,TCF20,TOM1,FTO,PITRM1,PANK4,CRELD1,CHD9,DCK,ERCC3,LSAMP,DIS3L2,TAF9,MRFAP1,ALK,SBF1,TNKS1BP1,ANKFY1,PRKAR1A,PDXDC1,EEF1AKNMT,HNF1A,EIF3H,GPC2,PPT2,CIZ1,TUBGCP6,SAMHD1,KLF13,CHMP7,EFS,PANK3,AK6,PRIM2,EIF4A2,EPB41L1,ZCCHC9,HSPA14,DNASE2,VIM,CBX2,TSR2,PPAN,PHF10,INF2,TPD52L1,SERINC1,DHX36,ARHGAP35,KRI1,IGFBP2,POP1,CEP44,DHTKD1,ATXN2,NT5DC1,CCDC88A,NEFH,NEPRO,MSTO1,A…	148
Neurological Disease, Organismal Injury and Abnormalities	brain atrophy	Brain atrophy	0.0012	Decreased	-2	bias		STAMBP,VIM,CCDC88A,ZFYVE26,ATXN3,BICD2,ARSA	7
Cancer, Hematological Disease, Immunological Disease, Organismal Injury and Abnormalities	acute myeloid leukemia associated with myelodysplastic syndrome	Acute myeloid leukemia associated with myelodysplastic syndrome	0.00131					POLA1,DCK,PRIM2,ALK,PRIM1	5
Cancer, Hematological Disease, Immunological Disease, Organismal Injury and Abnormalities	CD20 positive refractory non Hodgkin lymphoma	CD20 positive refractory non Hodgkin lymphoma	0.00133					POLA1,DCK,PRIM2,PRIM1	4
Cancer, Hematological Disease, Immunological Disease, Organismal Injury and Abnormalities	grade 1 follicular lymphoma	Stage III grade 1 follicular lymphoma	0.00133					POLA1,DCK,PRIM2,PRIM1	4
Cancer, Hematological Disease, Immunological Disease, Organismal Injury and Abnormalities	grade 2 follicular lymphoma	Stage III grade 2 follicular lymphoma	0.00133					POLA1,DCK,PRIM2,PRIM1	4
Cancer, Hematological Disease, Immunological Disease, Organismal Injury and Abnormalities	grade 1 follicular lymphoma	Stage IV grade 1 follicular lymphoma	0.00133					POLA1,DCK,PRIM2,PRIM1	4
Cancer, Hematological Disease, Immunological Disease, Organismal Injury and Abnormalities	grade 2 follicular lymphoma	Stage IV grade 2 follicular lymphoma	0.00133					POLA1,DCK,PRIM2,PRIM1	4
Cancer, Organismal Injury and Abnormalities, Reproductive System Disease	tumorigenesis	Tumorigenesis of reproductive tract	0.00133					CEP131,URB2,CLASP2,POLA1,GPT2,ISOC1,PICK1,RPAP1,PUM2,CAMSAP2,ACBD7,TLN2,FTO,MIOS,PITRM1,TKFC,PANK4,ADI1,CRELD1,PGP,CHD9,LANCL2,TAGLN,ALDH1B1,ERCC3,LSAMP,SLC35F6,PEG10,DIS3L2,ESF1,RSRC2,WASHC2A/WASHC2C,ALK,SBF1,TNKS1BP1,ST13,BZW2,PTK2,EYA3,ANKFY1,EXOC3,KIF3B,PRKAR1A,XXYLT1,HMBOX1,INTS6L,ZC3H15,HNF1A,NHLRC2,SETMAR,TUBGCP6,AMPD2,WDR91,DNAJC17,DLK1,PRIM2,CXXC1,EIF4A2,RNF7,PITHD1,VIM,CBX2,FKBP5,PYM1,Z…	183
Neurological Disease, Organismal Injury and Abnormalities, Psychological Disorders	dementia	Dementia	0.00138					GAK,TMEM106B,MZT2B,VLDLR,NFS1,ACTA2,NQO1,MELTF,PRKACB,TOM1,NBAS,VIM,A2M,FKBP5,TRIO,TAGLN,PDE3A,FAM3C,ARSA,GLRX,UNG,IGFBP2,MFGE8,GGA1,CDK5,NEFH,MMUT,GAB2,GOLPH3,CACNA2D1,DCX	31
Cancer, Hematological Disease, Immunological Disease, Organismal Injury and Abnormalities	large-cell lymphoma	Refractory large-cell lymphoma	0.00144					POLA1,DCK,PRIM2,ALK,PRIM1	5
Cancer, Organismal Injury and Abnormalities, Reproductive System Disease	female genital neoplasm	Female genital neoplasm	0.00154					CEP131,URB2,CLASP2,POLA1,GPT2,ISOC1,PICK1,RPAP1,PUM2,CAMSAP2,ACBD7,TLN2,FTO,MIOS,PITRM1,TKFC,PANK4,ADI1,CRELD1,PGP,CHD9,LANCL2,TAGLN,ALDH1B1,ERCC3,LSAMP,SLC35F6,PEG10,DIS3L2,ESF1,RSRC2,WASHC2A/WASHC2C,ALK,SBF1,TNKS1BP1,ST13,BZW2,PTK2,EYA3,ANKFY1,EXOC3,KIF3B,PRKAR1A,XXYLT1,HMBOX1,INTS6L,ZC3H15,HNF1A,NHLRC2,SETMAR,TUBGCP6,AMPD2,WDR91,DNAJC17,DLK1,PRIM2,CXXC1,EIF4A2,RNF7,PITHD1,VIM,CBX2,FKBP5,PYM1,Z…	183
Cell Morphology, Cellular Function and Maintenance	length	Length of cells	0.00154					FMR1,A2M,CLASP2,MSN,TRIO,DCX,TENM4,ATG7,PTK2	9
Neurological Disease, Skeletal and Muscular Disorders	paralysis	Paralysis	0.00156		-1.109	bias		AMPD2,VLDLR,BICD2,LPIN1,NEFH,ZNF787,GOLPH3,INTS6L,ZFYVE26,QKI,CNTNAP1,KIF1C,CLP1	13
Developmental Disorder, Hereditary Disorder, Organismal Injury and Abnormalities	familial short stature	Familial short stature	0.00158					EGFR,XRCC6,POLA1,WDR35,NEPRO,XRCC5,PUS7,MAP2K6,NEK1,NBAS,PRIM1,PRKAR1A	12
Cell-To-Cell Signaling and Interaction, Cellular Assembly and Organization	quantity	Quantity of actin stress fibers	0.00159		-1.067		-0.618	CCDC88A,GLUL,EGFR,GAB2,ARHGAP35,PTK2	6
Cellular Function and Maintenance	endocytosis	Endocytosis	0.00163		0.899	bias	-1.448	GAK,GNE,VLDLR,PICK1,RASA4,TOM1,CNN2,VIM,CYRIB,QKI,LAMTOR2,FMR1,EGFR,GLRX,COQ7,PACSIN2,WNK1,MFGE8,ATG7,CDK5,PTK2,ANKFY1,VAV2,RAB5B,GAB2,PPP6R1,DCX,ARFGAP1,NHLRC2	29
Cancer, Organismal Injury and Abnormalities	breast or colorectal cancer	Breast or colorectal cancer	0.00163		-0.218		-0.384	URB2,POLA1,PICK1,RPAP1,ACTA2,TCF20,MIOS,PITRM1,DCTN6,NEDD1,CRELD1,PGP,CDYL,TAGLN,FAM120A,KLC4,PHYHIPL,ERCC3,ATG7,PTK2,ANKFY1,PRKAR1A,PCID2,INTS6L,ZC3H15,HDDC2,HNF1A,NHLRC2,SETMAR,TAX1BP3,PPT2,CIZ1,MALSU1,EFS,ARFGAP2,PRIM2,TIMM29,EIF4A2,EPB41L1,PLPP2,CNN2,PITHD1,CBX2,FKBP5,GTF2F1,ZNF598,TPD52L1,DHX36,PACSIN2,POP1,DHTKD1,BAIAP2,TRABD,FTH1,IPO11,TOMM22,BICD2,PRKACB,CYRIB,ENSA,ZNF787,EGFR,PDCD4,UNG,N…	209
Cancer, Gastrointestinal Disease, Hepatic System Disease, Organismal Injury and Abnormalities	hepatobiliary system cancer	Hepatobiliary system cancer	0.00169		-0.762		-0.607	CEP131,URB2,CLASP2,POLA1,GPT2,RPAP1,CCDC25,TLN2,TCF20,TOM1,FTO,PITRM1,PANK4,CRELD1,CHD9,DCK,FAM120A,ERCC3,LSAMP,DIS3L2,TAF9,MRFAP1,ALK,SBF1,TNKS1BP1,ANKFY1,PRKAR1A,PDXDC1,EEF1AKNMT,HNF1A,EIF3H,GPC2,PPT2,CIZ1,TUBGCP6,SAMHD1,KLF13,CHMP7,EFS,PANK3,AK6,PRIM2,EIF4A2,EPB41L1,ZCCHC9,HSPA14,DNASE2,VIM,CBX2,TSR2,PPAN,PHF10,INF2,ACOT11,TPD52L1,SERINC1,DHX36,TPMT,ARHGAP35,KRI1,IGFBP2,POP1,CEP44,DHTKD1,ATXN2…	159
Cell Morphology, Digestive System Development and Function, Endocrine System Disorders, Gastrointestinal Disease, Organ Morphology, Organismal Development, Organismal Injury and Abnormalities	abnormal morphology	Abnormal morphology of islet cells	0.0017					ISL1,EGFR,MMUT,HNF1A,DHTKD1,BID	6
Cancer, Cardiovascular Disease, Hematological Disease, Immunological Disease, Organismal Injury and Abnormalities	intravascular large B-cell lymphoma	Intravascular large B-cell lymphoma	0.00173					POLA1,DCK,PRIM2,PRIM1	4
Cancer, Hematological Disease, Immunological Disease, Organismal Injury and Abnormalities	precursor B-cell acute lymphoblastic leukemia	Refractory precursor B-cell acute lymphoblastic leukemia	0.00173					POLA1,DCK,PRIM2,PRIM1	4
Cancer, Hematological Disease, Immunological Disease, Organismal Injury and Abnormalities	T-cell prolymphocytic leukemia	T-cell prolymphocytic leukemia	0.00173					POLA1,DCK,PRIM2,PRIM1	4
Cell Morphology, Cellular Development, Cellular Growth and Proliferation, Nervous System Development and Function, Organismal Development, Tissue Development	morphogenesis	Morphogenesis of neurons	0.00173		1.083	bias	-0.334	TMEM106B,CLASP2,CSRP1,VLDLR,CAMSAP2,SPR,BASP1,VIM,A2M,RAC3,TRIO,PRSS12,FMR1,EGFR,ATXN10,MARK2,ARHGAP35,MSN,ATG7,CDK5,PTK2,ATXN2,KIF3B,BAIAP2,NEFH,CCDC88A,TPBG,DCX,CNTNAP1,TENM4	30
Cancer, Gastrointestinal Disease, Organismal Injury and Abnormalities	BRAF mutation negative KRAS mutation negative NRAS mutation negative colorectal adenocarcinoma	BRAF mutation negative KRAS mutation negative NRAS mutation negative colorectal adenocarcinoma	0.00177					EGFR,TYMS	2
Cancer, Gastrointestinal Disease, Organismal Injury and Abnormalities	BRAF mutation negative RAS mutation negative colon cancer	BRAF mutation negative RAS mutation negative colon cancer	0.00177					EGFR,TYMS	2
Cancer, Gastrointestinal Disease, Organismal Injury and Abnormalities	metastatic colorectal cancer	Chemotherapy refractory metastatic colorectal cancer	0.00177					EGFR,TYMS	2
Cellular Assembly and Organization, Cellular Compromise, Cellular Development, Cellular Growth and Proliferation, Nervous System Development and Function, Tissue Development	development	Development of peripherin inclusion	0.00177					NEFH,PRPH	2
Cancer, Gastrointestinal Disease, Organismal Injury and Abnormalities	disseminated colorectal cancer	Disseminated colorectal cancer	0.00177					EGFR,TYMS	2
Cell Morphology, Cellular Function and Maintenance, DNA Replication, Recombination, and Repair	double-stranded DNA break repair	Double-stranded DNA break repair of prostate cancer cell lines	0.00177					XRCC6,XRCC5	2
Cancer, Gastrointestinal Disease, Organismal Injury and Abnormalities	EGFR expressing KRAS mutation negative colon cancer	EGFR expressing KRAS mutation negative colon cancer	0.00177					EGFR,TYMS	2
Cancer, Gastrointestinal Disease, Organismal Injury and Abnormalities	EGFR expressing KRAS mutation negative colorectal adenocarcinoma	EGFR expressing KRAS mutation negative colorectal adenocarcinoma	0.00177					EGFR,TYMS	2
Cancer, Gastrointestinal Disease, Organismal Injury and Abnormalities	EGFR expressing KRAS mutation negative metastatic colorectal carcinoma	EGFR expressing KRAS mutation negative metastatic colorectal carcinoma	0.00177					EGFR,TYMS	2
Cancer, Gastrointestinal Disease, Organismal Injury and Abnormalities	EGFR positive NRAS mutation negative colorectal adenocarcinoma	EGFR positive NRAS mutation negative colorectal adenocarcinoma	0.00177					EGFR,TYMS	2
Cancer, Gastrointestinal Disease, Organismal Injury and Abnormalities	EGFR-expressing KRAS mutation-negative metastatic colorectal cancer	EGFR-expressing KRAS mutation-negative metastatic colorectal cancer	0.00177					EGFR,TYMS	2
Embryonic Development, Nervous System Development and Function, Organ Development, Organismal Development, Tissue Development	formation	Formation of inferior olivary nucleus	0.00177					TRIO,CDK5	2
Cellular Assembly and Organization	formation	Formation of recycling endosomes	0.00177					PACSIN2,CDK5	2
Cancer, Gastrointestinal Disease, Organismal Injury and Abnormalities	HRAS mutation negative KRAS mutation negative NRAS mutation negative colorectal adenocarcinoma	HRAS mutation negative KRAS mutation negative NRAS mutation negative colorectal adenocarcinoma	0.00177					EGFR,TYMS	2
Cellular Development, Nervous System Development and Function, Tissue Development	maturation	Maturation of interneurons	0.00177					FMR1,SCLY	2
Cancer, Gastrointestinal Disease, Organismal Injury and Abnormalities	BRAF mutation negative KRAS mutation negative rectal cancer	Metastatic BRAF mutation negative KRAS mutation negative rectal cancer	0.00177					EGFR,TYMS	2
Cancer, Gastrointestinal Disease, Organismal Injury and Abnormalities	BRAF mutation negative RAS mutation negative colorectal cancer	Metastatic BRAF mutation negative RAS mutation negative colorectal cancer	0.00177					EGFR,TYMS	2
Cancer, Gastrointestinal Disease, Organismal Injury and Abnormalities	EGFR expressing RAS mutation negative colorectal cancer	Metastatic EGFR expressing RAS mutation negative colorectal cancer	0.00177					EGFR,TYMS	2
Cell Death and Survival, Cellular Compromise, Neurological Disease, Organismal Injury and Abnormalities, Tissue Morphology	neurodegeneration	Neurodegeneration of CA3 neurons	0.00177					SCLY,UNG	2
Cancer, Gastrointestinal Disease, Organismal Injury and Abnormalities	rectal adenocarcinoma	Nonmetastatic rectal adenocarcinoma	0.00177					EGFR,TYMS	2
Cell Morphology, Connective Tissue Development and Function	polarity	Polarity of fibroblast cell lines	0.00177					VIM,PTK2	2
Cancer, Gastrointestinal Disease, Organismal Injury and Abnormalities	rectum carcinoma	Recurrent rectum carcinoma	0.00177					EGFR,TYMS	2
Developmental Disorder, Hereditary Disorder, Neurological Disease, Organismal Injury and Abnormalities	autosomal recessive mental retardation	Autosomal recessive mental retardation	0.00178					TRMT1,GPT2,VLDLR,TAF6,PRSS12,OTUD6B,PDHX,PUS7,COG6,TUSC3,ERCC3	11
Gene Expression, Protein Synthesis	translation	Translation of mRNA	0.00178	Decreased	-2.401	bias		FMR1,EGFR,EIF4E2,TYMS,DHX36,EIF3H,IMPACT,EIF4A2,EIF1,PUS7,EIF4ENIF1	11
Organismal Survival	organismal death	Organismal death	0.00179	Decreased	-7.68	bias		CASK,GNE,PICK1,DES,SPR,ACTA2,TLN2,BICD2,PRKACB,FTO,PBX3,NBN,CRELD1,PGP,RAC3,LAMTOR2,ISL1,SCLY,EGFR,PDCD4,PEG10,DIS3L2,EHD3,COQ7,UNG,ALK,SBF1,RGPD4 (includes others),TIMELESS,COMMD1,ATG7,CDK5,PTK2,KIF3B,PRKAR1A,NHEJ1,PCID2,SMARCD3,HNF1A,CNTNAP1,GPC2,STAM,BID,SLC39A10,CLP1,ICA1,PPT2,USP19,NLE1,GAK,MECR,PANK3,CSRP1,VLDLR,DLK1,CXXC1,NQO1,SUMO3,LHPP,STAMBP,DNASE2,VIM,CBX2,EIF4E2,XRCC6,STAT1,XRCC5,QKI,…	93
Cancer, Organismal Injury and Abnormalities, Reproductive System Disease	malignant neoplasm of male genital organ	Malignant neoplasm of male genital organ	0.00187					GTPBP1,URB2,CLASP2,POLA1,PUM2,ACTA2,TLN2,PITRM1,PANK4,CRELD1,CHD9,TAGLN,NPTN,PHYHIPL,ERCC3,LSAMP,DIS3L2,ESF1,WASHC2A/WASHC2C,ALK,SBF1,TNKS1BP1,PTK2,ANKFY1,PRKAR1A,OSBPL9,PDXDC1,NDUFA4,SMARCD3,ZC3H15,HNF1A,NMD3,EIF3H,ARFGAP2,DNAJC17,CXXC1,PRIM2,EPB41L1,VIM,COX7A2,CBX2,QKI,PHF10,ASNS,NME7,DHX36,PACSIN2,ARHGAP35,IGFBP2,CEP44,DHTKD1,ZNF3,ATXN2,CCDC88A,NEFH,ARIH2,ZNF34,NEK1,MPST,AHNAK,CRACD,CASK,INTS7…	127
Cell Signaling, Post-Translational Modification	activation	Activation of Protein kinase	0.00189					EGFR,VLDLR,PICK1,ALK,SMYD3,CDK5,PTK2,STK39,PRKAR1A,PPM1E,XRCC6,XRCC5,LAMTOR2,MAP2K6	14
Cellular Function and Maintenance	endocytosis	Endocytosis by eukaryotic cells	0.0019		0.737	bias		FMR1,GLRX,COQ7,GNE,PICK1,WNK1,MFGE8,RASA4,ATG7,PTK2,TOM1,CNN2,VAV2,VIM,CYRIB,GAB2,PPP6R1,QKI,LAMTOR2,NHLRC2	20
Hematological Disease, Immunological Disease	neutropenia	Neutropenia	0.00194					POLA1,TYMS,DCK,TPMT,PRIM2,NQO1,PRIM1	7
Cellular Response to Therapeutics	sensitivity	Sensitivity of cells	0.00196	Decreased	-2.439	bias	-1.218	CIZ1,EGFR,POLA1,GLRX,UNG,TYMS,IPO11,RIOK1,EIF1,PTK2,NBN,NHEJ1,XRCC6,XRCC5,KEAP1,MAP2K6,ERCC3	17
Cell Morphology, Cellular Function and Maintenance	autophagy	Autophagy of breast cancer cell lines	0.00196		-0.132	bias	-0.637	EGFR,RAC3,NQO1,ATG7	4
Cancer, Hematological Disease, Immunological Disease, Organismal Injury and Abnormalities	CD20 positive follicular non Hodgkin lymphoma	CD20 positive follicular non Hodgkin lymphoma	0.00196					POLA1,DCK,PRIM2,PRIM1	4
Cancer, Hematological Disease, Immunological Disease, Organismal Injury and Abnormalities	RUNX1-RUNX1T1 positive acute myeloid leukemia	RUNX1-RUNX1T1 positive acute myeloid leukemia	0.00196					POLA1,DCK,PRIM2,PRIM1	4
Cancer, Organismal Injury and Abnormalities, Reproductive System Disease	female genital tract cancer	Female genital tract cancer	0.00197					CEP131,URB2,CLASP2,POLA1,GPT2,PICK1,RPAP1,PUM2,CAMSAP2,ACBD7,TLN2,FTO,MIOS,PITRM1,TKFC,PANK4,ADI1,CRELD1,PGP,CHD9,LANCL2,TAGLN,ALDH1B1,ERCC3,LSAMP,SLC35F6,PEG10,DIS3L2,ESF1,RSRC2,WASHC2A/WASHC2C,ALK,SBF1,TNKS1BP1,ST13,BZW2,PTK2,EYA3,ANKFY1,EXOC3,KIF3B,PRKAR1A,XXYLT1,HMBOX1,INTS6L,ZC3H15,HNF1A,NHLRC2,SETMAR,TUBGCP6,AMPD2,WDR91,DNAJC17,DLK1,PRIM2,CXXC1,EIF4A2,RNF7,PITHD1,VIM,CBX2,FKBP5,PYM1,ZNF598,…	179
Nervous System Development and Function, Organ Morphology, Organismal Development	morphology	Morphology of cerebral cortex	0.002					FMR1,EGFR,VLDLR,CDK5,ATG7,BICD2,PTK2,FTO,STAMBP,VIM,TRIO,DCX,BID,PPT2	14
Cancer, Organismal Injury and Abnormalities, Reproductive System Disease	uterine tumor	Uterine tumor	0.00201					CEP131,URB2,CLASP2,POLA1,GPT2,ISOC1,PICK1,RPAP1,PUM2,CAMSAP2,ACBD7,TLN2,MIOS,PITRM1,TKFC,ADI1,CRELD1,CHD9,LANCL2,TAGLN,ALDH1B1,ERCC3,LSAMP,SLC35F6,PEG10,DIS3L2,ESF1,RSRC2,WASHC2A/WASHC2C,ALK,TNKS1BP1,ST13,BZW2,EYA3,ANKFY1,EXOC3,KIF3B,PRKAR1A,XXYLT1,HMBOX1,INTS6L,ZC3H15,HNF1A,NHLRC2,SETMAR,TUBGCP6,WDR91,DNAJC17,DLK1,PRIM2,CXXC1,EIF4A2,PITHD1,VIM,CBX2,FKBP5,ZNF598,QKI,PHF10,INF2,PPP1R11,TSPAN6,DHX3…	160
Cancer, Gastrointestinal Disease, Organismal Injury and Abnormalities	advanced colon carcinoma	Unresectable advanced colon carcinoma	0.00203					EGFR,POLA1,TYMS	3
Cancer, Gastrointestinal Disease, Organismal Injury and Abnormalities	colon adenocarcinoma	Unresectable colon adenocarcinoma	0.00203					EGFR,POLA1,TYMS	3
Cancer, Gastrointestinal Disease, Organismal Injury and Abnormalities	rectum cancer	Unresectable rectum cancer	0.00203					EGFR,POLA1,TYMS	3
Cancer, Organismal Injury and Abnormalities, Reproductive System Disease	uterine carcinoma	Uterine carcinoma	0.00205					CEP131,URB2,CLASP2,POLA1,GPT2,PICK1,RPAP1,PUM2,CAMSAP2,ACBD7,TLN2,MIOS,PITRM1,TKFC,ADI1,CRELD1,CHD9,LANCL2,ALDH1B1,ERCC3,LSAMP,SLC35F6,PEG10,DIS3L2,ESF1,RSRC2,WASHC2A/WASHC2C,ALK,TNKS1BP1,ST13,BZW2,EYA3,ANKFY1,EXOC3,KIF3B,PRKAR1A,XXYLT1,HMBOX1,INTS6L,ZC3H15,HNF1A,NHLRC2,SETMAR,TUBGCP6,WDR91,DNAJC17,DLK1,PRIM2,CXXC1,EIF4A2,PITHD1,VIM,CBX2,FKBP5,ZNF598,QKI,PHF10,INF2,PPP1R11,TSPAN6,DHX36,TPMT,ARHGA…	154
Gene Expression, Protein Synthesis	translation	Initiation of translation of mRNA	0.00206					FMR1,EIF3H,IMPACT,EIF4A2,EIF1	5
DNA Replication, Recombination, and Repair	chromosomal aberration	Chromosomal aberration	0.00212	Decreased	-2	bias		NHEJ1,POLA1,TYMS,TRIO,DCK,CACNA2D1,POLDIP3,PRIM2,SUMO3,PRIM1,NBN,CHEK1	12
Cellular Function and Maintenance	engulfment	Engulfment of cells	0.00216		0.576	bias		GAK,GNE,PICK1,RASA4,TOM1,CNN2,VIM,CYRIB,QKI,LAMTOR2,FMR1,GLRX,COQ7,WNK1,MFGE8,ATG7,PTK2,ANKFY1,VAV2,RAB5B,GAB2,PPP6R1,DCX,ARFGAP1,NHLRC2	25
Cancer, Organismal Injury and Abnormalities, Reproductive System Disease	male genital neoplasm	Male genital neoplasm	0.00217					GTPBP1,URB2,CLASP2,POLA1,PUM2,ACTA2,TLN2,PITRM1,TKFC,PANK4,CRELD1,CHD9,TAGLN,NPTN,PHYHIPL,ERCC3,LSAMP,DIS3L2,ESF1,WASHC2A/WASHC2C,ALK,SBF1,TNKS1BP1,PTK2,ANKFY1,PRKAR1A,OSBPL9,PDXDC1,NDUFA4,SMARCD3,ZC3H15,HNF1A,NMD3,EIF3H,ARFGAP2,DNAJC17,PRIM2,CXXC1,EPB41L1,VIM,COX7A2,CBX2,QKI,PHF10,ASNS,NME7,DHX36,PACSIN2,ARHGAP35,IGFBP2,CEP44,DHTKD1,ZNF3,ATXN2,CCDC88A,NEFH,ARIH2,ZNF34,NEK1,MPST,AHNAK,CRACD,CASK,…	128
Cell Death and Survival, Cellular Compromise, Neurological Disease, Tissue Morphology	degeneration	Degeneration of neurons	0.00217	Decreased	-2.473	bias		SCLY,UNG,PICK1,MARK2,DHTKD1,ATG7,ATXN3,STAMBP,NEFH,ZFYVE26,ZPR1,PRPH,CLP1,ARSA	14
Cellular Assembly and Organization, Cellular Function and Maintenance	quantity	Quantity of cellular protrusions	0.0022	Increased	2.183	bias	0.935	A2M,BAIAP2,NEFH,EGFR,ADI1,MSN,CDK5,PTK2,ATXN2,FTO,ARSA	11
Amino Acid Metabolism, Small Molecule Biochemistry	metabolism	Metabolism of amino acids	0.00233		1.103	bias		SCLY,GSTZ1,GLUL,MMUT,GPT2,TXN2,BCAT2,SPR,ATG7,ASNS,MPST,PRKAR1A	12
RNA Damage and Repair	metabolism	Metabolism of RNA	0.00242					DIS3L2,GTF2F2,GTF2F1,METTL3,POP1,ZPR1,POLR2I	7
Cancer, Organismal Injury and Abnormalities, Reproductive System Disease	prostatic adenocarcinoma	Prostatic adenocarcinoma	0.00243					GTPBP1,CLASP2,POLA1,PUM2,TLN2,PITRM1,PANK4,CRELD1,CHD9,NPTN,PHYHIPL,LSAMP,DIS3L2,ESF1,WASHC2A/WASHC2C,ALK,SBF1,TNKS1BP1,PTK2,ANKFY1,PRKAR1A,OSBPL9,PDXDC1,NDUFA4,ZC3H15,HNF1A,ARFGAP2,DNAJC17,CXXC1,PRIM2,EPB41L1,VIM,COX7A2,CBX2,PHF10,ASNS,NME7,DHX36,PACSIN2,ARHGAP35,IGFBP2,CEP44,CCDC88A,NEFH,ARIH2,NEK1,MPST,AHNAK,CRACD,CASK,INTS7,IPO11,PUM3,PRKACB,PBX3,NBN,WDR35,GPATCH4,TAF6,PDE3A,ZNF146,ADSL,EGFR,…	106
Cancer, Hematological Disease, Immunological Disease, Organismal Injury and Abnormalities	BCL2 rearrangement positive BCL6 rearrangement positive MYC rearrangement positive B-cell lymphoma	BCL2 rearrangement positive BCL6 rearrangement positive MYC rearrangement positive B-cell lymphoma	0.00248					POLA1,DCK,PRIM2,PRIM1	4
Organismal Injury and Abnormalities	exercise intolerance	Exercise intolerance	0.00248	Decreased	-2	bias		PUS1,PACSIN2,DES,DHTKD1	4
[truncated: 808 more rows]
