# Supplementary material for: Mitochondrial Inorganic Polyphosphate (polyP) Is a Potent Regulator of Mammalian Bioenergetics in SH-SY5Y Cells: A Proteomics and Metabolomics Study
Source: Front Cell Dev Biol. 2022 Feb 17;10:833127. doi: 10.3389/fcell.2022.833127 (PMC8892102; doi:10.3389/fcell.2022.833127)
Supplement: Supplementary file 3 [file Table2.XLS]

## Sheet: Sheet0
© 2000-2021 QIAGEN. All rights reserved.
Analysis Details for My Projects->Mitochondria->111021 IPA background batch corrected Metabolomics
Workspace	My Projects
Project	Mitochondria
Analysis	111021 IPA background batch corrected Metabolomics
Date	Mon Oct 11 10:18:46 PDT 2021
Analysis ID	38878970
Analysis Settings
Cutoff before duplicate resolution	true
Resolve duplicate on	Expression logfoldchange
Color using	Expression logfoldchange
Cutoff for Expression logfoldchange	--
Cutoff for Expression qvalue	0.05
Reference set	Ingenuity Knowledge Base (Genes + Endogenous Chemicals)
Relationship to include	Direct and Indirect
Includes Endogenous Chemicals	Yes
Optional Analyses	My Pathways My List
Filter Summary
Consider only molecules and/or relationships where
(confidence = Experimentally Observed) AND
(mol. types = biologic drug OR canonical pathway OR chemical - endogenous mammalian OR chemical - endogenous non-mammalian OR chemical - kinase inhibitor OR chemical - other OR chemical - protease inhibitor OR chemical drug OR chemical reagent OR chemical toxicant OR complex OR cytokine OR disease OR enzyme OR function OR fusion gene/product OR G-protein coupled receptor OR group OR growth factor…
Canonical Pathways for My Projects->Mitochondria->111021 IPA background batch corrected Metabolomics
Ingenuity Canonical Pathways	-log(p-value)	zScore	Ratio	Molecules
Axonal Guidance Signaling	0		0.00195	GDP
CCR5 Signaling in Macrophages	0		0.00198	GDP
CDC42 Signaling	0		0.00173	GDP
Cardiac Hypertrophy Signaling (Enhanced)	0		0.00181	adenosine triphosphate
Glucocorticoid Receptor Signaling	0		0.00169	arachidonic acid
Hepatic Fibrosis Signaling Pathway	0		0.00233	succinic acid
Phagosome Formation	0		0.00142	arachidonic acid
Phospholipase C Signaling	0		0.00146	arachidonic acid
Role of NFAT in Regulation of the Immune Response	0		0.00168	GDP
TEC Kinase Signaling	0		0.00172	GDP
Synaptogenesis Signaling Pathway	0.23		0.00311	adenosine triphosphate
Signaling by Rho Family GTPases	0.28		0.0037	GDP
Superpathway of Inositol Phosphate Compounds	0.292		0.00386	adenosine triphosphate
CREB Signaling in Neurons	0.299		0.00327	adenosine triphosphate,GDP
Actin Cytoskeleton Signaling	0.304		0.00402	acetylcholine
Osteoarthritis Pathway	0.314		0.00415	adenosine triphosphate
Role of NFAT in Cardiac Hypertrophy	0.33		0.00437	adenosine triphosphate
EIF2 Signaling	0.332		0.00441	GDP
RHOGDI Signaling	0.341		0.00452	GDP
3-phosphoinositide Biosynthesis	0.345		0.00459	adenosine triphosphate
Thrombin Signaling	0.345		0.00459	GDP
mTOR Signaling	0.345		0.00459	AMP
IL-8 Signaling	0.35		0.00465	GDP
HIF1α Signaling	0.351		0.00467	adenine-riboflavin dinucleotide
Gap Junction Signaling	0.356		0.00474	adenosine triphosphate
Adrenomedullin signaling pathway	0.362		0.00483	L-arginine
Hepatic Cholestasis	0.363		0.00485	adenosine triphosphate
Ephrin Receptor Signaling	0.367		0.0049	GDP
PI3K/AKT Signaling	0.367		0.0049	L-arginine
Synaptic Long Term Depression	0.367		0.0049	arachidonic acid
D-myo-inositol-5-phosphate Metabolism	0.37		0.00495	adenosine triphosphate
Pulmonary Healing Signaling Pathway	0.371		0.00498	acetylcholine
PPARα/RXRα Activation	0.373		0.005	adenosine triphosphate
Hepatic Fibrosis / Hepatic Stellate Cell Activation	0.376		0.00505	D-glucose
GNRH Signaling	0.38		0.0051	adenosine triphosphate
Dopamine-DARPP32 Feedback in cAMP Signaling	0.381		0.00513	adenosine triphosphate
Tumor Microenvironment Pathway	0.393		0.00532	D-glucose
D-myo-inositol (1,4,5,6)-Tetrakisphosphate Biosynthesis	0.397		0.00538	adenosine triphosphate
D-myo-inositol (3,4,5,6)-tetrakisphosphate Biosynthesis	0.397		0.00538	adenosine triphosphate
Regulation of eIF4 and p70S6K Signaling	0.402		0.00546	GDP
Androgen Signaling	0.423		0.00581	GDP
Human Embryonic Stem Cell Pluripotency	0.425		0.00585	GDP
Necroptosis Signaling Pathway	0.446		0.00621	adenosine triphosphate
Molecular Mechanisms of Cancer	0.45		0.0044	adenosine triphosphate,GDP
Iron homeostasis signaling pathway	0.462		0.00649	adenosine triphosphate
White Adipose Tissue Browning Pathway	0.471		0.00667	NADH
CCR3 Signaling in Eosinophils	0.495		0.00714	GDP
IL-12 Signaling and Production in Macrophages	0.495		0.00714	D-glucose
fMLP Signaling in Neutrophils	0.5		0.00725	GDP
FXR/RXR Activation	0.503		0.0073	D-glucose
Synaptic Long Term Potentiation	0.503		0.0073	adenosine triphosphate
G-Protein Coupled Receptor Signaling	0.509		0.00421	adenosine triphosphate,AMP,GDP
Glioma Signaling	0.516		0.00758	2-oxoglutaric acid
Renin-Angiotensin Signaling	0.519		0.00763	adenosine triphosphate
Neuroprotective Role of THOP1 in Alzheimer's Disease	0.533		0.00794	adenosine triphosphate
GPCR-Mediated Nutrient Sensing in Enteroendocrine Cells	0.536		0.008	adenosine triphosphate
Amyotrophic Lateral Sclerosis Signaling	0.539		0.00806	L-glutamine
Fc Epsilon RI Signaling	0.539		0.00806	arachidonic acid
MSP-RON Signaling In Macrophages Pathway	0.551		0.00833	L-proline
Antioxidant Action of Vitamin C	0.557		0.00847	glutathione disulfide
CDK5 Signaling	0.557		0.00847	adenosine triphosphate
Role of MAPK Signaling in Promoting the Pathogenesis of Influenza	0.564		0.00862	arachidonic acid
NER (Nucleotide Excision Repair, Enhanced Pathway)	0.594		0.00935	adenosine triphosphate
Fcγ Receptor-mediated Phagocytosis in Macrophages and Monocytes	0.619		0.01	arachidonic acid
Melanocyte Development and Pigmentation Signaling	0.627		0.0102	adenosine triphosphate
Neuroinflammation Signaling Pathway	0.64		0.00606	adenosine triphosphate,uric acid
Acute Myeloid Leukemia Signaling	0.643		0.0106	2-oxoglutaric acid
Dopamine Receptor Signaling	0.647		0.0108	adenosine triphosphate
Superpathway of Melatonin Degradation	0.668		0.0114	uridine diphosphate
BAG2 Signaling Pathway	0.677		0.0116	adenosine triphosphate
Eicosanoid Signaling	0.677		0.0116	arachidonic acid
Superpathway of Cholesterol Biosynthesis	0.677		0.0116	adenosine triphosphate
Role of MAPK Signaling in the Pathogenesis of Influenza	0.681		0.0118	arachidonic acid
Antiproliferative Role of Somatostatin Receptor 2	0.7		0.0123	L-arginine
Maturity Onset Diabetes of Young (MODY) Signaling	0.7		0.0123	D-glucose
Role of MAPK Signaling in Inhibiting the Pathogenesis of Influenza	0.705		0.0125	arachidonic acid
Netrin Signaling	0.72		0.013	arachidonic acid
Pyridoxal 5'-phosphate Salvage Pathway	0.725		0.0132	adenosine triphosphate
Opioid Signaling Pathway	0.729		0.00694	adenosine triphosphate,GDP
Dermatan Sulfate Biosynthesis	0.73		0.0133	uridine diphosphate
Growth Hormone Signaling	0.73		0.0133	D-glucose
Chondroitin Sulfate Biosynthesis	0.735		0.0135	uridine diphosphate
Ephrin B Signaling	0.735		0.0135	GDP
Glutamate Receptor Signaling	0.74		0.0137	L-glutamine
Melatonin Degradation I	0.74		0.0137	uridine diphosphate
Protein Ubiquitination Pathway	0.75		0.00717	adenosine triphosphate,AMP
Agrin Interactions at Neuromuscular Junction	0.751		0.0141	acetylcholine
Cardiac Hypertrophy Signaling	0.774		0.00743	adenosine triphosphate,GDP
Polyamine Regulation in Colon Cancer	0.774		0.0149	spermidine
Nicotine Degradation III	0.799		0.0159	uridine diphosphate
Phototransduction Pathway	0.805		0.0161	GDP
Triacylglycerol Biosynthesis	0.805		0.0161	sn-glycerol-3-phosphate
Thyroid Hormone Metabolism II (via Conjugation and/or Degradation)	0.812		0.0164	uridine diphosphate
Chondroitin Sulfate Biosynthesis (Late Stages)	0.825		0.0169	uridine diphosphate
cAMP-mediated signaling	0.861		0.00844	adenosine triphosphate,AMP
nNOS Signaling in Neurons	0.876		0.0192	L-arginine
iNOS Signaling	0.892		0.02	L-arginine
Autophagy	0.9		0.00893	GDP,UDP-N-acetylglucosamine
Calcium Signaling	0.9		0.00893	acetylcholine,adenosine triphosphate
G Protein Signaling Mediated by Tubby	0.917		0.0213	GDP
MIF Regulation of Innate Immunity	0.917		0.0213	arachidonic acid
Retinoate Biosynthesis I	0.926		0.0217	NADH
Sertoli Cell-Sertoli Cell Junction Signaling	0.933		0.00935	adenosine triphosphate,L-arginine
Phosphatidylglycerol Biosynthesis II (Non-plastidic)	0.963		0.0238	sn-glycerol-3-phosphate
Protein Kinase A Signaling	0.967		0.00716	adenosine triphosphate,arachidonic acid,glucose-1-phosphate
Inhibition of Angiogenesis by TSP1	0.993		0.0256	L-arginine
Histidine Degradation VI	1		0.0263	2-oxoglutaric acid
MIF-mediated Glucocorticoid Regulation	1		0.0263	arachidonic acid
CDP-diacylglycerol Biosynthesis I	1.03		0.0278	sn-glycerol-3-phosphate
D-myo-inositol (1,4,5)-Trisphosphate Biosynthesis	1.03		0.0278	adenosine triphosphate
Methylglyoxal Degradation III	1.03		0.0278	NADH
Superpathway of Geranylgeranyldiphosphate Biosynthesis I (via Mevalonate)	1.03		0.0278	adenosine triphosphate
Glutathione Redox Reactions I	1.04		0.0286	glutathione disulfide
Putrescine Degradation III	1.05		0.0294	NADH
The Visual Cycle	1.05		0.0294	NADH
Androgen Biosynthesis	1.06		0.0303	NADH
Gαq Signaling	1.07		0.0112	choline,GDP
CXCR4 Signaling	1.07		0.0113	adenosine triphosphate,GDP
Superpathway of D-myo-inositol (1,4,5)-trisphosphate Metabolism	1.09		0.0323	adenosine triphosphate
NAD Signaling Pathway	1.11		0.0118	NADH,niacinamide
Mevalonate Pathway I	1.13		0.0357	adenosine triphosphate
Endocannabinoid Neuronal Synapse Pathway	1.13		0.0123	arachidonic acid,ethanolamine
Corticotropin Releasing Hormone Signaling	1.15		0.0126	adenosine triphosphate,L-arginine
Leukotriene Biosynthesis	1.16		0.0385	arachidonic acid
γ-glutamyl Cycle	1.16		0.0385	adenosine triphosphate
1D-myo-inositol Hexakisphosphate Biosynthesis II (Mammalian)	1.18		0.04	adenosine triphosphate
Glucocorticoid Biosynthesis	1.18		0.04	NADH
Mineralocorticoid Biosynthesis	1.18		0.04	NADH
Fatty Acid α-oxidation	1.2		0.0417	NADH
Apelin Endothelial Signaling Pathway	1.2		0.0134	GDP,L-arginine
D-myo-inositol (1,3,4)-trisphosphate Biosynthesis	1.21		0.0435	adenosine triphosphate
Glycine Betaine Degradation	1.21		0.0435	L-methionine
Gαi Signaling	1.23		0.014	adenosine triphosphate,GDP
Inflammasome pathway	1.23		0.0455	adenosine triphosphate
P2Y Purigenic Receptor Signaling Pathway	1.24		0.0142	adenosine triphosphate,uridine diphosphate
G Beta Gamma Signaling	1.25		0.0144	adenosine triphosphate,GDP
GABA Receptor Signaling	1.25		0.0144	GDP,succinic acid
Glycogen Degradation III	1.27		0.05	glucose-1-phosphate
Ketogenesis	1.27		0.05	NADH
RAN Signaling	1.29		0.0526	GDP
Folate Polyglutamylation	1.32		0.0556	adenosine triphosphate
Glycogen Degradation II	1.32		0.0556	glucose-1-phosphate
Mismatch Repair in Eukaryotes	1.32		0.0556	adenosine triphosphate
Gαs Signaling	1.32		0.0157	adenosine triphosphate,GDP
Inosine-5'-phosphate Biosynthesis II	1.37		0.0625	adenosine triphosphate
Prostanoid Biosynthesis	1.37		0.0625	arachidonic acid
α-Adrenergic Signaling	1.38		0.0169	adenosine triphosphate,GDP
Inositol Pyrophosphates Biosynthesis	1.39		0.0667	adenosine triphosphate
Sphingomyelin Metabolism	1.39		0.0667	phosphorylcholine
Colorectal Cancer Metastasis Signaling	1.4		0.0109	adenosine triphosphate,arachidonic acid,GDP
Sperm Motility	1.42		0.0111	adenosine triphosphate,AMP,GDP
Calcium Transport I	1.42		0.0714	adenosine triphosphate
Coenzyme A Biosynthesis	1.42		0.0714	adenosine triphosphate
Glycoaminoglycan-protein Linkage Region Biosynthesis	1.42		0.0714	uridine diphosphate
Spermine and Spermidine Degradation I	1.42		0.0714	spermidine
Tyrosine Degradation I	1.42		0.0714	2-oxoglutaric acid
Chondroitin and Dermatan Biosynthesis	1.46		0.0769	uridine diphosphate
Dolichol and Dolichyl Phosphate Biosynthesis	1.46		0.0769	CDP
Glycine Cleavage Complex	1.46		0.0769	NADH
NAD Salvage Pathway III	1.46		0.0769	adenosine triphosphate
Acetyl-CoA Biosynthesis I (Pyruvate Dehydrogenase Complex)	1.49		0.0833	NADH
Methylmalonyl Pathway	1.49		0.0833	adenosine triphosphate
N-acetylglucosamine Degradation II	1.49		0.0833	adenosine triphosphate
Trehalose Degradation II (Trehalase)	1.49		0.0833	adenosine triphosphate
Heparan Sulfate Biosynthesis	1.52		0.0202	UDP-N-acetylglucosamine,uridine diphosphate
IL-1 Signaling	1.52		0.0202	adenosine triphosphate,GDP
D-glucuronate Degradation I	1.53		0.0909	NADH
Glutathione Biosynthesis	1.53		0.0909	adenosine triphosphate
L-cysteine Degradation I	1.53		0.0909	2-oxoglutaric acid
Pentose Phosphate Pathway (Oxidative Branch)	1.53		0.0909	D-ribulose 5-phosphate
Phenylalanine Degradation I (Aerobic)	1.53		0.0909	NADH
Phenylethylamine Degradation I	1.53		0.0909	NADH
S-methyl-5-thio-α-D-ribose 1-phosphate Degradation	1.53		0.0909	L-methionine
2-amino-3-carboxymuconate Semialdehyde Degradation to Glutaryl-CoA	1.57		0.1	NADH
Uracil Degradation II (Reductive)	1.57		0.1	uracil
1D-myo-inositol Hexakisphosphate Biosynthesis V (from Ins(1,3,4)P3)	1.61		0.111	adenosine triphosphate
Branched-chain α-keto acid Dehydrogenase Complex	1.61		0.111	NADH
Cardiolipin Biosynthesis II	1.61		0.111	sn-glycerol-3-phosphate
Glutamate Degradation II	1.61		0.111	2-oxoglutaric acid
L-cysteine Degradation III	1.61		0.111	2-oxoglutaric acid
Methionine Salvage II (Mammalian)	1.61		0.111	L-methionine
Methylglyoxal Degradation VI	1.61		0.111	NADH
Heparan Sulfate Biosynthesis (Late Stages)	1.61		0.0227	UDP-N-acetylglucosamine,uridine diphosphate
Serotonin Degradation	1.61		0.0227	NADH,uridine diphosphate
GPCR-Mediated Integration of Enteroendocrine Signaling Exemplified by an L Cell	1.66		0.0241	acetylcholine,adenosine triphosphate
Acetyl-CoA Biosynthesis III (from Citrate)	1.66		0.125	adenosine triphosphate
Citrulline Degradation	1.66		0.125	adenosine triphosphate
Cysteine Biosynthesis/Homocysteine Degradation	1.66		0.125	L-cystathionine
GDP-L-fucose Biosynthesis II (from L-fucose)	1.66		0.125	adenosine triphosphate
Glutathione Redox Reactions II	1.66		0.125	glutathione disulfide
Retinoate Biosynthesis II	1.66		0.125	NADH
Sulfate Activation for Sulfonation	1.66		0.125	adenosine triphosphate
Leptin Signaling in Obesity	1.69		0.025	adenosine triphosphate,AMP
Endothelin-1 Signaling	1.71		0.0145	adenosine triphosphate,arachidonic acid,L-arginine
Aspartate Biosynthesis	1.72		0.143	2-oxoglutaric acid
Glutamate Biosynthesis II	1.72		0.143	2-oxoglutaric acid
Glutamate Degradation X	1.72		0.143	2-oxoglutaric acid
S-methyl-5'-thioadenosine Degradation II	1.72		0.143	adenine
Phospholipases	1.72		0.026	choline,phosphorylcholine
Stearate Biosynthesis I (Animals)	1.72		0.026	adenosine triphosphate,AMP
Alanine Biosynthesis II	1.79		0.167	2-oxoglutaric acid
Alanine Degradation III	1.79		0.167	2-oxoglutaric acid
Glycine Biosynthesis II	1.79		0.167	NADH
Cardiac β-adrenergic Signaling	1.84		0.0161	adenosine triphosphate,AMP,GDP
Cancer Drug Resistance By Drug Efflux	1.86		0.0308	adenosine triphosphate,arachidonic acid
4-hydroxyphenylpyruvate Biosynthesis	1.87		0.2	2-oxoglutaric acid
Asparagine Degradation I	1.87		0.2	L-asparagine
Glutamine Degradation I	1.87		0.2	L-glutamine
Hypusine Biosynthesis	1.87		0.2	spermidine
Phosphatidylethanolamine Biosynthesis III	1.87		0.2	ethanolamine
eNOS Signaling	1.93		0.0174	acetylcholine,adenosine triphosphate,L-arginine
FAT10 Signaling Pathway	1.94		0.0339	adenosine triphosphate,AMP
Cellular Effects of Sildenafil (Viagra)	2		0.0185	adenosine triphosphate,AMP,L-arginine
Spliceosomal Cycle	2.03		0.0377	adenosine triphosphate,GDP
Tryptophan Degradation III (Eukaryotic)	2.03		0.0377	adenine-riboflavin dinucleotide,NADH
nNOS Signaling in Skeletal Muscle Cells	2.03		0.0377	acetylcholine,L-arginine
Apelin Muscle Signaling Pathway	2.06		0.0392	D-glucose,GDP
UDP-N-acetyl-D-galactosamine Biosynthesis I	2.09		0.333	UDP-N-acetylglucosamine
Insulin Receptor Signaling	2.12		0.0205	adenosine triphosphate,AMP,D-glucose
Ubiquinol-10 Biosynthesis (Eukaryotic)	2.17		0.0444	S-adenosylhomocysteine,S-adenosylmethionine
Nitric Oxide Signaling in the Cardiovascular System	2.24		0.0227	acetylcholine,AMP,L-arginine
AMPK Signaling	2.26		0.0155	acetylcholine,AMP,GDP,phosphocreatine
Neurovascular Coupling Signaling Pathway	2.3		0.0159	acetylcholine,adenosine triphosphate,arachidonic acid,D-glucose
Tryptophan Degradation X (Mammalian, via Tryptamine)	2.33		0.0541	NADH,tryptamine
NAD Salvage Pathway II	2.36		0.0556	adenosine triphosphate,AMP
Vitamin-C Transport	2.43		0.0606	D-glucose,glutathione disulfide
Glutaryl-CoA Degradation	2.46		0.0625	adenine-riboflavin dinucleotide,NADH
Sumoylation Pathway	2.47		0.0275	adenosine triphosphate,AMP,GDP
Gustation Pathway	2.48	1	0.0179	acetylcholine,adenosine triphosphate,AMP,D-glucose
UDP-N-acetyl-D-galactosamine Biosynthesis II	2.57		0.0714	adenosine triphosphate,UDP-N-acetylglucosamine
Sirtuin Signaling Pathway	2.7	0	0.0154	2-oxoglutaric acid,adenosine triphosphate,NADH,niacinamide,succinic acid
Choline Biosynthesis III	2.71		0.0833	choline,phosphorylcholine
Urate Biosynthesis/Inosine 5'-phosphate Degradation	2.74		0.087	NADH,uric acid
Mitochondrial Dysfunction	2.75		0.0213	adenine-riboflavin dinucleotide,adenosine triphosphate,glutathione disulfide,NADH
Fatty Acid Activation	2.82		0.0952	adenosine triphosphate,AMP
Salvage Pathways of Pyrimidine Deoxyribonucleotides	2.82		0.0952	adenosine triphosphate,uracil
Sucrose Degradation V (Mammalian)	2.82		0.0952	adenosine triphosphate,glyceraldehyde-3-phosphate
GDP-glucose Biosynthesis	2.87		0.1	adenosine triphosphate,glucose-1-phosphate
NAD Phosphorylation and Dephosphorylation	2.87		0.1	adenosine triphosphate,NADH
Type II Diabetes Mellitus Signaling	2.87		0.023	adenosine triphosphate,D-glucose,glyceraldehyde-3-phosphate,sorbitol
Insulin Secretion Signaling Pathway	2.9	0.447214	0.0171	2-oxoglutaric acid,acetylcholine,adenosine triphosphate,D-glucose,GDP
Ketolysis	2.91		0.105	NADH,succinic acid
Lysine Degradation II	2.91		0.105	2-oxoglutaric acid,NADH
Sphingosine and Sphingosine-1-phosphate Metabolism	2.91		0.105	adenosine triphosphate,phosphorylethanolamine
Superpathway of Serine and Glycine Biosynthesis I	2.91		0.105	2-oxoglutaric acid,NADH
Nicotine Degradation II	2.92		0.0395	S-adenosylhomocysteine,S-adenosylmethionine,uridine diphosphate
Relaxin Signaling	2.96		0.0242	adenosine triphosphate,AMP,GDP,L-arginine
5-aminoimidazole Ribonucleotide Biosynthesis I	2.96		0.111	adenosine triphosphate,L-glutamine
Ferroptosis Signaling Pathway	2.99	-2	0.0247	2-oxoglutaric acid,arachidonic acid,glutathione disulfide,NADH
2-oxobutanoate Degradation I	3.01		0.118	adenosine triphosphate,NADH
Adenine and Adenosine Salvage III	3.01		0.118	adenine,hypoxanthine
Serotonin and Melatonin Biosynthesis	3.01		0.118	S-adenosylhomocysteine,S-adenosylmethionine
UDP-N-acetyl-D-glucosamine Biosynthesis II	3.01		0.118	L-glutamine,UDP-N-acetylglucosamine
Oxidative Ethanol Degradation III	3.06		0.0441	adenosine triphosphate,AMP,NADH
Selenocysteine Biosynthesis II (Archaea and Eukaryotes)	3.06		0.125	adenosine triphosphate,AMP
Catecholamine Biosynthesis	3.12		0.133	S-adenosylhomocysteine,S-adenosylmethionine
Ceramide Degradation	3.18		0.143	adenosine triphosphate,phosphorylethanolamine
Molybdenum Cofactor Biosynthesis	3.18		0.143	adenosine triphosphate,AMP
Proline Biosynthesis I	3.18		0.143	adenosine triphosphate,L-proline
Serine Biosynthesis	3.18		0.143	2-oxoglutaric acid,NADH
Aspartate Degradation II	3.25		0.154	2-oxoglutaric acid,NADH
Glycerol Degradation I	3.25		0.154	adenosine triphosphate,sn-glycerol-3-phosphate
Biotin-carboxyl Carrier Protein Assembly	3.32		0.167	adenosine triphosphate,AMP
NAD Biosynthesis III	3.32		0.167	adenosine triphosphate,niacinamide
Noradrenaline and Adrenaline Degradation	3.35		0.0556	NADH,S-adenosylhomocysteine,S-adenosylmethionine
tRNA Splicing	3.38		0.0566	adenosine triphosphate,AMP,niacinamide
4-hydroxyproline Degradation I	3.4		0.182	2-oxoglutaric acid,NADH
Ascorbate Recycling (Cytosolic)	3.4		0.182	glutathione disulfide,NADH
Oxidative Phosphorylation	3.46	-1	0.0331	adenine-riboflavin dinucleotide,adenosine triphosphate,NADH,succinic acid
Fatty Acid β-oxidation I	3.48		0.0612	adenosine triphosphate,AMP,NADH
Acetate Conversion to Acetyl-CoA	3.48		0.2	adenosine triphosphate,AMP
Adenine and Adenosine Salvage I	3.48		0.2	adenine,AMP
Guanine and Guanosine Salvage I	3.48		0.2	guanine,guanosine
Pyruvate Fermentation to Lactate	3.48		0.2	L-lactic acid,NADH
β-alanine Degradation I	3.48		0.2	2-oxoglutaric acid,NADH
Dopamine Degradation	3.56		0.0652	NADH,S-adenosylhomocysteine,S-adenosylmethionine
2-ketoglutarate Dehydrogenase Complex	3.58		0.222	2-oxoglutaric acid,NADH
Creatine-phosphate Biosynthesis	3.58		0.222	adenosine triphosphate,phosphocreatine
Threonine Degradation II	3.58		0.222	L-threonine,NADH
Ethanol Degradation II	3.62		0.0682	adenosine triphosphate,AMP,NADH
Flavin Biosynthesis IV (Mammalian)	3.69		0.25	adenine-riboflavin dinucleotide,adenosine triphosphate
Morphine Biosynthesis	3.69		0.25	2-oxoglutaric acid,succinic acid
NADH Repair	3.69		0.25	adenosine triphosphate,NADH
Proline Degradation	3.69		0.25	L-proline,NADH
Pyrimidine Deoxyribonucleotides De Novo Biosynthesis I	3.71		0.0732	adenosine triphosphate,CDP,uridine diphosphate
Valine Degradation I	3.81		0.0789	2-oxoglutaric acid,adenine-riboflavin dinucleotide,NADH
Choline Degradation I	3.81		0.286	choline,NADH
Glutamine Biosynthesis I	3.81		0.286	adenosine triphosphate,L-glutamine
Glycerol-3-phosphate Shuttle	3.81		0.286	NADH,sn-glycerol-3-phosphate
Spermidine Biosynthesis I	3.81		0.286	S-adenosylmethionine,spermidine
Spermine Biosynthesis	3.81		0.286	S-adenosylmethionine,spermidine
UDP-D-xylose and UDP-D-glucuronate Biosynthesis	3.81		0.286	NADH,UDP-D-glucose
Ethanol Degradation IV	3.92		0.0857	adenosine triphosphate,AMP,NADH
Anandamide Degradation	3.96		0.333	arachidonic acid,ethanolamine
NAD biosynthesis II (from tryptophan)	4.03		0.0938	adenosine triphosphate,AMP,L-glutamine
Adenine and Adenosine Salvage VI	4.13		0.4	adenosine triphosphate,AMP
Lipoate Salvage and Modification	4.13		0.4	adenosine triphosphate,AMP
Sorbitol Degradation I	4.13		0.4	NADH,sorbitol
Folate Transformations I	4.21		0.107	adenosine triphosphate,L-methionine,NADH
γ-linolenate Biosynthesis II (Animals)	4.31		0.115	adenosine triphosphate,AMP,linoleic acid
Lysine Degradation V	4.36		0.12	2-oxoglutaric acid,adenosine triphosphate,NADH
Glucose and Glucose-1-phosphate Degradation	4.42		0.125	adenosine triphosphate,D-glucose,glucose-1-phosphate
PFKFB4 Signaling Pathway	4.59		0.0645	adenosine triphosphate,D-glucose,D-ribose-5-phosphate,glyceraldehyde-3-phosphate
Urea Cycle	4.66		0.15	adenosine triphosphate,AMP,L-arginine
Phosphatidylethanolamine Biosynthesis II	4.73		0.158	adenosine triphosphate,ethanolamine,phosphorylethanolamine
Uridine-5'-phosphate Biosynthesis	4.73		0.158	adenosine triphosphate,L-glutamine,UMP
Proline Biosynthesis II (from Arginine)	4.81		0.167	2-oxoglutaric acid,L-arginine,L-proline
Arsenate Detoxification I (Glutaredoxin)	4.88		0.176	glutathione disulfide,S-adenosylhomocysteine,S-adenosylmethionine
CMP-N-acetylneuraminate Biosynthesis I (Eukaryotes)	4.88		0.176	adenosine triphosphate,UDP-N-acetylglucosamine,uridine diphosphate
NAD Biosynthesis from 2-amino-3-carboxymuconate Semialdehyde	4.88		0.176	adenosine triphosphate,AMP,L-glutamine
Phosphatidylcholine Biosynthesis I	4.88		0.176	adenosine triphosphate,choline,phosphorylcholine
Arginine Degradation VI (Arginase 2 Pathway)	4.97		0.188	2-oxoglutaric acid,L-arginine,L-proline
Citrulline-Nitric Oxide Cycle	4.97		0.188	adenosine triphosphate,AMP,L-arginine
Gluconeogenesis I	5.07		0.0851	adenosine triphosphate,AMP,glyceraldehyde-3-phosphate,NADH
Galactose Degradation I (Leloir Pathway)	5.15		0.214	adenosine triphosphate,glucose-1-phosphate,UDP-D-glucose
Glycolysis I	5.23		0.093	adenosine triphosphate,AMP,glyceraldehyde-3-phosphate,NADH
Arginine Degradation I (Arginase Pathway)	5.26		0.231	2-oxoglutaric acid,L-arginine,NADH
Glycogen Biosynthesis II (from UDP-D-Glucose)	5.26		0.231	glucose-1-phosphate,UDP-D-glucose,uridine diphosphate
TCA Cycle II (Eukaryotic)	5.31		0.0976	2-oxoglutaric acid,adenosine triphosphate,NADH,succinic acid
Diphthamide Biosynthesis	5.37		0.25	adenosine triphosphate,S-adenosylhomocysteine,S-adenosylmethionine
Glutamate Degradation III (via 4-aminobutyrate)	5.37		0.25	2-oxoglutaric acid,NADH,succinic acid
L-glutamine Biosynthesis II (tRNA-dependent)	5.49		0.273	adenosine triphosphate,AMP,L-glutamine
Colanic Acid Building Blocks Biosynthesis	5.54		0.111	adenosine triphosphate,glucose-1-phosphate,NADH,UDP-D-glucose
Histamine Degradation	5.6	0	0.114	adenosine triphosphate,NADH,S-adenosylhomocysteine,S-adenosylmethionine
4-aminobutyrate Degradation I	5.63		0.3	2-oxoglutaric acid,NADH,succinic acid
Isoleucine Degradation I	5.7	1	0.121	2-oxoglutaric acid,adenine-riboflavin dinucleotide,L-isoleucine,NADH
(S)-reticuline Biosynthesis II	5.79		0.333	2-oxoglutaric acid,S-adenosylhomocysteine,S-adenosylmethionine
Glycine Degradation (Creatine Biosynthesis)	5.79		0.333	L-arginine,S-adenosylhomocysteine,S-adenosylmethionine
Methionine Degradation I (to Homocysteine)	5.81		0.129	adenosine triphosphate,L-methionine,S-adenosylhomocysteine,S-adenosylmethionine
PRPP Biosynthesis I	5.96		0.375	adenosine triphosphate,AMP,D-ribose-5-phosphate
S-adenosyl-L-methionine Biosynthesis	5.96		0.375	adenosine triphosphate,L-methionine,S-adenosylmethionine
Taurine Biosynthesis	5.96		0.375	hypotaurine,NADH,taurine
Adenosine Nucleotides Degradation II	6.06		0.148	AMP,hypoxanthine,NADH,uric acid
Salvage Pathways of Pyrimidine Ribonucleotides	6.12		0.0522	adenosine triphosphate,CDP,GDP,UMP,uracil,uridine
Leucine Degradation I	6.13	0	0.154	2-oxoglutaric acid,adenosine triphosphate,L-leucine,NADH
Bile Acid Biosynthesis, Neutral Pathway	6.22	0.447214	0.0847	adenosine triphosphate,AMP,glycochenodeoxycholate,NADH,taurine
Pyrimidine Ribonucleotides De Novo Biosynthesis	6.22		0.0847	adenosine triphosphate,CDP,L-glutamine,UMP,uridine diphosphate
Arginine Biosynthesis IV	6.28		0.167	2-oxoglutaric acid,adenosine triphosphate,AMP,L-arginine
Guanosine Nucleotides Degradation III	6.36		0.174	guanine,guanosine,NADH,uric acid
Pentose Phosphate Pathway	6.36		0.174	D-ribose-5-phosphate,D-ribulose 5-phosphate,glyceraldehyde-3-phosphate,sedoheptulose 7-phosphate
Thiamin Salvage III	6.71		0.6	adenosine triphosphate,AMP,thiamine
Pyrimidine Ribonucleotides Interconversion	6.77		0.109	adenosine triphosphate,CDP,L-glutamine,UMP,uridine diphosphate
Purine Nucleotides De Novo Biosynthesis II	7.03	0.447214	0.122	adenosine triphosphate,AMP,GDP,L-glutamine,NADH
4-hydroxybenzoate Biosynthesis	7.04		0.25	2-oxoglutaric acid,adenosine triphosphate,AMP,NADH
Cysteine Biosynthesis III (mammalia)	7.2		0.132	adenosine triphosphate,L-cystathionine,L-methionine,S-adenosylhomocysteine,S-adenosylmethionine
L-DOPA Degradation	7.44	0	0.308	2-oxoglutaric acid,NADH,S-adenosylhomocysteine,S-adenosylmethionine
Pentose Phosphate Pathway (Non-oxidative Branch)	7.44		0.308	D-ribose-5-phosphate,D-ribulose 5-phosphate,glyceraldehyde-3-phosphate,sedoheptulose 7-phosphate
Phenylalanine Degradation IV (Mammalian, via Side Chain)	7.46	0.447214	0.147	2-oxoglutaric acid,adenosine triphosphate,AMP,L-glutamine,NADH
Dolichyl-diphosphooligosaccharide Biosynthesis	7.74	0.447214	0.167	GDP,UDP-D-glucose,UDP-N-acetylglucosamine,UMP,uridine diphosphate
Lipoate Biosynthesis and Incorporation II	7.97	0	0.4	adenosine triphosphate,AMP,L-methionine,S-adenosylmethionine
Citrulline Biosynthesis	7.99	-2.23607	0.185	2-oxoglutaric acid,adenosine triphosphate,L-arginine,L-glutamine,L-proline
Asparagine Biosynthesis I	8.44	0	0.5	adenosine triphosphate,AMP,L-asparagine,L-glutamine
Purine Ribonucleosides Degradation to Ribose-1-phosphate	8.7	-1.34164	0.25	adenine,D-ribose-5-phosphate,guanine,guanosine,hypoxanthine
Superpathway of Methionine Degradation	8.96		0.0972	2-oxoglutaric acid,adenosine triphosphate,L-cystathionine,L-methionine,NADH,S-adenosylhomocysteine,S-adenosylmethionine
Superpathway of Citrulline Metabolism	8.99	-1.63299	0.154	2-oxoglutaric acid,adenosine triphosphate,AMP,L-arginine,L-glutamine,L-proline
Purine Nucleotides Degradation II (Aerobic)	9.21		0.167	AMP,guanine,guanosine,hypoxanthine,NADH,uric acid
L-carnitine Biosynthesis	9.77	1	0.385	2-oxoglutaric acid,gamma-butyrobetaine,N6,N6,N6-trimethyl-L-lysine,NADH,succinic acid
tRNA Charging	13.7	-2.52982	0.122	adenosine triphosphate,AMP,L-arginine,L-asparagine,L-glutamine,L-isoleucine,L-leucine,L-methionine,L-proline,L-threonine
Upstream Regulators for My Projects->Mitochondria->111021 IPA background batch corrected Metabolomics
Analysis	ID	Upstream Regulator	Expr Log Ratio	Molecule Type	Predicted Activation State	Activation z-score	Notes	Bias Term	Bias-corrected z-score	p-value of overlap	Target molecules in dataset	Mechanistic Network
111021 IPA background batch corrected Metabolomics		afatinib		chemical drug		-0.2	bias	-0.274	1.171	2.93e-47	adenine,adenine-riboflavin dinucleotide,AMP,arachidonic acid,choline,D-glucose,D-pantothenic acid,ethanolamine,gamma-butyrobetaine,glucose-1-phosphate,homocitrulline,hypoxanthine,L-methionine,L-proline,L-threonine,N-acetyl-L-aspartic acid,niacinamide,phosphorylcholine,phosphorylethanolamine,spermidine,succinylcarnitine,UDP-D-glucose,UDP-N-acetylglucosamine,uracil,uridine
111021 IPA background batch corrected Metabolomics		EGFR		kinase						1.05e-26	adenine,adenine-riboflavin dinucleotide,AMP,arachidonic acid,choline,creatinine,D-glucose,D-pantothenic acid,ethanolamine,gamma-butyrobetaine,glucose-1-phosphate,homocitrulline,hypoxanthine,L-methionine,L-proline,L-threonine,N-acetyl-L-aspartic acid,niacinamide,phosphorylcholine,phosphorylethanolamine,sorbitol,spermidine,succinylcarnitine,UDP-D-glucose,UDP-N-acetylglucosamine,uracil,uridine
111021 IPA background batch corrected Metabolomics		sirolimus		chemical drug		-0.737		-0.154	0.059	3.65e-25	adenine,adenine-riboflavin dinucleotide,adenosine triphosphate,AMP,arachidonic acid,choline,creatinine,D-glucose,D-pantothenic acid,ethanolamine,gamma-butyrobetaine,glucose-1-phosphate,homocitrulline,hypoxanthine,L-methionine,L-proline,L-threonine,N-acetyl-L-aspartic acid,niacinamide,phosphorylcholine,phosphorylethanolamine,spermidine,succinylcarnitine,UDP-D-glucose,UDP-N-acetylglucosamine,uracil…
111021 IPA background batch corrected Metabolomics		NCGC00378430		chemical reagent		-1.633		-0.123	-1.332	9.45e-22	2-oxoglutaric acid,adenosine triphosphate,AMP,D-arabitol,D-glucose,L-arginine,L-glutamine,L-threonine,phosphorylethanolamine,sn-glycerol-3-phosphate,spermidine,UDP-D-glucose	NCGC00378430,SIX1
111021 IPA background batch corrected Metabolomics		SIX1		transcription regulator	Activated	2.714		0.163	2.172	4.79e-19	2-oxoglutaric acid,adenosine triphosphate,AMP,D-arabitol,D-glucose,L-arginine,L-glutamine,L-threonine,phosphorylethanolamine,sn-glycerol-3-phosphate,spermidine,UDP-D-glucose
111021 IPA background batch corrected Metabolomics		NPM1-ALK		fusion gene/product		-0.102		0.147	-0.565	1.76e-18	2-oxoglutaric acid,adenosine triphosphate,AMP,guanine,guanosine,succinic acid,taurine,UMP,uracil,uridine
111021 IPA background batch corrected Metabolomics		CPT1B		enzyme		0.258		-0.116	0.706	1.44e-16	2-oxoglutaric acid,adenine-riboflavin dinucleotide,adenosine triphosphate,AMP,guanosine,hypoxanthine,L-arginine,L-asparagine,L-glutamine,L-isoleucine,L-leucine,L-threonine,NADH,UMP,uracil
111021 IPA background batch corrected Metabolomics		GSKJ4		chemical reagent		0		-0.194	0.673	1.67e-15	2-oxoglutaric acid,adenine-riboflavin dinucleotide,D-glucose,D-ribose-5-phosphate,gamma-butyrobetaine,glutathione disulfide,L-methionine,L-threonine,S-adenosylhomocysteine,succinic acid,UDP-D-glucose,UDP-N-acetylglucosamine
111021 IPA background batch corrected Metabolomics		IL37		cytokine		-0.426		-0.24	0.29	1.57e-14	2-oxoglutaric acid,D-ribose-5-phosphate,GDP,glutathione disulfide,guanine,hypoxanthine,L-threonine,phosphocreatine,succinic acid
111021 IPA background batch corrected Metabolomics		n-nitrosomethylbenzylamine		chemical toxicant						9.65e-14	2-oxoglutaric acid,AMP,D-ribose-5-phosphate,guanosine,hypoxanthine,L-proline,pseudouridine,sorbitol,succinic acid,UDP-N-acetylglucosamine,uric acid,uridine
111021 IPA background batch corrected Metabolomics		GNMT		enzyme		-1.134		-0.151	-0.734	2.8e-13	adenine,D-glucose,glutathione disulfide,L-methionine,S-adenosylhomocysteine,S-adenosylmethionine,spermidine
111021 IPA background batch corrected Metabolomics		CA9		enzyme	Activated	2.828		0.043	2.707	4.91e-13	L-arginine,L-asparagine,L-glutamine,L-isoleucine,L-leucine,L-methionine,L-proline,L-threonine
111021 IPA background batch corrected Metabolomics		ZC3H10		other						1.51e-12	2-oxoglutaric acid,adenosine triphosphate,AMP,D-glucose,D-ribose-5-phosphate,L-proline,succinic acid
111021 IPA background batch corrected Metabolomics		AQP7		transporter		1.144		0.059	0.99	4.89e-12	creatinine,D-glucose,glutathione disulfide,L-methionine,L-proline,phosphocreatine,S-adenosylmethionine,spermidine
111021 IPA background batch corrected Metabolomics		creatine	-0.019	chemical - endogenous mammalian	Activated	2.383		0.01	2.36	1.05e-11	adenosine triphosphate,AMP,creatinine,D-glucose,GDP,N-acetyl-L-aspartic acid,phosphocreatine
111021 IPA background batch corrected Metabolomics		BHMT		enzyme		0.612		0.115	0.36	3.1e-10	choline,phosphorylcholine,S-adenosylhomocysteine,S-adenosylmethionine,sn-glycero-3-phosphocholine
111021 IPA background batch corrected Metabolomics		NDUFA4L2		enzyme		0		0.049	-0.098	1.49e-09	2-oxoglutaric acid,D-ribose-5-phosphate,glyceraldehyde-3-phosphate,succinic acid
111021 IPA background batch corrected Metabolomics		HDAC11		transcription regulator	Activated	2.2		0.034	2.124	1.59e-09	adenosine triphosphate,L-arginine,L-asparagine,N-acetyl-L-aspartic acid,succinic acid
111021 IPA background batch corrected Metabolomics		betaine	0	chemical - endogenous mammalian		-0.156		0.092	-0.357	1.7e-08	hypotaurine,phosphorylcholine,S-adenosylmethionine,taurine,uric acid
111021 IPA background batch corrected Metabolomics		ADK		kinase						6.85e-08	adenosine triphosphate,AMP,S-adenosylhomocysteine
111021 IPA background batch corrected Metabolomics		MMP11		peptidase		-1.414		0.153	-1.63	7.35e-08	choline,ethanolamine,phosphorylcholine,sn-glycero-3-phosphocholine,taurine
111021 IPA background batch corrected Metabolomics		UCP2		transporter		-0.555		-0.115	-0.3	7.35e-08	2-oxoglutaric acid,adenosine triphosphate,D-glucose,NADH,succinic acid
111021 IPA background batch corrected Metabolomics		cyclosporin		biologic drug		-1		-0.043	-0.914	7.62e-08	adenosine triphosphate,D-glucose,NADH,phosphocreatine
111021 IPA background batch corrected Metabolomics		2-deoxyglucose		chemical drug		-0.073		-0.016	-0.034	1.43e-07	adenosine triphosphate,AMP,D-glucose,glutathione disulfide,hypoxanthine,spermidine	2-deoxyglucose,MYC
111021 IPA background batch corrected Metabolomics		FABP3		transporter						3.41e-07	adenosine triphosphate,D-glucose,phosphocreatine	FABP3,HTT,L-glutamic acid
111021 IPA background batch corrected Metabolomics		PANK1		kinase						5.96e-07	D-glucose,D-pantothenic acid,NADH
111021 IPA background batch corrected Metabolomics		SLC2A9		transporter						5.96e-07	adenosine triphosphate,creatinine,uric acid
111021 IPA background batch corrected Metabolomics		benfotiamine		chemical drug						5.96e-07	D-glucose,sorbitol,UDP-N-acetylglucosamine
111021 IPA background batch corrected Metabolomics		R419		chemical reagent		-1.951		-0.132	-1.693	7.19e-07	3-methylbutyrylcarnitine,D-glucose,L-methionine,L-threonine
111021 IPA background batch corrected Metabolomics		chlorpyrifos		chemical toxicant						1.12e-06	choline,D-glucose,succinic acid,taurine
111021 IPA background batch corrected Metabolomics		PER2		transcription regulator		0.152		-0.014	0.18	1.28e-06	adenosine triphosphate,choline,D-glucose,L-methionine
111021 IPA background batch corrected Metabolomics		dapansutrile		chemical drug						1.43e-06	2-oxoglutaric acid,adenosine triphosphate,glutathione disulfide
111021 IPA background batch corrected Metabolomics		pyruvic acid	0	chemical - endogenous mammalian						1.46e-06	adenosine triphosphate,D-glucose,NADH,succinic acid
111021 IPA background batch corrected Metabolomics		GLUD1		enzyme						2.03e-06	2-oxoglutaric acid,D-glucose,succinic acid
111021 IPA background batch corrected Metabolomics		ATXN1		transcription regulator						2.37e-06	adenosine triphosphate,D-glucose,N-acetyl-L-aspartic acid,taurine
111021 IPA background batch corrected Metabolomics		SLC2A1		transporter		1		0.052	0.897	3.65e-06	adenosine triphosphate,allantoin,D-glucose,UMP
111021 IPA background batch corrected Metabolomics		4-aminophenol		chemical - endogenous mammalian						3.71e-06	adenosine triphosphate,AMP,glutathione disulfide
111021 IPA background batch corrected Metabolomics		HTT		transcription regulator		-0.123		0.065	-0.278	4.57e-06	2-oxoglutaric acid,adenosine triphosphate,choline,creatinine,D-glucose,N-acetyl-L-aspartic acid,phosphocreatine,phosphorylethanolamine,sn-glycero-3-phosphocholine,succinic acid,taurine
111021 IPA background batch corrected Metabolomics		perfluorooctane sulfonic acid		chemical toxicant						6.12e-06	arachidonic acid,D-glucose,linoleic acid
111021 IPA background batch corrected Metabolomics		tetrahydro-2-furancarboxylic acid		chemical reagent						6.12e-06	glyceraldehyde-3-phosphate,guanosine,succinic acid
111021 IPA background batch corrected Metabolomics		SHMT1		enzyme						6.76e-06	S-adenosylmethionine,uracil
111021 IPA background batch corrected Metabolomics		SLC25A25		transporter						6.76e-06	adenosine triphosphate,D-glucose
111021 IPA background batch corrected Metabolomics		GCG		other	Activated	2.232		0.167	1.86	6.88e-06	adenosine triphosphate,AMP,D-glucose,S-adenosylhomocysteine,S-adenosylmethionine
111021 IPA background batch corrected Metabolomics		GPD2		enzyme						7.64e-06	adenosine triphosphate,AMP,sn-glycerol-3-phosphate
111021 IPA background batch corrected Metabolomics		D-glucose	1.771	chemical - endogenous mammalian		0.868		0.124	0.465	8.1e-06	2-oxoglutaric acid,adenosine triphosphate,D-glucose,D-ribose-5-phosphate,GDP,glutathione disulfide,NADH,sn-glycerol-3-phosphate,sorbitol,succinic acid,UDP-N-acetylglucosamine
111021 IPA background batch corrected Metabolomics		G6PC1		phosphatase						1.14e-05	adenosine triphosphate,D-glucose,uric acid
111021 IPA background batch corrected Metabolomics		UCP1		transporter		-0.294		0.032	-0.37	1.3e-05	adenosine triphosphate,arachidonic acid,D-glucose,L-threonine,sorbitol,spermidine
111021 IPA background batch corrected Metabolomics		FH		enzyme						1.61e-05	L-arginine,NADH,succinic acid
111021 IPA background batch corrected Metabolomics		N-propyl bromide		chemical reagent						1.61e-05	acetylcholine,L-threonine,taurine
111021 IPA background batch corrected Metabolomics		CTH		enzyme						1.9e-05	D-ribose-5-phosphate,sedoheptulose 7-phosphate,sn-glycerol-3-phosphate
111021 IPA background batch corrected Metabolomics		APRT		enzyme						2.03e-05	adenosine triphosphate,uric acid
111021 IPA background batch corrected Metabolomics		FBP1		phosphatase						2.03e-05	adenosine triphosphate,D-glucose
111021 IPA background batch corrected Metabolomics		LINC00538		other						2.03e-05	D-glucose,sn-glycerol-3-phosphate
111021 IPA background batch corrected Metabolomics		N,N'-diphenyl-4-phenylenediamine		chemical toxicant						2.03e-05	arachidonic acid,creatinine
111021 IPA background batch corrected Metabolomics		NT5C2		phosphatase						2.03e-05	guanosine,hypoxanthine
111021 IPA background batch corrected Metabolomics		SLC25A23		transporter						2.03e-05	adenosine triphosphate,AMP
111021 IPA background batch corrected Metabolomics		carbonyl cyanide p-(trifluoromethoxy)phenylhydrazone		chemical reagent						2.93e-05	adenosine triphosphate,AMP,NADH
111021 IPA background batch corrected Metabolomics		adenine	-5.802	chemical - endogenous mammalian						3.34e-05	adenosine triphosphate,AMP,creatinine
111021 IPA background batch corrected Metabolomics		methimazole		chemical drug		-1		-0.065	-0.87	3.65e-05	spermidine,succinic acid,taurine,uric acid
111021 IPA background batch corrected Metabolomics		3-nitropropionic acid		chemical toxicant						3.86e-05	adenosine triphosphate,AMP,GDP,phosphocreatine	3-nitropropionic acid,HTT,L-glutamic acid
111021 IPA background batch corrected Metabolomics		NOS3		enzyme		-1.387		0.022	-1.418	3.86e-05	adenosine triphosphate,creatinine,D-glucose,L-arginine
111021 IPA background batch corrected Metabolomics		CPT1A		enzyme						4.04e-05	adenosine triphosphate,D-glucose
111021 IPA background batch corrected Metabolomics		IP6K2		kinase						4.04e-05	adenosine triphosphate,phosphocreatine
111021 IPA background batch corrected Metabolomics		Lao1		enzyme						4.04e-05	L-leucine,L-methionine
111021 IPA background batch corrected Metabolomics		MBOAT4		enzyme						4.04e-05	adenosine triphosphate,D-glucose
111021 IPA background batch corrected Metabolomics		bestatin		chemical drug						4.04e-05	adenosine triphosphate,arachidonic acid
111021 IPA background batch corrected Metabolomics		febuxostat		chemical drug						4.04e-05	hypoxanthine,uric acid
111021 IPA background batch corrected Metabolomics		neostigmine		chemical drug						4.04e-05	acetylcholine,D-glucose
111021 IPA background batch corrected Metabolomics		thiamine	-3.712	chemical - endogenous mammalian						4.04e-05	D-glucose,sorbitol
111021 IPA background batch corrected Metabolomics		melatonin	0	chemical - endogenous mammalian		-0.447		-0.056	-0.322	4.51e-05	adenosine triphosphate,creatinine,D-glucose,L-arginine,NADH
111021 IPA background batch corrected Metabolomics		CRBN		enzyme						6.63e-05	D-glucose,L-proline,spermidine
111021 IPA background batch corrected Metabolomics		antimycin A		chemical - endogenous non-mammalian						6.63e-05	adenosine triphosphate,glutathione disulfide,phosphocreatine
111021 IPA background batch corrected Metabolomics		glycine	0.504	chemical - endogenous mammalian						6.63e-05	adenosine triphosphate,creatinine,D-glucose	HTT,L-glutamic acid,glycine
111021 IPA background batch corrected Metabolomics		GLS2		enzyme						6.73e-05	2-oxoglutaric acid,D-glucose
111021 IPA background batch corrected Metabolomics		oxalic acid		chemical - endogenous non-mammalian						6.73e-05	creatinine,glutathione disulfide
111021 IPA background batch corrected Metabolomics		SLC2A4		transporter						7.32e-05	adenosine triphosphate,D-glucose,phosphocreatine
111021 IPA background batch corrected Metabolomics		PKM		kinase		0.03		0.186	-0.336	7.41e-05	adenosine triphosphate,D-glucose,L-lactic acid,UDP-D-glucose
111021 IPA background batch corrected Metabolomics		BCAT2		enzyme						0.000101	creatinine,D-glucose
111021 IPA background batch corrected Metabolomics		CHKA		kinase						0.000101	choline,phosphorylcholine
111021 IPA background batch corrected Metabolomics		UPK2		other						0.000101	creatinine,uric acid
111021 IPA background batch corrected Metabolomics		alanine		chemical - endogenous mammalian						0.000101	2-oxoglutaric acid,D-glucose
111021 IPA background batch corrected Metabolomics		G6PD		enzyme						0.000125	2-oxoglutaric acid,spermidine,succinic acid
111021 IPA background batch corrected Metabolomics		titanium dioxide		chemical drug						0.000125	adenosine triphosphate,creatinine,uric acid
111021 IPA background batch corrected Metabolomics		lipopolysaccharide		chemical drug		-0.7		0.188	-1.189	0.000127	2-oxoglutaric acid,acetyl-L-carnitine,adenosine triphosphate,arachidonic acid,creatinine,D-glucose,D-ribose-5-phosphate,glutathione disulfide,L-glutamine,L-methionine,L-threonine,niacinamide,phosphorylethanolamine,sedoheptulose 7-phosphate,sn-glycerol-3-phosphate,UDP-N-acetylglucosamine,uridine
111021 IPA background batch corrected Metabolomics		MCU		ion channel						0.000141	adenosine triphosphate,D-glucose
111021 IPA background batch corrected Metabolomics		ACE		peptidase						0.000147	adenine-riboflavin dinucleotide,adenosine triphosphate,succinic acid
111021 IPA background batch corrected Metabolomics		choline	-1.573	chemical - endogenous mammalian						0.000158	D-glucose,phosphorylcholine,S-adenosylmethionine
111021 IPA background batch corrected Metabolomics		GAPDH		enzyme						0.000183	adenosine triphosphate,glyceraldehyde-3-phosphate,UDP-N-acetylglucosamine
111021 IPA background batch corrected Metabolomics		EDN2		growth factor						0.000187	D-glucose,uric acid
111021 IPA background batch corrected Metabolomics		PEPCK		group						0.000187	adenosine triphosphate,D-glucose
111021 IPA background batch corrected Metabolomics		Pcmt1		enzyme						0.000187	S-adenosylhomocysteine,S-adenosylmethionine
111021 IPA background batch corrected Metabolomics		SLC12A1		transporter						0.000187	creatinine,D-glucose
111021 IPA background batch corrected Metabolomics		SLC25A44		transporter						0.000187	2-oxoglutaric acid,succinic acid
111021 IPA background batch corrected Metabolomics		ICMT		enzyme						0.000197	2-oxoglutaric acid,adenosine triphosphate,succinic acid
111021 IPA background batch corrected Metabolomics		SIRT6		enzyme						0.000201	D-glucose,linoleic acid,NADH,sn-glycerol-3-phosphate
111021 IPA background batch corrected Metabolomics		GCK		kinase						0.000211	D-glucose,glyceraldehyde-3-phosphate,NADH
111021 IPA background batch corrected Metabolomics		leucine		chemical - endogenous mammalian						0.000211	2-oxoglutaric acid,adenosine triphosphate,D-glucose
111021 IPA background batch corrected Metabolomics		GATM		enzyme						0.000241	creatinine,D-glucose
111021 IPA background batch corrected Metabolomics		NOCT		transcription regulator						0.000241	D-glucose,NADH
111021 IPA background batch corrected Metabolomics		SCTR		g-protein coupled receptor						0.000241	creatinine,D-glucose
111021 IPA background batch corrected Metabolomics		UCP3		transporter						0.000241	adenosine triphosphate,D-glucose
111021 IPA background batch corrected Metabolomics		carbaryl		chemical toxicant						0.000241	succinic acid,taurine
111021 IPA background batch corrected Metabolomics		cypermethrin		chemical toxicant						0.000241	creatinine,D-glucose
111021 IPA background batch corrected Metabolomics		malonic acid	0	chemical - endogenous mammalian						0.000241	adenosine triphosphate,phosphocreatine
111021 IPA background batch corrected Metabolomics		CXCL14		cytokine						0.0003	D-glucose,glutathione disulfide
111021 IPA background batch corrected Metabolomics		GSK2837808A		chemical reagent						0.0003	L-methionine,L-threonine
111021 IPA background batch corrected Metabolomics		PFKFB4		kinase						0.0003	D-ribose-5-phosphate,guanine
111021 IPA background batch corrected Metabolomics		SCH772984		chemical drug						0.0003	AMP,hypoxanthine
111021 IPA background batch corrected Metabolomics		scopoletin		chemical - endogenous non-mammalian						0.0003	D-glucose,uric acid
111021 IPA background batch corrected Metabolomics		NQO1		enzyme						0.000308	adenosine triphosphate,D-glucose,NADH
111021 IPA background batch corrected Metabolomics		GNAO1		enzyme						0.000366	D-glucose,phosphorylcholine
111021 IPA background batch corrected Metabolomics		NUAK1		kinase						0.000366	adenosine triphosphate,D-glucose
111021 IPA background batch corrected Metabolomics		OLFM4		other						0.000366	adenosine triphosphate,D-glucose
111021 IPA background batch corrected Metabolomics		SLC16A1		transporter						0.000366	adenosine triphosphate,sn-glycerol-3-phosphate
111021 IPA background batch corrected Metabolomics		apyrase		group						0.000366	adenosine triphosphate,creatinine
111021 IPA background batch corrected Metabolomics		ketanserin		chemical drug						0.000366	adenosine triphosphate,creatinine
111021 IPA background batch corrected Metabolomics		manassantin B		chemical - endogenous non-mammalian						0.000366	adenosine triphosphate,AMP
111021 IPA background batch corrected Metabolomics		glutamine		chemical - endogenous mammalian		0.811		-0.017	0.844	0.000403	2-oxoglutaric acid,adenosine triphosphate,D-glucose,succinic acid
111021 IPA background batch corrected Metabolomics		propylthiouracil		chemical drug		-0.447		-0.167	-0.074	0.000468	2-oxoglutaric acid,allantoin,succinic acid,taurine,uric acid
111021 IPA background batch corrected Metabolomics		GLS		enzyme						0.000518	2-oxoglutaric acid,succinic acid
111021 IPA background batch corrected Metabolomics		KU-55933		chemical drug						0.000518	adenosine triphosphate,succinic acid
111021 IPA background batch corrected Metabolomics		brimonidine		chemical drug						0.000518	acetylcholine,D-glucose
111021 IPA background batch corrected Metabolomics		ethanol		chemical - endogenous mammalian		-1.049		0.122	-1.28	0.000567	adenosine triphosphate,arachidonic acid,D-glucose,D-pantothenic acid,L-glutamine,S-adenosylmethionine,taurine
111021 IPA background batch corrected Metabolomics		ACHE		enzyme						0.000603	acetylcholine,adenosine triphosphate
111021 IPA background batch corrected Metabolomics		GIPR		g-protein coupled receptor						0.000603	arachidonic acid,D-glucose
111021 IPA background batch corrected Metabolomics		GLP1R		g-protein coupled receptor						0.000603	creatinine,D-glucose
111021 IPA background batch corrected Metabolomics		L-lactic acid	-0.557	chemical - endogenous mammalian						0.000603	adenosine triphosphate,D-glucose
111021 IPA background batch corrected Metabolomics		PFKFB1		kinase						0.000603	D-glucose,UDP-N-acetylglucosamine
111021 IPA background batch corrected Metabolomics		D-fructose		chemical - endogenous mammalian						0.000609	adenosine triphosphate,D-glucose,uric acid
111021 IPA background batch corrected Metabolomics		ABHD5		enzyme						0.000695	AMP,D-glucose
111021 IPA background batch corrected Metabolomics		LRRK2		kinase						0.000695	adenosine triphosphate,creatinine
111021 IPA background batch corrected Metabolomics		UMOD		other						0.000695	creatinine,uric acid
111021 IPA background batch corrected Metabolomics		L-methionine	0.563	chemical - endogenous mammalian						0.00073	D-glucose,phosphocreatine,S-adenosylmethionine
111021 IPA background batch corrected Metabolomics		L-cysteine	0	chemical - endogenous mammalian						0.000792	D-glucose,taurine
111021 IPA background batch corrected Metabolomics		APOA1		transporter						0.000829	adenosine triphosphate,creatinine,D-glucose
111021 IPA background batch corrected Metabolomics		ENTPD1		enzyme						0.000897	adenosine triphosphate,creatinine
111021 IPA background batch corrected Metabolomics		PLA2G2E		enzyme						0.000897	arachidonic acid,linoleic acid
111021 IPA background batch corrected Metabolomics		phenformin		chemical drug						0.000897	adenosine triphosphate,glyceraldehyde-3-phosphate
111021 IPA background batch corrected Metabolomics		GATA4		transcription regulator		1.342		0.093	1.133	0.000923	3-methylbutyrylcarnitine,adenosine triphosphate,D-glucose,L-methionine,L-proline
111021 IPA background batch corrected Metabolomics		SLC22A6		transporter						0.00101	N-acetyl-L-aspartic acid,uracil
111021 IPA background batch corrected Metabolomics		SLC18A3		transporter						0.00112	acetylcholine,taurine
111021 IPA background batch corrected Metabolomics		N-methyl-D-aspartate		chemical drug						0.00122	acetylcholine,adenosine triphosphate,D-glucose
111021 IPA background batch corrected Metabolomics		HSD11B2		enzyme						0.00125	creatinine,D-glucose
111021 IPA background batch corrected Metabolomics		ethylenediaminetetraacetic acid		chemical drug						0.00125	creatinine,hypoxanthine
111021 IPA background batch corrected Metabolomics		PIK3CA		kinase						0.00127	AMP,D-glucose,linoleic acid
111021 IPA background batch corrected Metabolomics		vitamin E		chemical drug						0.00136	creatinine,D-glucose,glutathione disulfide
111021 IPA background batch corrected Metabolomics		PEMT		enzyme						0.00138	choline,D-glucose
111021 IPA background batch corrected Metabolomics		CYB5R4		enzyme						0.00151	D-glucose,glutathione disulfide
111021 IPA background batch corrected Metabolomics		OPA1		enzyme						0.00151	adenosine triphosphate,D-glucose
111021 IPA background batch corrected Metabolomics		SAT1		enzyme						0.00151	S-adenosylmethionine,spermidine
111021 IPA background batch corrected Metabolomics		AGER		transmembrane receptor						0.00156	adenosine triphosphate,creatinine,D-glucose
111021 IPA background batch corrected Metabolomics		streptozocin		chemical drug		1.509		0.074	1.349	0.00167	3-methylbutyrylcarnitine,adenosine triphosphate,creatinine,D-glucose,sorbitol
111021 IPA background batch corrected Metabolomics		doxorubicin		chemical drug		-0.739		0.11	-0.982	0.00176	adenosine triphosphate,choline,creatinine,glutathione disulfide,S-adenosylmethionine,spermidine
111021 IPA background batch corrected Metabolomics		MAT1A		enzyme						0.0018	L-methionine,S-adenosylmethionine
111021 IPA background batch corrected Metabolomics		glycerol		chemical - endogenous mammalian						0.0018	creatinine,D-glucose
111021 IPA background batch corrected Metabolomics		C3		peptidase						0.00183	adenosine triphosphate,creatinine,D-glucose
111021 IPA background batch corrected Metabolomics		D609		chemical reagent						0.00195	glutathione disulfide,phosphorylcholine
111021 IPA background batch corrected Metabolomics		glyburide		chemical drug						0.00195	creatinine,D-glucose
111021 IPA background batch corrected Metabolomics		MYC		transcription regulator		0.822		0.143	0.375	0.00198	adenosine triphosphate,AMP,arachidonic acid,creatinine,D-glucose,GDP,glutathione disulfide,linoleic acid,succinic acid,uridine diphosphate
111021 IPA background batch corrected Metabolomics		TWNK		enzyme						0.00211	adenosine triphosphate,NADH
111021 IPA background batch corrected Metabolomics		SPP1		cytokine		0.152		0.198	-0.241	0.00222	creatinine,D-glucose,sn-glycero-3-phosphocholine,uric acid
111021 IPA background batch corrected Metabolomics		PDK4		kinase						0.00228	adenosine triphosphate,D-glucose
111021 IPA background batch corrected Metabolomics		PTGIS		enzyme						0.00228	adenosine triphosphate,creatinine
111021 IPA background batch corrected Metabolomics		GAL		other						0.00245	acetylcholine,D-glucose
111021 IPA background batch corrected Metabolomics		1-14:0 lysophosphatidylcholine		chemical - endogenous mammalian						0.00262	D-glucose
111021 IPA background batch corrected Metabolomics		3-acetylpyridine		chemical toxicant						0.00262	adenosine triphosphate
111021 IPA background batch corrected Metabolomics		5-carboxamidotryptamine		chemical reagent						0.00262	D-glucose
111021 IPA background batch corrected Metabolomics		ACOT2		enzyme						0.00262	arachidonic acid
111021 IPA background batch corrected Metabolomics		ADO		enzyme						0.00262	hypotaurine
111021 IPA background batch corrected Metabolomics		AMPD1		enzyme						0.00262	AMP
111021 IPA background batch corrected Metabolomics		AMPD2		enzyme						0.00262	AMP
111021 IPA background batch corrected Metabolomics		AMPD3		enzyme						0.00262	adenosine triphosphate
111021 IPA background batch corrected Metabolomics		APOBEC3A		enzyme						0.00262	uracil
111021 IPA background batch corrected Metabolomics		APOBEC3B		enzyme						0.00262	uracil
111021 IPA background batch corrected Metabolomics		ARHGAP15		other						0.00262	creatinine
111021 IPA background batch corrected Metabolomics		ATP5F1B		transporter						0.00262	adenosine triphosphate
111021 IPA background batch corrected Metabolomics		ATP5MC1		transporter						0.00262	adenosine triphosphate
111021 IPA background batch corrected Metabolomics		ATP5MF-PTCD1		other						0.00262	adenosine triphosphate
111021 IPA background batch corrected Metabolomics		BCKDHB		enzyme						0.00262	adenosine triphosphate
111021 IPA background batch corrected Metabolomics		BCL2L2		other						0.00262	adenosine triphosphate
111021 IPA background batch corrected Metabolomics		C2CD4B		other						0.00262	D-glucose
111021 IPA background batch corrected Metabolomics		CDK5RAP1		enzyme						0.00262	D-glucose
111021 IPA background batch corrected Metabolomics		CPSI-1306		chemical reagent						0.00262	D-glucose
111021 IPA background batch corrected Metabolomics		Cyct		other						0.00262	adenosine triphosphate
111021 IPA background batch corrected Metabolomics		DNPEP		peptidase						0.00262	creatinine
111021 IPA background batch corrected Metabolomics		DPYSL4		enzyme						0.00262	adenosine triphosphate
111021 IPA background batch corrected Metabolomics		EPZ020411		chemical reagent						0.00262	adenosine triphosphate
111021 IPA background batch corrected Metabolomics		FADS1		enzyme						0.00262	D-glucose
111021 IPA background batch corrected Metabolomics		GAMT		enzyme						0.00262	creatinine
111021 IPA background batch corrected Metabolomics		GANAB		enzyme						0.00262	D-glucose
111021 IPA background batch corrected Metabolomics		GAPDHS		enzyme						0.00262	adenosine triphosphate
111021 IPA background batch corrected Metabolomics		GPD1L		enzyme						0.00262	NADH
111021 IPA background batch corrected Metabolomics		HEPES		chemical reagent						0.00262	adenosine triphosphate
111021 IPA background batch corrected Metabolomics		HTS13286		chemical reagent						0.00262	D-glucose
111021 IPA background batch corrected Metabolomics		IDH3A		enzyme						0.00262	2-oxoglutaric acid
111021 IPA background batch corrected Metabolomics		IGF-1R inhibitor		chemical drug						0.00262	D-glucose
111021 IPA background batch corrected Metabolomics		Ins-PBA-A		chemical reagent						0.00262	D-glucose
111021 IPA background batch corrected Metabolomics		Ins-PBA-F		chemical reagent						0.00262	D-glucose
111021 IPA background batch corrected Metabolomics		Ins-PBA-N		chemical reagent						0.00262	D-glucose
111021 IPA background batch corrected Metabolomics		Ins-PBA-S		chemical reagent						0.00262	D-glucose
111021 IPA background batch corrected Metabolomics		KBTBD2		other						0.00262	D-glucose
111021 IPA background batch corrected Metabolomics		KCNMB4		ion channel						0.00262	adenosine triphosphate
111021 IPA background batch corrected Metabolomics		L-arabinose		chemical - endogenous mammalian						0.00262	D-glucose
111021 IPA background batch corrected Metabolomics		MAGEL2		enzyme						0.00262	D-glucose
111021 IPA background batch corrected Metabolomics		MDH2		enzyme						0.00262	succinic acid
111021 IPA background batch corrected Metabolomics		MPI		enzyme						0.00262	adenosine triphosphate
111021 IPA background batch corrected Metabolomics		MRPS5		other						0.00262	adenosine triphosphate
111021 IPA background batch corrected Metabolomics		MT-ATP6		transporter						0.00262	adenosine triphosphate
111021 IPA background batch corrected Metabolomics		MT-RNR1		other						0.00262	adenosine triphosphate
111021 IPA background batch corrected Metabolomics		MT-TI		other						0.00262	adenosine triphosphate
111021 IPA background batch corrected Metabolomics		MT-TL1		other						0.00262	adenosine triphosphate
111021 IPA background batch corrected Metabolomics		NDUFAF1		other						0.00262	adenosine triphosphate
111021 IPA background batch corrected Metabolomics		NP627		chemical reagent						0.00262	adenosine triphosphate
111021 IPA background batch corrected Metabolomics		OIT3		other						0.00262	uric acid
111021 IPA background batch corrected Metabolomics		PAX5-ETV6		fusion gene/product						0.00262	adenosine triphosphate
111021 IPA background batch corrected Metabolomics		RNF213		enzyme						0.00262	D-glucose
111021 IPA background batch corrected Metabolomics		RPH3AL		other						0.00262	D-glucose
111021 IPA background batch corrected Metabolomics		S0859		chemical reagent						0.00262	adenosine triphosphate
111021 IPA background batch corrected Metabolomics		SLC25A47		other						0.00262	adenosine triphosphate
111021 IPA background batch corrected Metabolomics		SLC34A2		transporter						0.00262	creatinine
111021 IPA background batch corrected Metabolomics		SLC5A2		transporter						0.00262	D-glucose
111021 IPA background batch corrected Metabolomics		TINF2		other						0.00262	adenosine triphosphate
111021 IPA background batch corrected Metabolomics		TMX1		enzyme						0.00262	adenosine triphosphate
111021 IPA background batch corrected Metabolomics		UGP2		enzyme						0.00262	UDP-D-glucose
111021 IPA background batch corrected Metabolomics		UNC5		group						0.00262	arachidonic acid
111021 IPA background batch corrected Metabolomics		UQCC2		other						0.00262	adenosine triphosphate
111021 IPA background batch corrected Metabolomics		UTS2B		other						0.00262	D-glucose
111021 IPA background batch corrected Metabolomics		VPS13C		other						0.00262	D-glucose
111021 IPA background batch corrected Metabolomics		ZBED3		transcription regulator						0.00262	D-glucose
111021 IPA background batch corrected Metabolomics		ZSET 1446		chemical drug						0.00262	acetylcholine
111021 IPA background batch corrected Metabolomics		acemetacin		chemical drug						0.00262	adenosine triphosphate
111021 IPA background batch corrected Metabolomics		aldo		group						0.00262	glyceraldehyde-3-phosphate
111021 IPA background batch corrected Metabolomics		amine		chemical - other						0.00262	adenosine triphosphate
111021 IPA background batch corrected Metabolomics		aminoglycoside		chemical drug						0.00262	creatinine
111021 IPA background batch corrected Metabolomics		amitivir		chemical drug						0.00262	uric acid
111021 IPA background batch corrected Metabolomics		anserine	0	chemical - endogenous mammalian						0.00262	D-glucose
111021 IPA background batch corrected Metabolomics		benzbromarone		chemical drug						0.00262	D-glucose
111021 IPA background batch corrected Metabolomics		bethanechol		chemical drug						0.00262	D-glucose
111021 IPA background batch corrected Metabolomics		bromethalin		chemical toxicant						0.00262	adenosine triphosphate
111021 IPA background batch corrected Metabolomics		chebulagic acid		chemical - endogenous non-mammalian						0.00262	D-glucose
111021 IPA background batch corrected Metabolomics		creatine kinase		group						0.00262	adenosine triphosphate
111021 IPA background batch corrected Metabolomics		cytochrome C		group						0.00262	adenosine triphosphate
111021 IPA background batch corrected Metabolomics		daptomycin		biologic drug						0.00262	creatinine
111021 IPA background batch corrected Metabolomics		entacapone		chemical drug						0.00262	S-adenosylhomocysteine
111021 IPA background batch corrected Metabolomics		glycocyamine	0	chemical - endogenous mammalian						0.00262	phosphocreatine
111021 IPA background batch corrected Metabolomics		glycogen		chemical - endogenous mammalian						0.00262	D-glucose
111021 IPA background batch corrected Metabolomics		glycogen synthase kinase-3 inhibitor		chemical drug						0.00262	D-glucose
111021 IPA background batch corrected Metabolomics		gramicidin A		chemical reagent						0.00262	adenosine triphosphate
111021 IPA background batch corrected Metabolomics		hexestrol bis(diethylaminoethyl ether)		chemical toxicant						0.00262	adenosine triphosphate
111021 IPA background batch corrected Metabolomics		itaconic acid	0	chemical - endogenous mammalian						0.00262	succinic acid
111021 IPA background batch corrected Metabolomics		kathon 886		chemical reagent						0.00262	glutathione disulfide
111021 IPA background batch corrected Metabolomics		levan		chemical - endogenous non-mammalian						0.00262	D-glucose
111021 IPA background batch corrected Metabolomics		levosulpiride		chemical drug						0.00262	D-glucose
111021 IPA background batch corrected Metabolomics		lewisite		chemical toxicant						0.00262	adenosine triphosphate
111021 IPA background batch corrected Metabolomics		methazolamide		chemical drug						0.00262	D-glucose
111021 IPA background batch corrected Metabolomics		mir-802		microrna						0.00262	D-glucose
111021 IPA background batch corrected Metabolomics		nucleotide		chemical - endogenous mammalian						0.00262	adenosine triphosphate
111021 IPA background batch corrected Metabolomics		p-aminohippuric acid		chemical drug						0.00262	creatinine
111021 IPA background batch corrected Metabolomics		piribedil		chemical drug						0.00262	acetylcholine
111021 IPA background batch corrected Metabolomics		pubchem compound 57916440		chemical reagent						0.00262	D-glucose
111021 IPA background batch corrected Metabolomics		thiocholesterol		chemical reagent						0.00262	D-glucose
111021 IPA background batch corrected Metabolomics		usnic acid		chemical - endogenous non-mammalian						0.00262	adenosine triphosphate
111021 IPA background batch corrected Metabolomics		valinomycin		chemical reagent						0.00262	adenosine triphosphate
111021 IPA background batch corrected Metabolomics		L-carnitine	0.117	chemical - endogenous mammalian						0.00262	adenosine triphosphate,arachidonic acid
111021 IPA background batch corrected Metabolomics		MST1		growth factor						0.00262	creatinine,D-glucose
111021 IPA background batch corrected Metabolomics		Mt2		other						0.00262	creatinine,D-glucose
111021 IPA background batch corrected Metabolomics		PCK1		kinase						0.00262	adenosine triphosphate,D-glucose
111021 IPA background batch corrected Metabolomics		ITGA1		other						0.00281	creatinine,D-glucose
111021 IPA background batch corrected Metabolomics		shikonin		chemical drug						0.00281	D-glucose,L-lactic acid
111021 IPA background batch corrected Metabolomics		soy isoflavones		chemical drug						0.00281	creatinine,D-glucose
111021 IPA background batch corrected Metabolomics		Mt1		other						0.00319	creatinine,D-glucose
111021 IPA background batch corrected Metabolomics		ammonium chloride		chemical drug						0.00319	adenosine triphosphate,phosphocreatine
111021 IPA background batch corrected Metabolomics		AICAR		chemical - endogenous mammalian						0.00336	adenosine triphosphate,D-glucose,UMP
111021 IPA background batch corrected Metabolomics		zymosan A		chemical - endogenous non-mammalian						0.00339	acetylcholine,arachidonic acid
111021 IPA background batch corrected Metabolomics		SOD2		enzyme						0.00344	adenosine triphosphate,D-glucose,sorbitol
111021 IPA background batch corrected Metabolomics		DGAT2		enzyme						0.00359	D-glucose,linoleic acid
111021 IPA background batch corrected Metabolomics		magnesium		chemical - endogenous mammalian						0.00359	adenosine triphosphate,D-glucose
111021 IPA background batch corrected Metabolomics		erlotinib		chemical drug						0.0037	D-ribose-5-phosphate,glyceraldehyde-3-phosphate,NADH
111021 IPA background batch corrected Metabolomics		AHCY		enzyme						0.0038	S-adenosylhomocysteine,S-adenosylmethionine
111021 IPA background batch corrected Metabolomics		CNR2		g-protein coupled receptor						0.0038	adenosine triphosphate,D-glucose
111021 IPA background batch corrected Metabolomics		HINT1		enzyme						0.0038	arachidonic acid,linoleic acid
111021 IPA background batch corrected Metabolomics		diazoxide		chemical drug						0.0038	adenosine triphosphate,D-glucose
111021 IPA background batch corrected Metabolomics		methylnitronitrosoguanidine		chemical toxicant						0.0038	adenosine triphosphate,NADH
111021 IPA background batch corrected Metabolomics		metformin		chemical drug		-1.944		-0.11	-1.73	0.00392	adenosine triphosphate,creatinine,D-glucose,succinic acid
111021 IPA background batch corrected Metabolomics		BCL2		transporter						0.00397	creatinine,D-glucose,phosphocreatine
111021 IPA background batch corrected Metabolomics		vitamin K3		chemical drug						0.00424	adenosine triphosphate,NADH
111021 IPA background batch corrected Metabolomics		LPIN1		phosphatase						0.00447	D-glucose,linoleic acid
111021 IPA background batch corrected Metabolomics		curcumin		chemical drug	Inhibited	-2.219		-0.108	-1.979	0.00469	adenosine triphosphate,creatinine,D-glucose,sn-glycero-3-phosphocholine,taurine
111021 IPA background batch corrected Metabolomics		ACACB		enzyme						0.00471	2-oxoglutaric acid,D-glucose
111021 IPA background batch corrected Metabolomics		PLA2G4A		enzyme						0.00471	arachidonic acid,linoleic acid
111021 IPA background batch corrected Metabolomics		MAOA		enzyme						0.00495	adenosine triphosphate,tryptamine
111021 IPA background batch corrected Metabolomics		(+)-SKF10047		chemical reagent						0.00523	acetylcholine
111021 IPA background batch corrected Metabolomics		(±)-bufuralol		chemical reagent						0.00523	tryptamine
111021 IPA background batch corrected Metabolomics		10-shogaol		chemical - endogenous non-mammalian						0.00523	arachidonic acid
111021 IPA background batch corrected Metabolomics		6-methoxy-8-hydroxylaminoquinoline		chemical toxicant						0.00523	glutathione disulfide
111021 IPA background batch corrected Metabolomics		6F-GalNAc (Ac3)		chemical reagent						0.00523	UDP-N-acetylglucosamine
111021 IPA background batch corrected Metabolomics		AADAT		enzyme						0.00523	acetylcholine
111021 IPA background batch corrected Metabolomics		ABHD11		enzyme						0.00523	D-glucose
111021 IPA background batch corrected Metabolomics		ADCY3		enzyme						0.00523	creatinine
111021 IPA background batch corrected Metabolomics		AP1M2		transporter						0.00523	D-glucose
111021 IPA background batch corrected Metabolomics		ATP synthase		complex						0.00523	adenosine triphosphate
111021 IPA background batch corrected Metabolomics		Becn2		other						0.00523	D-glucose
111021 IPA background batch corrected Metabolomics		CA5A		enzyme						0.00523	D-glucose
111021 IPA background batch corrected Metabolomics		CA5B		enzyme						0.00523	D-glucose
111021 IPA background batch corrected Metabolomics		CACNA1G		ion channel						0.00523	adenosine triphosphate
111021 IPA background batch corrected Metabolomics		CDKAL1		enzyme						0.00523	D-glucose
111021 IPA background batch corrected Metabolomics		CEP19		other						0.00523	D-glucose
111021 IPA background batch corrected Metabolomics		CHCHD6		other						0.00523	adenosine triphosphate
111021 IPA background batch corrected Metabolomics		CTHRC1		other						0.00523	D-glucose
111021 IPA background batch corrected Metabolomics		Cyp2j9		enzyme						0.00523	D-glucose
111021 IPA background batch corrected Metabolomics		DAGLB		enzyme						0.00523	arachidonic acid
111021 IPA background batch corrected Metabolomics		DGKB		kinase						0.00523	D-glucose
111021 IPA background batch corrected Metabolomics		EXOC5		other						0.00523	D-glucose
111021 IPA background batch corrected Metabolomics		FBLN7		other						0.00523	creatinine
111021 IPA background batch corrected Metabolomics		FGFR3-TACC3		fusion gene/product						0.00523	adenosine triphosphate
111021 IPA background batch corrected Metabolomics		Fxyd2		other						0.00523	D-glucose
111021 IPA background batch corrected Metabolomics		G6PC2		phosphatase						0.00523	D-glucose
111021 IPA background batch corrected Metabolomics		GCNT2		enzyme						0.00523	creatinine
111021 IPA background batch corrected Metabolomics		GLMP		transcription regulator						0.00523	D-glucose
111021 IPA background batch corrected Metabolomics		GNAL		enzyme						0.00523	acetylcholine
111021 IPA background batch corrected Metabolomics		GRB14		other						0.00523	D-glucose
111021 IPA background batch corrected Metabolomics		Gm26504		other						0.00523	D-glucose
111021 IPA background batch corrected Metabolomics		HK1		kinase						0.00523	D-glucose
111021 IPA background batch corrected Metabolomics		HSD17B10		enzyme						0.00523	adenosine triphosphate
111021 IPA background batch corrected Metabolomics		HTR1B		g-protein coupled receptor						0.00523	D-glucose
111021 IPA background batch corrected Metabolomics		HXQGTFTSDKSKYLDERAAQDFVQWLLDGGPSSGAPPPS-NH2		chemical reagent						0.00523	D-glucose
111021 IPA background batch corrected Metabolomics		ICA1		other						0.00523	D-glucose
111021 IPA background batch corrected Metabolomics		MAP1LC3B		other						0.00523	adenosine triphosphate
111021 IPA background batch corrected Metabolomics		MAT2A		enzyme						0.00523	S-adenosylmethionine
111021 IPA background batch corrected Metabolomics		MGAT5B		enzyme						0.00523	D-glucose
111021 IPA background batch corrected Metabolomics		MPG		enzyme						0.00523	D-glucose
111021 IPA background batch corrected Metabolomics		MPIG6B		other						0.00523	adenosine triphosphate
111021 IPA background batch corrected Metabolomics		MTR		enzyme						0.00523	L-methionine
111021 IPA background batch corrected Metabolomics		NS-220		chemical drug						0.00523	D-glucose
111021 IPA background batch corrected Metabolomics		Nmnat3		enzyme						0.00523	adenosine triphosphate
111021 IPA background batch corrected Metabolomics		PHPT1		phosphatase						0.00523	D-glucose
111021 IPA background batch corrected Metabolomics		PNPLA6		enzyme						0.00523	sn-glycero-3-phosphocholine
111021 IPA background batch corrected Metabolomics		RTBDN		other						0.00523	adenine-riboflavin dinucleotide
111021 IPA background batch corrected Metabolomics		SA 4503		chemical drug						0.00523	acetylcholine
111021 IPA background batch corrected Metabolomics		SLC17A3		transporter						0.00523	uric acid
111021 IPA background batch corrected Metabolomics		SLC22A12		transporter						0.00523	uric acid
111021 IPA background batch corrected Metabolomics		SLC22A8		transporter						0.00523	uric acid
111021 IPA background batch corrected Metabolomics		SLC25A5		transporter						0.00523	adenosine triphosphate
111021 IPA background batch corrected Metabolomics		SLC30A8		transporter						0.00523	D-glucose
111021 IPA background batch corrected Metabolomics		SLC47A1		transporter						0.00523	creatinine
111021 IPA background batch corrected Metabolomics		SLC6A6		transporter						0.00523	taurine
111021 IPA background batch corrected Metabolomics		SLC9B2		transporter						0.00523	D-glucose
111021 IPA background batch corrected Metabolomics		SNRPN		other						0.00523	D-glucose
111021 IPA background batch corrected Metabolomics		SPAG1		other						0.00523	adenosine triphosphate
111021 IPA background batch corrected Metabolomics		STX1A		transporter						0.00523	D-glucose
111021 IPA background batch corrected Metabolomics		SYTL4		transporter						0.00523	D-glucose
111021 IPA background batch corrected Metabolomics		Spg20		other						0.00523	uric acid
111021 IPA background batch corrected Metabolomics		T1001		chemical reagent						0.00523	AMP
111021 IPA background batch corrected Metabolomics		TAS1R2		g-protein coupled receptor						0.00523	D-glucose
111021 IPA background batch corrected Metabolomics		THAP1		transcription regulator						0.00523	acetylcholine
111021 IPA background batch corrected Metabolomics		TKTL1		enzyme						0.00523	glyceraldehyde-3-phosphate
111021 IPA background batch corrected Metabolomics		TOP1MT		enzyme						0.00523	adenosine triphosphate
111021 IPA background batch corrected Metabolomics		acephate		chemical toxicant						0.00523	D-glucose
111021 IPA background batch corrected Metabolomics		adrenic acid		chemical - endogenous mammalian						0.00523	arachidonic acid
111021 IPA background batch corrected Metabolomics		allantoin	0.678	chemical - endogenous mammalian						0.00523	D-glucose
111021 IPA background batch corrected Metabolomics		alpha-4-pyridyl-1-oxide-n-tert-butylnitrone		chemical reagent						0.00523	glutathione disulfide
111021 IPA background batch corrected Metabolomics		anhydrovitamin A		chemical reagent						0.00523	adenosine triphosphate
111021 IPA background batch corrected Metabolomics		archazolid B		chemical - endogenous non-mammalian						0.00523	adenosine triphosphate
111021 IPA background batch corrected Metabolomics		creatinine	0.939	chemical - endogenous mammalian						0.00523	N-acetyl-L-aspartic acid
111021 IPA background batch corrected Metabolomics		debrisoquine		chemical drug						0.00523	tryptamine
111021 IPA background batch corrected Metabolomics		diflunisal		chemical drug						0.00523	adenosine triphosphate
111021 IPA background batch corrected Metabolomics		donepezil		chemical drug						0.00523	acetylcholine
111021 IPA background batch corrected Metabolomics		fadrozole		chemical drug						0.00523	D-glucose
111021 IPA background batch corrected Metabolomics		flunixin meglumine		chemical drug						0.00523	creatinine
111021 IPA background batch corrected Metabolomics		fluoroacetic acid		chemical toxicant						0.00523	adenosine triphosphate
111021 IPA background batch corrected Metabolomics		gatifloxacin		chemical drug						0.00523	D-glucose
111021 IPA background batch corrected Metabolomics		landiolol		chemical drug						0.00523	adenosine triphosphate
111021 IPA background batch corrected Metabolomics		luseogliflozin		chemical drug						0.00523	D-glucose
111021 IPA background batch corrected Metabolomics		metalloproteinase inhibitor		chemical drug						0.00523	adenosine triphosphate
111021 IPA background batch corrected Metabolomics		methoxyflurane		chemical drug						0.00523	creatinine
111021 IPA background batch corrected Metabolomics		nateglinide		chemical drug						0.00523	D-glucose
111021 IPA background batch corrected Metabolomics		nitazoxanide		chemical drug						0.00523	adenosine triphosphate
111021 IPA background batch corrected Metabolomics		nitroaspirin		chemical drug						0.00523	adenosine triphosphate
111021 IPA background batch corrected Metabolomics		oligomycin A		chemical - endogenous non-mammalian						0.00523	adenosine triphosphate
111021 IPA background batch corrected Metabolomics		potassium dichromate		chemical toxicant						0.00523	creatinine
111021 IPA background batch corrected Metabolomics		procainamide		chemical drug						0.00523	creatinine
111021 IPA background batch corrected Metabolomics		rasburicase		biologic drug						0.00523	uric acid
111021 IPA background batch corrected Metabolomics		remdesivir		chemical drug						0.00523	creatinine
111021 IPA background batch corrected Metabolomics		rivastigmine		chemical drug						0.00523	acetylcholine
111021 IPA background batch corrected Metabolomics		triacetin		chemical toxicant						0.00523	adenosine triphosphate
111021 IPA background batch corrected Metabolomics		triphenyltin chloride		chemical reagent						0.00523	adenosine triphosphate
111021 IPA background batch corrected Metabolomics		uridine triacetate		chemical drug						0.00523	uridine
111021 IPA background batch corrected Metabolomics		ELOVL5		enzyme						0.0057	arachidonic acid,D-glucose
111021 IPA background batch corrected Metabolomics		IGFBP3		other						0.0057	adenosine triphosphate,D-glucose
111021 IPA background batch corrected Metabolomics		reactive oxygen species		chemical toxicant						0.00584	adenosine triphosphate,D-glucose,S-adenosylmethionine
111021 IPA background batch corrected Metabolomics		N-acetyl-L-cysteine		chemical drug		-0.532		-0.196	-0.193	0.00589	adenosine triphosphate,creatinine,D-glucose,glutathione disulfide	MYC,N-acetyl-L-cysteine
111021 IPA background batch corrected Metabolomics		RAS		group						0.00595	adenosine triphosphate,choline,phosphorylcholine
111021 IPA background batch corrected Metabolomics		LRP5		transmembrane receptor						0.00596	adenosine triphosphate,D-glucose
111021 IPA background batch corrected Metabolomics		NOS1		enzyme						0.00596	creatinine,L-arginine
111021 IPA background batch corrected Metabolomics		exenatide		biologic drug						0.00596	adenosine triphosphate,D-glucose
111021 IPA background batch corrected Metabolomics		lactic acid		chemical - endogenous mammalian						0.00596	adenosine triphosphate,D-glucose
111021 IPA background batch corrected Metabolomics		arachidonic acid	-1.608	chemical - endogenous mammalian						0.00656	adenosine triphosphate,arachidonic acid,S-adenosylmethionine
111021 IPA background batch corrected Metabolomics		NR2C2		ligand-dependent nuclear receptor						0.00677	adenosine triphosphate,D-glucose
111021 IPA background batch corrected Metabolomics		S-adenosylmethionine	0.635	chemical - endogenous mammalian						0.00677	glutathione disulfide,S-adenosylmethionine
111021 IPA background batch corrected Metabolomics		XDH		enzyme						0.00677	adenosine triphosphate,uric acid
111021 IPA background batch corrected Metabolomics		CGS 21680		chemical reagent						0.00706	choline,D-glucose
111021 IPA background batch corrected Metabolomics		ouabain		chemical drug						0.00764	adenosine triphosphate,NADH
111021 IPA background batch corrected Metabolomics		2,2'-azobis(2-amidinopropane) dihydrochloride		chemical toxicant						0.00784	glutathione disulfide
111021 IPA background batch corrected Metabolomics		3-(methylthio)propionic acid		chemical - endogenous mammalian						0.00784	D-glucose
111021 IPA background batch corrected Metabolomics		7alpha-hydroxycholesterol		chemical - endogenous mammalian						0.00784	D-glucose
111021 IPA background batch corrected Metabolomics		ABCC6		transporter						0.00784	creatinine
111021 IPA background batch corrected Metabolomics		ACADM		enzyme						0.00784	D-glucose
111021 IPA background batch corrected Metabolomics		ACVR2B		kinase						0.00784	D-glucose
111021 IPA background batch corrected Metabolomics		AQP9		transporter						0.00784	D-glucose
111021 IPA background batch corrected Metabolomics		ASPSCR1		other						0.00784	D-glucose
111021 IPA background batch corrected Metabolomics		CACNA1E		ion channel						0.00784	D-glucose
111021 IPA background batch corrected Metabolomics		CCNB1		kinase						0.00784	adenosine triphosphate
111021 IPA background batch corrected Metabolomics		CDO1		enzyme						0.00784	D-glucose
111021 IPA background batch corrected Metabolomics		DECR1		enzyme						0.00784	D-glucose
111021 IPA background batch corrected Metabolomics		DRAM1		other						0.00784	adenosine triphosphate
111021 IPA background batch corrected Metabolomics		FAH		enzyme						0.00784	creatinine
111021 IPA background batch corrected Metabolomics		FXN		kinase						0.00784	adenosine triphosphate
111021 IPA background batch corrected Metabolomics		GAD2		enzyme						0.00784	D-glucose
111021 IPA background batch corrected Metabolomics		GLRX2		enzyme						0.00784	adenosine triphosphate
111021 IPA background batch corrected Metabolomics		HMOX2		enzyme						0.00784	adenosine triphosphate
111021 IPA background batch corrected Metabolomics		LOC100359583/Ptma		other						0.00784	adenosine triphosphate
111021 IPA background batch corrected Metabolomics		MTARC2		enzyme						0.00784	D-glucose
111021 IPA background batch corrected Metabolomics		MTHFD1L		enzyme						0.00784	L-methionine
111021 IPA background batch corrected Metabolomics		MTNR1B		g-protein coupled receptor						0.00784	D-glucose
111021 IPA background batch corrected Metabolomics		NDUFS4		enzyme						0.00784	adenosine triphosphate
111021 IPA background batch corrected Metabolomics		NPBWR1		g-protein coupled receptor						0.00784	D-glucose
111021 IPA background batch corrected Metabolomics		PASK		kinase						0.00784	adenosine triphosphate
111021 IPA background batch corrected Metabolomics		PDHA1		enzyme						0.00784	adenosine triphosphate
111021 IPA background batch corrected Metabolomics		PDIA6		enzyme						0.00784	D-glucose
111021 IPA background batch corrected Metabolomics		PHOSPHO1		enzyme						0.00784	adenosine triphosphate
111021 IPA background batch corrected Metabolomics		RK-33		chemical reagent						0.00784	adenosine triphosphate
111021 IPA background batch corrected Metabolomics		SDHD		enzyme						0.00784	succinic acid
111021 IPA background batch corrected Metabolomics		SH3GLB1		enzyme						0.00784	adenosine triphosphate
111021 IPA background batch corrected Metabolomics		SLC6A8		transporter						0.00784	adenosine triphosphate
111021 IPA background batch corrected Metabolomics		SLV-313		chemical drug						0.00784	acetylcholine
111021 IPA background batch corrected Metabolomics		SOCS7		other						0.00784	D-glucose
111021 IPA background batch corrected Metabolomics		STOML2		other						0.00784	adenosine triphosphate
111021 IPA background batch corrected Metabolomics		UHC1		chemical reagent						0.00784	D-glucose
111021 IPA background batch corrected Metabolomics		Uox		enzyme						0.00784	uric acid
111021 IPA background batch corrected Metabolomics		WDR13		other						0.00784	D-glucose
111021 IPA background batch corrected Metabolomics		Zingiber officiale ginger extract		chemical drug						0.00784	arachidonic acid
111021 IPA background batch corrected Metabolomics		anthranilic acid	0	chemical - endogenous mammalian						0.00784	D-glucose
111021 IPA background batch corrected Metabolomics		benzylamine		chemical - endogenous mammalian						0.00784	D-glucose
111021 IPA background batch corrected Metabolomics		camostat		chemical drug						0.00784	creatinine
111021 IPA background batch corrected Metabolomics		cetirizine		chemical drug						0.00784	D-glucose
111021 IPA background batch corrected Metabolomics		colesevelam		chemical drug						0.00784	D-glucose
111021 IPA background batch corrected Metabolomics		cyanide		chemical - endogenous mammalian						0.00784	AMP
111021 IPA background batch corrected Metabolomics		cycloleucine		chemical toxicant						0.00784	S-adenosylmethionine
111021 IPA background batch corrected Metabolomics		cytochrome-c oxidase		complex						0.00784	adenosine triphosphate
111021 IPA background batch corrected Metabolomics		darifenacin		chemical drug						0.00784	adenosine triphosphate
111021 IPA background batch corrected Metabolomics		diosmetin		chemical - endogenous non-mammalian						0.00784	adenosine triphosphate
111021 IPA background batch corrected Metabolomics		gliclazide		chemical drug						0.00784	D-glucose
111021 IPA background batch corrected Metabolomics		glutathione peroxidase		group						0.00784	adenosine triphosphate
111021 IPA background batch corrected Metabolomics		igmesine		chemical reagent						0.00784	acetylcholine
111021 IPA background batch corrected Metabolomics		isohumulone		chemical - endogenous non-mammalian						0.00784	D-glucose
111021 IPA background batch corrected Metabolomics		mito2HOBA		chemical reagent						0.00784	adenosine triphosphate
111021 IPA background batch corrected Metabolomics		mitoguazone		chemical drug						0.00784	spermidine
111021 IPA background batch corrected Metabolomics		talipexole		chemical drug						0.00784	acetylcholine
111021 IPA background batch corrected Metabolomics		tecalcet		chemical reagent						0.00784	creatinine
111021 IPA background batch corrected Metabolomics		tetracaine		chemical drug						0.00784	D-glucose
111021 IPA background batch corrected Metabolomics		xGLP159		chemical reagent						0.00784	D-glucose
111021 IPA background batch corrected Metabolomics		xGLP296		chemical reagent						0.00784	D-glucose
111021 IPA background batch corrected Metabolomics		pimagedine		chemical drug						0.00824	adenosine triphosphate,L-arginine
111021 IPA background batch corrected Metabolomics		L-glutamic acid		chemical - endogenous mammalian						0.00844	adenosine triphosphate,creatinine,phosphocreatine	HTT,L-glutamic acid
111021 IPA background batch corrected Metabolomics		IRS2		enzyme						0.00855	adenosine triphosphate,D-glucose
111021 IPA background batch corrected Metabolomics		ibuprofen		chemical drug						0.00855	creatinine,uric acid
111021 IPA background batch corrected Metabolomics		oleic acid		chemical - endogenous mammalian						0.00873	adenosine triphosphate,arachidonic acid,D-glucose
111021 IPA background batch corrected Metabolomics		ABCB4		transporter						0.00886	choline,D-glucose
111021 IPA background batch corrected Metabolomics		L-arginine	0.384	chemical - endogenous mammalian						0.00886	creatinine,glutathione disulfide
111021 IPA background batch corrected Metabolomics		TRH		other						0.00886	adenosine triphosphate,arachidonic acid
111021 IPA background batch corrected Metabolomics		STK11		kinase		1		0.071	0.859	0.00901	adenosine triphosphate,choline,L-methionine,phosphorylethanolamine
111021 IPA background batch corrected Metabolomics		taurine	0.798	chemical - endogenous mammalian						0.00918	D-glucose,linoleic acid
111021 IPA background batch corrected Metabolomics		verapamil		chemical drug						0.00918	creatinine,spermidine
111021 IPA background batch corrected Metabolomics		PRKAA		group						0.00984	adenosine triphosphate,D-glucose
111021 IPA background batch corrected Metabolomics		TFE3		transcription regulator						0.00984	D-glucose,L-threonine
111021 IPA background batch corrected Metabolomics		2-(4-phenylphenoxy)-3-phenylpropanoic acid		chemical reagent						0.0104	D-glucose
111021 IPA background batch corrected Metabolomics		5-iodo-6-amino-1,2-benzopyrone		chemical reagent						0.0104	adenosine triphosphate
111021 IPA background batch corrected Metabolomics		AGPAT1		enzyme						0.0104	D-glucose
111021 IPA background batch corrected Metabolomics		AJ5012		chemical reagent						0.0104	D-glucose
111021 IPA background batch corrected Metabolomics		APPL1		other						0.0104	D-glucose
111021 IPA background batch corrected Metabolomics		BPNT2		enzyme						0.0104	AMP
111021 IPA background batch corrected Metabolomics		C1QTNF12		other						0.0104	D-glucose
111021 IPA background batch corrected Metabolomics		CHAT		enzyme						0.0104	acetylcholine
111021 IPA background batch corrected Metabolomics		CK1		group						0.0104	adenosine triphosphate
111021 IPA background batch corrected Metabolomics		CLCN3		ion channel						0.0104	D-glucose
111021 IPA background batch corrected Metabolomics		CYCS		enzyme						0.0104	adenosine triphosphate
111021 IPA background batch corrected Metabolomics		FOXO6		transcription regulator						0.0104	D-glucose
111021 IPA background batch corrected Metabolomics		GFUS		enzyme						0.0104	creatinine
111021 IPA background batch corrected Metabolomics		GK		kinase						0.0104	D-glucose
111021 IPA background batch corrected Metabolomics		GPR4		g-protein coupled receptor						0.0104	creatinine
111021 IPA background batch corrected Metabolomics		Gm10768		other						0.0104	D-glucose
111021 IPA background batch corrected Metabolomics		HPRT1		enzyme						0.0104	N-acetyl-L-aspartic acid
111021 IPA background batch corrected Metabolomics		ITPR3		ion channel						0.0104	D-glucose
111021 IPA background batch corrected Metabolomics		Irs4		other						0.0104	D-glucose
111021 IPA background batch corrected Metabolomics		KLF14		transcription regulator						0.0104	D-glucose
111021 IPA background batch corrected Metabolomics		LCLAT1		enzyme						0.0104	D-glucose
111021 IPA background batch corrected Metabolomics		MADD		other						0.0104	D-glucose
111021 IPA background batch corrected Metabolomics		MBD5		other						0.0104	D-glucose
111021 IPA background batch corrected Metabolomics		MGMT		enzyme						0.0104	D-glucose
111021 IPA background batch corrected Metabolomics		Mitochondrial complex 1		complex						0.0104	adenosine triphosphate
111021 IPA background batch corrected Metabolomics		NDUFS1		enzyme						0.0104	adenosine triphosphate
111021 IPA background batch corrected Metabolomics		NUAK2		kinase						0.0104	D-glucose
111021 IPA background batch corrected Metabolomics		NUCKS1		kinase						0.0104	D-glucose
111021 IPA background batch corrected Metabolomics		ONC-201		chemical drug						0.0104	adenosine triphosphate
111021 IPA background batch corrected Metabolomics		PANK2		kinase						0.0104	NADH
111021 IPA background batch corrected Metabolomics		PCTP		transporter						0.0104	D-glucose
111021 IPA background batch corrected Metabolomics		SLC14A1		transporter						0.0104	creatinine
111021 IPA background batch corrected Metabolomics		SLC4A4		transporter						0.0104	adenosine triphosphate
111021 IPA background batch corrected Metabolomics		SLC5A1		transporter						0.0104	D-glucose
111021 IPA background batch corrected Metabolomics		SLC6A12		transporter						0.0104	taurine
111021 IPA background batch corrected Metabolomics		SLCO1B1		transporter						0.0104	D-glucose
111021 IPA background batch corrected Metabolomics		SSR180575		chemical drug						0.0104	creatinine
111021 IPA background batch corrected Metabolomics		ST6GALNAC2		enzyme						0.0104	creatinine
111021 IPA background batch corrected Metabolomics		TK2		kinase						0.0104	D-glucose
111021 IPA background batch corrected Metabolomics		UMP	0.65	chemical - endogenous mammalian						0.0104	arachidonic acid
111021 IPA background batch corrected Metabolomics		UPK3A		other						0.0104	creatinine
111021 IPA background batch corrected Metabolomics		UQCRFS1		enzyme						0.0104	succinic acid
111021 IPA background batch corrected Metabolomics		alpha-cyano-4-hydroxycinnamate		chemical reagent						0.0104	adenosine triphosphate
111021 IPA background batch corrected Metabolomics		azelnidipine		chemical drug						0.0104	creatinine
111021 IPA background batch corrected Metabolomics		chlorpheniramine		chemical drug						0.0104	D-glucose
111021 IPA background batch corrected Metabolomics		dapagliflozin		chemical drug						0.0104	D-glucose
111021 IPA background batch corrected Metabolomics		eliglustat		chemical drug						0.0104	D-glucose
111021 IPA background batch corrected Metabolomics		fomepizole		chemical drug						0.0104	adenosine triphosphate
111021 IPA background batch corrected Metabolomics		glipizide		chemical drug						0.0104	creatinine
111021 IPA background batch corrected Metabolomics		hyodeoxycholic acid		chemical - endogenous mammalian						0.0104	D-glucose
111021 IPA background batch corrected Metabolomics		isoflurophate		chemical drug						0.0104	sn-glycero-3-phosphocholine
111021 IPA background batch corrected Metabolomics		methyl pyruvate		chemical reagent						0.0104	adenosine triphosphate
111021 IPA background batch corrected Metabolomics		miglitol		chemical drug						0.0104	D-glucose
111021 IPA background batch corrected Metabolomics		muraglitazar		chemical drug						0.0104	D-glucose
111021 IPA background batch corrected Metabolomics		pamidronic acid		chemical drug						0.0104	creatinine
111021 IPA background batch corrected Metabolomics		pentachlorophenol		chemical toxicant						0.0104	adenosine triphosphate
111021 IPA background batch corrected Metabolomics		piracetam		chemical drug						0.0104	adenosine triphosphate
111021 IPA background batch corrected Metabolomics		propionate derivative		chemical - other						0.0104	D-glucose
111021 IPA background batch corrected Metabolomics		protamine zinc insulin		biologic drug						0.0104	D-glucose
111021 IPA background batch corrected Metabolomics		repaglinide		chemical drug						0.0104	D-glucose
111021 IPA background batch corrected Metabolomics		tyramine	0	chemical - endogenous mammalian						0.0104	D-glucose
111021 IPA background batch corrected Metabolomics		K+		chemical - endogenous mammalian						0.0105	adenosine triphosphate,sn-glycero-3-phosphocholine
111021 IPA background batch corrected Metabolomics		ICAM1		transmembrane receptor						0.0109	creatinine,D-glucose
111021 IPA background batch corrected Metabolomics		AKT2		kinase						0.0112	adenosine triphosphate,D-glucose
111021 IPA background batch corrected Metabolomics		APLN		other						0.0112	acetylcholine,D-glucose
111021 IPA background batch corrected Metabolomics		nitric oxide		chemical - endogenous mammalian						0.0113	adenosine triphosphate,D-glucose,hypoxanthine
111021 IPA background batch corrected Metabolomics		LPL		enzyme						0.0116	adenosine triphosphate,D-glucose
111021 IPA background batch corrected Metabolomics		PRKAA1		kinase						0.0122	2-oxoglutaric acid,adenosine triphosphate,D-glucose
111021 IPA background batch corrected Metabolomics		resveratrol		chemical drug		1.715		-0.063	1.824	0.0125	adenosine triphosphate,creatinine,D-glucose,D-ribose-5-phosphate
111021 IPA background batch corrected Metabolomics		CAT		enzyme						0.0126	adenosine triphosphate,glutathione disulfide
111021 IPA background batch corrected Metabolomics		ABCC9		ion channel						0.013	D-glucose
111021 IPA background batch corrected Metabolomics		ACP1		phosphatase						0.013	D-glucose
111021 IPA background batch corrected Metabolomics		ADH5		enzyme						0.013	S-adenosylmethionine
111021 IPA background batch corrected Metabolomics		ALX3		transcription regulator						0.013	D-glucose
111021 IPA background batch corrected Metabolomics		ARRDC3		other						0.013	D-glucose
111021 IPA background batch corrected Metabolomics		ATP13A2		transporter						0.013	adenosine triphosphate
111021 IPA background batch corrected Metabolomics		Ac-YVAD-CMK		chemical - protease inhibitor						0.013	creatinine
111021 IPA background batch corrected Metabolomics		C8orf44-SGK3/SGK3		kinase						0.013	D-glucose
111021 IPA background batch corrected Metabolomics		D-serine		chemical - endogenous mammalian						0.013	creatinine
111021 IPA background batch corrected Metabolomics		DAGLA		enzyme						0.013	arachidonic acid
111021 IPA background batch corrected Metabolomics		DDAH2		enzyme						0.013	D-glucose
111021 IPA background batch corrected Metabolomics		DLGAP3		other						0.013	D-glucose
111021 IPA background batch corrected Metabolomics		DNASE1		enzyme						0.013	creatinine
111021 IPA background batch corrected Metabolomics		FBN2		other						0.013	D-glucose
111021 IPA background batch corrected Metabolomics		FER		kinase						0.013	adenosine triphosphate
111021 IPA background batch corrected Metabolomics		FITM2		enzyme						0.013	adenosine triphosphate
111021 IPA background batch corrected Metabolomics		FKBP1B		enzyme						0.013	D-glucose
111021 IPA background batch corrected Metabolomics		FMO5		enzyme						0.013	D-glucose
111021 IPA background batch corrected Metabolomics		GCKR		other						0.013	D-glucose
111021 IPA background batch corrected Metabolomics		GFRA1		transmembrane receptor						0.013	D-glucose
111021 IPA background batch corrected Metabolomics		Gk		kinase						0.013	D-glucose
111021 IPA background batch corrected Metabolomics		HADH		enzyme						0.013	D-glucose
111021 IPA background batch corrected Metabolomics		LETM1		transporter						0.013	adenosine triphosphate
111021 IPA background batch corrected Metabolomics		MAGI2		enzyme						0.013	creatinine
111021 IPA background batch corrected Metabolomics		MICU1		other						0.013	adenosine triphosphate
111021 IPA background batch corrected Metabolomics		NPHS2		other						0.013	creatinine
111021 IPA background batch corrected Metabolomics		OAZ1		enzyme						0.013	spermidine
111021 IPA background batch corrected Metabolomics		OSU-CG12		chemical reagent						0.013	NADH
111021 IPA background batch corrected Metabolomics		Osteocalcin		group						0.013	D-glucose
111021 IPA background batch corrected Metabolomics		PLA2		group						0.013	arachidonic acid
111021 IPA background batch corrected Metabolomics		PLCB2		enzyme						0.013	adenosine triphosphate
111021 IPA background batch corrected Metabolomics		PTPMT1		phosphatase						0.013	adenosine triphosphate
111021 IPA background batch corrected Metabolomics		RIMS2		other						0.013	D-glucose
111021 IPA background batch corrected Metabolomics		SCARB2		transmembrane receptor						0.013	D-glucose
111021 IPA background batch corrected Metabolomics		SLC1A2		transporter						0.013	adenosine triphosphate
111021 IPA background batch corrected Metabolomics		SLC25A27		transporter						0.013	adenosine triphosphate
111021 IPA background batch corrected Metabolomics		SSTR5		g-protein coupled receptor						0.013	D-glucose
111021 IPA background batch corrected Metabolomics		TBC1D4		other						0.013	D-glucose
111021 IPA background batch corrected Metabolomics		YTHDF2		other						0.013	adenosine triphosphate
111021 IPA background batch corrected Metabolomics		avexitide		biologic drug						0.013	D-glucose
111021 IPA background batch corrected Metabolomics		carotuximab		biologic drug						0.013	adenosine triphosphate
111021 IPA background batch corrected Metabolomics		colestimide		chemical drug						0.013	D-glucose
111021 IPA background batch corrected Metabolomics		darbepoetin alfa		biologic drug						0.013	creatinine
111021 IPA background batch corrected Metabolomics		dicumarol		chemical drug						0.013	adenosine triphosphate
111021 IPA background batch corrected Metabolomics		duvoglustat		chemical drug						0.013	D-glucose
111021 IPA background batch corrected Metabolomics		guanabenz		chemical drug						0.013	acetylcholine
111021 IPA background batch corrected Metabolomics		guanosine	-2.137	chemical - endogenous mammalian						0.013	creatinine
111021 IPA background batch corrected Metabolomics		indeglitazar		chemical drug						0.013	D-glucose
111021 IPA background batch corrected Metabolomics		iothalamate meglumine		chemical drug						0.013	creatinine
111021 IPA background batch corrected Metabolomics		lomefloxacin		chemical drug						0.013	D-glucose
111021 IPA background batch corrected Metabolomics		mefenamic acid		chemical drug						0.013	adenosine triphosphate
111021 IPA background batch corrected Metabolomics		prosapogenin		chemical drug						0.013	D-glucose
111021 IPA background batch corrected Metabolomics		sini decoction		chemical drug						0.013	uric acid
111021 IPA background batch corrected Metabolomics		sodium cyanide		chemical reagent						0.013	adenosine triphosphate
111021 IPA background batch corrected Metabolomics		temocapril		chemical reagent						0.013	creatinine
111021 IPA background batch corrected Metabolomics		tesaglitazar		chemical drug						0.013	D-glucose
111021 IPA background batch corrected Metabolomics		tiotropium		chemical drug						0.013	acetylcholine
111021 IPA background batch corrected Metabolomics		trimetazidine		chemical drug						0.013	D-glucose
111021 IPA background batch corrected Metabolomics		ADM		other						0.0134	creatinine,D-glucose
111021 IPA background batch corrected Metabolomics		TXNIP		other						0.0134	adenosine triphosphate,D-glucose
111021 IPA background batch corrected Metabolomics		CSF3		cytokine						0.0135	acetylcholine,adenosine triphosphate,creatinine
111021 IPA background batch corrected Metabolomics		BCL2L1		other						0.0142	adenosine triphosphate,phosphocreatine
111021 IPA background batch corrected Metabolomics		telmisartan		chemical drug						0.0142	creatinine,D-glucose
111021 IPA background batch corrected Metabolomics		ATP5IF1		other						0.015	adenine-riboflavin dinucleotide,adenosine triphosphate
111021 IPA background batch corrected Metabolomics		clozapine		chemical drug						0.015	acetylcholine,adenosine triphosphate
111021 IPA background batch corrected Metabolomics		valsartan		chemical drug						0.015	creatinine,D-glucose
111021 IPA background batch corrected Metabolomics		GHR		transmembrane receptor						0.0154	D-glucose,linoleic acid
111021 IPA background batch corrected Metabolomics		HDL		complex						0.0154	adenosine triphosphate,D-glucose
111021 IPA background batch corrected Metabolomics		1-docosapentaenoylglycerol		chemical reagent						0.0156	arachidonic acid
111021 IPA background batch corrected Metabolomics		ABCC5		transporter						0.0156	N-acetyl-Asp-Glu
111021 IPA background batch corrected Metabolomics		ADRA1		group						0.0156	D-glucose
111021 IPA background batch corrected Metabolomics		AGL		enzyme						0.0156	D-glucose
111021 IPA background batch corrected Metabolomics		AKAP11		other						0.0156	adenosine triphosphate
111021 IPA background batch corrected Metabolomics		APOD		transporter						0.0156	arachidonic acid
111021 IPA background batch corrected Metabolomics		BAY 41-2272		chemical reagent						0.0156	adenosine triphosphate
111021 IPA background batch corrected Metabolomics		C1QL3		other						0.0156	D-glucose
111021 IPA background batch corrected Metabolomics		CCDC3		other						0.0156	D-glucose
111021 IPA background batch corrected Metabolomics		CD55		other						0.0156	creatinine
111021 IPA background batch corrected Metabolomics		CDC27		other						0.0156	creatinine
111021 IPA background batch corrected Metabolomics		D-2-amino-5-phosphonovaleric acid		chemical reagent						0.0156	D-glucose
111021 IPA background batch corrected Metabolomics		DGKD		kinase						0.0156	D-glucose
111021 IPA background batch corrected Metabolomics		DGUOK		kinase						0.0156	D-glucose
111021 IPA background batch corrected Metabolomics		ENTPD2		enzyme						0.0156	adenosine triphosphate
111021 IPA background batch corrected Metabolomics		FADS2		enzyme						0.0156	arachidonic acid
111021 IPA background batch corrected Metabolomics		Fructose 2,6 Bisphosphatase		group						0.0156	D-glucose
111021 IPA background batch corrected Metabolomics		G protein beta gamma		complex						0.0156	arachidonic acid
111021 IPA background batch corrected Metabolomics		GJB6		transporter						0.0156	adenosine triphosphate
111021 IPA background batch corrected Metabolomics		GPR12		g-protein coupled receptor						0.0156	D-glucose
111021 IPA background batch corrected Metabolomics		IGF2BP2		translation regulator						0.0156	D-glucose
111021 IPA background batch corrected Metabolomics		INSL5		other						0.0156	D-glucose
111021 IPA background batch corrected Metabolomics		ITPR		group						0.0156	D-glucose
111021 IPA background batch corrected Metabolomics		KMT2B		transcription regulator						0.0156	D-glucose
111021 IPA background batch corrected Metabolomics		L-ornithine		chemical - endogenous mammalian						0.0156	D-glucose
111021 IPA background batch corrected Metabolomics		LDHA		enzyme						0.0156	adenosine triphosphate
111021 IPA background batch corrected Metabolomics		LGMN		peptidase						0.0156	creatinine
111021 IPA background batch corrected Metabolomics		MGAT4A		enzyme						0.0156	D-glucose
111021 IPA background batch corrected Metabolomics		N(omega)-hydroxyarginine		chemical - endogenous mammalian						0.0156	L-proline
111021 IPA background batch corrected Metabolomics		NCEH1		enzyme						0.0156	D-glucose
111021 IPA background batch corrected Metabolomics		P2RY13		g-protein coupled receptor						0.0156	D-glucose
111021 IPA background batch corrected Metabolomics		PLAAT3		enzyme						0.0156	D-glucose
111021 IPA background batch corrected Metabolomics		PRLHR		g-protein coupled receptor						0.0156	D-glucose
111021 IPA background batch corrected Metabolomics		PTP4A2		phosphatase						0.0156	adenosine triphosphate
111021 IPA background batch corrected Metabolomics		RAB27A		enzyme						0.0156	adenosine triphosphate
111021 IPA background batch corrected Metabolomics		SB-657510		chemical reagent						0.0156	D-glucose
111021 IPA background batch corrected Metabolomics		SLC25A12		transporter						0.0156	adenosine triphosphate
111021 IPA background batch corrected Metabolomics		SLC4A5		transporter						0.0156	creatinine
111021 IPA background batch corrected Metabolomics		SPHKAP		other						0.0156	D-glucose
111021 IPA background batch corrected Metabolomics		UCN3		other						0.0156	D-glucose
111021 IPA background batch corrected Metabolomics		WZ-4002		chemical drug						0.0156	adenosine triphosphate
111021 IPA background batch corrected Metabolomics		atenolol		chemical drug						0.0156	D-glucose
111021 IPA background batch corrected Metabolomics		atipamezole		chemical drug						0.0156	acetylcholine
111021 IPA background batch corrected Metabolomics		chondroitin sulfate		chemical - endogenous mammalian						0.0156	D-glucose
111021 IPA background batch corrected Metabolomics		glycerophosphoric acid		chemical - endogenous mammalian						0.0156	adenosine triphosphate
111021 IPA background batch corrected Metabolomics		hemicholinium 3		chemical reagent						0.0156	adenosine triphosphate
111021 IPA background batch corrected Metabolomics		isoacteoside		chemical - endogenous non-mammalian						0.0156	acetylcholine
111021 IPA background batch corrected Metabolomics		ivabradine		chemical drug						0.0156	creatinine
111021 IPA background batch corrected Metabolomics		managlinat dialanetil		chemical drug						0.0156	D-glucose
111021 IPA background batch corrected Metabolomics		phentolamine		chemical drug						0.0156	D-glucose
111021 IPA background batch corrected Metabolomics		pterosin B		chemical reagent						0.0156	D-glucose
111021 IPA background batch corrected Metabolomics		ruthenium red		chemical reagent						0.0156	NADH
111021 IPA background batch corrected Metabolomics		acetaminophen		chemical drug						0.0156	adenosine triphosphate,creatinine,glutathione disulfide
111021 IPA background batch corrected Metabolomics		gentamicin C		chemical drug						0.0158	arachidonic acid,creatinine
111021 IPA background batch corrected Metabolomics		glucosamine	0	chemical - endogenous mammalian						0.0158	adenosine triphosphate,UDP-N-acetylglucosamine
111021 IPA background batch corrected Metabolomics		pravastatin		chemical drug						0.0158	creatinine,uric acid
111021 IPA background batch corrected Metabolomics		IDH1		enzyme						0.0162	2-oxoglutaric acid,D-glucose
111021 IPA background batch corrected Metabolomics		hydrogen peroxide		chemical - endogenous mammalian		-1.095		0.176	-1.481	0.0176	adenine-riboflavin dinucleotide,adenosine triphosphate,arachidonic acid,glutathione disulfide,NADH
111021 IPA background batch corrected Metabolomics		NOS2		enzyme						0.018	creatinine,D-glucose,L-arginine
111021 IPA background batch corrected Metabolomics		(R)-limonene		chemical toxicant						0.0182	D-glucose
111021 IPA background batch corrected Metabolomics		3-hydroxykynurenine		chemical - endogenous mammalian						0.0182	D-glucose
111021 IPA background batch corrected Metabolomics		ABCG2		transporter						0.0182	uric acid
111021 IPA background batch corrected Metabolomics		ADCY6		enzyme						0.0182	creatinine
111021 IPA background batch corrected Metabolomics		ALDOA		enzyme						0.0182	adenosine triphosphate
111021 IPA background batch corrected Metabolomics		Akr1b7		enzyme						0.0182	D-glucose
111021 IPA background batch corrected Metabolomics		BBS12		other						0.0182	D-glucose
111021 IPA background batch corrected Metabolomics		CACNA1H		ion channel						0.0182	adenosine triphosphate
111021 IPA background batch corrected Metabolomics		CCL22		cytokine						0.0182	creatinine
111021 IPA background batch corrected Metabolomics		CHCHD2		other						0.0182	adenosine triphosphate
111021 IPA background batch corrected Metabolomics		Congo Red		chemical toxicant						0.0182	D-glucose
111021 IPA background batch corrected Metabolomics		DGKE		kinase						0.0182	arachidonic acid
111021 IPA background batch corrected Metabolomics		EEF2K		kinase						0.0182	adenosine triphosphate
111021 IPA background batch corrected Metabolomics		FAM3A		other						0.0182	adenosine triphosphate
111021 IPA background batch corrected Metabolomics		GBP5		enzyme						0.0182	D-glucose
111021 IPA background batch corrected Metabolomics		GPR68		g-protein coupled receptor						0.0182	D-glucose
111021 IPA background batch corrected Metabolomics		HSD17B12		enzyme						0.0182	arachidonic acid
111021 IPA background batch corrected Metabolomics		NCGC00186528		chemical reagent						0.0182	adenosine triphosphate
111021 IPA background batch corrected Metabolomics		OBP2B		transporter						0.0182	D-glucose
111021 IPA background batch corrected Metabolomics		PICK1		enzyme						0.0182	D-glucose
111021 IPA background batch corrected Metabolomics		S100A1		other						0.0182	adenosine triphosphate
111021 IPA background batch corrected Metabolomics		SCG5		other						0.0182	D-glucose
111021 IPA background batch corrected Metabolomics		ST3GAL5		enzyme						0.0182	D-glucose
111021 IPA background batch corrected Metabolomics		STEAP4		enzyme						0.0182	D-glucose
111021 IPA background batch corrected Metabolomics		WFS1		enzyme						0.0182	D-glucose
111021 IPA background batch corrected Metabolomics		beta-lapachone		chemical drug						0.0182	adenosine triphosphate
111021 IPA background batch corrected Metabolomics		citrulline	0.03	chemical - endogenous mammalian						0.0182	L-arginine
111021 IPA background batch corrected Metabolomics		cycloart-23-ene-3beta,25-diol		chemical - endogenous non-mammalian						0.0182	D-glucose
111021 IPA background batch corrected Metabolomics		dapsone		chemical drug						0.0182	adenosine triphosphate
111021 IPA background batch corrected Metabolomics		dimaprit		chemical drug						0.0182	D-glucose
111021 IPA background batch corrected Metabolomics		galanthamine		chemical drug						0.0182	acetylcholine
111021 IPA background batch corrected Metabolomics		hypoxanthine	-1.139	chemical - endogenous mammalian						0.0182	adenosine triphosphate
111021 IPA background batch corrected Metabolomics		mycophenolate mofetil		chemical drug						0.0182	creatinine
111021 IPA background batch corrected Metabolomics		phloroglucinol		chemical drug						0.0182	D-glucose
111021 IPA background batch corrected Metabolomics		procysteine		chemical drug						0.0182	glutathione disulfide
111021 IPA background batch corrected Metabolomics		sodium fluoride		chemical drug						0.0182	adenosine triphosphate
111021 IPA background batch corrected Metabolomics		E. coli lipopolysaccharide		chemical - endogenous non-mammalian						0.0183	arachidonic acid,D-glucose
111021 IPA background batch corrected Metabolomics		SIRT3		enzyme						0.0192	adenosine triphosphate,L-lactic acid
111021 IPA background batch corrected Metabolomics		levothyroxine	0	chemical - endogenous mammalian						0.0196	adenosine triphosphate,creatinine
111021 IPA background batch corrected Metabolomics		minocycline		chemical drug						0.0196	creatinine,D-glucose
111021 IPA background batch corrected Metabolomics		rotenone		chemical toxicant						0.0196	adenosine triphosphate,glutathione disulfide
111021 IPA background batch corrected Metabolomics		folic acid	0	chemical - endogenous mammalian						0.0201	adenosine triphosphate,uracil
111021 IPA background batch corrected Metabolomics		PNPLA2		enzyme						0.0205	adenosine triphosphate,D-glucose
111021 IPA background batch corrected Metabolomics		(-)-arctigenin		chemical reagent						0.0208	adenosine triphosphate
111021 IPA background batch corrected Metabolomics		ACOT11		enzyme						0.0208	D-glucose
111021 IPA background batch corrected Metabolomics		Apoc3		transporter						0.0208	D-glucose
111021 IPA background batch corrected Metabolomics		C1QTNF3		other						0.0208	D-glucose
111021 IPA background batch corrected Metabolomics		CLDN2		other						0.0208	creatinine
111021 IPA background batch corrected Metabolomics		ENHO		other						0.0208	D-glucose
111021 IPA background batch corrected Metabolomics		FNIP1		other						0.0208	adenosine triphosphate
111021 IPA background batch corrected Metabolomics		G protein		complex						0.0208	arachidonic acid
111021 IPA background batch corrected Metabolomics		GAS7		other						0.0208	D-glucose
111021 IPA background batch corrected Metabolomics		GNAI1		enzyme						0.0208	D-glucose
111021 IPA background batch corrected Metabolomics		GNAZ		enzyme						0.0208	D-glucose
111021 IPA background batch corrected Metabolomics		GPR39		g-protein coupled receptor						0.0208	D-glucose
111021 IPA background batch corrected Metabolomics		INPP5K		phosphatase						0.0208	D-glucose
111021 IPA background batch corrected Metabolomics		ITPRID2		other						0.0208	D-glucose
111021 IPA background batch corrected Metabolomics		MACC1-AS1		other						0.0208	adenosine triphosphate
111021 IPA background batch corrected Metabolomics		MT-TE		other						0.0208	adenosine triphosphate
111021 IPA background batch corrected Metabolomics		PGK1		kinase						0.0208	adenosine triphosphate
111021 IPA background batch corrected Metabolomics		PPP1R3C		phosphatase						0.0208	D-glucose
111021 IPA background batch corrected Metabolomics		PTPRN		phosphatase						0.0208	D-glucose
111021 IPA background batch corrected Metabolomics		RGMB		other						0.0208	creatinine
111021 IPA background batch corrected Metabolomics		RRM2B		enzyme						0.0208	creatinine
111021 IPA background batch corrected Metabolomics		SIRT5		enzyme						0.0208	adenosine triphosphate
111021 IPA background batch corrected Metabolomics		SLC13A5		transporter						0.0208	D-glucose
111021 IPA background batch corrected Metabolomics		SLC27A1		transporter						0.0208	NADH
111021 IPA background batch corrected Metabolomics		TRHR		g-protein coupled receptor						0.0208	D-glucose
111021 IPA background batch corrected Metabolomics		VDAC1		ion channel						0.0208	adenosine triphosphate
111021 IPA background batch corrected Metabolomics		arginase		group						0.0208	L-proline
111021 IPA background batch corrected Metabolomics		bisphosphonate		chemical drug						0.0208	creatinine
111021 IPA background batch corrected Metabolomics		ditiocarb		chemical drug						0.0208	adenosine triphosphate
111021 IPA background batch corrected Metabolomics		doramapimod		chemical drug						0.0208	creatinine
111021 IPA background batch corrected Metabolomics		esculetin		chemical - endogenous non-mammalian						0.0208	D-glucose
111021 IPA background batch corrected Metabolomics		kynurenic acid	0	chemical - endogenous mammalian						0.0208	D-glucose
111021 IPA background batch corrected Metabolomics		pyrazole		chemical - endogenous non-mammalian						0.0208	S-adenosylmethionine
111021 IPA background batch corrected Metabolomics		ticrynafen		chemical drug						0.0208	uric acid
111021 IPA background batch corrected Metabolomics		trimethyltin		chemical reagent						0.0208	adenosine triphosphate
111021 IPA background batch corrected Metabolomics		linoleic acid	-0.894	chemical - endogenous mammalian						0.0215	adenosine triphosphate,arachidonic acid
111021 IPA background batch corrected Metabolomics		PPP3CA		phosphatase						0.0219	creatinine,D-glucose
111021 IPA background batch corrected Metabolomics		lysophosphatidylcholine		chemical - other						0.0224	adenosine triphosphate,D-glucose
111021 IPA background batch corrected Metabolomics		1,5-dihydroxyisoquinoline		chemical reagent						0.0233	adenosine triphosphate
111021 IPA background batch corrected Metabolomics		10-(6'-ubiquinonyl)decyltriphenylphosphonium		chemical drug						0.0233	adenosine triphosphate
111021 IPA background batch corrected Metabolomics		5-hydroxytryptophan		chemical - endogenous mammalian						0.0233	creatinine
111021 IPA background batch corrected Metabolomics		ADCY5		enzyme						0.0233	D-glucose
111021 IPA background batch corrected Metabolomics		ADRA2A		g-protein coupled receptor						0.0233	D-glucose
111021 IPA background batch corrected Metabolomics		ARX		transcription regulator						0.0233	D-glucose
111021 IPA background batch corrected Metabolomics		CD2AP		other						0.0233	creatinine
111021 IPA background batch corrected Metabolomics		CD59		other						0.0233	creatinine
111021 IPA background batch corrected Metabolomics		CHCHD5		other						0.0233	adenosine triphosphate
111021 IPA background batch corrected Metabolomics		Cpla2		group						0.0233	arachidonic acid
111021 IPA background batch corrected Metabolomics		E4F1		transcription regulator						0.0233	succinic acid
111021 IPA background batch corrected Metabolomics		ERCC1		enzyme						0.0233	D-glucose
111021 IPA background batch corrected Metabolomics		G0S2		other						0.0233	adenosine triphosphate
111021 IPA background batch corrected Metabolomics		HTR2C		g-protein coupled receptor						0.0233	D-glucose
111021 IPA background batch corrected Metabolomics		Irs3		other						0.0233	D-glucose
111021 IPA background batch corrected Metabolomics		MAF1		other						0.0233	spermidine
111021 IPA background batch corrected Metabolomics		PDK1		kinase						0.0233	adenosine triphosphate
111021 IPA background batch corrected Metabolomics		PFKFB2		kinase						0.0233	L-leucine
111021 IPA background batch corrected Metabolomics		RHOC		enzyme						0.0233	N-acetyl-L-aspartic acid
111021 IPA background batch corrected Metabolomics		SENP2		peptidase						0.0233	adenosine triphosphate
111021 IPA background batch corrected Metabolomics		SIDT2		transporter						0.0233	D-glucose
111021 IPA background batch corrected Metabolomics		SLC2A2		transporter						0.0233	D-glucose
111021 IPA background batch corrected Metabolomics		SLC37A4		transporter						0.0233	D-glucose
111021 IPA background batch corrected Metabolomics		SULT2B1		enzyme						0.0233	D-glucose
111021 IPA background batch corrected Metabolomics		TNIK		kinase						0.0233	D-glucose
111021 IPA background batch corrected Metabolomics		Thioredoxin reductase		group						0.0233	adenosine triphosphate
111021 IPA background batch corrected Metabolomics		VTCN1		other						0.0233	D-glucose
111021 IPA background batch corrected Metabolomics		aminooxyacetic acid		chemical reagent						0.0233	adenosine triphosphate
111021 IPA background batch corrected Metabolomics		ifosfamide		chemical drug						0.0233	NADH
111021 IPA background batch corrected Metabolomics		nigericin		chemical drug						0.0233	adenosine triphosphate
111021 IPA background batch corrected Metabolomics		nitrite		chemical - endogenous mammalian						0.0233	adenosine triphosphate
111021 IPA background batch corrected Metabolomics		nivolumab		biologic drug						0.0233	creatinine
111021 IPA background batch corrected Metabolomics		phlorizin		chemical - endogenous non-mammalian						0.0233	D-glucose
111021 IPA background batch corrected Metabolomics		pregnenolone sulfate		chemical - endogenous mammalian						0.0233	acetylcholine
111021 IPA background batch corrected Metabolomics		tolfenamic acid		chemical drug						0.0233	adenosine triphosphate
111021 IPA background batch corrected Metabolomics		yohimbine		chemical drug						0.0233	D-glucose
111021 IPA background batch corrected Metabolomics		CFTR		ion channel						0.0253	arachidonic acid,linoleic acid
111021 IPA background batch corrected Metabolomics		NCOA3		transcription regulator						0.0253	D-ribose-5-phosphate,guanine
111021 IPA background batch corrected Metabolomics		SREBF2		transcription regulator						0.0253	adenosine triphosphate,D-glucose
111021 IPA background batch corrected Metabolomics		phenylephrine		chemical drug						0.0253	adenosine triphosphate,arachidonic acid
111021 IPA background batch corrected Metabolomics		SCD		enzyme						0.0258	D-glucose,linoleic acid
111021 IPA background batch corrected Metabolomics		4-vinyl-1-cyclohexene dioxide		chemical toxicant						0.0259	creatinine
111021 IPA background batch corrected Metabolomics		APBA3		transporter						0.0259	adenosine triphosphate
111021 IPA background batch corrected Metabolomics		CCDC80		other						0.0259	D-glucose
111021 IPA background batch corrected Metabolomics		CES1		enzyme						0.0259	D-glucose
111021 IPA background batch corrected Metabolomics		CYP4F2		enzyme						0.0259	D-glucose
111021 IPA background batch corrected Metabolomics		G6PC3		phosphatase						0.0259	adenosine triphosphate
111021 IPA background batch corrected Metabolomics		GPAT3		enzyme						0.0259	D-glucose
111021 IPA background batch corrected Metabolomics		IGFBP4		other						0.0259	D-glucose
111021 IPA background batch corrected Metabolomics		L-glutamine	0.774	chemical - endogenous mammalian						0.0259	D-glucose
111021 IPA background batch corrected Metabolomics		Mup1 (includes others)		other						0.0259	D-glucose
111021 IPA background batch corrected Metabolomics		NUCB2		other						0.0259	D-glucose
111021 IPA background batch corrected Metabolomics		PTPRN2		phosphatase						0.0259	D-glucose
111021 IPA background batch corrected Metabolomics		PTPRS		phosphatase						0.0259	D-glucose
111021 IPA background batch corrected Metabolomics		Proinsulin		group						0.0259	D-glucose
111021 IPA background batch corrected Metabolomics		UBQLN1		other						0.0259	adenosine triphosphate
111021 IPA background batch corrected Metabolomics		alloxan		chemical reagent						0.0259	D-glucose
111021 IPA background batch corrected Metabolomics		aplidine		biologic drug						0.0259	glutathione disulfide
111021 IPA background batch corrected Metabolomics		epoxyeicosatrienoic acid analog A		chemical reagent						0.0259	creatinine
111021 IPA background batch corrected Metabolomics		epoxyeicosatrienoic acid analog B		chemical reagent						0.0259	creatinine
111021 IPA background batch corrected Metabolomics		ferric nitrilotriacetate		chemical toxicant						0.0259	creatinine
111021 IPA background batch corrected Metabolomics		glimepiride		chemical drug						0.0259	D-glucose
111021 IPA background batch corrected Metabolomics		idazoxan		chemical drug						0.0259	D-glucose
111021 IPA background batch corrected Metabolomics		prodigiosin		chemical toxicant						0.0259	D-glucose
111021 IPA background batch corrected Metabolomics		thenoyltrifluoroacetone		chemical reagent						0.0259	sorbitol
111021 IPA background batch corrected Metabolomics		cisplatin		chemical drug		0.164		0.123	-0.13	0.0264	creatinine,D-glucose,glutathione disulfide,S-adenosylmethionine,spermidine,UDP-N-acetylglucosamine
111021 IPA background batch corrected Metabolomics		simvastatin		chemical drug						0.0268	creatinine,UMP,uric acid
111021 IPA background batch corrected Metabolomics		(+)-MK-801		chemical drug						0.0268	D-glucose,taurine
111021 IPA background batch corrected Metabolomics		lithium		chemical drug						0.0279	creatinine,D-glucose
111021 IPA background batch corrected Metabolomics		niacinamide	-1.027	chemical - endogenous mammalian						0.0279	creatinine,D-glucose
111021 IPA background batch corrected Metabolomics		quercetin		chemical drug						0.0282	creatinine,D-glucose,linoleic acid
111021 IPA background batch corrected Metabolomics		TAC1		other						0.0284	acetylcholine,D-glucose
111021 IPA background batch corrected Metabolomics		ATXN2		other						0.0285	D-glucose
111021 IPA background batch corrected Metabolomics		BDKRB1		g-protein coupled receptor						0.0285	creatinine
111021 IPA background batch corrected Metabolomics		BLVRA		enzyme						0.0285	D-glucose
111021 IPA background batch corrected Metabolomics		ENO1		enzyme						0.0285	adenosine triphosphate
111021 IPA background batch corrected Metabolomics		GFPT1		enzyme						0.0285	UDP-N-acetylglucosamine
111021 IPA background batch corrected Metabolomics		H6PD		enzyme						0.0285	D-glucose
111021 IPA background batch corrected Metabolomics		MPO		enzyme						0.0285	D-glucose
111021 IPA background batch corrected Metabolomics		POMGNT1		enzyme						0.0285	D-glucose
111021 IPA background batch corrected Metabolomics		PTCD1		other						0.0285	adenosine triphosphate
111021 IPA background batch corrected Metabolomics		R59949		chemical drug						0.0285	D-glucose
111021 IPA background batch corrected Metabolomics		SMPD3		enzyme						0.0285	adenosine triphosphate
111021 IPA background batch corrected Metabolomics		Sik1		kinase						0.0285	D-glucose
111021 IPA background batch corrected Metabolomics		Vacuolar H+ ATPase		complex						0.0285	L-threonine
111021 IPA background batch corrected Metabolomics		allyl isothiocyanate		chemical toxicant						0.0285	D-glucose
111021 IPA background batch corrected Metabolomics		dynasore		chemical reagent						0.0285	adenosine triphosphate
111021 IPA background batch corrected Metabolomics		hypochlorous acid		chemical drug						0.0285	adenosine triphosphate
111021 IPA background batch corrected Metabolomics		necrostatin-1		chemical reagent						0.0285	creatinine
111021 IPA background batch corrected Metabolomics		niclosamide		chemical drug						0.0285	adenosine triphosphate
111021 IPA background batch corrected Metabolomics		nitrate		chemical - endogenous mammalian						0.0285	L-arginine
111021 IPA background batch corrected Metabolomics		prednisone		chemical drug						0.0285	D-glucose
111021 IPA background batch corrected Metabolomics		probenecid		chemical drug						0.0285	uric acid
111021 IPA background batch corrected Metabolomics		saturated fatty acid		chemical - other						0.0285	linoleic acid
111021 IPA background batch corrected Metabolomics		NGF		growth factor						0.0294	acetylcholine,adenosine triphosphate,linoleic acid
111021 IPA background batch corrected Metabolomics		SLC25A13		transporter						0.0305	adenosine triphosphate,NADH
111021 IPA background batch corrected Metabolomics		3-hydroxyanthranilic acid	0	chemical - endogenous mammalian						0.031	D-glucose
111021 IPA background batch corrected Metabolomics		ARG2		enzyme						0.031	succinic acid
111021 IPA background batch corrected Metabolomics		DUSP6		phosphatase						0.031	D-glucose
111021 IPA background batch corrected Metabolomics		FBXO42		other						0.031	D-glucose
111021 IPA background batch corrected Metabolomics		LRPPRC		other						0.031	adenosine triphosphate
111021 IPA background batch corrected Metabolomics		NMNAT1		enzyme						0.031	adenosine triphosphate
111021 IPA background batch corrected Metabolomics		NUS1		enzyme						0.031	D-glucose
111021 IPA background batch corrected Metabolomics		PANX1		transporter						0.031	creatinine
111021 IPA background batch corrected Metabolomics		PMCH		other						0.031	D-glucose
111021 IPA background batch corrected Metabolomics		Pde		group						0.031	adenosine triphosphate
111021 IPA background batch corrected Metabolomics		SR1078		chemical reagent						0.031	creatinine
111021 IPA background batch corrected Metabolomics		USP2		peptidase						0.031	D-glucose
111021 IPA background batch corrected Metabolomics		dexfenfluramine		chemical drug						0.031	D-glucose
111021 IPA background batch corrected Metabolomics		flufenamic acid		chemical drug						0.031	adenosine triphosphate
111021 IPA background batch corrected Metabolomics		lamivudine		chemical drug						0.031	creatinine
111021 IPA background batch corrected Metabolomics		miR-142-3p (and other miRNAs w/seed GUAGUGU)		mature microrna						0.031	adenosine triphosphate
111021 IPA background batch corrected Metabolomics		miR-214-3p (and other miRNAs w/seed CAGCAGG)		mature microrna						0.031	D-glucose
111021 IPA background batch corrected Metabolomics		myxothiazol		chemical toxicant						0.031	glutathione disulfide
111021 IPA background batch corrected Metabolomics		raclopride		chemical drug						0.031	acetylcholine
111021 IPA background batch corrected Metabolomics		tolbutamide		chemical drug						0.031	D-glucose
111021 IPA background batch corrected Metabolomics		EP300		transcription regulator						0.031	adenosine triphosphate,D-glucose,phosphorylcholine,sn-glycero-3-phosphocholine
111021 IPA background batch corrected Metabolomics		bezafibrate		chemical drug						0.0316	D-glucose,glutathione disulfide
111021 IPA background batch corrected Metabolomics		IL13		cytokine						0.0321	creatinine,D-glucose,L-arginine,L-proline
111021 IPA background batch corrected Metabolomics		2,4-dinitrophenol		chemical toxicant						0.0335	D-glucose
111021 IPA background batch corrected Metabolomics		ABCC4		transporter						0.0335	D-glucose
111021 IPA background batch corrected Metabolomics		HAS2		enzyme						0.0335	adenosine triphosphate
111021 IPA background batch corrected Metabolomics		Ins1		other						0.0335	D-glucose
111021 IPA background batch corrected Metabolomics		KCNJ11		ion channel						0.0335	D-glucose
111021 IPA background batch corrected Metabolomics		MCL1		transporter						0.0335	adenosine triphosphate
111021 IPA background batch corrected Metabolomics		NPC1L1		transporter						0.0335	D-glucose
111021 IPA background batch corrected Metabolomics		PLCB3		enzyme						0.0335	adenosine triphosphate
111021 IPA background batch corrected Metabolomics		RGS16		enzyme						0.0335	D-glucose
111021 IPA background batch corrected Metabolomics		SGMS1		enzyme						0.0335	adenosine triphosphate
111021 IPA background batch corrected Metabolomics		SLC22A1		transporter						0.0335	D-glucose
111021 IPA background batch corrected Metabolomics		VGF		growth factor						0.0335	D-glucose
111021 IPA background batch corrected Metabolomics		candesartan cilexetil		chemical drug						0.0335	D-glucose
111021 IPA background batch corrected Metabolomics		cimetidine		chemical drug						0.0335	creatinine
111021 IPA background batch corrected Metabolomics		cysteamine		chemical drug						0.0335	hypotaurine
111021 IPA background batch corrected Metabolomics		microcystin-LR		chemical toxicant						0.0335	D-glucose
111021 IPA background batch corrected Metabolomics		mir-378		microrna						0.0335	D-glucose
111021 IPA background batch corrected Metabolomics		pentazocine		chemical drug						0.0335	acetylcholine
111021 IPA background batch corrected Metabolomics		quinidine		chemical drug						0.0335	creatinine
111021 IPA background batch corrected Metabolomics		rosmarinic acid		chemical - endogenous non-mammalian						0.0335	acetylcholine
111021 IPA background batch corrected Metabolomics		rutin		chemical drug						0.0335	D-glucose
111021 IPA background batch corrected Metabolomics		scopolamine		chemical drug						0.0335	acetylcholine
111021 IPA background batch corrected Metabolomics		estrogen receptor		group						0.0337	2-oxoglutaric acid,D-glucose,succinic acid
111021 IPA background batch corrected Metabolomics		CCN2		growth factor						0.0349	adenosine triphosphate,creatinine
111021 IPA background batch corrected Metabolomics		olanzapine		chemical drug						0.0349	acetylcholine,D-glucose
111021 IPA background batch corrected Metabolomics		E. coli B5 lipopolysaccharide		chemical - endogenous non-mammalian						0.0356	D-glucose,S-adenosylhomocysteine,S-adenosylmethionine
111021 IPA background batch corrected Metabolomics		4,4'-diisothiocyanostilbene-2,2'-disulfonic acid		chemical drug						0.0361	adenosine triphosphate
111021 IPA background batch corrected Metabolomics		ACVR2A		kinase						0.0361	D-glucose
111021 IPA background batch corrected Metabolomics		ADIPOR2		transmembrane receptor						0.0361	D-glucose
111021 IPA background batch corrected Metabolomics		ATP6AP2		transporter						0.0361	D-glucose
111021 IPA background batch corrected Metabolomics		CRY2		enzyme						0.0361	D-glucose
111021 IPA background batch corrected Metabolomics		EIF2B5		translation regulator						0.0361	adenosine triphosphate
111021 IPA background batch corrected Metabolomics		GGT1		enzyme						0.0361	glutathione disulfide
111021 IPA background batch corrected Metabolomics		IH636 grape seed proanthocyanidin extract		chemical drug						0.0361	creatinine
111021 IPA background batch corrected Metabolomics		KRT8		other						0.0361	adenosine triphosphate
111021 IPA background batch corrected Metabolomics		L-N6-(1-iminoethyl)-lysine		chemical reagent						0.0361	creatinine
111021 IPA background batch corrected Metabolomics		MOGAT1		enzyme						0.0361	D-glucose
111021 IPA background batch corrected Metabolomics		PAX4		transcription regulator						0.0361	adenosine triphosphate
111021 IPA background batch corrected Metabolomics		PCSK2		peptidase						0.0361	D-glucose
111021 IPA background batch corrected Metabolomics		PIM3		kinase						0.0361	adenosine triphosphate
111021 IPA background batch corrected Metabolomics		SGMS2		enzyme						0.0361	D-glucose
111021 IPA background batch corrected Metabolomics		adefovir dipivoxil		chemical drug						0.0361	creatinine
111021 IPA background batch corrected Metabolomics		buserelin		biologic drug						0.0361	arachidonic acid
111021 IPA background batch corrected Metabolomics		eugenol		chemical - endogenous non-mammalian						0.0361	D-glucose
111021 IPA background batch corrected Metabolomics		perilla alcohol		chemical drug						0.0361	creatinine
111021 IPA background batch corrected Metabolomics		fenofibrate		chemical drug						0.0382	creatinine,D-glucose,uric acid
111021 IPA background batch corrected Metabolomics		5'-methylthioadenosine	-0.03	chemical - endogenous mammalian						0.0386	S-adenosylhomocysteine
111021 IPA background batch corrected Metabolomics		ACSL1		enzyme						0.0386	D-glucose
111021 IPA background batch corrected Metabolomics		AVPR1A		g-protein coupled receptor						0.0386	D-glucose
111021 IPA background batch corrected Metabolomics		CHGA		other						0.0386	D-glucose
111021 IPA background batch corrected Metabolomics		CPT1C		enzyme						0.0386	D-glucose
111021 IPA background batch corrected Metabolomics		DBH		enzyme						0.0386	D-glucose
111021 IPA background batch corrected Metabolomics		DHTKD1		enzyme						0.0386	D-glucose
111021 IPA background batch corrected Metabolomics		DNAJC3		other						0.0386	D-glucose
111021 IPA background batch corrected Metabolomics		DNM1L		enzyme						0.0386	adenosine triphosphate
111021 IPA background batch corrected Metabolomics		Fe2+		chemical - endogenous mammalian						0.0386	glutathione disulfide
111021 IPA background batch corrected Metabolomics		Mcpt4		peptidase						0.0386	creatinine
111021 IPA background batch corrected Metabolomics		PINK1		kinase						0.0386	adenosine triphosphate
111021 IPA background batch corrected Metabolomics		S-equol		chemical drug						0.0386	D-glucose
111021 IPA background batch corrected Metabolomics		SLC9A1		ion channel						0.0386	adenosine triphosphate
111021 IPA background batch corrected Metabolomics		mimosine		chemical drug						0.0386	spermidine
111021 IPA background batch corrected Metabolomics		mir-375		microrna						0.0386	D-glucose
111021 IPA background batch corrected Metabolomics		venlafaxine		chemical drug						0.0386	D-glucose
111021 IPA background batch corrected Metabolomics		N-nitro-L-arginine methyl ester		chemical drug						0.0402	adenosine triphosphate,D-glucose
111021 IPA background batch corrected Metabolomics		APOA2		transporter						0.0411	D-glucose
111021 IPA background batch corrected Metabolomics		C6		other						0.0411	creatinine
111021 IPA background batch corrected Metabolomics		CARTPT		other						0.0411	D-glucose
111021 IPA background batch corrected Metabolomics		ENPP2		enzyme						0.0411	D-glucose
111021 IPA background batch corrected Metabolomics		Ginkgo biloba		chemical drug						0.0411	adenosine triphosphate
111021 IPA background batch corrected Metabolomics		HNF4G		transcription regulator						0.0411	D-glucose
111021 IPA background batch corrected Metabolomics		MYOF		other						0.0411	adenosine triphosphate
111021 IPA background batch corrected Metabolomics		NNT		enzyme						0.0411	linoleic acid
111021 IPA background batch corrected Metabolomics		OGG1		enzyme						0.0411	adenosine triphosphate
111021 IPA background batch corrected Metabolomics		PDE3B		enzyme						0.0411	D-glucose
111021 IPA background batch corrected Metabolomics		PIK3R2		kinase						0.0411	D-glucose
111021 IPA background batch corrected Metabolomics		PLA2G5		enzyme						0.0411	arachidonic acid
111021 IPA background batch corrected Metabolomics		PPBP		cytokine						0.0411	phosphorylcholine
111021 IPA background batch corrected Metabolomics		SCNN1A		ion channel						0.0411	cholesterol sulfate
111021 IPA background batch corrected Metabolomics		SIK3		kinase						0.0411	D-glucose
111021 IPA background batch corrected Metabolomics		SIRT7		enzyme						0.0411	adenosine triphosphate
111021 IPA background batch corrected Metabolomics		finerenone		chemical drug						0.0411	adenosine triphosphate
111021 IPA background batch corrected Metabolomics		iodoacetic acid		chemical toxicant						0.0411	adenosine triphosphate
111021 IPA background batch corrected Metabolomics		itraconazole		chemical drug						0.0411	succinic acid
111021 IPA background batch corrected Metabolomics		long chain fatty acid		chemical - endogenous mammalian						0.0411	D-glucose
111021 IPA background batch corrected Metabolomics		manganese chloride		chemical reagent						0.0411	D-glucose
111021 IPA background batch corrected Metabolomics		sesame oil		chemical reagent						0.0411	creatinine
111021 IPA background batch corrected Metabolomics		AGRP		other						0.0436	D-glucose
111021 IPA background batch corrected Metabolomics		APOA4		transporter						0.0436	D-glucose
111021 IPA background batch corrected Metabolomics		CAMKK2		kinase						0.0436	D-glucose
111021 IPA background batch corrected Metabolomics		CHRM3		g-protein coupled receptor						0.0436	D-glucose
111021 IPA background batch corrected Metabolomics		CLCN5		ion channel						0.0436	D-glucose
111021 IPA background batch corrected Metabolomics		GPAM		enzyme						0.0436	D-glucose
111021 IPA background batch corrected Metabolomics		GRIN1		ion channel						0.0436	D-glucose
111021 IPA background batch corrected Metabolomics		HPN		peptidase						0.0436	D-glucose
111021 IPA background batch corrected Metabolomics		IGFBP1		other						0.0436	D-glucose
111021 IPA background batch corrected Metabolomics		OPRM1		g-protein coupled receptor						0.0436	D-glucose
111021 IPA background batch corrected Metabolomics		Trolox C		chemical drug						0.0436	adenosine triphosphate
111021 IPA background batch corrected Metabolomics		acarbose		chemical drug						0.0436	D-glucose
111021 IPA background batch corrected Metabolomics		auranofin		chemical drug						0.0436	adenosine triphosphate
111021 IPA background batch corrected Metabolomics		bempedoic acid		chemical drug						0.0436	D-glucose
111021 IPA background batch corrected Metabolomics		capsazepine		chemical toxicant						0.0436	L-lactic acid
111021 IPA background batch corrected Metabolomics		dexmedetomidine		chemical drug						0.0436	D-glucose
111021 IPA background batch corrected Metabolomics		ebselen		chemical drug						0.0436	glutathione disulfide
111021 IPA background batch corrected Metabolomics		ladostigil		chemical drug						0.0436	acetylcholine
111021 IPA background batch corrected Metabolomics		mannose		chemical - endogenous mammalian						0.0436	adenosine triphosphate
111021 IPA background batch corrected Metabolomics		oxophenylarsine		chemical reagent						0.0436	adenosine triphosphate
111021 IPA background batch corrected Metabolomics		PARP1		enzyme						0.0439	adenosine triphosphate,creatinine
111021 IPA background batch corrected Metabolomics		LDL		complex						0.0449	adenosine triphosphate,L-lactic acid,phosphorylcholine
111021 IPA background batch corrected Metabolomics		AMPK		complex						0.0451	adenosine triphosphate,D-glucose
111021 IPA background batch corrected Metabolomics		2-oxoglutaric acid	-6.725	chemical - endogenous mammalian						0.0462	succinic acid
111021 IPA background batch corrected Metabolomics		ARHGDIA		other						0.0462	creatinine
111021 IPA background batch corrected Metabolomics		BGLAP		other						0.0462	D-glucose
111021 IPA background batch corrected Metabolomics		BTC		growth factor						0.0462	D-glucose
111021 IPA background batch corrected Metabolomics		CNOT3		other						0.0462	D-glucose
111021 IPA background batch corrected Metabolomics		FGF23		growth factor						0.0462	D-glucose
111021 IPA background batch corrected Metabolomics		GHSR		g-protein coupled receptor						0.0462	D-glucose
111021 IPA background batch corrected Metabolomics		IL13RA2		transmembrane receptor						0.0462	D-glucose
111021 IPA background batch corrected Metabolomics		MAFA		transcription regulator						0.0462	D-glucose
111021 IPA background batch corrected Metabolomics		N-acetylglucosamine		chemical - endogenous mammalian						0.0462	UDP-N-acetylglucosamine
111021 IPA background batch corrected Metabolomics		PRF1		transporter						0.0462	D-glucose
111021 IPA background batch corrected Metabolomics		SMAD6		transcription regulator						0.0462	D-glucose
111021 IPA background batch corrected Metabolomics		Z-551		chemical reagent						0.0462	D-glucose
111021 IPA background batch corrected Metabolomics		ethidium		chemical drug						0.0462	NADH
111021 IPA background batch corrected Metabolomics		octanoic acid		chemical - endogenous mammalian						0.0462	D-glucose
111021 IPA background batch corrected Metabolomics		oligomycin		chemical - endogenous non-mammalian						0.0462	adenosine triphosphate
111021 IPA background batch corrected Metabolomics		rebamipide		chemical drug						0.0462	NADH
111021 IPA background batch corrected Metabolomics		ALDH1A1		enzyme						0.0487	D-glucose
111021 IPA background batch corrected Metabolomics		AMP	1.285	chemical - endogenous mammalian						0.0487	D-glucose
111021 IPA background batch corrected Metabolomics		FSTL1		other						0.0487	adenosine triphosphate
111021 IPA background batch corrected Metabolomics		GPRC6A		g-protein coupled receptor						0.0487	D-glucose
111021 IPA background batch corrected Metabolomics		HIF1AN		enzyme						0.0487	D-glucose
111021 IPA background batch corrected Metabolomics		NPPC		other						0.0487	D-glucose
111021 IPA background batch corrected Metabolomics		PON1		phosphatase						0.0487	D-glucose
111021 IPA background batch corrected Metabolomics		SDHB		enzyme						0.0487	succinic acid
111021 IPA background batch corrected Metabolomics		TSHR		g-protein coupled receptor						0.0487	D-glucose
111021 IPA background batch corrected Metabolomics		VLDLR		transporter						0.0487	2-oxoglutaric acid
111021 IPA background batch corrected Metabolomics		cerulenin		chemical drug						0.0487	adenosine triphosphate
111021 IPA background batch corrected Metabolomics		clioquinol		chemical drug						0.0487	D-glucose
111021 IPA background batch corrected Metabolomics		mir-302		microrna						0.0487	NADH
111021 IPA background batch corrected Metabolomics		moxonidine		chemical drug						0.0487	D-glucose
111021 IPA background batch corrected Metabolomics		phencyclidine		chemical drug						0.0487	N-acetyl-L-aspartic acid
Causal Networks for My Projects->Mitochondria->111021 IPA background batch corrected Metabolomics
Master Regulator	Molecule Type	Expr Log Ratio	Depth	Predicted Activation State	Notes	Activation z-score	p-value of overlap	Network bias-corrected p-value	Participating regulators	Target molecules in dataset	Causal network	Target-connected regulators	Relationships Between Master Regulators(Increases/Downstream)	Relationships Between Master Regulators(Decreases/Downstream)	Relationships Between Master Regulators(Affects/Downstream)	Relationships Between Master Regulators(Increases/Upstream)	Relationships Between Master Regulators(Decreases/Upstream)	Relationships Between Master Regulators(Affects/Upstream)	Relationships Between Master Regulators(Increases/Both)	Relationships Between Master Regulators(Decreases/Both)	Relationships Between Master Regulators(Affects/Both)
afatinib	chemical drug		1		biased	-0.2	2.93e-47	0.0001	afatinib	adenine,adenine-riboflavin dinucleotide,AMP,arachidonic acid,choline,D-glucose,D-pantothenic acid,ethanolamine,gamma-butyrobetaine,glucose-1-phosphate,homocitrulline,hypoxanthine,L-methionine,L-proline,L-threonine,N-acetyl-L-aspartic acid,niacinamide,phosphorylcholine,phosphorylethanolamine,spermidine,succinylcarnitine,UDP-D-glucose,UDP-N-acetylglucosamine,uracil,uridine	25 (1)	1				D-glucose	ABCG2,adenine,choline,glutamine,glycine,hypoxanthine,inosine,L-cysteine,L-methionine,leucine
sirolimus	chemical drug		1			-0.577	9.68e-26	0.0001	sirolimus	adenine,adenine-riboflavin dinucleotide,AMP,arachidonic acid,ATP,choline,creatinine,D-glucose,D-pantothenic acid,ethanolamine,gamma-butyrobetaine,glucose-1-phosphate,homocitrulline,hypoxanthine,L-methionine,L-proline,L-threonine,N-acetyl-L-aspartic acid,niacinamide,phosphorylcholine,phosphorylethanolamine,spermidine,succinylcarnitine,UDP-D-glucose,UDP-N-acetylglucosamine,uracil,uridine	27 (1)	1				ABHD11,ACACB,BCL2,D-glucose,IDH1,MAP1LC3B,MYC,OAZ1,SLC27A1,SLC6A6,SLC9B2,UCP2	ABCG2,adenine,choline,creatine kinase,creatinine,cytochrome C,ENTPD1,G6PD,GATA4,glutamine,glycine,glycogen,HTT,hypoxanthine,inosine,L-cysteine,L-methionine,leucine,MAF1,PDHA1,PFKFB2,PKM,reactive oxygen species,SLC25A5,SLC2A1,SLC2A4
NPM1-ALK	fusion gene/product		1			0	1.27e-18	0.0001	NPM1-ALK	2-oxoglutaric acid,AMP,ATP,guanine,guanosine,succinic acid,taurine,UMP,uracil,uridine	10 (1)	1				inosine,NAD+,reactive oxygen species	GAPDH,levothyroxine,PDHA1,PKM,taurine
CPT1C	enzyme		3			-0.5	2.33e-18	0.0001	CPT1,CPT1A,CPT1B,CPT1C	2-oxoglutaric acid,adenine-riboflavin dinucleotide,AMP,ATP,D-glucose,guanosine,hypoxanthine,L-arginine,L-asparagine,L-glutamine,L-isoleucine,L-leucine,L-threonine,NADH,UMP,uracil	16 (4)	3	clozapine			PDK4	D-glucose,glycerol
SIX1	transcription regulator		1	Activated		2.714	6.11e-18	0.0001	SIX1	2-oxoglutaric acid,ATP,D-arabitol,D-glucose,L-arginine,L-glutamine,L-threonine,phosphorylethanolamine,sn-glycerol-3-phosphate,spermidine,UDP-D-glucose	11 (1)	1				D-glucose,inosine,L-carnitine,NAD+	citrulline,pyruvic acid
CPT1B	enzyme		1			0.258	3.1e-17	0.0001	CPT1B	2-oxoglutaric acid,adenine-riboflavin dinucleotide,AMP,ATP,guanosine,hypoxanthine,L-arginine,L-asparagine,L-glutamine,L-isoleucine,L-leucine,L-threonine,NADH,UMP,uracil	15 (1)	1	AICAR,oleic acid,PDK4,streptozocin,taurine	antimycin A,D-glucose,glyburide		PCK1,PIK3CB,SLC2A4	ACACB,ATP5F1B,FABP3,FH,GCK,glycine,HK1,hypoxanthine,inosine,NADH,NDUFS4,PANK1,SDHD,UQCRFS1
GSKJ4	chemical reagent		1			0	1.67e-15	0.0001	GSKJ4	2-oxoglutaric acid,adenine-riboflavin dinucleotide,D-glucose,D-ribose-5-phosphate,gamma-butyrobetaine,glutathione disulfide,L-methionine,L-threonine,S-adenosylhomocysteine,succinic acid,UDP-D-glucose,UDP-N-acetylglucosamine	12 (1)	1				D-glucose,glutamine,L-methionine,leucine,pyruvic acid,SLC2A9,UCP3	FXN,G6PD,glycine,L-cysteine,NAD+,UCP2
IL37	cytokine		1		biased	-0.333	1.09e-14	0.0001	IL37	2-oxoglutaric acid,D-ribose-5-phosphate,GDP,glutathione disulfide,guanine,hypoxanthine,L-threonine,phosphocreatine,succinic acid	9 (1)	1				pyruvic acid	glutamine,glycine,glycocyamine,hypoxanthine,inosine,leucine
mafenide	chemical drug		2	Inhibited		-3	1.09e-14	0.0001	CA5A,CA5B,CA9,mafenide	D-glucose,L-arginine,L-asparagine,L-glutamine,L-isoleucine,L-leucine,L-methionine,L-proline,L-threonine	9 (4)	3					CA5A,CA5B,CA9
chlorthalidone	chemical drug		2	Inhibited		-2.53	2.22e-14	0.0001	CA5A,CA5B,CA9,chlorthalidone,SLC12A1	creatinine,D-glucose,L-arginine,L-asparagine,L-glutamine,L-isoleucine,L-leucine,L-methionine,L-proline,L-threonine	10 (5)	4					CA5A,CA5B,CA9,SLC12A1
trichloromethiazide	chemical drug		2	Inhibited		-2.53	3.56e-14	0.0001	CA5A,CA5B,CA9,SLC12A1,trichloromethiazide	creatinine,D-glucose,L-arginine,L-asparagine,L-glutamine,L-isoleucine,L-leucine,L-methionine,L-proline,L-threonine	10 (5)	4					CA5A,CA5B,CA9,SLC12A1
GNMT	enzyme		1			-1.134	2.8e-13	0.0001	GNMT	adenine,D-glucose,glutathione disulfide,L-methionine,S-adenosylhomocysteine,S-adenosylmethionine,spermidine	7 (1)	1	UCP1			D-glucose	adenine,betaine,glycine,L-cysteine,L-methionine
ethoxyzolamide	chemical drug		2	Inhibited		-3	4.55e-13	0.0001	CA5A,CA5B,CA9,ethoxyzolamide	D-glucose,L-arginine,L-asparagine,L-glutamine,L-isoleucine,L-leucine,L-methionine,L-proline,L-threonine	9 (4)	3					CA5A,CA5B,CA9
methazolamide	chemical drug		2	Inhibited		-3	4.55e-13	0.0001	CA9,methazolamide	D-glucose,L-arginine,L-asparagine,L-glutamine,L-isoleucine,L-leucine,L-methionine,L-proline,L-threonine	9 (2)	2					CA5A,CA5B,CA9,D-glucose
sulfacetamide	chemical drug		2	Inhibited		-3	4.55e-13	0.0001	CA5A,CA5B,CA9,sulfacetamide	D-glucose,L-arginine,L-asparagine,L-glutamine,L-isoleucine,L-leucine,L-methionine,L-proline,L-threonine	9 (4)	3					CA5A,CA5B,CA9
CA9	enzyme		1	Activated		2.828	4.91e-13	0.0001	CA9	L-arginine,L-asparagine,L-glutamine,L-isoleucine,L-leucine,L-methionine,L-proline,L-threonine	8 (1)	1		chlorthalidone,ethoxyzolamide,mafenide,methazolamide,sulfacetamide,trichloromethiazide		glycine,L-methionine,SLC6A6	ATP5F1B
3-hydroxykynurenine	chemical - endogenous mammalian		3			-1.732	2.09e-12	0.0001	3-hydroxykynurenine,creatine,creatine kinase,cytochrome-c oxidase,MAOA,Mitochondrial complex 1,NDUFA4L2	2-oxoglutaric acid,AMP,ATP,creatinine,D-glucose,D-ribose-5-phosphate,GDP,glyceraldehyde-3-phosphate,N-acetyl-L-aspartic acid,phosphocreatine,succinic acid,tryptamine	12 (7)	7	HTT				creatine kinase,D-glucose
AQP7	transporter		2			0.707	3.73e-12	0.0001	AQP7,Gk	creatinine,D-glucose,glutathione disulfide,L-methionine,L-proline,phosphocreatine,S-adenosylmethionine,spermidine	8 (2)	2				creatine,creatinine,glycerol,MYC,reactive oxygen species	citrulline,Gk,L-methionine
NCGC00378430	chemical reagent		1			-1.633	9.17e-11	0.0001	NCGC00378430	AMP,ATP,L-glutamine,L-threonine,spermidine,UDP-D-glucose	6 (1)	1					inosine,L-carnitine
AQP7	transporter		1			1.134	1.44e-10	0.0001	AQP7	creatinine,glutathione disulfide,L-methionine,L-proline,phosphocreatine,S-adenosylmethionine,spermidine	7 (1)	1				creatine,creatinine,glycerol,MYC,reactive oxygen species	citrulline,Gk,L-methionine
BHMT	enzyme		1			0.447	3.1e-10	0.0001	BHMT	choline,phosphorylcholine,S-adenosylhomocysteine,S-adenosylmethionine,sn-glycero-3-phosphocholine	5 (1)	1	GJB6,streptozocin			CBS/CBSL,choline
creatine	chemical - endogenous mammalian	-0.019	1	Activated		2.449	3.24e-10	0.0001	creatine	AMP,ATP,creatinine,GDP,N-acetyl-L-aspartic acid,phosphocreatine	6 (1)	1	AQP7,chlorpyrifos,gentamicin C,MMP11	ammonium chloride,curcumin,propylthiouracil		creatinine,NAD+	GATM
phenylglyoxal	chemical toxicant		2			0	3.9e-10	0.0001	AKR1B1,creatine kinase,GGT1,GLUD1,phenylglyoxal	2-oxoglutaric acid,ATP,creatinine,D-glucose,glutathione disulfide,succinic acid	6 (5)	4					creatine kinase,GGT1,GLUD1
BPNT2	enzyme		3			0.378	7.06e-10	0.0001	BPNT2,MAOA,Mitochondrial complex 1,NDUFA4L2	2-oxoglutaric acid,AMP,ATP,D-ribose-5-phosphate,glyceraldehyde-3-phosphate,succinic acid,tryptamine	7 (4)	4					reactive oxygen species
NDUFA4L2	enzyme		1			0	1.49e-09	0.0001	NDUFA4L2	2-oxoglutaric acid,D-ribose-5-phosphate,glyceraldehyde-3-phosphate,succinic acid	4 (1)	1
HDAC11	transcription regulator		1	Activated		2.236	1.59e-09	0.0001	HDAC11	ATP,L-arginine,L-asparagine,N-acetyl-L-aspartic acid,succinic acid	5 (1)	1				pyruvic acid,SLC2A1	MGAT5B
betaine	chemical - endogenous mammalian	0	1			-0.447	1.43e-08	0.0001	betaine	hypotaurine,phosphorylcholine,S-adenosylmethionine,taurine,uric acid	5 (1)	1	GATA4	GNMT		glutathione peroxidase,MAT1A,NDUFS4,vitamin E	taurine
UCP2	transporter		1			-0.447	2.36e-08	0.0001	UCP2	2-oxoglutaric acid,ATP,D-glucose,NADH,succinic acid	5 (1)	1	enalapril,oleic acid,sirolimus	C3,DGAT2,diazoxide,GSKJ4,metformin,SOD2,UCP1,vitamin E		BCL2,MYC	NADH,PKM
PFKFB2	kinase		3			0.535	2.47e-08	0.0001	2-deoxyglucose,D-fructose,D-glucose,GCK,PFKFB2	2-oxoglutaric acid,AMP,D-glucose,D-ribose-5-phosphate,GDP,hypoxanthine,L-leucine,NADH,sn-glycerol-3-phosphate,sorbitol,spermidine,succinic acid,UDP-N-acetylglucosamine,uric acid	14 (5)	5		sirolimus		GCK,PDK4	glucose-6-phosphate
acyl-coenzyme A	chemical - endogenous mammalian		3			-0.258	4.02e-08	0.0001	2-deoxyglucose,acyl-coenzyme A,D-glucose,GCK,hexokinase,UCP1	2-oxoglutaric acid,AMP,arachidonic acid,ATP,D-glucose,D-ribose-5-phosphate,GDP,hypoxanthine,L-threonine,NADH,sn-glycerol-3-phosphate,sorbitol,spermidine,succinic acid,UDP-N-acetylglucosamine	15 (6)	4				UCP1
ADK	kinase		1			0.577	6.85e-08	0.0001	ADK	AMP,ATP,S-adenosylhomocysteine	3 (1)	1
cyclosporin	biologic drug		1			-1	7.62e-08	0.0001	cyclosporin	ATP,D-glucose,NADH,phosphocreatine	4 (1)	1		levothyroxine		NADH	ABCG2,D-glucose,glutamine,NAD+
methyl pyruvate	chemical reagent		2			1	9.95e-08	0.0002	GLUD1,methyl pyruvate	2-oxoglutaric acid,ATP,D-glucose,succinic acid	4 (2)	2					GLUD1,SLC16A1
2-deoxyglucose	chemical drug		1			0	1.02e-07	0.0001	2-deoxyglucose	AMP,ATP,D-glucose,glutathione disulfide,hypoxanthine,spermidine	6 (1)	1	GCK			ABCG2,D-glucose,GLUD1,glycogen,hypoxanthine,inosine,MYC,SOD2	BCL2,reactive oxygen species
carboxyamido-triazole	chemical drug		3			1.347	1.32e-07	0.0003	Akt,APP,BCL2,carboxyamido-triazole,Cpla2,ERK,GATA4,HTT,IRF3,MAPK3,MMP2,MYC,NFE2L2,NOS1,NQO1,PFKFB2,PKM,PLA2,PLA2G4A,PLD2,RPTOR,SLC2A1,STK11,Tgf beta	3-methylbutyrylcarnitine,allantoin,AMP,arachidonic acid,ATP,cholesterol sulfate,D-glucose,GDP,glutathione disulfide,L-arginine,L-glutamine,L-lactic acid,L-leucine,L-methionine,L-proline,N-acetyl-L-aspartic acid,NADH,phosphocreatine,phosphorylethanolamine,sn-glycero-3-phosphocholine,spermidine,succinic acid,taurine,UDP,UDP-D-glucose,UMP,uric acid	27 (24)	20
Fructose 2,6 Bisphosphatase	group		2			-1.342	1.33e-07	0.0002	Fructose 2,6 Bisphosphatase,PFKFB1,PFKFB2,PFKFB4	D-glucose,D-ribose-5-phosphate,guanine,L-leucine,UDP-N-acetylglucosamine	5 (4)	4				glycogen	D-glucose
PIK3CB	kinase		3			1.177	1.5e-07	0.0002	Akt,AKT1,AURKB,ERBB2,GATA4,GFPT1,GSK3B,HTT,IRF3,MAOA,Mapk,MTOR,NCOA3,Nos,NOS1,PFKFB2,PI3K (complex),PI3K (family),PIK3CB,PKM,RPTOR,SCNN1A,SLC16A1,SLC2A1,STK11,Vacuolar H+ ATPase	2-oxoglutaric acid,3-methylbutyrylcarnitine,allantoin,cholesterol sulfate,choline,D-glucose,D-ribose-5-phosphate,guanine,L-arginine,L-glutamine,L-lactic acid,L-leucine,L-methionine,L-proline,L-threonine,N-acetyl-L-aspartic acid,phosphorylcholine,phosphorylethanolamine,sn-glycero-3-phosphocholine,sn-glycerol-3-phosphate,spermidine,taurine,tryptamine,UDP-D-glucose,UDP-N-acetylglucosamine,UMP	26 (26)	19	CPT1B,D-glucose	SF 1126		HK1,SLC2A1
G6PC1	phosphatase		2			0.577	2.18e-07	0.0001	D-glucose,G6PC1	2-oxoglutaric acid,ATP,D-glucose,D-ribose-5-phosphate,GDP,glutathione disulfide,NADH,sn-glycerol-3-phosphate,sorbitol,succinic acid,UDP-N-acetylglucosamine,uric acid	12 (2)	2	GCG,GCK,glycerol,ITPR3,luseogliflozin,MYC,PCK1,PFKFB1,reactive oxygen species,streptozocin	3-(methylthio)propionic acid,7alpha-hydroxycholesterol,AICAR,ELOVL5,IDH1,L-methionine,metformin,MST1,SLC2A4			glucose-6-phosphate,glycogen
cimetidine	chemical drug		2			0	2.66e-07	0.0001	ACE,cimetidine,SLC22A6,SLC22A8	adenine-riboflavin dinucleotide,ATP,creatinine,succinic acid,uracil,uric acid	6 (4)	4				creatinine	ACE,magnesium,SLC22A6,SLC22A8
olmesartan medoxomil	chemical drug		3			-1.095	2.77e-07	0.0004	AGTR1,Akt,Cpla2,doxorubicin,ERK,GATA4,HTT,MAPK1,MYC,NCOA3,nitric oxide,NOS1,NOS3,NQO1,olmesartan medoxomil,PFKFB2,PKM,PLA2,PLA2G4A,PLD2,RPTOR,SCNN1A,SLC2A1,SOD2,STAT3,STK11	2-oxoglutaric acid,3-methylbutyrylcarnitine,allantoin,AMP,arachidonic acid,ATP,cholesterol sulfate,creatinine,D-glucose,D-ribose-5-phosphate,GDP,guanine,hypoxanthine,L-arginine,L-glutamine,L-lactic acid,L-leucine,L-methionine,L-proline,N-acetyl-L-aspartic acid,NADH,phosphorylethanolamine,S-adenosylmethionine,sn-glycero-3-phosphocholine,sorbitol,succinic acid,taurine,UDP,UDP-D-glucose,UMP	30 (26)	22					ACE
FABP3	transporter		1			1.732	3.41e-07	0.0002	FABP3	ATP,D-glucose,phosphocreatine	3 (1)	1	streptozocin	CPT1B		D-glucose,glycogen
PANK1	kinase		1			0.577	3.41e-07	0.0002	PANK1	D-glucose,D-pantothenic acid,NADH	3 (1)	1		CPT1B		D-glucose,NADH
benfotiamine	chemical drug		1			-1.732	3.41e-07	0.0001	benfotiamine	D-glucose,sorbitol,UDP-N-acetylglucosamine	3 (1)	1					D-glucose
PER2	transcription regulator		1			0	5.21e-07	0.0001	PER2	ATP,choline,D-glucose,L-methionine	4 (1)	1				choline,D-glucose,UCP1	glycine,L-methionine
thiamine	chemical - endogenous mammalian	-3.712	2	Inhibited		-2.236	5.6e-07	0.0001	ACHE,AKR1B1,thiamine	acetylcholine,ATP,creatinine,D-glucose,sorbitol	5 (3)	3					ACHE,D-glucose
SLC2A9	transporter		1			-0.577	5.96e-07	0.0001	SLC2A9	ATP,creatinine,uric acid	3 (1)	1	GSKJ4				creatinine,K+,magnesium
R419	chemical reagent		1	Inhibited		-2	6.14e-07	0.0001	R419	3-methylbutyrylcarnitine,D-glucose,L-methionine,L-threonine	4 (1)	1					D-glucose,L-cysteine,L-methionine,leucine
SIRT4	enzyme		2			-1	7.19e-07	0.0001	GLUD1,PDHA1,SIRT4	2-oxoglutaric acid,ATP,D-glucose,succinic acid	4 (3)	2	NAD+	D-glucose		GLUD1	PDHA1
dapansutrile	chemical drug		1			-0.577	1.43e-06	0.0001	dapansutrile	2-oxoglutaric acid,ATP,glutathione disulfide	3 (1)	1
avexitide	biologic drug		3			0.6	1.79e-06	0.0009	Akt,avexitide,GATA4,GLP1R,HTT,MAOA,MAPK1,MAPK3,MYC,NCOA3,NQO1,p70 S6k,PFKFB2,PI3K (complex),PKM,PLA2G4A,RPTOR,SCNN1A,SLC2A1,STK11	3-methylbutyrylcarnitine,allantoin,AMP,arachidonic acid,ATP,cholesterol sulfate,creatinine,D-glucose,D-ribose-5-phosphate,GDP,guanine,L-glutamine,L-lactic acid,L-leucine,L-methionine,L-proline,N-acetyl-L-aspartic acid,NADH,phosphorylethanolamine,sn-glycero-3-phosphocholine,taurine,tryptamine,UDP,UDP-D-glucose,UMP	25 (20)	17				D-glucose	GLP1R
4-aminophenol	chemical - endogenous mammalian		1			-0.577	2.03e-06	0.0001	4-aminophenol	AMP,ATP,glutathione disulfide	3 (1)	1				SPP1
GLUD1	enzyme		1		biased	-0.577	2.03e-06	0.0001	GLUD1	2-oxoglutaric acid,D-glucose,succinic acid	3 (1)	1	2-deoxyglucose,IDH1,leucine,MYC,PCGEM1,SIRT4	methyl pyruvate,nucleotide,phenylglyoxal		SLC2A1
ITGB1BP1	other		3			0	2.42e-06	0.0011	Akt,BCL2,CAV1,Cpla2,ERK1/2,GATA4,HTT,IRF3,ITGB1,ITGB1BP1,MYC,NQO1,PFKFB2,PKM,PLA2,PLA2G4A,RAC1,reactive oxygen species,ROCK,RPTOR,SLC2A1,Tgf beta,Vacuolar H+ ATPase	3-methylbutyrylcarnitine,allantoin,AMP,arachidonic acid,ATP,cholesterol sulfate,D-glucose,ethanolamine,GDP,L-glutamine,L-lactic acid,L-leucine,L-proline,L-threonine,N-acetyl-L-aspartic acid,NADH,phosphocreatine,S-adenosylmethionine,sn-glycero-3-phosphocholine,spermidine,taurine,UDP,UDP-D-glucose,UMP	24 (23)	18
glucose-6-phosphate	chemical - endogenous mammalian	0.431	2			-0.302	2.53e-06	0.0003	D-glucose,glucose-6-phosphate,HSD11B1	2-oxoglutaric acid,ATP,D-glucose,D-ribose-5-phosphate,GDP,glutathione disulfide,NADH,sn-glycerol-3-phosphate,sorbitol,succinic acid,UDP-N-acetylglucosamine	11 (3)	2	G6PD,GCK,MYC,PFKFB4,SLC2A1	erlotinib,G6PC1,PFKFB1,PFKFB2,streptozocin
quinalphos	chemical toxicant		2			-1	2.65e-06	0.0002	ACE,ACHE,quinalphos	acetylcholine,adenine-riboflavin dinucleotide,ATP,succinic acid	4 (3)	2					ACE,ACHE
FH	enzyme		1			0.577	2.79e-06	0.0004	FH	L-arginine,NADH,succinic acid	3 (1)	1	PCGEM1,PKM	CPT1B,GCK		NADH
HTT	transcription regulator		1			0	2.93e-06	0.0002	HTT	ATP,D-glucose,N-acetyl-L-aspartic acid,sn-glycero-3-phosphocholine,succinic acid,taurine	6 (1)	1		Congo Red,N-methyl-D-aspartate,sirolimus		3-hydroxykynurenine,APOA1,citrulline,D-glucose,glutamine,reactive oxygen species,SPP1,taurine	GAPDH,HMGCR,NOS1
PFKFB	group		2			-1	3.65e-06	0.0004	PFKFB,PFKFB1,PFKFB2,PFKFB4	D-ribose-5-phosphate,guanine,L-leucine,UDP-N-acetylglucosamine	4 (4)	3
SLC2A1	transporter		1			1	3.65e-06	0.0002	SLC2A1	allantoin,ATP,D-glucose,UMP	4 (1)	1	GCG,gliclazide,GLUD1,glyburide,HDAC11,metformin,MYC,NOS1,PCGEM1,phenformin,PIK3CB,PKM	APOA1,shikonin,sirolimus,SLC2A4,streptozocin,temsirolimus		glucose-6-phosphate,glutamine,reactive oxygen species	allantoin
PNMT	enzyme		2			-0.577	3.71e-06	0.0001	CHKA,PLA2,PNMT	arachidonic acid,choline,phosphorylcholine	3 (3)	2					CHKA,PLA2
aluminum	chemical drug		2			-1	4.04e-06	0.0002	aluminum,G6PD,glutathione peroxidase	2-oxoglutaric acid,ATP,spermidine,succinic acid	4 (3)	2					G6PD,glutathione peroxidase
ramiprilat	chemical - endogenous mammalian		2			-1.342	4.59e-06	0.0002	ACE,AVP,BDKRB2,ramiprilat	adenine-riboflavin dinucleotide,ATP,creatinine,D-glucose,succinic acid	5 (4)	3					ACE
GCKR	other		2			-0.905	4.68e-06	0.0005	D-glucose,GCK,GCKR	2-oxoglutaric acid,ATP,D-glucose,D-ribose-5-phosphate,GDP,glutathione disulfide,NADH,sn-glycerol-3-phosphate,sorbitol,succinic acid,UDP-N-acetylglucosamine	11 (3)	3				glycogen	D-glucose,GCK
perfluorooctane sulfonic acid	chemical toxicant		1			-0.577	6.12e-06	0.0003	perfluorooctane sulfonic acid	arachidonic acid,D-glucose,linoleic acid	3 (1)	1					D-glucose,levothyroxine
tetrahydro-2-furancarboxylic acid	chemical reagent		1			-1.732	6.12e-06	0.0002	tetrahydro-2-furancarboxylic acid	glyceraldehyde-3-phosphate,guanosine,succinic acid	3 (1)	1				inosine	glutamine
SLC25A25	transporter		1		biased	1.414	6.76e-06	0.0016	SLC25A25	ATP,D-glucose	2 (1)	1	GCG			D-glucose
GCG	other		1	Activated		2.236	6.88e-06	0.0002	GCG	AMP,ATP,D-glucose,S-adenosylhomocysteine,S-adenosylmethionine	5 (1)	1	GAL,gatifloxacin,melatonin,metformin	exenatide		BCL2,CBS/CBSL,CPT1A,CTH,G6PC1,GLP1R,GLS,glutamine,HK1,PCK1,PDHA1,PEPCK,SLC25A25,SLC2A1,SLC2A4	AGER,cytochrome C
GPD2	enzyme		1			0.577	7.64e-06	0.0004	GPD2	AMP,ATP,sn-glycerol-3-phosphate	3 (1)	1		D-glucose,methimazole,streptozocin			glycerol,levothyroxine
enalapril	biologic drug		2			-0.816	8.8e-06	0.0004	ACE,enalapril,SOD2	adenine-riboflavin dinucleotide,ATP,creatinine,D-glucose,sorbitol,succinic acid	6 (3)	3				MYC,SLC34A2,SPP1,UCP2	ACE,creatinine,SOD2
G6PC1	phosphatase		1			0.577	9.38e-06	0.0007	G6PC1	ATP,D-glucose,uric acid	3 (1)	1	GCG,GCK,glycerol,ITPR3,luseogliflozin,MYC,PCK1,PFKFB1,reactive oxygen species,streptozocin	3-(methylthio)propionic acid,7alpha-hydroxycholesterol,AICAR,ELOVL5,IDH1,L-methionine,metformin,MST1,SLC2A4			glucose-6-phosphate,glycogen
L-carnitine	chemical - endogenous mammalian	0.117	2			0	9.65e-06	0.0004	ACHE,G6PD,L-carnitine	2-oxoglutaric acid,acetylcholine,arachidonic acid,ATP,spermidine,succinic acid	6 (3)	3	SIX1	NCGC00378430		G6PD,glutathione peroxidase	ACHE,NPHS2,reactive oxygen species
D-glucose	chemical - endogenous mammalian	1.771	1			0.632	1.13e-05	0.0008	D-glucose	2-oxoglutaric acid,ATP,D-ribose-5-phosphate,GDP,glutathione disulfide,NADH,sn-glycerol-3-phosphate,sorbitol,succinic acid,UDP-N-acetylglucosamine	10 (1)	1	2-deoxyglucose,5-carboxamidotryptamine,ABCC9,ABHD11,ABHD5,ACACB,acephate,ACVR2B,afatinib,avexitide,BCAT2,brimonidine,CA5A,CA5B,CDK5RAP1,CDO1,cetirizine,chlorpheniramine,choline,CPT1A,CRBN,CXCL14,cypermethrin,D-fructose,DGAT2,EDN2,FABP3,Fxyd2,GATM,GHR,Gk,GLMP,GLS2,glutamine,Gm26504,GNAO1,GNMT,GPR68,GRB14,GSKJ4,HSD11B2,HTR1B,HTT,IDH1,IGF-1R inhibitor,ITPR,KLF14,L-cysteine,L-lactic acid,LCLAT1,levos…	(R)-limonene,1-14:0 lysophosphatidylcholine,3-(methylthio)propionic acid,3-hydroxykynurenine,7alpha-hydroxycholesterol,allantoin,anserine,APOA1,ASPSCR1,BBS12,Becn2,benfotiamine,benzbromarone,benzylamine,bethanechol,CACNA1E,chebulagic acid,colesevelam,Congo Red,CPSI-1306,CPT1C,CTHRC1,curcumin,CYB5R4,cyclosporin,Cyp2j9,diazoxide,duvoglustat,ELOVL5,exenatide,fadrozole,Fructose 2,6 Bisphosphatase,GAD…		ACHE,ALDOA,arginase,ATP5F1B,creatine kinase,GAPDH,HMGCR,NADH,PIK3CB,PLA2G4A,PTGIS	CBS/CBSL,CCNB1,CD55,CD59,CPT1B,CTH,G6PD,GLS,glutathione peroxidase,GPD2,SIRT4,SLC25A5
moexipril	chemical drug		2			0	1.14e-05	0.0006	ACE,ACE2,moexipril	adenine-riboflavin dinucleotide,ATP,creatinine,succinic acid	4 (3)	2					ACE
UCP1	transporter		1			0	1.22e-05	0.0002	UCP1	arachidonic acid,ATP,D-glucose,L-threonine,sorbitol,spermidine	6 (1)	1	acyl-coenzyme A,Gk,melatonin,miglitol,PER2,taurine	leucine,SOD2,streptozocin		ACOT2,BCAT2,BCKDHB,CTH,G6PD,glutathione peroxidase,glycine,GNMT,MYC,PCK1	adrenic acid,oleic acid,reactive oxygen species,UCP2,UCP3
tetracaine	chemical drug		2			1.732	1.36e-05	0.0007	ACHE,tetracaine	acetylcholine,ATP,D-glucose	3 (2)	2				ACHE,D-glucose,reactive oxygen species
CTH	enzyme		1			0.577	1.61e-05	0.0003	CTH	D-ribose-5-phosphate,sedoheptulose 7-phosphate,sn-glycerol-3-phosphate	3 (1)	1	GCG,UCP1	D-glucose			glycogen,pyruvic acid,reactive oxygen species
ICMT	enzyme		1		biased	0.577	1.9e-05	0.0002	ICMT	2-oxoglutaric acid,ATP,succinic acid	3 (1)	1				pyruvic acid
APRT	enzyme		1			1.414	2.03e-05	0.0005	APRT	ATP,uric acid	2 (1)	1
LINC00538	other		1		biased	1.414	2.03e-05	0.0008	LINC00538	D-glucose,sn-glycerol-3-phosphate	2 (1)	1				D-glucose
N,N'-diphenyl-4-phenylenediamine	chemical toxicant		1		biased	0	2.03e-05	0.0001	N,N'-diphenyl-4-phenylenediamine	arachidonic acid,creatinine	2 (1)	1				creatinine
NT5C2	phosphatase		1		biased	-1.414	2.03e-05	0.0001	NT5C2	guanosine,hypoxanthine	2 (1)	1				hypoxanthine,inosine
SLC25A23	transporter		1		biased	1.414	2.03e-05	0.0005	SLC25A23	AMP,ATP	2 (1)	1
melatonin	chemical - endogenous mammalian	0	1			-0.447	2.26e-05	0.0004	melatonin	ATP,creatinine,D-glucose,L-arginine,NADH	5 (1)	1				arginase,GCG,glutathione peroxidase,NADH,SOD2,SPP1,UCP1	citrulline,creatine kinase,creatinine,cytochrome C,D-glucose,GGT1,reactive oxygen species,SLC2A4
carbonyl cyanide p-(trifluoromethoxy)phenylhydrazone	chemical reagent		1			-0.577	2.55e-05	0.0007	carbonyl cyanide p-(trifluoromethoxy)phenylhydrazone	AMP,ATP,NADH	3 (1)	1				ATP5F1B,cytochrome C	NADH,reactive oxygen species,SOD2
PCGEM1	other		2			0.577	2.58e-05	0.002	G6PD,MYC,PCGEM1	2-oxoglutaric acid,AMP,arachidonic acid,ATP,creatinine,D-glucose,GDP,glutathione disulfide,linoleic acid,spermidine,succinic acid,UDP	12 (3)	2				ALDOA,FH,G6PD,GAPDH,GGT1,GLS,GLUD1,IDH1,MYC,PDHA1,PDK4,PKM,SLC2A1
oleoyl-coenzyme A	chemical - endogenous mammalian		2			0.447	2.62e-05	0.0001	G6PD,LIPE,oleoyl-coenzyme A,PNPLA8	2-oxoglutaric acid,arachidonic acid,D-glucose,spermidine,succinic acid	5 (4)	3					G6PD
HMGCR	enzyme		3			0.426	2.66e-05	0.0061	BCL2,CASP3,CHAT,ERK1/2,HMGCR,IRF3,Mapk,MYC,NCOA3,PKM,RAS,STK11,Tgf beta,Vacuolar H+ ATPase,YAP1	acetylcholine,AMP,arachidonic acid,ATP,cholesterol sulfate,choline,creatinine,D-glucose,D-ribose-5-phosphate,GDP,glutathione disulfide,guanine,L-lactic acid,L-threonine,linoleic acid,phosphocreatine,phosphorylcholine,phosphorylethanolamine,spermidine,succinic acid,UDP,UDP-D-glucose	22 (15)	10	clozapine,D-glucose,nucleotide	ACACB,APOA1,HTT,oleic acid,PDE8A,pravastatin,SPP1		MYC
methylphenidate	chemical drug		3			1.732	2.77e-05	0.0132	CAT,CAV1,CEBPD,Creb,CYP2E1,ERK1/2,ethanol,GATA4,GFPT1,Gsk3,hydrogen peroxide,MAPK1,methylphenidate,MTOR,MYC,NCOA3,NFE2L2,NOS1,NQO1,PKM,reactive oxygen species,RPTOR,Sod,SOD2,STK11,Vacuolar H+ ATPase	2-oxoglutaric acid,3-methylbutyrylcarnitine,acetylcholine,adenine-riboflavin dinucleotide,AMP,ATP,choline,D-ribose-5-phosphate,ethanolamine,GDP,glutathione disulfide,guanine,L-arginine,L-glutamine,L-lactic acid,L-proline,L-threonine,NADH,phosphorylcholine,phosphorylethanolamine,S-adenosylmethionine,sorbitol,taurine,UDP,UDP-D-glucose,UDP-N-acetylglucosamine,uric acid	27 (26)	22
guanabenz	chemical drug		2			1	2.9e-05	0.0008	ADRA2A,guanabenz,NOS1	acetylcholine,creatinine,D-glucose,L-arginine	4 (3)	3					NOS1
adenine	chemical - endogenous mammalian	-5.802	1			1.732	2.93e-05	0.0004	adenine	AMP,ATP,creatinine	3 (1)	1		afatinib,GNMT,sirolimus		creatinine	NAD+
rivastigmine	chemical drug		2			-1.732	2.93e-05	0.0013	ACHE,MPO,rivastigmine	acetylcholine,ATP,D-glucose	3 (3)	3					ACHE
telaglenastat	chemical drug		2			0	3.08e-05	0.0011	GLS,PRKAA,telaglenastat	2-oxoglutaric acid,ATP,D-glucose,succinic acid	4 (3)	2				reactive oxygen species	GLS
methimazole	chemical drug		1			-1	3.26e-05	0.0001	methimazole	spermidine,succinic acid,taurine,uric acid	4 (1)	1				PRDX1	GPD2,ITPR,levothyroxine,taurine,TRH
ACE	peptidase		1			0.577	3.34e-05	0.0004	ACE	adenine-riboflavin dinucleotide,ATP,succinic acid	3 (1)	1	bestatin	cimetidine,curcumin,enalapril,ethylenediaminetetraacetic acid,moexipril,olmesartan medoxomil,quinalphos,ramiprilat,temocapril		ATP5F1B,NAD+,reactive oxygen species
glycine	chemical - endogenous mammalian	0.504	1			-0.577	3.79e-05	0.0002	glycine	ATP,creatinine,D-glucose	3 (1)	1	CA9,MMP11,MYC,UCP1	afatinib,CPT1B,GNMT,GSKJ4,IL37,PER2,sirolimus			creatinine,D-glucose,D-serine
CPT1A	enzyme		1			1.414	4.04e-05	0.0019	CPT1A	ATP,D-glucose	2 (1)	1	GCG,taurine	GCK,glyburide,MYC		D-glucose
GLS2	enzyme		1		biased	0	4.04e-05	0.0008	GLS2	2-oxoglutaric acid,D-glucose	2 (1)	1	IDH1,MYC			D-glucose	reactive oxygen species
IP6K2	kinase		1			1.414	4.04e-05	0.0006	IP6K2	ATP,phosphocreatine	2 (1)	1					reactive oxygen species
Lao1	enzyme		1		biased	-1.414	4.04e-05	0.0002	Lao1	L-leucine,L-methionine	2 (1)	1					L-methionine
MBOAT4	enzyme		1		biased	1.414	4.04e-05	0.0026	MBOAT4	ATP,D-glucose	2 (1)	1	TRHR			D-glucose,pyruvic acid
bestatin	chemical drug		1			1.414	4.04e-05	0.0003	bestatin	arachidonic acid,ATP	2 (1)	1				ACE
febuxostat	chemical drug		1			-1.414	4.04e-05	0.0012	febuxostat	hypoxanthine,uric acid	2 (1)	1				hypoxanthine
thiamine	chemical - endogenous mammalian	-3.712	1			-1.414	4.04e-05	0.0009	thiamine	D-glucose,sorbitol	2 (1)	1					ACHE,D-glucose
acephate	chemical toxicant		2			0	4.3e-05	0.0009	acephate,ACHE,Sod	acetylcholine,ATP,D-glucose,glutathione disulfide	4 (3)	3				D-glucose	ACHE
chlorpyrifos	chemical toxicant		1			0.577	4.8e-05	0.0004	chlorpyrifos	choline,succinic acid,taurine	3 (1)	1				ABCG2,choline,creatine,GAL,glutamine,leucine,pyruvic acid,taurine	ACHE,CHAT
pyruvic acid	chemical - endogenous mammalian	0	1			0.577	4.8e-05	0.001	pyruvic acid	ATP,D-glucose,NADH	3 (1)	1	carbaryl,chlorpyrifos,GSKJ4,HDAC11,ICMT,IL37,MBOAT4,PCK1,SLC16A1	CTH,erlotinib,PKM,SIX1		creatine kinase	BCL2,citrulline,NADH,reactive oxygen species
CRBN	enzyme		1			-0.577	5.37e-05	0.0002	CRBN	D-glucose,L-proline,spermidine	3 (1)	1				D-glucose	citrulline,MYC
isoflurophate	chemical drug		2			-1.342	5.44e-05	0.0014	ACHE,isoflurophate,LCAT,PLAT	acetylcholine,ATP,creatinine,D-glucose,sn-glycero-3-phosphocholine	5 (4)	4					ACHE
PKM	kinase		1			0	6.13e-05	0.0016	PKM	ATP,D-glucose,L-lactic acid,UDP-D-glucose	4 (1)	1	PCGEM1	metformin,NPM1-ALK,reactive oxygen species,shikonin,sirolimus,UCP2		ALDOA,FH,GAPDH,GGT1,L-lactic acid,PDHA1,SLC2A1	pyruvic acid
oxalic acid	chemical - endogenous non-mammalian		1			1.414	6.73e-05	0.0002	oxalic acid	creatinine,glutathione disulfide	2 (1)	1				creatinine,reactive oxygen species
G6PD	enzyme		1		biased	0.577	8.07e-05	0.0008	G6PD	2-oxoglutaric acid,spermidine,succinic acid	3 (1)	1	L-carnitine,PCGEM1,UCP1	aluminum,D-glucose,GSKJ4,KU-55933,oleoyl-coenzyme A,sirolimus		glucose-6-phosphate	IDH1,reactive oxygen species
permethrin	chemical drug		2			-0.577	8.07e-05	0.0031	ACHE,glutathione peroxidase,permethrin,Sod	acetylcholine,ATP,glutathione disulfide	3 (4)	3					ACHE,glutathione peroxidase
propylthiouracil	chemical drug		1			-0.447	8.43e-05	0.0005	propylthiouracil	2-oxoglutaric acid,allantoin,succinic acid,taurine,uric acid	5 (1)	1				TRH	allantoin,creatine,levothyroxine,MMP11,taurine,UTS2B
dimethoate	chemical toxicant		2			-1.732	8.86e-05	0.0031	ACHE,dimethoate,Sod	acetylcholine,ATP,glutathione disulfide	3 (3)	2				reactive oxygen species	ACHE
citrulline	chemical - endogenous mammalian	0.03	2			0	8.86e-05	0.0023	citrulline,MPO,PRKAA,Sod	ATP,D-glucose,glutathione disulfide,L-arginine	4 (4)	4	HTT,NOS1	AQP7,CRBN,melatonin,pyruvic acid,SIX1			arginase
SCNN1A	ion channel		2			-0.447	9.67e-05	0.0019	CFTR,NOS3,SCNN1A	arachidonic acid,ATP,cholesterol sulfate,creatinine,linoleic acid	5 (3)	3	TBC1D4	HSD11B2,SLC4A5
BCAT2	enzyme		1		biased	1.414	0.000101	0.0004	BCAT2	creatinine,D-glucose	2 (1)	1	UCP1			creatinine,D-glucose
CHKA	kinase		1			1.414	0.000101	0.0008	CHKA	choline,phosphorylcholine	2 (1)	1	APOA1	AICAR,PNMT		choline
UPK2	other		1			1.414	0.000101	0.0003	UPK2	creatinine,uric acid	2 (1)	1				creatinine
gramicidin A	chemical reagent		2			0	0.000101	0.0009	ABCG2,gramicidin A	ATP,uric acid	2 (2)	2					ABCG2
cinnamic acid	chemical reagent		2			-1	0.000105	0.0011	cinnamic acid,NOS3,SLC22A6,Sod	ATP,creatinine,glutathione disulfide,uracil	4 (4)	3					SLC22A6
L-methionine	chemical - endogenous mammalian	0.563	1			0.577	0.000115	0.0029	L-methionine	D-glucose,phosphocreatine,S-adenosylmethionine	3 (1)	1	CA9,GATA4,GSK2837808A,GSKJ4	afatinib,AQP7,GNMT,Lao1,MTR,PER2,R419,sirolimus		MAT2A,MGMT,reactive oxygen species	D-glucose,G6PC1,PCK1,SOD2,SPP1
diazinon	chemical toxicant		2			-1.732	0.000125	0.0038	ACHE,diazinon,Sod	acetylcholine,ATP,glutathione disulfide	3 (3)	2				SLC2A4	ACHE
titanium dioxide	chemical drug		1			0.577	0.000125	0.0002	titanium dioxide	ATP,creatinine,uric acid	3 (1)	1				creatinine
fluoride	chemical - endogenous mammalian		2			-0.447	0.000132	0.0028	ACE2,ACHE,fluoride,GNAS,Sod	acetylcholine,ATP,creatinine,D-glucose,glutathione disulfide	5 (5)	4				cytochrome C	ACHE
arginase	group		2			1	0.000134	0.0027	ARG1,ARG2,arginase,NOS3	ATP,creatinine,L-proline,succinic acid	4 (4)	3	D-glucose,L-cysteine,melatonin,MST1	citrulline,curcumin,PRDX1		reactive oxygen species
choline	chemical - endogenous mammalian	-1.573	1			1.732	0.000136	0.0011	choline	D-glucose,phosphorylcholine,S-adenosylmethionine	3 (1)	1	BHMT,CHKA,chlorpyrifos,MMP11,PER2	afatinib,sirolimus		D-glucose	SPP1
GNAO1	enzyme		1			0	0.000141	0.0004	GNAO1	D-glucose,phosphorylcholine	2 (1)	1				D-glucose
MCU	ion channel		1			0	0.000141	0.0029	MCU	ATP,D-glucose	2 (1)	1				PDHA1	D-glucose
PEPCK	group		1		biased	1.414	0.000141	0.0032	PEPCK	ATP,D-glucose	2 (1)	1	D-fructose,GCG,levothyroxine,oleic acid,PCK1,reactive oxygen species	7alpha-hydroxycholesterol,AICAR,exenatide,leucine,metformin,SLC2A4,streptozocin,TFE3		D-glucose
SLC12A1	transporter		1			0	0.000141	0.0005	SLC12A1	creatinine,D-glucose	2 (1)	1		chlorthalidone,trichloromethiazide		D-glucose	creatinine
scopoletin	chemical - endogenous non-mammalian		1			-1.414	0.000141	0.0002	scopoletin	D-glucose,uric acid	2 (1)	1					D-glucose
glutamine	chemical - endogenous mammalian		1			1	0.00015	0.0034	glutamine	2-oxoglutaric acid,ATP,D-glucose,succinic acid	4 (1)	1	chlorpyrifos,GCG,GSKJ4,HTT,N-propyl bromide,SLC2A1,SPP1,TFE3,Vacuolar H+ ATPase	afatinib,cyclosporin,GGT1,GSK2837808A,IL37,sirolimus,tetrahydro-2-furancarboxylic acid		D-glucose	OAZ1,PLA2G4A,SLC16A1
PFKFB2	kinase		2			0.577	0.000183	0.0021	GCK,PFKFB2	D-glucose,L-leucine,NADH	3 (2)	2		sirolimus		GCK,PDK4	glucose-6-phosphate
leucine	chemical - endogenous mammalian		1			-0.577	0.000183	0.0023	leucine	2-oxoglutaric acid,ATP,D-glucose	3 (1)	1	chlorpyrifos,GATA4,GSK2837808A,GSKJ4,SLC25A44,TFE3,Vacuolar H+ ATPase	afatinib,IL37,R419,sirolimus		GLUD1,MAOA,UCP3	D-glucose,PEPCK,reactive oxygen species,SOD2,UCP1
pralidoxime	chemical drug		2			0.577	0.000183	0.0044	ACHE,CHRM3,pralidoxime	acetylcholine,ATP,D-glucose	3 (3)	2				ACHE
probenecid	chemical drug		2			-0.577	0.000183	0.0006	PANX1,probenecid,SLC22A6	creatinine,uracil,uric acid	3 (3)	3					SLC22A12,SLC22A6,SLC22A8
BPNT2	enzyme		2			0	0.000187	0.0012	BPNT2,Mitochondrial complex 1	AMP,ATP	2 (2)	2					reactive oxygen species
EDN2	growth factor		1			0	0.000187	0.0012	EDN2	D-glucose,uric acid	2 (1)	1	N-methyl-D-aspartate			D-glucose
Pcmt1	enzyme		1			0	0.000187	0.0032	Pcmt1	S-adenosylhomocysteine,S-adenosylmethionine	2 (1)	1				creatine kinase
SLC25A44	transporter		1		biased	0	0.000187	0.0011	SLC25A44	2-oxoglutaric acid,succinic acid	2 (1)	1				leucine
UCP3	transporter		1			0	0.000187	0.0057	UCP3	ATP,D-glucose	2 (1)	1	AICAR,GSKJ4,leucine,oleic acid	C3,GLRX2,protamine zinc insulin,streptozocin,UCP1		D-glucose
pelcitoclax	chemical drug		2			1	0.000201	0.0046	BCL2,BCL2L2,pelcitoclax	ATP,creatinine,D-glucose,phosphocreatine	4 (3)	2					BCL2,BCL2L2
HMGCR	enzyme		2			0.577	0.000224	0.009	HMGCR,MYC,RAS	AMP,arachidonic acid,ATP,choline,creatinine,D-glucose,GDP,glutathione disulfide,linoleic acid,phosphorylcholine,succinic acid,UDP	12 (3)	2	clozapine,D-glucose,nucleotide	ACACB,APOA1,HTT,oleic acid,PDE8A,pravastatin,SPP1		MYC
procainamide	chemical drug		2			-0.577	0.000225	0.0029	MAOA,procainamide	ATP,creatinine,tryptamine	3 (2)	2					creatinine,MAOA
mercaptopropionylglycine	chemical drug		2			0	0.000238	0.0051	mercaptopropionylglycine,MPO,Sod,SOD2	ATP,D-glucose,glutathione disulfide,sorbitol	4 (4)	3					SOD2
ADH5	enzyme		2			0	0.000241	0.0014	ADH5,cytochrome-c oxidase,Mitochondrial complex 1	ATP,S-adenosylmethionine	2 (3)	3	NAD+,NADH	KU-55933
GATM	enzyme		1			1.414	0.000241	0.0062	GATM	creatinine,D-glucose	2 (1)	1		creatine		creatinine,D-glucose
SCH772984	chemical drug		1			0	0.000241	0.0004	SCH772984	AMP,hypoxanthine	2 (1)	1				hypoxanthine
SCTR	G-protein coupled receptor		1		biased	0	0.000241	0.0035	SCTR	creatinine,D-glucose	2 (1)	1				creatinine	D-glucose
SLC16A1	transporter		1			0	0.000241	0.0028	SLC16A1	ATP,sn-glycerol-3-phosphate	2 (1)	1	MMP11,MYC	glutamine,methyl pyruvate		pyruvic acid
cypermethrin	chemical toxicant		1		biased	1.414	0.000241	0.0043	cypermethrin	creatinine,D-glucose	2 (1)	1				creatinine,D-glucose
Fudan-Yueyang-Ganoderma lucidum	chemical - endogenous non-mammalian		2			0	0.000255	0.0073	CAT,Fudan-Yueyang-Ganoderma lucidum,GCK,glutathione peroxidase,PCK1,Sod	ATP,D-glucose,glutathione disulfide,NADH	4 (6)	5				GCK,glutathione peroxidase,SLC2A4	PCK1
mir-153	microRNA		2			1	0.000255	0.0049	BCL2,MCL1,mir-153	ATP,creatinine,D-glucose,phosphocreatine	4 (3)	2					BCL2
SOD2	enzyme		1			0.577	0.000256	0.0034	SOD2	ATP,D-glucose,sorbitol	3 (1)	1	2-deoxyglucose,AICAR,APOA1,melatonin,metformin,vitamin E	antimycin A,carbonyl cyanide p-(trifluoromethoxy)phenylhydrazone,enalapril,L-methionine,leucine,mercaptopropionylglycine,streptozocin		BCL2,CCNB1,glutathione peroxidase	UCP1,UCP2
3-hydroxykynurenine	chemical - endogenous mammalian		2			-1.414	0.0003	0.0069	3-hydroxykynurenine,creatine kinase,cytochrome-c oxidase,Mitochondrial complex 1	ATP,D-glucose	2 (4)	4	HTT				creatine kinase,D-glucose
CXCL14	cytokine		1		biased	1.414	0.0003	0.0084	CXCL14	D-glucose,glutathione disulfide	2 (1)	1				D-glucose,NOS1
GSK2837808A	chemical reagent		1		biased	1.414	0.0003	0.0013	GSK2837808A	L-methionine,L-threonine	2 (1)	1				L-methionine,leucine	glutamine
PFKFB4	kinase		1		biased	-1.414	0.0003	0.0015	PFKFB4	D-ribose-5-phosphate,guanine	2 (1)	1				AMPD1,glucose-6-phosphate
SLC25A13	transporter		1			1.414	0.0003	0.0033	SLC25A13	ATP,NADH	2 (1)	1				NAD+,NADH	glycerol
apyrase	group		1			-1.414	0.0003	0.0133	apyrase	ATP,creatinine	2 (1)	1	ENTPD1				creatinine,K+
CFB	peptidase		2			0	0.000348	0.0084	ARG1,C3,CFB	ATP,creatinine,D-glucose,L-proline	4 (3)	3	inosine			C3,creatinine,reactive oxygen species	SLC2A4
NUAK1	kinase		1			1.414	0.000366	0.0055	NUAK1	ATP,D-glucose	2 (1)	1				NDUFS4	glycogen,TBC1D4
OLFM4	other		1		biased	0	0.000366	0.0042	OLFM4	ATP,D-glucose	2 (1)	1				D-glucose
brimonidine	chemical drug		1			1.414	0.000366	0.0083	brimonidine	acetylcholine,D-glucose	2 (1)	1				D-glucose
ketanserin	chemical drug		1			0	0.000366	0.0023	ketanserin	ATP,creatinine	2 (1)	1					creatinine,reactive oxygen species
manassantin B	chemical - endogenous non-mammalian		1		biased	0	0.000366	0.0053	manassantin B	AMP,ATP	2 (1)	1
talipexole	chemical drug		2			1.414	0.000366	0.005	ADRA2A,talipexole	acetylcholine,D-glucose	2 (2)	2				BCL2	reactive oxygen species
trimetazidine	chemical drug		2			-1.414	0.000366	0.0041	trimetazidine,VDAC1	ATP,D-glucose	2 (2)	2					D-glucose,reactive oxygen species
vapreotide	biologic drug		2			0.577	0.000387	0.0046	NOS1,SSTR5,vapreotide	creatinine,D-glucose,L-arginine	3 (3)	2				SSTR5	NOS1
BNIP3	other		2			0.816	0.000404	0.006	BCL2,BNIP3,MTOR	2-oxoglutaric acid,choline,creatinine,D-glucose,phosphocreatine,phosphorylcholine	6 (3)	2
ticrynafen	chemical drug		2			-0.577	0.000409	0.0042	NQO1,ticrynafen	ATP,NADH,uric acid	3 (2)	2				magnesium
MYC	transcription regulator		1			0.632	0.000421	0.0141	MYC	AMP,arachidonic acid,ATP,creatinine,D-glucose,GDP,glutathione disulfide,linoleic acid,succinic acid,UDP	10 (1)	1	2-deoxyglucose,AQP7,enalapril,gentamicin C,HMGCR,MAOA,N-methyl-D-aspartate,PCGEM1,sirolimus,UCP1,UCP2,vitamin K3	CRBN,curcumin,diazoxide,metformin,PLA2G4A,SPP1,temsirolimus		ALDOA,BCKDHB,CCNB1,creatinine,G6PC1,GAPDH,GCK,GGT1,GLS,GLS2,glucose-6-phosphate,GLUD1,glycine,glycogen,HSD11B2,MAD2L1,MAT2A,NDUFS4,oleic acid,PFKFB1,SLC16A1,SLC25A5,SLC2A1	BCL2,CPT1A,LGMN,OAZ1,SNRPN
hypoxanthine	chemical - endogenous mammalian	-1.139	2			0.447	0.000426	0.0077	ACHE,CAT,hypoxanthine,NR4A2,PARP1	acetylcholine,ATP,creatinine,D-glucose,glutathione disulfide	5 (5)	5	2-deoxyglucose,ethylenediaminetetraacetic acid,febuxostat,NT5C2,SCH772984	afatinib,CPT1B,IL37,sirolimus		ACHE
D-fructose	chemical - endogenous mammalian		1		biased	1.732	0.000431	0.0121	D-fructose	ATP,D-glucose,uric acid	3 (1)	1	GCK			AGER,D-glucose,NOS1,PEPCK,SLC2A4
ACHE	enzyme		1			1.414	0.000439	0.0022	ACHE	acetylcholine,ATP	2 (1)	1	D-glucose,hypoxanthine,pralidoxime,tetracaine	acephate,AGER,chlorpyrifos,curcumin,diazinon,dimethoate,donepezil,fluoride,galanthamine,isoflurophate,L-carnitine,neostigmine,pentachlorophenol,permethrin,quinalphos,quinidine,rivastigmine,thiamine		CHAT
GLS	enzyme		1		biased	0	0.000439	0.0161	GLS	2-oxoglutaric acid,succinic acid	2 (1)	1	ethylenediaminetetraacetic acid,GCG,MYC,PCGEM1	D-glucose,metformin,telaglenastat
UMOD	other		1			-1.414	0.000439	0.0026	UMOD	creatinine,uric acid	2 (1)	1					creatinine,Fxyd2,K+,magnesium
GATA4	transcription regulator		1			1.342	0.000451	0.0065	GATA4	3-methylbutyrylcarnitine,ATP,D-glucose,L-methionine,L-proline	5 (1)	1		sirolimus,streptozocin		BCL2,betaine,HK1,L-methionine,leucine,NAD+,PDHA1	MPG
benzphetamine	chemical drug		2			0.577	0.000503	0.0068	ADRA2A,benzphetamine,MAOA	ATP,D-glucose,tryptamine	3 (3)	2					MAOA
GLP1R	G-protein coupled receptor		1			0	0.000518	0.0026	GLP1R	creatinine,D-glucose	2 (1)	1	exenatide,GCG,metformin	avexitide		creatinine
KU-55933	chemical drug		1			0	0.000518	0.0057	KU-55933	ATP,succinic acid	2 (1)	1					ADH5,G6PD
N-propyl bromide	chemical reagent		1			0	0.000518	0.0018	N-propyl bromide	acetylcholine,taurine	2 (1)	1				glutamine	taurine
APOA1	transporter		1			-0.577	0.000581	0.0079	APOA1	ATP,creatinine,D-glucose	3 (1)	1	CBS/CBSL,HTT	MAT1A,vitamin E		CHKA,glutathione peroxidase,SOD2	ACACB,ATP5F1B,creatinine,D-glucose,HMGCR,OPA1,SLC2A1
BIK	other		2	Activated		2	0.00059	0.0109	BCL2,BIK,CYCS	ATP,creatinine,D-glucose,phosphocreatine	4 (3)	2					BCL2
ABHD5	enzyme		1			1.414	0.000603	0.0039	ABHD5	AMP,D-glucose	2 (1)	1	ELOVL5			D-glucose,PDK4
L-cysteine	chemical - endogenous mammalian	0	1			1.414	0.000603	0.0014	L-cysteine	D-glucose,taurine	2 (1)	1	CBS/CBSL,GGT1	afatinib,GNMT,GSKJ4,R419,sirolimus		arginase,CDO1,D-glucose,SLC2A4,taurine	glutathione peroxidase,reactive oxygen species
L-lactic acid	chemical - endogenous mammalian	-0.557	1			1.414	0.000603	0.0115	L-lactic acid	ATP,D-glucose	2 (1)	1	PKM	shikonin		D-glucose,PCK1
atipamezole	chemical drug		2			-1.414	0.000603	0.0091	ADRA2A,atipamezole	acetylcholine,D-glucose	2 (2)	2					K+
piracetam	chemical drug		2			0	0.000603	0.0206	MPO,piracetam	ATP,D-glucose	2 (2)	2
navitoclax	chemical drug		2			1	0.000653	0.0101	BCL2,BCL2L2,navitoclax	ATP,creatinine,D-glucose,phosphocreatine	4 (3)	2					BCL2,BCL2L2
AZD0466	chemical drug		2			1	0.000774	0.0136	AZD0466,BCL2,BCL2L1	ATP,creatinine,D-glucose,phosphocreatine	4 (3)	2					BCL2
2-ethylestrone-3-O-sulfamate	chemical reagent		2			1	0.000793	0.0136	2-ethylestrone-3-O-sulfamate,BCL2,BCL2L1	ATP,creatinine,D-glucose,phosphocreatine	4 (3)	2					BCL2
AGER	transmembrane receptor		1			0.577	0.000795	0.0107	AGER	ATP,creatinine,D-glucose	3 (1)	1	D-fructose,streptozocin	exenatide,GCG,metformin,OPA1,pravastatin		BCL2,creatinine,reactive oxygen species	ACHE,glutathione peroxidase
ENTPD1	enzyme		1			-1.414	0.000897	0.023	ENTPD1	ATP,creatinine	2 (1)	1		antimycin A,sirolimus		apyrase	creatinine,K+
PLA2G2E	enzyme		1			-1.414	0.000897	0.0066	PLA2G2E	arachidonic acid,linoleic acid	2 (1)	1
lesinurad	chemical drug		2			1.414	0.000897	0.0005	lesinurad,SLC22A12,SLC22A6	uracil,uric acid	2 (3)	2					SLC22A12,SLC22A6
phenformin	chemical drug		1			-1.414	0.000897	0.0076	phenformin	ATP,glyceraldehyde-3-phosphate	2 (1)	1				SLC2A1	ACACB
APOD	transporter		2			0.577	0.0009	0.0109	APOD,LCAT,LPL	arachidonic acid,ATP,D-glucose	3 (3)	3					PLA2
CBS/CBSL	enzyme		2			-0.577	0.000975	0.0167	CBS/CBSL,cytochrome-c oxidase,LCAT	ATP,D-glucose,S-adenosylhomocysteine	3 (3)	3	BHMT,GCG,streptozocin	D-glucose		APOA1,L-cysteine	CDO1
NADH	chemical - endogenous mammalian	4.704	2			-1	0.000996	0.0129	ADH5,HSD17B12,NADH,PDK4,XDH	arachidonic acid,D-glucose,S-adenosylmethionine,uric acid	4 (5)	4	cyclosporin,D-glucose,ethidium,FH,GCK,ifosfamide,melatonin,PANK1,SLC25A13,SLC27A1	carbonyl cyanide p-(trifluoromethoxy)phenylhydrazone,CPT1B,erlotinib,methylnitronitrosoguanidine,OSU-CG12,pyruvic acid,ruthenium red,TWNK,UCP2,vitamin K3		ADH5,HSD17B12,PDK4,reactive oxygen species
ethylenediaminetetraacetic acid	chemical drug		1			-1.414	0.00101	0.005	ethylenediaminetetraacetic acid	creatinine,hypoxanthine	2 (1)	1				GLS,hypoxanthine	ACE,creatinine
temsirolimus	chemical drug		2			1.134	0.00101	0.0193	Akt,Gsk3,MAF1,MTOR,temsirolimus	2-oxoglutaric acid,acetylcholine,ATP,choline,D-glucose,phosphorylcholine,spermidine	7 (5)	4					MAF1,MYC,SLC2A1
sodium thiosulfate	chemical drug		2			-0.577	0.00101	0.0153	CASP1,sodium thiosulfate,XDH	ATP,creatinine,uric acid	3 (3)	2
N-methyl-D-aspartate	chemical drug		1			-1.732	0.00105	0.0135	N-methyl-D-aspartate	acetylcholine,ATP,D-glucose	3 (1)	1				C3,EDN2,MYC,reactive oxygen species	BCL2,D-glucose,HTT
streptozocin	chemical drug		1			1.342	0.00108	0.0196	streptozocin	3-methylbutyrylcarnitine,ATP,creatinine,D-glucose,sorbitol	5 (1)	1				AGER,BHMT,CBS/CBSL,CPT1B,creatinine,D-glucose,D-serine,FABP3,G6PC1,Gk,NOS1,PCK1,PDK4,reactive oxygen species,SPP1	creatine kinase,GATA4,GCK,glucose-6-phosphate,glutathione peroxidase,glycogen,GPD2,HSD11B2,MAP1LC3B,MTR,OPA1,PEPCK,SLC25A5,SLC2A1,SLC2A4,SLC5A2,SLC6A12,SOD2,UCP1,UCP3
Schiff base zinc (II) derivative complex	chemical reagent		2			-1	0.00111	0.0142	CAT,nitric oxide,Schiff base zinc (II) derivative complex	ATP,D-glucose,glutathione disulfide,hypoxanthine	4 (3)	2
HSD11B2	enzyme		1			1.414	0.00112	0.0074	HSD11B2	creatinine,D-glucose	2 (1)	1	MYC	streptozocin		creatinine,D-glucose,K+	SCNN1A
SLC18A3	transporter		1			1.414	0.00112	0.0037	SLC18A3	acetylcholine,taurine	2 (1)	1				taurine	CHAT,reactive oxygen species
RSVA314	chemical reagent		2			-0.447	0.00118	0.0148	MTOR,PRKAA,RSVA314	2-oxoglutaric acid,ATP,choline,D-glucose,phosphorylcholine	5 (3)	2
RSVA405	chemical reagent		2			-0.447	0.00118	0.0148	MTOR,PRKAA,RSVA405	2-oxoglutaric acid,ATP,choline,D-glucose,phosphorylcholine	5 (3)	2
vitamin E	chemical drug		1			-0.577	0.00118	0.024	vitamin E	creatinine,D-glucose,glutathione disulfide	3 (1)	1	betaine	nafenopin		BCL2,creatine kinase,D-glucose,glutathione peroxidase,PLA2G4A,SOD2	APOA1,creatinine,NOS1,reactive oxygen species,SPP1,UCP2
C3	peptidase		1			1.732	0.00122	0.0249	C3	ATP,creatinine,D-glucose	3 (1)	1	CFB,inosine,N-methyl-D-aspartate,PLA2	Congo Red		creatinine,reactive oxygen species	UCP2,UCP3
SLC13A5	transporter		2			0.447	0.00125	0.0152	MTOR,PRKAA,SLC13A5	2-oxoglutaric acid,ATP,choline,D-glucose,phosphorylcholine	5 (3)	3				CCNB1,D-glucose
KCNMB4	ion channel		3			0	0.00125	0.0054	ENaC,KCNMB4,SCNN1A	ATP,cholesterol sulfate	2 (3)	2
TWNK	enzyme		2			0.577	0.00131	0.0184	PRKAA,TWNK	ATP,D-glucose,NADH	3 (2)	2				reactive oxygen species	NADH
OPA1	enzyme		1			1.414	0.00138	0.0092	OPA1	ATP,D-glucose	2 (1)	1		APOA1,streptozocin		D-glucose	AGER
SGMS	group		2			1.414	0.00138	0.0126	SGMS,SGMS1,SGMS2	ATP,D-glucose	2 (3)	2		D609
glyburide	chemical drug		1			-1.414	0.00138	0.0275	glyburide	creatinine,D-glucose	2 (1)	1				K+,SLC2A1	ABCC9,CPT1A,CPT1B,creatinine,D-glucose
ifosfamide	chemical drug		2			0	0.00138	0.0075	ifosfamide,Mitochondrial complex 1,Thioredoxin reductase	ATP,NADH	2 (3)	3				NADH	NAD+
SPP1	cytokine		1			0	0.00145	0.0328	SPP1	creatinine,D-glucose,sn-glycero-3-phosphocholine,uric acid	4 (1)	1	4-aminophenol,enalapril,gentamicin C,HTT,melatonin,streptozocin	choline,GAPDH,GHR,L-methionine,MST1,vitamin E		ABCG2,BCL2,glutamine,NDUFS4	creatinine,HMGCR,MYC
AHCYL1	enzyme		2			-0.577	0.00145	0.0097	AHCYL1,CFTR,ITPR	arachidonic acid,D-glucose,linoleic acid	3 (3)	2					ITPR
cNOS	group		2			-0.577	0.0015	0.0231	cNOS,NOS1,NOS3	ATP,creatinine,L-arginine	3 (3)	2
CYB5R4	enzyme		1		biased	-1.414	0.00151	0.0106	CYB5R4	D-glucose,glutathione disulfide	2 (1)	1					D-glucose
glycerol	chemical - endogenous mammalian		1			1.414	0.00151	0.0132	glycerol	creatinine,D-glucose	2 (1)	1	AQP7	CPT1C,Gk,GPD2,pravastatin,SLC25A13		creatine kinase,creatinine,G6PC1,ITPR,Uox
NAD+	chemical - endogenous mammalian	0.086	2			1.508	0.00161	0.0239	ADH5,GSK3B,MTOR,NAD+,PARP1,RPTOR,SIRT3,SIRT6,STK11	2-oxoglutaric acid,ATP,creatinine,D-glucose,L-glutamine,L-lactic acid,L-methionine,NADH,phosphorylcholine,phosphorylethanolamine,S-adenosylmethionine	11 (9)	9	ACE,AICAR,creatine,GATA4,Nmnat3,NPM1-ALK,SIX1,SLC25A13	adenine,anhydrovitamin A,antimycin A,cyclosporin,GSKJ4,ifosfamide,MAF1,NOS1		ADH5,SIRT4	reactive oxygen species
2,2'-azobis(2-amidinopropane) dihydrochloride	chemical toxicant		2			1.414	0.00165	0.0196	2,2'-azobis(2-amidinopropane) dihydrochloride,DGAT1	D-glucose,glutathione disulfide	2 (2)	2				reactive oxygen species
D609	chemical reagent		1			-1.414	0.00165	0.0136	D609	glutathione disulfide,phosphorylcholine	2 (1)	1					reactive oxygen species,SGMS
MAT1A	enzyme		1			0	0.00165	0.0069	MAT1A	L-methionine,S-adenosylmethionine	2 (1)	1	betaine	reactive oxygen species			APOA1,GAMT
gentamicin C	chemical drug		2			1	0.00172	0.0354	CAT,gentamicin C	arachidonic acid,ATP,creatinine,glutathione disulfide	4 (2)	2				creatine,creatinine,MYC,SLC34A2,SPP1
GJB6	transporter		3			0	0.0018	0.0076	ENaC,GJB6,SCNN1A	ATP,cholesterol sulfate	2 (3)	2				BHMT
NR2C2	ligand-dependent nuclear receptor		1			1.414	0.0018	0.0176	NR2C2	ATP,D-glucose	2 (1)	1				D-glucose,NDUFAF1,SLC27A1
SERPIND1	other		2			-0.378	0.00193	0.0481	F2,NOS3,PRKAA,PRKAA2,SERPIND1,STK11	2-oxoglutaric acid,arachidonic acid,choline,creatinine,D-glucose,L-methionine,phosphorylethanolamine	7 (6)	5
GAL	other		1			0	0.00195	0.0077	GAL	acetylcholine,D-glucose	2 (1)	1	chlorpyrifos			BCL2,GCG	D-glucose
SLC27A1	transporter		2			1.414	0.00195	0.0222	DGAT1,SLC27A1	D-glucose,NADH	2 (2)	2	NR2C2,sirolimus			NADH
antimycin A	chemical - endogenous non-mammalian		1			-1.414	0.00195	0.008	antimycin A	ATP,phosphocreatine	2 (1)	1				reactive oxygen species	CCNB1,CPT1B,ENTPD1,K+,NAD+,SOD2
antroalbol H	chemical - endogenous non-mammalian		2			0.447	0.00206	0.0384	antroalbol H,PRKAA,STK11	ATP,choline,D-glucose,L-methionine,phosphorylethanolamine	5 (3)	2
PCK1	kinase		1			0	0.00211	0.017	PCK1	ATP,D-glucose	2 (1)	1	CPT1B,GCG,ITPR3,L-lactic acid,oleic acid,streptozocin,UCP1	3-(methylthio)propionic acid,ELOVL5,Fudan-Yueyang-Ganoderma lucidum,IDH1,L-methionine,metformin,MST1		G6PC1,glycogen,PEPCK,pyruvic acid
PDK4	kinase		1			0	0.00211	0.0159	PDK4	ATP,D-glucose	2 (1)	1	ABHD5,CPT1C,ELOVL5,NADH,oleic acid,PCGEM1,PFKFB2,streptozocin	AICAR		CPT1B,D-glucose,glycogen	PDHA1
TWNK	enzyme		1			0	0.00211	0.0161	TWNK	ATP,NADH	2 (1)	1				reactive oxygen species	NADH
VDAC3	ion channel		3			-1.414	0.00211	0.0048	Cytochrome bc1,ENaC,SCNN1A,UQCRFS1,VDAC3	cholesterol sulfate,succinic acid	2 (5)	2					reactive oxygen species
shikonin	chemical drug		1			0	0.00211	0.0205	shikonin	D-glucose,L-lactic acid	2 (1)	1					D-glucose,L-lactic acid,PKM,SLC2A1
PTGIS	enzyme		1			0	0.00228	0.0298	PTGIS	ATP,creatinine	2 (1)	1	D-glucose	curcumin			creatinine,NOS1
MAD2L1	other		2	Activated		2	0.00238	0.0302	BCL2,CDK1,MAD2L1	ATP,creatinine,D-glucose,phosphocreatine	4 (3)	2	MYC				BCL2
MST1	growth factor		1			0	0.00245	0.0137	MST1	creatinine,D-glucose	2 (1)	1				arginase,creatinine	D-glucose,G6PC1,PCK1,SPP1
SLC2A4	transporter		1			0	0.00245	0.0108	SLC2A4	ATP,D-glucose	2 (1)	1	CPT1B,curcumin,D-fructose,diazinon,Fudan-Yueyang-Ganoderma lucidum,GCG,IDH1,L-cysteine,metformin	ACACB,CFB,melatonin,oleic acid,sirolimus,streptozocin			G6PC1,GCK,PEPCK,SLC2A1
dyphylline	chemical drug		2			1	0.00246	0.0271	ADORA1,ADORA3,dyphylline,Pde,PDE3B	arachidonic acid,ATP,creatinine,D-glucose	4 (5)	4					PDE8A
1-14:0 lysophosphatidylcholine	chemical - endogenous mammalian		1		biased	-1	0.00262	0.0429	1-14:0 lysophosphatidylcholine	D-glucose	1 (1)	1					D-glucose
3-acetylpyridine	chemical toxicant		1		biased	-1	0.00262	0.0454	3-acetylpyridine	ATP	1 (1)	1
5-carboxamidotryptamine	chemical reagent		1		biased	1	0.00262	0.0429	5-carboxamidotryptamine	D-glucose	1 (1)	1				D-glucose
ACOT2	enzyme		1		biased	-1	0.00262	0.0015	ACOT2	arachidonic acid	1 (1)	1	UCP1
ADO	enzyme		1		biased	1	0.00262	0.0033	ADO	hypotaurine	1 (1)	1
AMPD1	enzyme		1		biased	-1	0.00262	0.0056	AMPD1	AMP	1 (1)	1	PFKFB4
AMPD2	enzyme		1		biased	-1	0.00262	0.0056	AMPD2	AMP	1 (1)	1
AMPD3	enzyme		1		biased	-1	0.00262	0.0454	AMPD3	ATP	1 (1)	1
APOBEC3A	enzyme		1		biased	-1	0.00262	0.0051	APOBEC3A	uracil	1 (1)	1
APOBEC3B	enzyme		1		biased	-1	0.00262	0.0051	APOBEC3B	uracil	1 (1)	1
ARHGAP15	other		1		biased	1	0.00262	0.0034	ARHGAP15	creatinine	1 (1)	1				creatinine
ATP5F1B	transporter		1		biased	1	0.00262	0.0454	ATP5F1B	ATP	1 (1)	1	ACE,carbonyl cyanide p-(trifluoromethoxy)phenylhydrazone,D-glucose	APOA1,CA9,CPT1B,MMP11
ATP5MF-PTCD1	other		1		biased	1	0.00262	0.0454	ATP5MF-PTCD1	ATP	1 (1)	1
BCKDHB	enzyme		1		biased	1	0.00262	0.0454	BCKDHB	ATP	1 (1)	1	magnesium,MYC,UCP1
BCL2L2	other		1		biased	1	0.00262	0.0454	BCL2L2	ATP	1 (1)	1		navitoclax,pelcitoclax
CACNA1E	ion channel		1		biased	-1	0.00262	0.0429	CACNA1E	D-glucose	1 (1)	1					D-glucose
CDK5RAP1	enzyme		1		biased	1	0.00262	0.0429	CDK5RAP1	D-glucose	1 (1)	1				D-glucose
CPSI-1306	chemical reagent		1		biased	-1	0.00262	0.0429	CPSI-1306	D-glucose	1 (1)	1					D-glucose
Cyct	other		1		biased	1	0.00262	0.0454	Cyct	ATP	1 (1)	1
DNPEP	peptidase		1		biased	-1	0.00262	0.0034	DNPEP	creatinine	1 (1)	1					creatinine
DPYSL4	enzyme		1		biased	1	0.00262	0.0454	DPYSL4	ATP	1 (1)	1
EPZ020411	chemical reagent		1		biased	-1	0.00262	0.0454	EPZ020411	ATP	1 (1)	1
FXN	kinase		1		biased	1	0.00262	0.0454	FXN	ATP	1 (1)	1		GSKJ4			reactive oxygen species
Fxyd2	other		1		biased	1	0.00262	0.0429	Fxyd2	D-glucose	1 (1)	1		UMOD		D-glucose
GAMT	enzyme		1		biased	1	0.00262	0.0034	GAMT	creatinine	1 (1)	1		MAT1A		creatinine
GAPDHS	enzyme		1		biased	1	0.00262	0.0454	GAPDHS	ATP	1 (1)	1
HEPES	chemical reagent		1		biased	1	0.00262	0.0454	HEPES	ATP	1 (1)	1
HTS13286	chemical reagent		1		biased	-1	0.00262	0.0429	HTS13286	D-glucose	1 (1)	1					D-glucose
ICA1	other		1		biased	-1	0.00262	0.0429	ICA1	D-glucose	1 (1)	1					D-glucose
IDH3A	enzyme		1		biased	1	0.00262	0.0051	IDH3A	2-oxoglutaric acid	1 (1)	1
IGF-1R inhibitor	chemical drug		1		biased	1	0.00262	0.0429	IGF-1R inhibitor	D-glucose	1 (1)	1				D-glucose
Ins-PBA-A	chemical reagent		1		biased	-1	0.00262	0.0429	Ins-PBA-A	D-glucose	1 (1)	1					D-glucose
Ins-PBA-F	chemical reagent		1		biased	-1	0.00262	0.0429	Ins-PBA-F	D-glucose	1 (1)	1					D-glucose
Ins-PBA-N	chemical reagent		1		biased	-1	0.00262	0.0429	Ins-PBA-N	D-glucose	1 (1)	1					D-glucose
Ins-PBA-S	chemical reagent		1		biased	-1	0.00262	0.0429	Ins-PBA-S	D-glucose	1 (1)	1					D-glucose
KBTBD2	other		1		biased	-1	0.00262	0.0429	KBTBD2	D-glucose	1 (1)	1					D-glucose
KCNMB4	ion channel		1		biased	1	0.00262	0.0454	KCNMB4	ATP	1 (1)	1
L-arabinose	chemical - endogenous mammalian		1		biased	-1	0.00262	0.0429	L-arabinose	D-glucose	1 (1)	1					D-glucose
MAGEL2	enzyme		1		biased	1	0.00262	0.0429	MAGEL2	D-glucose	1 (1)	1				D-glucose
MDH2	enzyme		1		biased	-1	0.00262	0.0047	MDH2	succinic acid	1 (1)	1
MPI	enzyme		1		biased	1	0.00262	0.0454	MPI	ATP	1 (1)	1
MPIG6B	other		1		biased	1	0.00262	0.0454	MPIG6B	ATP	1 (1)	1
NDUFAF1	other		1		biased	1	0.00262	0.0454	NDUFAF1	ATP	1 (1)	1	NR2C2			reactive oxygen species
NDUFS4	enzyme		1		biased	1	0.00262	0.0454	NDUFS4	ATP	1 (1)	1	betaine,MYC,NUAK1,SPP1	CPT1B
NP627	chemical reagent		1		biased	1	0.00262	0.0454	NP627	ATP	1 (1)	1
OIT3	other		1		biased	1	0.00262	0.0052	OIT3	uric acid	1 (1)	1
PAX5-ETV6	fusion gene/product		1		biased	-1	0.00262	0.0454	PAX5-ETV6	ATP	1 (1)	1
PHPT1	phosphatase		1		biased	1	0.00262	0.0429	PHPT1	D-glucose	1 (1)	1				D-glucose
RNF213	enzyme		1		biased	1	0.00262	0.0429	RNF213	D-glucose	1 (1)	1				D-glucose
RPH3AL	other		1		biased	-1	0.00262	0.0429	RPH3AL	D-glucose	1 (1)	1					D-glucose
S0859	chemical reagent		1		biased	-1	0.00262	0.0454	S0859	ATP	1 (1)	1
SA 4503	chemical drug		1		biased	-1	0.00262	0.0056	SA 4503	acetylcholine	1 (1)	1					reactive oxygen species
SLC22A12	transporter		1		biased	-1	0.00262	0.0052	SLC22A12	uric acid	1 (1)	1		lesinurad,probenecid
SLC22A8	transporter		1		biased	1	0.00262	0.0052	SLC22A8	uric acid	1 (1)	1		cimetidine,probenecid
SLC25A47	other		1		biased	-1	0.00262	0.0454	SLC25A47	ATP	1 (1)	1
SLC30A8	transporter		1		biased	-1	0.00262	0.0429	SLC30A8	D-glucose	1 (1)	1					D-glucose
SLC34A2	transporter		1		biased	1	0.00262	0.0034	SLC34A2	creatinine	1 (1)	1	enalapril,gentamicin C			creatinine
SLC5A2	transporter		1		biased	1	0.00262	0.0429	SLC5A2	D-glucose	1 (1)	1		streptozocin		D-glucose
TAS1R2	G-protein coupled receptor		1		biased	1	0.00262	0.0429	TAS1R2	D-glucose	1 (1)	1
TINF2	other		1		biased	-1	0.00262	0.0454	TINF2	ATP	1 (1)	1				reactive oxygen species
TMX1	enzyme		1		biased	1	0.00262	0.0454	TMX1	ATP	1 (1)	1
UGP2	enzyme		1		biased	1	0.00262	0.0043	UGP2	UDP-D-glucose	1 (1)	1
UNC5	group		1		biased	-1	0.00262	0.0015	UNC5	arachidonic acid	1 (1)	1
UTS2B	other		1		biased	1	0.00262	0.0429	UTS2B	D-glucose	1 (1)	1		propylthiouracil		D-glucose
ZSET 1446	chemical drug		1		biased	-1	0.00262	0.0056	ZSET 1446	acetylcholine	1 (1)	1
acemetacin	chemical drug		1		biased	-1	0.00262	0.0454	acemetacin	ATP	1 (1)	1
amine	chemical - other		1		biased	1	0.00262	0.0454	amine	ATP	1 (1)	1
aminoglycoside	chemical drug		1		biased	1	0.00262	0.0034	aminoglycoside	creatinine	1 (1)	1				creatinine
amitivir	chemical drug		1		biased	1	0.00262	0.0052	amitivir	uric acid	1 (1)	1
anserine	chemical - endogenous mammalian	0	1		biased	-1	0.00262	0.0429	anserine	D-glucose	1 (1)	1					D-glucose
benzbromarone	chemical drug		1		biased	-1	0.00262	0.0429	benzbromarone	D-glucose	1 (1)	1					D-glucose
bethanechol	chemical drug		1		biased	-1	0.00262	0.0429	bethanechol	D-glucose	1 (1)	1					D-glucose
bromethalin	chemical toxicant		1		biased	-1	0.00262	0.0454	bromethalin	ATP	1 (1)	1
chebulagic acid	chemical - endogenous non-mammalian		1		biased	-1	0.00262	0.0429	chebulagic acid	D-glucose	1 (1)	1					D-glucose
creatine kinase	group		1		biased	1	0.00262	0.0454	creatine kinase	ATP	1 (1)	1	D-glucose,glycerol,Pcmt1,pravastatin,pyruvic acid,TRH,vitamin E	3-hydroxykynurenine,GHR,melatonin,metformin,NOS1,phenylglyoxal,sirolimus,streptozocin
creatinine	chemical - endogenous mammalian	0.939	1		biased	1	0.00262	0.0049	creatinine	N-acetyl-L-aspartic acid	1 (1)	1	5-hydroxytryptophan,adenine,AGER,aminoglycoside,AQP7,ARHGAP15,BCAT2,C3,CDC27,CFB,cimetidine,creatine,cypermethrin,D-serine,FBLN7,flunixin meglumine,GAMT,GATM,gentamicin C,GLP1R,glycerol,HSD11B2,MEP1B,methoxyflurane,MST1,MYC,N,N'-diphenyl-4-phenylenediamine,nivolumab,oxalic acid,p-aminohippuric acid,pamidronic acid,pravastatin,quinidine,SCTR,SLC14A1,SLC34A2,SLC4A5,ST6GALNAC2,streptozocin,titanium …	ABCC6,Ac-YVAD-CMK,ADCY3,APOA1,apyrase,BCL2,camostat,CD55,CD59,curcumin,daptomycin,DNPEP,enalapril,ENTPD1,epoxyeicosatrienoic acid analog A,epoxyeicosatrienoic acid analog B,ethylenediaminetetraacetic acid,FAH,GCNT2,glipizide,glyburide,glycine,ketanserin,levothyroxine,LGMN,MAGI2,melatonin,metformin,necrostatin-1,NOS1,NPHS2,procainamide,PTGIS,remdesivir,sirolimus,SLC12A1,SLC2A9,SLC47A1,soy isoflavo…
cytochrome C	group		1		biased	-1	0.00262	0.0454	cytochrome C	ATP	1 (1)	1	carbonyl cyanide p-(trifluoromethoxy)phenylhydrazone,fluoride	GCG,melatonin,sirolimus			ITPR
daptomycin	biologic drug		1		biased	-1	0.00262	0.0034	daptomycin	creatinine	1 (1)	1					creatinine
entacapone	chemical drug		1		biased	-1	0.00262	0.0058	entacapone	S-adenosylhomocysteine	1 (1)	1
glycocyamine	chemical - endogenous mammalian	0	1		biased	1	0.00262	0.0051	glycocyamine	phosphocreatine	1 (1)	1		IL37
glycogen	chemical - endogenous mammalian		1		biased	1	0.00262	0.0429	glycogen	D-glucose	1 (1)	1	2-deoxyglucose,ABCG2,ASPSCR1,DGAT2,ELOVL5,FABP3,Fructose 2,6 Bisphosphatase,GCK,GCKR,MYC,oleic acid,PCK1,PDK4	CTH,CTHRC1,G6PC1,levothyroxine,NUAK1,PFKFB1,sirolimus,streptozocin			reactive oxygen species
glycogen synthase kinase-3 inhibitor	chemical drug		1		biased	-1	0.00262	0.0429	glycogen synthase kinase-3 inhibitor	D-glucose	1 (1)	1					D-glucose
gramicidin A	chemical reagent		1		biased	-1	0.00262	0.0454	gramicidin A	ATP	1 (1)	1					ABCG2
hexestrol bis(diethylaminoethyl ether)	chemical toxicant		1		biased	-1	0.00262	0.0454	hexestrol bis(diethylaminoethyl ether)	ATP	1 (1)	1
itaconic acid	chemical - endogenous mammalian	0	1		biased	1	0.00262	0.0047	itaconic acid	succinic acid	1 (1)	1
kathon 886	chemical reagent		1		biased	1	0.00262	0.0053	kathon 886	glutathione disulfide	1 (1)	1
levosulpiride	chemical drug		1		biased	1	0.00262	0.0429	levosulpiride	D-glucose	1 (1)	1				D-glucose
lewisite	chemical toxicant		1		biased	-1	0.00262	0.0454	lewisite	ATP	1 (1)	1
methazolamide	chemical drug		1		biased	-1	0.00262	0.0429	methazolamide	D-glucose	1 (1)	1					CA5A,CA5B,CA9,D-glucose
mir-802	microRNA		1		biased	1	0.00262	0.0429	mir-802	D-glucose	1 (1)	1				D-glucose
nateglinide	chemical drug		1		biased	-1	0.00262	0.0429	nateglinide	D-glucose	1 (1)	1					ABCC9,D-glucose
nucleotide	chemical - endogenous mammalian		1		biased	1	0.00262	0.0454	nucleotide	ATP	1 (1)	1				HMGCR	GLUD1
p-aminohippuric acid	chemical drug		1		biased	1	0.00262	0.0034	p-aminohippuric acid	creatinine	1 (1)	1				creatinine
piribedil	chemical drug		1		biased	-1	0.00262	0.0056	piribedil	acetylcholine	1 (1)	1
pubchem compound 57916440	chemical reagent		1		biased	-1	0.00262	0.0429	pubchem compound 57916440	D-glucose	1 (1)	1					D-glucose
thiocholesterol	chemical reagent		1		biased	-1	0.00262	0.0429	thiocholesterol	D-glucose	1 (1)	1					D-glucose
usnic acid	chemical - endogenous non-mammalian		1		biased	-1	0.00262	0.0454	usnic acid	ATP	1 (1)	1
valinomycin	chemical reagent		1		biased	-1	0.00262	0.0454	valinomycin	ATP	1 (1)	1					reactive oxygen species
L-carnitine	chemical - endogenous mammalian	0.117	1			0	0.00262	0.0217	L-carnitine	arachidonic acid,ATP	2 (1)	1	SIX1	NCGC00378430		G6PD,glutathione peroxidase	ACHE,NPHS2,reactive oxygen species
magnesium	chemical - endogenous mammalian		1			1.414	0.00281	0.0187	magnesium	ATP,D-glucose	2 (1)	1	ticrynafen	cimetidine,SLC2A9,UMOD		BCKDHB,D-glucose,TOP1MT
soy isoflavones	chemical drug		1		biased	-1.414	0.00281	0.0273	soy isoflavones	creatinine,D-glucose	2 (1)	1					CDC27,creatinine,D-glucose
metformin	chemical drug		1	Inhibited		-2	0.00285	0.03	metformin	ATP,creatinine,D-glucose,succinic acid	4 (1)	1				ALDOA,GCG,GLP1R,SLC2A1,SLC2A4,SOD2,TBC1D4	AGER,BCL2,creatine kinase,creatinine,D-glucose,G6PC1,GLS,GRB14,HK1,MYC,PCK1,PEPCK,PKM,reactive oxygen species,UCP2
BCL2	transporter		1			-1.732	0.00296	0.0373	BCL2	creatinine,D-glucose,phosphocreatine	3 (1)	1	5-hydroxytryptophan,AGER,CD59,GAL,galanthamine,GATA4,GCG,MAOA,MICU1,NOS1,phloroglucinol,sirolimus,SOD2,SPP1,talipexole,UCP2,vitamin E	2-deoxyglucose,2-ethylestrone-3-O-sulfamate,AZD0466,BIK,curcumin,ethidium,HINT1,MAD2L1,metformin,mir-153,MYC,N-methyl-D-aspartate,navitoclax,necrostatin-1,pelcitoclax,pyruvic acid,vitamin K3			creatinine
aminophylline	chemical drug		2			1.414	0.00299	0.0365	ADORA1,aminophylline,Pde	arachidonic acid,ATP	2 (3)	2
diazoxide	chemical drug		1			-1.414	0.00299	0.0451	diazoxide	ATP,D-glucose	2 (1)	1				ABCC9	D-glucose,MYC,UCP2
erlotinib	chemical drug		1			-0.577	0.00303	0.0283	erlotinib	D-ribose-5-phosphate,glyceraldehyde-3-phosphate,NADH	3 (1)	1					ABCG2,glucose-6-phosphate,NADH,pyruvic acid
PDE8A	enzyme		2		biased	0.577	0.00311	0.013	PDE8A,SCAP,SREBF2	ATP,D-glucose,phosphorylcholine	3 (3)	2		dyphylline			HMGCR
inosine	chemical - endogenous mammalian	-0.101	2			0	0.00313	0.0375	inosine,NR4A2,PARP1	ATP,creatinine,D-glucose,uric acid	4 (3)	3	2-deoxyglucose,NPM1-ALK,NT5C2,SIX1,tetrahydro-2-furancarboxylic acid	afatinib,CPT1B,IL37,NCGC00378430,sirolimus		C3,CFB
curcumin	chemical drug		1	Inhibited		-2.236	0.00316	0.0489	curcumin	ATP,creatinine,D-glucose,sn-glycero-3-phosphocholine,taurine	5 (1)	1				CDC27,glutathione peroxidase,reactive oxygen species,SLC2A4	ABCG2,ACE,ACHE,arginase,BCL2,CCNB1,creatine,creatinine,D-glucose,MYC,PTGIS,taurine
ALDOA	enzyme		2			1.414	0.00319	0.0098	ALDOA,PLD2	arachidonic acid,ATP	2 (2)	2	D-glucose,metformin,MYC,PCGEM1,PKM
ammonium chloride	chemical drug		1			-1.414	0.00319	0.0076	ammonium chloride	ATP,phosphocreatine	2 (1)	1					creatine
darifenacin	chemical drug		2			-1.414	0.00319	0.0459	CHRM3,darifenacin	ATP,D-glucose	2 (2)	2
AICAR	chemical - endogenous mammalian		1			-1.732	0.00319	0.0406	AICAR	ATP,D-glucose,UMP	3 (1)	1				CPT1B,NAD+,PRDX1,SOD2,UCP3	ACACB,CCNB1,CHKA,G6PC1,NOS1,PDK4,PEPCK,TBC1D4
RGCC	other		2			0.577	0.00319	0.0239	CDK1,RGCC,SCD	ATP,D-glucose,linoleic acid	3 (3)	2	CCNB1
STX1A	transporter		2			0.577	0.00319	0.0297	CFTR,STX1A	arachidonic acid,D-glucose,linoleic acid	3 (2)	2	SYTL4
3,4-dihydroxyphenylacetaldehyde	chemical - endogenous mammalian		2			-1.414	0.00339	0.0081	3,4-dihydroxyphenylacetaldehyde,ALDH1A1,LGMN	creatinine,D-glucose	2 (3)	2				LGMN
DGAT2	enzyme		1		biased	0	0.00339	0.0064	DGAT2	D-glucose,linoleic acid	2 (1)	1	oleic acid			D-glucose,glycogen	UCP2
reactive oxygen species	chemical toxicant		1		biased	-0.577	0.00344	0.0352	reactive oxygen species	ATP,D-glucose,S-adenosylmethionine	3 (1)	1	2,2'-azobis(2-amidinopropane) dihydrochloride,ACE,AGER,anhydrovitamin A,antimycin A,AQP7,arginase,C3,CFB,curcumin,DECR1,dimethoate,HTT,L-methionine,MAOA,N-methyl-D-aspartate,NADH,NDUFAF1,NPM1-ALK,oleic acid,oxalic acid,PLA2G4A,SLC2A1,streptozocin,telaglenastat,tetracaine,TINF2,TWNK,UQCRFS1	2-deoxyglucose,BPNT2,carbonyl cyanide p-(trifluoromethoxy)phenylhydrazone,CTH,D609,exenatide,FXN,G6PD,GGT1,GLS2,glycogen,IP6K2,ketanserin,L-carnitine,L-cysteine,leucine,melatonin,metformin,NAD+,necrostatin-1,phloroglucinol,pravastatin,PRDX1,pyruvic acid,SA 4503,sirolimus,SLC18A3,talipexole,taurine,trimetazidine,UCP1,valinomycin,VDAC3,vitamin E		G6PC1,PEPCK	GAPDH,MAT1A,PKM
AVEN	other		2			0.577	0.00352	0.0386	ATM,AVEN,BCL2L1	ATP,NADH,phosphocreatine	3 (3)	2
GW 273629	chemical drug		2			0	0.00354	0.0468	GW 273629,NOS1,NOS2,NOS3	ATP,creatinine,D-glucose,L-arginine	4 (4)	3					NOS1
L-thiocitrulline	chemical reagent		2			0	0.00354	0.0468	L-thiocitrulline,NOS1,NOS2,NOS3	ATP,creatinine,D-glucose,L-arginine	4 (4)	3					NOS1
sapropterin	chemical drug		2			0	0.00354	0.0468	NOS1,NOS2,NOS3,sapropterin	ATP,creatinine,D-glucose,L-arginine	4 (4)	3				NOS1
ACACB	enzyme		1			1.414	0.00359	0.0151	ACACB	2-oxoglutaric acid,D-glucose	2 (1)	1	MMP11,sirolimus	AICAR,APOA1,CPT1B,phenformin		D-glucose	HMGCR,IDH1,SLC2A4
GCK	kinase		1			0	0.00359	0.0187	GCK	D-glucose,NADH	2 (1)	1	Fudan-Yueyang-Ganoderma lucidum,MYC,PFKFB1,PFKFB2,TFE3	CPT1B,GCKR,SLC2A4,streptozocin		2-deoxyglucose,D-fructose,G6PC1,glucose-6-phosphate,glycogen,NADH	CA5A,CPT1A,FH
HINT1	enzyme		1			1.414	0.00359	0.0111	HINT1	arachidonic acid,linoleic acid	2 (1)	1					BCL2,ELOVL5
IDH1	enzyme		1			0	0.00359	0.023	IDH1	2-oxoglutaric acid,D-glucose	2 (1)	1	PCGEM1,sirolimus	ACACB,G6PD		D-glucose,GLS2,GLUD1,SLC2A4	G6PC1,PCK1
exenatide	biologic drug		1			0	0.00359	0.0331	exenatide	ATP,D-glucose	2 (1)	1				GLP1R	AGER,D-glucose,GCG,PEPCK,reactive oxygen species
methylnitronitrosoguanidine	chemical toxicant		1		biased	-1.414	0.00359	0.0291	methylnitronitrosoguanidine	ATP,NADH	2 (1)	1		MGMT			NADH
SF 1126	biologic drug		2			-0.816	0.00366	0.0446	MDM2,MTOR,PI3K (complex),PIK3CA,SF 1126	2-oxoglutaric acid,ATP,choline,creatinine,D-glucose,phosphorylcholine	6 (5)	4					PIK3CB
S-methylthiocitrulline	chemical drug		2			0	0.00375	0.049	NOS1,NOS2,NOS3,S-methylthiocitrulline	ATP,creatinine,D-glucose,L-arginine	4 (4)	3					NOS1
vitamin K3	chemical drug		1			-1.414	0.0038	0.0238	vitamin K3	ATP,NADH	2 (1)	1				MAP1LC3B,MYC	ABCC6,BCL2,glutathione peroxidase,NADH
MMP11	peptidase		1			-1.414	0.00402	0.0083	MMP11	choline,ethanolamine	2 (1)	1		propylthiouracil		ACACB,choline,creatine,glycine,SLC16A1	ATP5F1B
PLA2G4A	enzyme		1		biased	-1.414	0.00402	0.019	PLA2G4A	arachidonic acid,linoleic acid	2 (1)	1	D-glucose,vitamin E	glutamine		reactive oxygen species	MYC
Congo Red	chemical toxicant		2			0	0.0043	0.0448	CHAT,Congo Red,MAPT,MTOR	2-oxoglutaric acid,acetylcholine,ATP,choline,D-glucose,phosphorylcholine	6 (4)	4					C3,CHAT,D-glucose,HTT
(2-(trimethylammonium)ethyl)methanethiosulfonate	chemical reagent		2			0.577	0.00435	0.0271	(2-(trimethylammonium)ethyl)methanethiosulfonate,CFTR,SLC1A2	arachidonic acid,ATP,linoleic acid	3 (3)	2
GAPDH	enzyme		1			0	0.00471	0.0357	GAPDH	ATP,UDP-N-acetylglucosamine	2 (1)	1	D-glucose,K+,MYC,PCGEM1,PKM	HTT,NPM1-ALK,oleic acid,reactive oxygen species			SPP1
MAOA	enzyme		1			0	0.00495	0.0349	MAOA	ATP,tryptamine	2 (1)	1	leucine	benzphetamine,procainamide		ABCG2,BCL2,MYC,reactive oxygen species
uridine triacetate	chemical drug		2			1.414	0.00519	0.0132	MAPT,uridine triacetate	ATP,uridine	2 (2)	2
(+)-SKF10047	chemical reagent		1		biased	-1	0.00523	0.0056	(+)-SKF10047	acetylcholine	1 (1)	1
(±)-bufuralol	chemical reagent		1		biased	-1	0.00523	0.0069	(±)-bufuralol	tryptamine	1 (1)	1
10-shogaol	chemical - endogenous non-mammalian		1		biased	-1	0.00523	0.0067	10-shogaol	arachidonic acid	1 (1)	1
6-methoxy-8-hydroxylaminoquinoline	chemical toxicant		1			1	0.00523	0.0053	6-methoxy-8-hydroxylaminoquinoline	glutathione disulfide	1 (1)	1
6F-GalNAc (Ac3)	chemical reagent		1		biased	-1	0.00523	0.0089	6F-GalNAc (Ac3)	UDP-N-acetylglucosamine	1 (1)	1
AADAT	enzyme		1			1	0.00523	0.0103	AADAT	acetylcholine	1 (1)	1
ABCC9	ion channel		1		biased	1	0.00523	0.0476	ABCC9	D-glucose	1 (1)	1	diazoxide	glyburide,nateglinide		D-glucose
ABHD11	enzyme		1		biased	1	0.00523	0.0429	ABHD11	D-glucose	1 (1)	1	sirolimus			D-glucose
ADCY3	enzyme		1			-1	0.00523	0.0049	ADCY3	creatinine	1 (1)	1					creatinine
ASPSCR1	other		1			-1	0.00523	0.047	ASPSCR1	D-glucose	1 (1)	1				glycogen	D-glucose
Becn2	other		1		biased	-1	0.00523	0.048	Becn2	D-glucose	1 (1)	1					D-glucose
CA5A	enzyme		1			1	0.00523	0.0484	CA5A	D-glucose	1 (1)	1		chlorthalidone,ethoxyzolamide,GCK,mafenide,methazolamide,sulfacetamide,trichloromethiazide		D-glucose
CA5B	enzyme		1			1	0.00523	0.0484	CA5B	D-glucose	1 (1)	1		chlorthalidone,ethoxyzolamide,mafenide,methazolamide,sulfacetamide,trichloromethiazide		D-glucose
CACNA1G	ion channel		1			-1	0.00523	0.0454	CACNA1G	ATP	1 (1)	1
CDC27	other		1			1	0.00523	0.0034	CDC27	creatinine	1 (1)	1	curcumin	soy isoflavones		creatinine
CTHRC1	other		1		biased	-1	0.00523	0.047	CTHRC1	D-glucose	1 (1)	1					D-glucose,glycogen
Cyp2j9	enzyme		1			-1	0.00523	0.0429	Cyp2j9	D-glucose	1 (1)	1					D-glucose
DAGLB	enzyme		1		biased	-1	0.00523	0.0055	DAGLB	arachidonic acid	1 (1)	1
FBLN7	other		1			1	0.00523	0.0071	FBLN7	creatinine	1 (1)	1				creatinine
FGFR3-TACC3	fusion gene/product		1		biased	1	0.00523	0.0454	FGFR3-TACC3	ATP	1 (1)	1
GCNT2	enzyme		1		biased	-1	0.00523	0.0071	GCNT2	creatinine	1 (1)	1					creatinine
GLMP	transcription regulator		1			1	0.00523	0.0429	GLMP	D-glucose	1 (1)	1				D-glucose
GRB14	other		1		biased	1	0.00523	0.0465	GRB14	D-glucose	1 (1)	1		metformin		D-glucose
Gm26504	other		1		biased	1	0.00523	0.0429	Gm26504	D-glucose	1 (1)	1				D-glucose
HK1	kinase		1			-1	0.00523	0.0429	HK1	D-glucose	1 (1)	1	GATA4,GCG,PIK3CB	CPT1B,metformin			D-glucose
HTR1B	G-protein coupled receptor		1			1	0.00523	0.0452	HTR1B	D-glucose	1 (1)	1		clozapine		D-glucose
HXQGTFTSDKSKYLDERAAQDFVQWLLDGGPSSGAPPPS-NH2	chemical reagent		1		biased	-1	0.00523	0.0462	HXQGTFTSDKSKYLDERAAQDFVQWLLDGGPSSGAPPPS-NH2	D-glucose	1 (1)	1					D-glucose
MAP1LC3B	other		1		biased	1	0.00523	0.0454	MAP1LC3B	ATP	1 (1)	1	sirolimus,vitamin K3	streptozocin
MAT2A	enzyme		1			1	0.00523	0.0485	MAT2A	S-adenosylmethionine	1 (1)	1	L-methionine,MYC
MGAT5B	enzyme		1		biased	-1	0.00523	0.0443	MGAT5B	D-glucose	1 (1)	1		HDAC11			D-glucose
MPG	enzyme		1		biased	-1	0.00523	0.0485	MPG	D-glucose	1 (1)	1		GATA4			D-glucose
MTR	enzyme		1		biased	-1	0.00523	0.0101	MTR	L-methionine	1 (1)	1		streptozocin			L-methionine
Nmnat3	enzyme		1		biased	1	0.00523	0.0472	Nmnat3	ATP	1 (1)	1				NAD+
PNPLA6	enzyme		1			1	0.00523	0.006	PNPLA6	sn-glycero-3-phosphocholine	1 (1)	1
RTBDN	other		1		biased	-1	0.00523	0.004	RTBDN	adenine-riboflavin dinucleotide	1 (1)	1
SLC25A5	transporter		1			1	0.00523	0.0489	SLC25A5	ATP	1 (1)	1	MYC	D-glucose,sirolimus,streptozocin
SLC47A1	transporter		1		biased	-1	0.00523	0.0071	SLC47A1	creatinine	1 (1)	1					creatinine
SLC6A6	transporter		1			1	0.00523	0.0081	SLC6A6	taurine	1 (1)	1	CA9,sirolimus			taurine
SLC9B2	transporter		1			-1	0.00523	0.0429	SLC9B2	D-glucose	1 (1)	1	sirolimus				D-glucose
SNRPN	other		1			1	0.00523	0.0483	SNRPN	D-glucose	1 (1)	1		MYC		D-glucose
STX1A	transporter		1			1	0.00523	0.0452	STX1A	D-glucose	1 (1)	1	SYTL4
SYTL4	transporter		1		biased	1	0.00523	0.0483	SYTL4	D-glucose	1 (1)	1				STX1A
T1001	chemical reagent		1		biased	-1	0.00523	0.0103	T1001	AMP	1 (1)	1
TKTL1	enzyme		1		biased	1	0.00523	0.009	TKTL1	glyceraldehyde-3-phosphate	1 (1)	1
TOP1MT	enzyme		1		biased	1	0.00523	0.0454	TOP1MT	ATP	1 (1)	1	magnesium
WDR13	other		1			1	0.00523	0.0429	WDR13	D-glucose	1 (1)	1				D-glucose
acephate	chemical toxicant		1		biased	1	0.00523	0.0467	acephate	D-glucose	1 (1)	1				D-glucose	ACHE
adrenic acid	chemical - endogenous mammalian		1			1	0.00523	0.0015	adrenic acid	arachidonic acid	1 (1)	1	ELOVL5	UCP1
allantoin	chemical - endogenous mammalian	0.678	1			-1	0.00523	0.0473	allantoin	D-glucose	1 (1)	1		propylthiouracil,SLC2A1			D-glucose
alpha-4-pyridyl-1-oxide-n-tert-butylnitrone	chemical reagent		1			-1	0.00523	0.0053	alpha-4-pyridyl-1-oxide-n-tert-butylnitrone	glutathione disulfide	1 (1)	1
anhydrovitamin A	chemical reagent		1		biased	-1	0.00523	0.0472	anhydrovitamin A	ATP	1 (1)	1				reactive oxygen species	NAD+
debrisoquine	chemical drug		1		biased	-1	0.00523	0.0069	debrisoquine	tryptamine	1 (1)	1
diflunisal	chemical drug		1		biased	-1	0.00523	0.0454	diflunisal	ATP	1 (1)	1
donepezil	chemical drug		1		biased	-1	0.00523	0.0056	donepezil	acetylcholine	1 (1)	1				CHAT	ACHE
duvoglustat	chemical drug		1			-1	0.00523	0.0429	duvoglustat	D-glucose	1 (1)	1					D-glucose
fadrozole	chemical drug		1		biased	-1	0.00523	0.0458	fadrozole	D-glucose	1 (1)	1					D-glucose
flunixin meglumine	chemical drug		1		biased	1	0.00523	0.0034	flunixin meglumine	creatinine	1 (1)	1				creatinine
fluoroacetic acid	chemical toxicant		1		biased	-1	0.00523	0.0454	fluoroacetic acid	ATP	1 (1)	1
gatifloxacin	chemical drug		1			-1	0.00523	0.0441	gatifloxacin	D-glucose	1 (1)	1				GCG	D-glucose
luseogliflozin	chemical drug		1			-1	0.00523	0.0459	luseogliflozin	D-glucose	1 (1)	1				G6PC1	D-glucose
metalloproteinase inhibitor	chemical drug		1			1	0.00523	0.0454	metalloproteinase inhibitor	ATP	1 (1)	1
methoxyflurane	chemical drug		1		biased	1	0.00523	0.0071	methoxyflurane	creatinine	1 (1)	1				creatinine
nitazoxanide	chemical drug		1			1	0.00523	0.0454	nitazoxanide	ATP	1 (1)	1
nitroaspirin	chemical drug		1		biased	-1	0.00523	0.0454	nitroaspirin	ATP	1 (1)	1
oligomycin A	chemical - endogenous non-mammalian		1		biased	-1	0.00523	0.0483	oligomycin A	ATP	1 (1)	1
pentachlorophenol	chemical toxicant		1			-1	0.00523	0.0484	pentachlorophenol	ATP	1 (1)	1					ACHE
procainamide	chemical drug		1		biased	-1	0.00523	0.0082	procainamide	creatinine	1 (1)	1					creatinine,MAOA
remdesivir	chemical drug		1		biased	-1	0.00523	0.0071	remdesivir	creatinine	1 (1)	1					creatinine
rivastigmine	chemical drug		1		biased	-1	0.00523	0.0056	rivastigmine	acetylcholine	1 (1)	1					ACHE
triacetin	chemical toxicant		1			1	0.00523	0.0483	triacetin	ATP	1 (1)	1
uridine triacetate	chemical drug		1		biased	1	0.00523	0.0037	uridine triacetate	uridine	1 (1)	1
PRDX1	enzyme		2			0.378	0.00546	0.04	CASP1,CAV1,hydrogen peroxide,MIF,PRDX1	adenine-riboflavin dinucleotide,arachidonic acid,creatinine,D-glucose,ethanolamine,glutathione disulfide,NADH	7 (5)	4	AICAR,methimazole				arginase,reactive oxygen species
ELOVL5	enzyme		1			-1.414	0.0057	0.0186	ELOVL5	arachidonic acid,D-glucose	2 (1)	1		HINT1		ABHD5,adrenic acid,glycogen,PDK4	D-glucose,G6PC1,oleic acid,PCK1
ibotenic acid	chemical toxicant		2			0	0.0057	0.0281	CHAT,GRIN1,ibotenic acid	acetylcholine,D-glucose	2 (3)	2					CHAT
NOS1	enzyme		1			0	0.00596	0.0461	NOS1	creatinine,L-arginine	2 (1)	1	CXCL14,D-fructose,sapropterin,streptozocin	AICAR,D-serine,guanabenz,GW 273629,HTT,L-thiocitrulline,PTGIS,S-methylthiocitrulline,vapreotide,vitamin E		BCL2,citrulline,SLC2A1	creatine kinase,creatinine,NAD+
mir-378	microRNA		2			0	0.00619	0.0441	mir-378,MTOR	2-oxoglutaric acid,choline,D-glucose,phosphorylcholine	4 (2)	2				D-glucose
oleic acid	chemical - endogenous mammalian		1			-0.577	0.00707	0.0345	oleic acid	arachidonic acid,ATP,D-glucose	3 (1)	1	MYC	ELOVL5,UCP1		CPT1B,DGAT2,glycogen,PCK1,PDK4,PEPCK,reactive oxygen species,UCP2,UCP3	GAPDH,HMGCR,SLC2A4
spiperone	chemical drug		2			0.577	0.0072	0.0292	CFTR,PTPN1,spiperone	arachidonic acid,D-glucose,linoleic acid	3 (3)	2
cetirizine	chemical drug		2			1.414	0.00735	0.0356	BDKRB2,cetirizine	creatinine,D-glucose	2 (2)	2				D-glucose
pravastatin	chemical drug		1			0	0.00735	0.0305	pravastatin	creatinine,uric acid	2 (1)	1				creatine kinase,creatinine	AGER,glycerol,HMGCR,reactive oxygen species
TRH	other		1			0	0.00764	0.0296	TRH	arachidonic acid,ATP	2 (1)	1	K+,propylthiouracil	methimazole		CHAT,creatine kinase,levothyroxine,TRHR
2,2'-azobis(2-amidinopropane) dihydrochloride	chemical toxicant		1			1	0.00784	0.0071	2,2'-azobis(2-amidinopropane) dihydrochloride	glutathione disulfide	1 (1)	1				reactive oxygen species
3-(methylthio)propionic acid	chemical - endogenous mammalian		1		biased	-1	0.00784	0.0487	3-(methylthio)propionic acid	D-glucose	1 (1)	1					D-glucose,G6PC1,PCK1
7alpha-hydroxycholesterol	chemical - endogenous mammalian		1		biased	-1	0.00784	0.0494	7alpha-hydroxycholesterol	D-glucose	1 (1)	1					D-glucose,G6PC1,PEPCK
ABCC6	transporter		1			-1	0.00784	0.0097	ABCC6	creatinine	1 (1)	1		vitamin K3			creatinine
ACVR2B	kinase		1			1	0.00784	0.0442	ACVR2B	D-glucose	1 (1)	1				D-glucose
CCNB1	kinase		1			1	0.00784	0.0462	CCNB1	ATP	1 (1)	1	MYC,SLC13A5,SOD2	AICAR,antimycin A,curcumin,D-glucose		RGCC
CDO1	enzyme		1		biased	1	0.00784	0.0457	CDO1	D-glucose	1 (1)	1	L-cysteine,taurine	CBS/CBSL		D-glucose
DECR1	enzyme		1			1	0.00784	0.0462	DECR1	D-glucose	1 (1)	1				reactive oxygen species
FAH	enzyme		1		biased	-1	0.00784	0.0081	FAH	creatinine	1 (1)	1					creatinine
GAD2	enzyme		1			-1	0.00784	0.0444	GAD2	D-glucose	1 (1)	1					D-glucose
GCKR	other		1			-1	0.00784	0.0485	GCKR	D-glucose	1 (1)	1				glycogen	D-glucose,GCK
GLRX2	enzyme		1		biased	1	0.00784	0.0499	GLRX2	ATP	1 (1)	1					UCP3
KLF14	transcription regulator		1		biased	1	0.00784	0.044	KLF14	D-glucose	1 (1)	1				D-glucose
NOCT	transcription regulator		1		biased	-1	0.00784	0.0484	NOCT	D-glucose	1 (1)	1					D-glucose
NPBWR1	G-protein coupled receptor		1			-1	0.00784	0.0474	NPBWR1	D-glucose	1 (1)	1					D-glucose
PDHA1	enzyme		1		biased	1	0.00784	0.0454	PDHA1	ATP	1 (1)	1	GATA4,GCG,MCU,PCGEM1,PKM	NPM1-ALK,PDK4,sirolimus,SIRT4
PDIA6	enzyme		1			1	0.00784	0.0445	PDIA6	D-glucose	1 (1)	1
SDHD	enzyme		1			-1	0.00784	0.014	SDHD	succinic acid	1 (1)	1		CPT1B
SH3GLB1	enzyme		1		biased	-1	0.00784	0.0498	SH3GLB1	ATP	1 (1)	1
SLV-313	chemical drug		1			-1	0.00784	0.0081	SLV-313	acetylcholine	1 (1)	1
Uox	enzyme		1		biased	-1	0.00784	0.0088	Uox	uric acid	1 (1)	1	glycerol
benzylamine	chemical - endogenous mammalian		1		biased	-1	0.00784	0.0429	benzylamine	D-glucose	1 (1)	1					D-glucose
camostat	chemical drug		1		biased	-1	0.00784	0.0094	camostat	creatinine	1 (1)	1					creatinine
cetirizine	chemical drug		1			1	0.00784	0.0429	cetirizine	D-glucose	1 (1)	1				D-glucose
colesevelam	chemical drug		1			-1	0.00784	0.0488	colesevelam	D-glucose	1 (1)	1					D-glucose
diosmetin	chemical - endogenous non-mammalian		1			1	0.00784	0.0454	diosmetin	ATP	1 (1)	1
gliclazide	chemical drug		1			-1	0.00784	0.0447	gliclazide	D-glucose	1 (1)	1				SLC2A1	D-glucose
glipizide	chemical drug		1			-1	0.00784	0.0074	glipizide	creatinine	1 (1)	1					creatinine
glutathione peroxidase	group		1			1	0.00784	0.0454	glutathione peroxidase	ATP	1 (1)	1	APOA1,betaine,curcumin,Fudan-Yueyang-Ganoderma lucidum,L-carnitine,melatonin,SOD2,UCP1,vitamin E	AGER,aluminum,D-glucose,L-cysteine,nafenopin,permethrin,streptozocin,vitamin K3
igmesine	chemical reagent		1			-1	0.00784	0.0498	igmesine	acetylcholine	1 (1)	1
isoflurophate	chemical drug		1			-1	0.00784	0.0085	isoflurophate	sn-glycero-3-phosphocholine	1 (1)	1					ACHE
miglitol	chemical drug		1			-1	0.00784	0.0439	miglitol	D-glucose	1 (1)	1				UCP1	D-glucose
mitoguazone	chemical drug		1		biased	-1	0.00784	0.0084	mitoguazone	spermidine	1 (1)	1
neostigmine	chemical drug		1			1	0.00784	0.0471	neostigmine	D-glucose	1 (1)	1				D-glucose	ACHE
talipexole	chemical drug		1			1	0.00784	0.0056	talipexole	acetylcholine	1 (1)	1				BCL2	reactive oxygen species
tecalcet	chemical reagent		1		biased	-1	0.00784	0.0034	tecalcet	creatinine	1 (1)	1					creatinine
TFE3	transcription regulator		1		biased	0	0.00794	0.0446	TFE3	D-glucose,L-threonine	2 (1)	1				GCK,glutamine,leucine	D-glucose,PEPCK
taurine	chemical - endogenous mammalian	0.798	1			-1.414	0.00794	0.037	taurine	D-glucose,linoleic acid	2 (1)	1	chlorpyrifos,HTT,L-cysteine,SLC18A3,SLC6A12,SLC6A6	betaine,curcumin,methimazole,N-propyl bromide,NPM1-ALK,propylthiouracil		CDO1,CPT1A,CPT1B,UCP1	D-glucose,reactive oxygen species
GHR	transmembrane receptor		1			1.414	0.00855	0.0471	GHR	D-glucose,linoleic acid	2 (1)	1				D-glucose,levothyroxine	creatine kinase,SPP1
K+	chemical - endogenous mammalian		1			1.414	0.00855	0.0332	K+	ATP,sn-glycero-3-phosphocholine	2 (1)	1	glyburide,HSD11B2	antimycin A,apyrase,atipamezole,ENTPD1,SLC2A9,UMOD		GAPDH,TRH
PICK1	enzyme		2			-1.414	0.00855	0.035	PICK1,PRKN	ATP,D-glucose	2 (2)	2				D-serine	D-glucose
(R)-limonene	chemical toxicant		1		biased	-1	0.0104	0.0429	(R)-limonene	D-glucose	1 (1)	1					D-glucose
BPNT2	enzyme		1		biased	1	0.0104	0.0156	BPNT2	AMP	1 (1)	1					reactive oxygen species
CD55	other		1			-1	0.0104	0.013	CD55	creatinine	1 (1)	1		D-glucose			creatinine
CHAT	enzyme		1			-1	0.0104	0.0167	CHAT	acetylcholine	1 (1)	1	ACHE,donepezil,TRH	chlorpyrifos,Congo Red,ibotenic acid,SLC18A3
D-serine	chemical - endogenous mammalian		1			1	0.0104	0.0128	D-serine	creatinine	1 (1)	1	PICK1,streptozocin	glycine		creatinine	NOS1
Gk	kinase		1			1	0.0104	0.0477	Gk	D-glucose	1 (1)	1	streptozocin	AQP7		D-glucose,UCP1	glycerol
ITPR3	ion channel		1		biased	1	0.0104	0.0487	ITPR3	D-glucose	1 (1)	1				G6PC1,PCK1
LCLAT1	enzyme		1			1	0.0104	0.0486	LCLAT1	D-glucose	1 (1)	1				D-glucose
MBD5	other		1		biased	1	0.0104	0.0442	MBD5	D-glucose	1 (1)	1				D-glucose
MGMT	enzyme		1			1	0.0104	0.0499	MGMT	D-glucose	1 (1)	1	L-methionine			D-glucose	methylnitronitrosoguanidine
MICU1	other		1		biased	1	0.0104	0.0489	MICU1	ATP	1 (1)	1				BCL2
NUCKS1	kinase		1			-1	0.0104	0.0429	NUCKS1	D-glucose	1 (1)	1					D-glucose
OAZ1	enzyme		1		biased	-1	0.0104	0.0152	OAZ1	spermidine	1 (1)	1	sirolimus	glutamine,MYC
ONC-201	chemical drug		1			1	0.0104	0.0483	ONC-201	ATP	1 (1)	1
OSU-CG12	chemical reagent		1			-1	0.0104	0.0096	OSU-CG12	NADH	1 (1)	1					NADH
SLC14A1	transporter		1			1	0.0104	0.0181	SLC14A1	creatinine	1 (1)	1				creatinine
SLC6A12	transporter		1		biased	1	0.0104	0.0108	SLC6A12	taurine	1 (1)	1		streptozocin		taurine
ST6GALNAC2	enzyme		1			1	0.0104	0.0152	ST6GALNAC2	creatinine	1 (1)	1				creatinine
UPK3A	other		1		biased	-1	0.0104	0.0152	UPK3A	creatinine	1 (1)	1					creatinine
UQCRFS1	enzyme		1			-1	0.0104	0.0101	UQCRFS1	succinic acid	1 (1)	1		CPT1B		reactive oxygen species
chlorpheniramine	chemical drug		1			1	0.0104	0.0452	chlorpheniramine	D-glucose	1 (1)	1				D-glucose
hyodeoxycholic acid	chemical - endogenous mammalian		1			-1	0.0104	0.0495	hyodeoxycholic acid	D-glucose	1 (1)	1		nafenopin			D-glucose
muraglitazar	chemical drug		1			-1	0.0104	0.0442	muraglitazar	D-glucose	1 (1)	1					D-glucose
pamidronic acid	chemical drug		1			1	0.0104	0.0143	pamidronic acid	creatinine	1 (1)	1				creatinine
protamine zinc insulin	biologic drug		1			-1	0.0104	0.0472	protamine zinc insulin	D-glucose	1 (1)	1					D-glucose,UCP3
trimetazidine	chemical drug		1			-1	0.0104	0.0478	trimetazidine	D-glucose	1 (1)	1					D-glucose,reactive oxygen species
clozapine	chemical drug		1			-1.414	0.0116	0.045	clozapine	acetylcholine,ATP	2 (1)	1				CPT1C,HMGCR	HTR1B
AG 024322	chemical drug		2			0	0.0126	0.0242	AG 024322,CDK1,CDK4	ATP,D-glucose	2 (3)	2
RO-4584820	chemical drug		2			0	0.0126	0.0242	CDK1,CDK4,RO-4584820	ATP,D-glucose	2 (3)	2
ABCG2	transporter		1			-1	0.013	0.0182	ABCG2	uric acid	1 (1)	1	2-deoxyglucose,chlorpyrifos,MAOA,SPP1	afatinib,curcumin,cyclosporin,erlotinib,gramicidin A,sirolimus		glycogen
ADH5	enzyme		1			-1	0.013	0.017	ADH5	S-adenosylmethionine	1 (1)	1	NAD+,NADH	KU-55933
Ac-YVAD-CMK	chemical - protease inhibitor		1		biased	-1	0.013	0.0106	Ac-YVAD-CMK	creatinine	1 (1)	1					creatinine
DAGLA	enzyme		1		biased	-1	0.013	0.0098	DAGLA	arachidonic acid	1 (1)	1
MAGI2	enzyme		1			-1	0.013	0.0151	MAGI2	creatinine	1 (1)	1					creatinine
MEP1B	peptidase		1			1	0.013	0.0148	MEP1B	creatinine	1 (1)	1				creatinine
NPHS2	other		1			-1	0.013	0.0191	NPHS2	creatinine	1 (1)	1		L-carnitine			creatinine
PLA2	group		1			-1	0.013	0.0027	PLA2	arachidonic acid	1 (1)	1		APOD,PNMT		C3
PTPRS	phosphatase		1			1	0.013	0.0447	PTPRS	D-glucose	1 (1)	1				D-glucose
SLC4A5	transporter		1			1	0.013	0.0112	SLC4A5	creatinine	1 (1)	1				creatinine	SCNN1A
SSTR5	G-protein coupled receptor		1			1	0.013	0.0473	SSTR5	D-glucose	1 (1)	1	levothyroxine,vapreotide			D-glucose
TBC1D4	other		1			1	0.013	0.0448	TBC1D4	D-glucose	1 (1)	1	metformin	AICAR,NUAK1		SCNN1A
sini decoction	chemical drug		1			-1	0.013	0.0228	sini decoction	uric acid	1 (1)	1
temocapril	chemical reagent		1			-1	0.013	0.0091	temocapril	creatinine	1 (1)	1					ACE,creatinine
ABCC5	transporter		1			-1	0.0156	0.0044	ABCC5	N-acetyl-Asp-Glu	1 (1)	1
BBS12	other		1			-1	0.0156	0.0483	BBS12	D-glucose	1 (1)	1					D-glucose
CD59	other		1			-1	0.0156	0.0157	CD59	creatinine	1 (1)	1		D-glucose		BCL2	creatinine
GGT1	enzyme		1			-1	0.0156	0.0185	GGT1	glutathione disulfide	1 (1)	1	MYC,PCGEM1,PKM	melatonin,nafenopin,phenylglyoxal		L-cysteine	glutamine,reactive oxygen species
ITPR	group		1		biased	1	0.0156	0.0472	ITPR	D-glucose	1 (1)	1	glycerol	AHCYL1,cytochrome C,methimazole		D-glucose
LGMN	peptidase		1			-1	0.0156	0.0088	LGMN	creatinine	1 (1)	1	3,4-dihydroxyphenylacetaldehyde	MYC			creatinine
TRHR	G-protein coupled receptor		1			-1	0.0156	0.047	TRHR	D-glucose	1 (1)	1	TRH			levothyroxine,MBOAT4	D-glucose
phloroglucinol	chemical drug		1			-1	0.0156	0.0495	phloroglucinol	D-glucose	1 (1)	1				BCL2	D-glucose,reactive oxygen species
ruthenium red	chemical reagent		1			-1	0.0156	0.0168	ruthenium red	NADH	1 (1)	1					NADH
gentamicin C	chemical drug		1		biased	1.414	0.0158	0.0407	gentamicin C	arachidonic acid,creatinine	2 (1)	1				creatine,creatinine,MYC,SLC34A2,SPP1
levothyroxine	chemical - endogenous mammalian	0	1			0	0.0158	0.0279	levothyroxine	ATP,creatinine	2 (1)	1	GHR,TRH,TRHR	GPD2,methimazole,NPM1-ALK,perfluorooctane sulfonic acid,propylthiouracil		PEPCK,SSTR5	creatinine,cyclosporin,glycogen
GPR68	G-protein coupled receptor		1		biased	1	0.0182	0.0465	GPR68	D-glucose	1 (1)	1				D-glucose
HSD17B12	enzyme		1			-1	0.0182	0.0214	HSD17B12	arachidonic acid	1 (1)	1	NADH
MAF1	other		1			-1	0.0182	0.0245	MAF1	spermidine	1 (1)	1		sirolimus,temsirolimus			NAD+
galanthamine	chemical drug		1			-1	0.0182	0.0146	galanthamine	acetylcholine	1 (1)	1				BCL2	ACHE
prodigiosin	chemical toxicant		1			-1	0.0182	0.0488	prodigiosin	D-glucose	1 (1)	1					D-glucose
5-hydroxytryptophan	chemical - endogenous mammalian		1			1	0.0208	0.0133	5-hydroxytryptophan	creatinine	1 (1)	1				BCL2,creatinine
E4F1	transcription regulator		1		biased	1	0.0208	0.0367	E4F1	succinic acid	1 (1)	1
carbaryl	chemical toxicant		1			1	0.0208	0.0335	carbaryl	succinic acid	1 (1)	1				pyruvic acid
ifosfamide	chemical drug		1			1	0.0208	0.0279	ifosfamide	NADH	1 (1)	1				NADH	NAD+
PFKFB2	kinase		1			1	0.0233	0.041	PFKFB2	L-leucine	1 (1)	1		sirolimus		GCK,PDK4	glucose-6-phosphate
nivolumab	biologic drug		1		biased	1	0.0233	0.024	nivolumab	creatinine	1 (1)	1				creatinine
PFKFB1	kinase		1			-1	0.0259	0.0399	PFKFB1	UDP-N-acetylglucosamine	1 (1)	1	MYC			G6PC1,GCK	glucose-6-phosphate,glycogen
epoxyeicosatrienoic acid analog A	chemical reagent		1		biased	-1	0.0259	0.0207	epoxyeicosatrienoic acid analog A	creatinine	1 (1)	1					creatinine
epoxyeicosatrienoic acid analog B	chemical reagent		1		biased	-1	0.0259	0.0207	epoxyeicosatrienoic acid analog B	creatinine	1 (1)	1					creatinine
Vacuolar H+ ATPase	complex		1			1	0.0285	0.0338	Vacuolar H+ ATPase	L-threonine	1 (1)	1				glutamine,leucine
ethidium	chemical drug		1			1	0.0285	0.0188	ethidium	NADH	1 (1)	1				NADH	BCL2
necrostatin-1	chemical reagent		1			-1	0.0285	0.0257	necrostatin-1	creatinine	1 (1)	1					BCL2,creatinine,reactive oxygen species
raclopride	chemical drug		1			-1	0.031	0.0237	raclopride	acetylcholine	1 (1)	1
cimetidine	chemical drug		1			1	0.0335	0.0317	cimetidine	creatinine	1 (1)	1				creatinine	ACE,magnesium,SLC22A6,SLC22A8
quinidine	chemical drug		1			1	0.0335	0.0419	quinidine	creatinine	1 (1)	1				creatinine	ACHE
SLC22A6	transporter		1			-1	0.0411	0.025	SLC22A6	uracil	1 (1)	1		cimetidine,cinnamic acid,lesinurad,probenecid
nafenopin	chemical drug		1			1	0.0411	0.0441	nafenopin	glutathione disulfide	1 (1)	1					GGT1,glutathione peroxidase,hyodeoxycholic acid,vitamin E
Diseases and Bio Functions for My Projects->Mitochondria->111021 IPA background batch corrected Metabolomics
Categories	Functions	Diseases or Functions Annotation	p-Value	Predicted Activation State	Activation z-score	Notes	Bias-corrected z-score	Molecules	# Molecules
Cellular Growth and Proliferation, Organismal Development	growth	Growth of Yersinia pestis	5.27e-23	Increased	2.333		1.632	L-isoleucine,AMP,L-methionine,D-pantothenic acid,UMP,L-threonine,UDP,2-oxoglutaric acid,CDP,ATP,GDP,thiamine	12
Cellular Growth and Proliferation, Organismal Development	growth	Growth of bacteria	1.59e-20	Increased	2.588		2.745	L-isoleucine,AMP,D-glucose,UMP,L-proline,L-threonine,2-oxoglutaric acid,ATP,L-arginine,GDP,thiamine,L-methionine,D-pantothenic acid,spermidine,UDP,CDP	16
Inflammatory Disease, Inflammatory Response, Organismal Injury and Abnormalities	zymosan-induced peritonitis	Zymosan-induced peritonitis	1.02e-15					AMP,D-glucose,niacinamide,3-methylbutyrylcarnitine,gamma-butyrobetaine,uric acid,2-oxoglutaric acid,arachidonic acid,glutathione disulfide	9
Inflammatory Disease, Inflammatory Response, Organismal Injury and Abnormalities	inflammation	Inflammation of peritoneum	1.66e-15					AMP,D-glucose,niacinamide,gamma-butyrobetaine,3-methylbutyrylcarnitine,uric acid,UDP,2-oxoglutaric acid,arachidonic acid,glutathione disulfide,L-arginine	11
Organismal Injury and Abnormalities	abnormality	Abnormality of peritoneum	1.97e-15					AMP,D-glucose,niacinamide,gamma-butyrobetaine,3-methylbutyrylcarnitine,uric acid,UDP,2-oxoglutaric acid,arachidonic acid,glutathione disulfide,acetylcholine,L-arginine	12
Free Radical Scavenging	synthesis	Synthesis of reactive oxygen species	2.08e-14		0.96		0.634	NADH,taurine,choline,glycochenodeoxycholate,guanosine,D-glucose,L-proline,2-oxoglutaric acid,arachidonic acid,ATP,L-arginine,GDP,acetyl-L-carnitine,linoleic acid,L-methionine,S-adenosylmethionine,uridine,succinic acid,niacinamide,sorbitol,uric acid,acetylcholine	22
Drug Metabolism, Molecular Transport, Small Molecule Biochemistry	concentration	Concentration of glutathione	9.72e-13	Increased	2.54		2.323	taurine,L-methionine,S-adenosylmethionine,D-glucose,niacinamide,L-glutamine,arachidonic acid,S-adenosylhomocysteine,glutathione disulfide,L-arginine,acetyl-L-carnitine	11
Free Radical Scavenging	production	Production of reactive oxygen species	1.31e-12		0.852		0.556	NADH,choline,guanosine,D-glucose,2-oxoglutaric acid,arachidonic acid,ATP,L-arginine,GDP,acetyl-L-carnitine,linoleic acid,L-methionine,S-adenosylmethionine,succinic acid,niacinamide,sorbitol,uric acid,acetylcholine	18
Free Radical Scavenging	generation	Generation of reactive oxygen species	3.14e-12		1.37		1.025	NADH,taurine,choline,glycochenodeoxycholate,D-glucose,L-proline,2-oxoglutaric acid,arachidonic acid,ATP,linoleic acid,L-methionine,S-adenosylmethionine,succinic acid,uric acid	14
Amino Acid Metabolism, Molecular Transport, Small Molecule Biochemistry	transport	Transport of amino acids	6.33e-12		1.255		0.995	phosphocreatine,taurine,choline,L-methionine,guanosine,D-glucose,L-threonine,ATP,glutathione disulfide,L-arginine,thiamine,L-leucine	12
Amino Acid Metabolism, Molecular Transport, Small Molecule Biochemistry	uptake	Uptake of L-amino acid	7.29e-12		0.289		0.388	choline,L-methionine,phosphocreatine,taurine,guanosine,D-glucose,L-threonine,ATP,L-arginine	9
Amino Acid Metabolism, Molecular Transport, Small Molecule Biochemistry	uptake	Uptake of amino acids	2.01e-11		0.581		0.551	phosphocreatine,taurine,choline,L-methionine,guanosine,D-glucose,L-threonine,ATP,L-arginine,thiamine	10
Cellular Compromise, Lipid Metabolism, Small Molecule Biochemistry	peroxidation	Peroxidation of lipid	3.08e-11	Decreased	-2.455		-2.409	taurine,S-adenosylmethionine,D-glucose,L-proline,uric acid,L-glutamine,arachidonic acid,L-arginine,linoleic acid,acetyl-L-carnitine	10
Lipid Metabolism, Small Molecule Biochemistry	conversion	Conversion of lipid	3.47e-11		-1.77		-2.098	NADH,taurine,S-adenosylmethionine,D-glucose,L-proline,uric acid,L-glutamine,arachidonic acid,ATP,L-arginine,linoleic acid,acetyl-L-carnitine	12
Small Molecule Biochemistry	modification	Modification of anion	7.5e-11		1.408		1.123	NADH,hypoxanthine,guanosine,D-glucose,ATP,L-arginine	6
Free Radical Scavenging	formation	Formation of reactive oxygen species	3.73e-10		0.624		0.244	taurine,choline,L-methionine,guanosine,uridine,D-glucose,uric acid,ATP,L-arginine	9
Free Radical Scavenging, Molecular Transport	quantity	Quantity of reactive oxygen species	4.99e-10		1.144		1.308	taurine,choline,L-methionine,glycochenodeoxycholate,succinic acid,D-glucose,niacinamide,uric acid,arachidonic acid,ATP,acetylcholine,L-arginine	12
[truncated: 719 more rows]
