# Supplementary material for: Mitochondrial Inorganic Polyphosphate (polyP) Is a Potent Regulator of Mammalian Bioenergetics in SH-SY5Y Cells: A Proteomics and Metabolomics Study
Source: Front Cell Dev Biol. 2022 Feb 17;10:833127. doi: 10.3389/fcell.2022.833127 (PMC8892102; doi:10.3389/fcell.2022.833127)
Supplement: Supplementary file 4 [file DataSheet4.xlsx]

## Sheet: Sample List
				2020-02-05
	Torregrosa Cells (N=40)
	NW-MRC ID	Sample Type	Collection Date	Protein (ug)
	1	p7-wt	2019-11-22	33
	2	p7-ppx	2019-11-25	43
	3	p15-ppx	2019-12-12	56
	4	p7-ppx	2019-11-22	41
	5	p7-ppx	2019-11-25	46
	6	p7-wt	2019-11-22	31
	7	p7-ppx	2019-11-22	43
	8	p7-wt	2019-11-25	27
	9	p7-wt	2019-11-25	32
	10	p7-wt	2019-11-25	23
	11	p15-wt	2019-12-20	45
	12	p15-ppx	2019-12-12	62
	13	p15-wt	2019-12-20	48
	14	p7-ppx	2019-11-25	42
	15	p15-wt	2019-12-19	50
	16	p15-ppx	2019-12-13	139
	17	p15-ppx	2019-12-13	132
	18	p15-ppx	2019-12-13	136
	19	p7-ppx	2019-11-25	41
	20	p15-wt	2019-12-20	35
	21	p7-ppx	2019-11-22	41
	22	p7-wt	2019-11-25	26
	23	p15-ppx	2019-12-13	123
	24	p15-ppx	unlabeled	49
	25	p7-ppx	2019-11-15	39
	26	p15-ppx	2019-12-12	67
	27	p15-wt	2019-12-19	51
	28	p7-wt	2019-11-22	34
	29	p15-wt	2019-12-20	31
	30	p15-wt	2019-12-19	52
	31	p7-ppx	2019-11-22	45
	32	p15-ppx	2019-12-12	61
	33	p7-wt	2019-11-25	28
	34	p7-ppx	2019-11-22	38
	35	p15-wt	2019-12-20	35
	36	p15-wt	2019-12-19	49
	37	p15-wt	2019-12-19	45
	38	p7-wt	2019-11-22	34
	39	p7-wt	2019-11-22	31
	40	p15-ppx	2019-12-13	147
	Volume of Reconstituting Solvent: 300 uL of 5x diluted HILIC
	SOP SCIEX6500_2.0.3-- 0.5 mL 80:20 MeOH:H2O, dry 400 uL at 30 deg C
	MS v4.2.1/v4.2.2

## Sheet: Run Order
Run Order
QC(I)#1
QC(S)#1
1
2
3
4
5
6
7
8
9
10
QC(I)#2
QC(S)#2
11
12
13
14
15
16
17
18
19
20
QC(I)#3
QC(S)#3
21
22
23
24
25
26
27
28
29
30
QC(I)#4
QC(S)#4
31
32
33
34
35
36
37
38
39
40
0
Blank
QC(I)#5
QC(S)#5

## Sheet: Samples
Sample Name	1	2	3	4	5	6	7	8	9	10	11	12	13	14	15	16	17	18	19	20	21	22	23	24	25	26	27	28	29	30	31	32	33	34	35	36	37	38	39	40	0	Blank
Trimethylamine (TMA) (60)	N/A	N/A	N/A	N/A	N/A	N/A	N/A	N/A	N/A	N/A	N/A	N/A	N/A	N/A	N/A	N/A	N/A	N/A	N/A	N/A	N/A	N/A	N/A	N/A	N/A	N/A	N/A	N/A	N/A	N/A	N/A	N/A	N/A	N/A	N/A	N/A	N/A	N/A	N/A	N/A	N/A	N/A
ethanolamine (62)	22152.7	4857.08	7096.21	7887.98	7278.43	18834.3	6737.72	11034.5	11489.6	13740.5	14358.1	10465.4	10967.7	4469.53	9118.32	13561.9	7354.72	8227.64	4977.77	9265.46	8218.36	15100.5	13307.3	12672.8	7349.91	7057.83	13078.8	19487.2	6985.06	8944.81	N/A	8602.42	13129.5	5901.38	13613.6	10027.1	12109.8	17829.9	20258.4	14228.4	N/A	N/A
Aminoacetone (74)	N/A	N/A	N/A	N/A	N/A	N/A	N/A	N/A	N/A	N/A	N/A	N/A	N/A	N/A	N/A	N/A	N/A	N/A	N/A	N/A	N/A	N/A	N/A	N/A	N/A	N/A	N/A	N/A	N/A	N/A	N/A	N/A	N/A	N/A	N/A	N/A	N/A	N/A	N/A	N/A	N/A	N/A
1-methylguanidine (74.01)	N/A	N/A	N/A	N/A	N/A	N/A	N/A	N/A	N/A	N/A	N/A	N/A	N/A	N/A	N/A	N/A	N/A	N/A	N/A	N/A	N/A	N/A	N/A	N/A	N/A	N/A	N/A	N/A	N/A	N/A	N/A	N/A	N/A	N/A	N/A	N/A	N/A	N/A	N/A	N/A	N/A	N/A
Glycine (76)	25536.4	28533.3	39633.5	39720.7	31776.7	24943.3	42452.8	17991.5	14788.4	17342.1	22037.3	33002.1	19089.7	27589.4	28377.8	92937.4	97828	96486	22754.7	21041.1	49580.4	17271.7	76826	54022.8	30765.1	32820.5	22045	26419.2	21113.1	23864.2	44648.8	26314.1	19955.7	47824.3	16782.2	29403.6	25402.8	23261.4	27558.7	110946	N/A	N/A
Trimethylamine-N-oxide (TMAO) (76.1)	N/A	N/A	N/A	N/A	N/A	N/A	N/A	N/A	N/A	N/A	N/A	N/A	N/A	N/A	N/A	N/A	N/A	N/A	N/A	N/A	N/A	N/A	N/A	N/A	N/A	N/A	N/A	N/A	N/A	N/A	N/A	N/A	N/A	N/A	N/A	N/A	N/A	N/A	N/A	N/A	N/A	N/A
3C13-Glycine (79)	N/A	N/A	N/A	N/A	N/A	N/A	N/A	N/A	N/A	N/A	N/A	N/A	N/A	N/A	N/A	N/A	N/A	N/A	N/A	N/A	N/A	N/A	N/A	N/A	N/A	N/A	N/A	N/A	N/A	N/A	N/A	N/A	N/A	N/A	N/A	N/A	N/A	N/A	N/A	N/A	N/A	N/A
Putrescine (89)	244792	221261	357186	243167	178370	255155	264685	339197	321210	306414	230308	206662	225607	230510	296184	296773	318328	413499	247996	215996	273151	331122	195830	200186	202738	260595	278217	203344	181850	279466	299191	176219	301691	240851	179317	279105	256891	238333	265235	380333	56895.3	40632.1
beta alanine (89.99)	68640.3	86555.1	75604.6	125007	66525.8	51258.7	104535	47899.6	37253.5	34093	32564	93467.7	31059.1	77458.9	32967.5	248141	247962	255145	64083.3	29238.4	85319.1	31217.6	198885	74706.1	90141.7	81579.2	41757.4	45414.4	45819.4	51328	102978	77983.9	31271.2	81801.2	38555.9	50653.8	42870.3	45549.7	50316.7	293718	N/A	N/A
Alanine (90)	1.45006e+06	1.63309e+06	1.46594e+06	1.87715e+06	1.5495e+06	1.40016e+06	1.7297e+06	800912	745821	730643	1.03348e+06	1.63986e+06	1.03062e+06	1.44937e+06	1.10626e+06	3.74721e+06	3.81241e+06	3.67142e+06	1.51566e+06	933487	1.69959e+06	770817	2.91582e+06	1.72358e+06	1.43337e+06	1.55708e+06	1.14145e+06	1.23676e+06	926197	1.02116e+06	1.83476e+06	1.65306e+06	801925	1.69571e+06	876206	1.19086e+06	1.00268e+06	1.26331e+06	1.23111e+06	4.36235e+06	N/A	N/A
Sarcosine (90.01)	N/A	N/A	N/A	N/A	N/A	N/A	N/A	N/A	N/A	N/A	N/A	N/A	N/A	N/A	N/A	N/A	N/A	N/A	N/A	N/A	N/A	N/A	N/A	N/A	N/A	N/A	N/A	N/A	N/A	N/A	N/A	N/A	N/A	N/A	N/A	N/A	N/A	N/A	N/A	N/A	N/A	N/A
4C13-Alanine (94)	N/A	N/A	N/A	N/A	N/A	N/A	N/A	N/A	N/A	N/A	N/A	N/A	N/A	N/A	N/A	N/A	N/A	N/A	N/A	N/A	N/A	N/A	N/A	N/A	N/A	N/A	N/A	N/A	N/A	N/A	N/A	N/A	N/A	N/A	N/A	N/A	N/A	N/A	N/A	N/A	N/A	N/A
Betaine Aldehyde (102)	N/A	N/A	N/A	N/A	N/A	N/A	N/A	N/A	N/A	N/A	N/A	N/A	N/A	N/A	N/A	N/A	N/A	N/A	N/A	N/A	N/A	N/A	N/A	N/A	N/A	N/A	N/A	N/A	N/A	N/A	N/A	N/A	N/A	N/A	N/A	N/A	N/A	N/A	N/A	N/A	N/A	N/A
Cadaverine (103)	N/A	N/A	N/A	N/A	N/A	N/A	N/A	N/A	N/A	N/A	N/A	N/A	N/A	N/A	N/A	N/A	N/A	N/A	N/A	N/A	N/A	N/A	N/A	N/A	N/A	N/A	N/A	N/A	N/A	N/A	N/A	N/A	N/A	N/A	N/A	N/A	N/A	N/A	N/A	N/A	N/A	N/A
3-Aminoisobutyrate (103.98)	N/A	N/A	N/A	N/A	N/A	N/A	N/A	N/A	N/A	N/A	N/A	N/A	N/A	N/A	N/A	N/A	N/A	N/A	N/A	N/A	N/A	N/A	N/A	N/A	N/A	N/A	N/A	N/A	N/A	N/A	N/A	N/A	N/A	N/A	N/A	N/A	N/A	N/A	N/A	N/A	N/A	N/A
Choline (103.99)	8.22259e+07	3.9599e+07	4.53881e+07	3.87695e+07	3.70362e+07	8.28887e+07	3.65087e+07	6.63333e+07	6.15872e+07	6.41695e+07	6.62801e+07	4.77929e+07	6.80205e+07	3.31827e+07	6.95568e+07	8.34064e+07	8.38782e+07	7.81195e+07	3.35151e+07	6.03765e+07	3.68373e+07	6.68504e+07	8.17261e+07	4.44201e+07	3.58395e+07	4.89679e+07	8.18377e+07	8.39608e+07	6.61308e+07	7.00534e+07	3.6691e+07	4.88146e+07	7.45432e+07	3.7328e+07	7.13102e+07	8.31686e+07	7.8092e+07	8.08373e+07	8.23931e+07	1.07219e+08	N/A	N/A
Dimethylglycine (104)	N/A	N/A	N/A	N/A	N/A	N/A	N/A	N/A	N/A	N/A	N/A	N/A	N/A	N/A	N/A	N/A	N/A	N/A	N/A	N/A	N/A	N/A	N/A	N/A	N/A	N/A	N/A	N/A	N/A	N/A	N/A	N/A	N/A	N/A	N/A	N/A	N/A	N/A	N/A	N/A	N/A	N/A
L-2-aminobutyric acid (104.01)	N/A	N/A	N/A	N/A	N/A	N/A	N/A	N/A	N/A	N/A	N/A	N/A	N/A	N/A	N/A	N/A	N/A	N/A	N/A	N/A	N/A	N/A	N/A	N/A	N/A	N/A	N/A	N/A	N/A	N/A	N/A	N/A	N/A	N/A	N/A	N/A	N/A	N/A	N/A	N/A	N/A	N/A
2-aminoisobutyric acid (104.02)	284565	243832	201824	331973	239835	245207	312753	80549.3	89358.9	87481.5	276800	232042	278372	221058	248284	850533	862990	865532	220883	267503	312842	80740.9	707222	233919	215945	214052	247942	227980	255853	238410	297174	241023	76006.9	313722	241313	256486	241435	229450	219900	983859	N/A	N/A
2C13-Choline (106)	N/A	N/A	N/A	N/A	N/A	N/A	N/A	N/A	N/A	N/A	N/A	N/A	N/A	N/A	N/A	N/A	N/A	N/A	N/A	N/A	N/A	N/A	N/A	N/A	N/A	N/A	N/A	N/A	N/A	N/A	N/A	N/A	N/A	N/A	N/A	N/A	N/A	N/A	N/A	N/A	N/A	N/A
Serine (106.01)	274008	360030	606322	477561	304390	261742	468141	270417	290175	246328	285895	506655	273803	325446	364858	954542	993036	931392	327538	264318	481165	283076	734593	1.43675e+06	328759	556963	366240	325560	300716	337759	588597	556034	274945	502373	236166	384924	347792	287076	244425	1.13177e+06	51806.9	N/A
4C13-Serine (110)	N/A	N/A	N/A	N/A	N/A	N/A	N/A	N/A	N/A	N/A	N/A	N/A	N/A	N/A	N/A	N/A	N/A	N/A	N/A	N/A	N/A	N/A	N/A	N/A	N/A	N/A	N/A	N/A	N/A	N/A	N/A	N/A	N/A	N/A	N/A	N/A	N/A	N/A	N/A	N/A	N/A	N/A
Hypotaurine (110.01)	134295	262150	247124	296538	254541	127584	274545	65299.9	65440.8	71769	69846.6	268746	62431.8	238976	74381.9	854514	832024	867777	262746	61189.2	291215	71758.7	623786	276541	233312	269222	90963.5	117489	65234.8	70198.9	299684	259862	70377.3	296469	66702.3	80606.1	73345.5	121158	121178	981389	N/A	N/A
Cytosine (112)	N/A	N/A	N/A	N/A	N/A	N/A	N/A	N/A	N/A	N/A	N/A	N/A	N/A	N/A	N/A	N/A	N/A	N/A	N/A	N/A	N/A	N/A	N/A	N/A	N/A	N/A	N/A	N/A	N/A	N/A	N/A	N/A	N/A	N/A	N/A	N/A	N/A	N/A	N/A	N/A	N/A	N/A
Histamine (112.01)	N/A	N/A	N/A	N/A	N/A	N/A	N/A	N/A	N/A	N/A	N/A	N/A	N/A	N/A	N/A	N/A	N/A	N/A	N/A	N/A	N/A	N/A	N/A	N/A	N/A	N/A	N/A	N/A	N/A	N/A	N/A	N/A	N/A	N/A	N/A	N/A	N/A	N/A	N/A	N/A	N/A	N/A
Creatinine (114)	262373	374688	1.13482e+06	638408	359476	223196	556150	245857	274401	222803	346541	599071	330536	407512	418175	1.12317e+06	1.20836e+06	1.23792e+06	437314	415791	522510	226479	953540	686918	466784	743531	394543	236506	310462	572769	689551	662839	259046	645515	269486	450186	348297	248059	263358	1.56444e+06	44593	N/A
5,6-dihydrouracil (115)	61310.5	58850.3	118539	81174.8	59151.3	51308.4	74918.7	48553.6	51991.2	45683.7	79918.1	80770.3	71419.2	58426.3	75195.7	105509	116634	112150	62484	76067.5	69339	49199	94055.7	129428	67291	97715.1	76453.5	49364.8	67653.5	66497.9	76475.9	83823.2	53213	83831.2	56539	73951.1	66276.8	54038.1	49432.3	113495	N/A	N/A
Proline (116)	5.8558e+06	9.45027e+06	8.33065e+06	1.22603e+07	9.32831e+06	5.48362e+06	1.15429e+07	3.71694e+06	3.02935e+06	3.10788e+06	3.56638e+06	8.43779e+06	3.54096e+06	8.69074e+06	3.9884e+06	3.31747e+07	3.33982e+07	3.18272e+07	8.59973e+06	3.61925e+06	1.12319e+07	3.06385e+06	2.50833e+07	9.28741e+06	8.53524e+06	8.09946e+06	4.04633e+06	5.16823e+06	3.09287e+06	3.66157e+06	1.19685e+07	8.69445e+06	2.92055e+06	1.07944e+07	3.17672e+06	4.26621e+06	3.60474e+06	4.98098e+06	4.86401e+06	3.777e+07	N/A	N/A
d3-Creatinine (117)	N/A	N/A	N/A	N/A	N/A	N/A	N/A	N/A	N/A	N/A	N/A	N/A	N/A	N/A	N/A	N/A	N/A	N/A	N/A	N/A	N/A	N/A	N/A	N/A	N/A	N/A	N/A	N/A	N/A	N/A	N/A	N/A	N/A	N/A	N/A	N/A	N/A	N/A	N/A	N/A	N/A	N/A
5-Aminovaleric Acid (117.98)	N/A	N/A	N/A	N/A	N/A	N/A	N/A	N/A	N/A	N/A	N/A	N/A	N/A	N/A	N/A	N/A	N/A	N/A	N/A	N/A	N/A	N/A	N/A	N/A	N/A	N/A	N/A	N/A	N/A	N/A	N/A	N/A	N/A	N/A	N/A	N/A	N/A	N/A	N/A	N/A	N/A	N/A
Betaine (117.99)	N/A	N/A	N/A	N/A	N/A	N/A	N/A	N/A	N/A	N/A	N/A	N/A	N/A	N/A	N/A	N/A	N/A	N/A	N/A	N/A	N/A	N/A	N/A	N/A	N/A	N/A	N/A	N/A	N/A	N/A	N/A	N/A	N/A	N/A	N/A	N/A	N/A	N/A	N/A	N/A	N/A	N/A
Valine (118)	483669	495113	973774	692524	483477	443939	638995	337107	332388	291516	470562	601354	448553	476284	487417	1.44423e+06	1.38679e+06	1.34072e+06	476603	490968	623282	327749	1.19016e+06	830107	480675	663433	489918	409163	405846	484028	710754	589898	312498	645950	402397	481196	423598	432766	410587	1.56553e+06	N/A	N/A
Indole (118.01)	N/A	N/A	N/A	N/A	N/A	N/A	N/A	N/A	N/A	N/A	N/A	N/A	N/A	N/A	N/A	N/A	N/A	N/A	N/A	N/A	N/A	N/A	N/A	N/A	N/A	N/A	N/A	N/A	N/A	N/A	N/A	N/A	N/A	N/A	N/A	N/A	N/A	N/A	N/A	N/A	N/A	N/A
Threonine (120)	475125	510034	995544	887440	511200	410360	848544	361725	347547	316258	378211	760086	337808	511899	477445	1.72872e+06	1.71697e+06	1.75697e+06	543254	351695	803015	331993	1.40338e+06	974456	542417	778148	453702	450700	358906	500513	867391	820541	351671	791849	315425	497140	431277	410454	425590	2.09658e+06	N/A	N/A
Cysteine (122)	4975.85	3919.12	9269.46	3952.61	N/A	3625.55	5906.14	4021.27	2581.51	N/A	6288.06	7910.51	8470.29	N/A	6511.39	5741.29	7764.25	10661.5	5994.46	5213.54	3624.35	N/A	6118.56	5376.63	N/A	5210.12	3624.85	3449.95	5714.51	3818.52	N/A	7230.2	6189.02	N/A	7499.03	8880.58	4273.16	2551.42	5082.2	12233.5	N/A	N/A
6C13-Proline (122)	N/A	N/A	N/A	N/A	N/A	N/A	N/A	N/A	N/A	N/A	N/A	N/A	N/A	N/A	N/A	N/A	N/A	N/A	N/A	N/A	N/A	N/A	N/A	N/A	N/A	N/A	N/A	N/A	N/A	N/A	N/A	N/A	N/A	N/A	N/A	N/A	N/A	N/A	N/A	N/A	N/A	N/A
Niacinamide (123)	3.10064e+06	1.58758e+06	1.83214e+06	2.01202e+06	1.55842e+06	2.86418e+06	1.90653e+06	2.19045e+06	2.28688e+06	2.25756e+06	2.24047e+06	1.51462e+06	2.32734e+06	1.30443e+06	2.30882e+06	3.44782e+06	3.47107e+06	2.99306e+06	1.23251e+06	2.06015e+06	2.22771e+06	2.16723e+06	3.80966e+06	1.90624e+06	1.47149e+06	1.77471e+06	2.92698e+06	3.23781e+06	2.26793e+06	2.26669e+06	1.84646e+06	1.65361e+06	2.29064e+06	1.97748e+06	2.34364e+06	2.63954e+06	2.64024e+06	2.84517e+06	2.92655e+06	4.38036e+06	N/A	N/A
6C13-Valine (124)	N/A	N/A	N/A	N/A	N/A	N/A	N/A	N/A	N/A	N/A	N/A	N/A	N/A	N/A	N/A	N/A	N/A	N/A	N/A	N/A	N/A	N/A	N/A	N/A	N/A	N/A	N/A	N/A	N/A	N/A	N/A	N/A	N/A	N/A	N/A	N/A	N/A	N/A	N/A	N/A	N/A	N/A
5C13-Threonine (125)	N/A	N/A	N/A	N/A	N/A	N/A	N/A	N/A	N/A	N/A	N/A	N/A	N/A	N/A	N/A	N/A	N/A	N/A	N/A	N/A	N/A	N/A	N/A	N/A	N/A	N/A	N/A	N/A	N/A	N/A	N/A	N/A	N/A	N/A	N/A	N/A	N/A	N/A	N/A	N/A	N/A	N/A
Taurine (125.99)	594587	1.07524e+06	1.00295e+06	1.30684e+06	1.10079e+06	538079	1.24937e+06	315301	299114	305162	309333	1.10515e+06	315800	1.01862e+06	324943	3.42272e+06	3.56816e+06	3.16883e+06	1.04829e+06	337361	1.23781e+06	335833	2.7008e+06	1.1473e+06	1.09144e+06	1.05028e+06	351231	533874	301619	321315	1.41966e+06	1.12345e+06	285628	1.29533e+06	289739	360332	297598	521592	541620	4.19553e+06	N/A	N/A
1-Methylhistamine (126)	N/A	N/A	N/A	N/A	N/A	N/A	N/A	N/A	N/A	N/A	N/A	N/A	N/A	N/A	N/A	N/A	N/A	N/A	N/A	N/A	N/A	N/A	N/A	N/A	N/A	N/A	N/A	N/A	N/A	N/A	N/A	N/A	N/A	N/A	N/A	N/A	N/A	N/A	N/A	N/A	N/A	N/A
Imidazoleacetic acid (127)	N/A	N/A	N/A	N/A	N/A	N/A	N/A	N/A	N/A	N/A	N/A	N/A	N/A	N/A	N/A	N/A	N/A	N/A	N/A	N/A	N/A	N/A	N/A	N/A	N/A	N/A	N/A	N/A	N/A	N/A	N/A	N/A	N/A	N/A	N/A	N/A	N/A	N/A	N/A	N/A	N/A	N/A
5,6-dihydrothymine (129)	N/A	N/A	N/A	N/A	N/A	N/A	N/A	N/A	N/A	N/A	N/A	N/A	N/A	N/A	N/A	N/A	N/A	N/A	N/A	N/A	N/A	N/A	N/A	N/A	N/A	N/A	N/A	N/A	N/A	N/A	N/A	N/A	N/A	N/A	N/A	N/A	N/A	N/A	N/A	N/A	N/A	N/A
Pyroglutamic Acid (130.04)	332385	336784	694533	355783	323978	273457	398499	220367	275633	218882	333532	263412	284470	316771	298698	863166	931043	986123	315867	322716	308507	190607	694017	1.00587e+06	318340	370120	237935	364125	263844	269951	361498	302422	159040	364000	238694	256307	230250	293063	294221	925703	N/A	N/A
Pipecolate (130)	268503	240128	288973	296811	235846	248522	317759	177784	207456	171009	268678	213194	250879	220413	229362	639467	679648	632465	238412	267568	281916	185097	539757	746432	272900	255425	253230	261372	213318	241572	380315	200412	206702	369487	180845	268549	194732	228319	250804	836270	N/A	N/A
Agmatine (130.99)	N/A	N/A	N/A	N/A	N/A	N/A	N/A	N/A	N/A	N/A	N/A	N/A	N/A	N/A	N/A	N/A	N/A	N/A	N/A	N/A	N/A	N/A	N/A	N/A	N/A	N/A	N/A	N/A	N/A	N/A	N/A	N/A	N/A	N/A	N/A	N/A	N/A	N/A	N/A	N/A	N/A	N/A
N-Acetylputrescine (131)	N/A	44834.7	32427.3	56355.2	42540.8	18759.1	49265.8	46036.1	32233.8	36452.3	N/A	48929.7	N/A	44825.4	23978.4	98598.8	91871.3	93139.7	40828.4	N/A	55987.7	44296	70118.6	32861.4	46072.4	28452.2	29721.6	19635.4	N/A	24435.4	54974.7	38725.3	42955.9	68526	N/A	29827.1	19148.3	26470	22870.1	109382	N/A	N/A
Creatine (131.98)	3.58908e+07	4.35902e+07	3.83179e+07	4.7395e+07	4.19813e+07	3.34874e+07	4.34807e+07	1.80463e+07	1.7314e+07	1.74317e+07	2.35323e+07	4.25793e+07	2.38579e+07	3.98052e+07	2.7374e+07	9.26222e+07	9.46694e+07	9.12301e+07	4.03553e+07	2.11203e+07	4.33129e+07	1.89181e+07	7.44746e+07	4.10395e+07	3.98254e+07	3.89082e+07	2.7263e+07	2.95763e+07	2.30041e+07	2.50416e+07	4.85901e+07	4.26233e+07	1.87681e+07	4.26292e+07	2.24795e+07	2.8822e+07	2.58484e+07	3.06675e+07	3.03991e+07	1.05068e+08	N/A	N/A
Hydroxyproline (131.99)	608268	676269	639461	747157	674764	555659	725456	444310	326552	323619	395175	710490	411502	631393	503838	1.50631e+06	1.54917e+06	1.50934e+06	596967	388480	724198	356061	1.24783e+06	680379	600796	644659	456829	503225	398063	451887	861797	717690	370579	713181	369349	511015	453382	506565	487644	1.74189e+06	N/A	N/A
Aminolevulinate (132)	N/A	N/A	N/A	N/A	N/A	N/A	N/A	N/A	N/A	N/A	N/A	N/A	N/A	N/A	N/A	N/A	N/A	N/A	N/A	N/A	N/A	N/A	N/A	N/A	N/A	N/A	N/A	N/A	N/A	N/A	N/A	N/A	N/A	N/A	N/A	N/A	N/A	N/A	N/A	N/A	N/A	N/A
Leucine /D-norleucine (132.01)	431763	560678	1.41286e+06	790802	547845	379340	808272	349771	314249	308623	515967	804362	471884	563850	591787	2.09446e+06	2.14491e+06	2.08788e+06	572150	527707	720896	315339	1.66537e+06	907131	587661	913179	602086	379313	440021	567402	925916	773940	332681	846634	427252	618720	507969	365302	379411	2.56688e+06	N/A	N/A
iso-Leucine /allo-isoleucine (132.02)	305750	475674	1.28462e+06	656605	455888	269343	681449	270118	265182	229996	374118	620347	334247	477964	409491	1.67958e+06	1.66901e+06	1.67627e+06	467876	378942	610540	245397	1.30081e+06	704550	468197	711895	377500	264188	298450	410361	669814	640255	216865	703358	291217	423225	350490	307333	278957	1.92659e+06	N/A	N/A
Ornithine (132.9)	475401	452465	819007	540932	447376	395775	550953	404316	402061	330441	549384	620185	497044	453948	465507	688721	765123	735156	470334	521941	501231	327130	669499	1.19782e+06	483492	613732	461929	441767	468733	460596	577533	578745	389601	576944	412986	486589	416269	389086	406534	750303	104941	61315.7
Asparagine (133)	40988.2	63039	112250	101938	65088.7	39111.9	83216.9	34826.9	31211.4	28533.8	42903.8	87488.4	39606.5	49440	52522.3	195686	212687	206850	58541.8	41220.9	87894.8	34071.7	163994	119185	59845.1	93526.8	61054.6	38579.5	43730	48374	108638	94550.5	38963.9	88395	51022.5	61677.3	48310.9	41558.6	39183.3	247292	N/A	N/A
Aspartic Acid (134)	111812	148423	377556	243731	167821	123489	171496	140459	131000	107480	161348	344627	200432	169332	160188	278328	314676	320031	183108	160647	190571	151661	215218	376040	198656	404008	179549	118015	155283	158139	170110	356412	175167	193316	135442	179202	99575.9	76374.1	101708	320534	94921.7	80569.5
Homocysteine (135.99)	N/A	N/A	N/A	N/A	N/A	N/A	N/A	N/A	N/A	N/A	N/A	N/A	N/A	N/A	N/A	N/A	N/A	N/A	N/A	N/A	N/A	N/A	N/A	N/A	N/A	N/A	N/A	N/A	N/A	N/A	N/A	N/A	N/A	N/A	N/A	N/A	N/A	N/A	N/A	N/A	N/A	N/A
S-methylcysteine (136)	38203	33355	63169.5	40991.1	33623.8	20905.3	44827.2	20812.9	21728.5	20945	34647.7	37693.6	31581	24317	29442.5	67526.2	88804.3	94085.3	34085.7	34464.7	36206.3	16369.3	69862.9	45621.3	31000	37427.5	36209.6	25103.1	31127.9	39169.7	36979.3	26054.7	14734.8	43632.9	24560.9	31335.6	24562.2	28685.6	26073.9	108441	N/A	N/A
1-methylnicotinamide (137)	89675.3	115698	30876.1	107002	120777	74314.8	86669.1	87601.6	72543.9	69370.3	207734	50760	213380	111501	344602	121872	119453	119759	117589	228023	95570.4	86417.2	95459.8	65402.9	151715	31259.6	387818	88660.2	200748	347987	110111	40051.2	82077.3	99176.6	211337	396485	354380	84534.9	79956.8	137675	N/A	N/A
Tyramine (137.99)	N/A	N/A	N/A	N/A	N/A	N/A	N/A	N/A	N/A	N/A	N/A	N/A	N/A	N/A	N/A	N/A	N/A	N/A	N/A	N/A	N/A	N/A	N/A	N/A	N/A	N/A	N/A	N/A	N/A	N/A	N/A	N/A	N/A	N/A	N/A	N/A	N/A	N/A	N/A	N/A	N/A	N/A
4-aminobenzoic acid (138)	N/A	N/A	N/A	N/A	N/A	N/A	N/A	N/A	N/A	N/A	N/A	N/A	N/A	N/A	N/A	N/A	N/A	N/A	N/A	N/A	N/A	N/A	N/A	N/A	N/A	N/A	N/A	N/A	N/A	N/A	N/A	N/A	N/A	N/A	N/A	N/A	N/A	N/A	N/A	N/A	N/A	N/A
trigonelline (138.01)	24600.2	37244.3	40636.4	45641.1	32610.9	20805	86349	21066.7	28073.7	29496.4	30705.2	44579.7	18200.2	23044.9	47331.9	33043.5	43951.5	59466.3	27258.4	32499.7	32042.9	N/A	35339.1	86636.3	26579.3	41896.5	73587.7	35293.2	26792.8	54227.3	36593.2	42693	24352.1	43728.7	26563.5	75845.9	23492.6	26152.3	N/A	45030.2	N/A	N/A
5C13-Aspartic Acid (138.98)	N/A	N/A	N/A	N/A	N/A	N/A	N/A	N/A	N/A	N/A	N/A	N/A	N/A	N/A	N/A	N/A	N/A	N/A	N/A	N/A	N/A	N/A	N/A	N/A	N/A	N/A	N/A	N/A	N/A	N/A	N/A	N/A	N/A	N/A	N/A	N/A	N/A	N/A	N/A	N/A	N/A	N/A
6C13-Asparagine (138.99)	N/A	N/A	N/A	N/A	N/A	N/A	N/A	N/A	N/A	N/A	N/A	N/A	N/A	N/A	N/A	N/A	N/A	N/A	N/A	N/A	N/A	N/A	N/A	N/A	N/A	N/A	N/A	N/A	N/A	N/A	N/A	N/A	N/A	N/A	N/A	N/A	N/A	N/A	N/A	N/A	N/A	N/A
7C13-Leucine (139)	N/A	N/A	N/A	N/A	N/A	N/A	N/A	N/A	N/A	N/A	N/A	N/A	N/A	N/A	N/A	N/A	N/A	N/A	N/A	N/A	N/A	N/A	N/A	N/A	N/A	N/A	N/A	N/A	N/A	N/A	N/A	N/A	N/A	N/A	N/A	N/A	N/A	N/A	N/A	N/A	N/A	N/A
7C13-iso-Leucine (139.01)	N/A	N/A	N/A	N/A	N/A	N/A	N/A	N/A	N/A	N/A	N/A	N/A	N/A	N/A	N/A	N/A	N/A	N/A	N/A	N/A	N/A	N/A	N/A	N/A	N/A	N/A	N/A	N/A	N/A	N/A	N/A	N/A	N/A	N/A	N/A	N/A	N/A	N/A	N/A	N/A	N/A	N/A
1-methylimidazole acetate (140.99)	N/A	N/A	N/A	N/A	N/A	N/A	N/A	N/A	N/A	N/A	N/A	N/A	N/A	N/A	N/A	N/A	N/A	N/A	N/A	N/A	N/A	N/A	N/A	N/A	N/A	N/A	N/A	N/A	N/A	N/A	N/A	N/A	N/A	N/A	N/A	N/A	N/A	N/A	N/A	N/A	N/A	N/A
imidazole propionate (141)	208256	205569	174128	202892	202030	194385	213572	203893	185291	136604	179290	222610	190665	232596	187883	326890	223404	232505	262332	201973	195731	134316	221228	341969	213591	189913	142356	162003	113867	203623	243421	215435	158240	197436	162360	183752	174241	205041	164540	304785	N/A	N/A
Spermidine (145.99)	451574	953818	6.46034e+06	1.04995e+06	643692	235706	919313	433299	658852	585765	445201	1.29549e+06	549658	661957	514365	1.9796e+06	2.96583e+06	2.94798e+06	1.54556e+06	676158	1.10662e+06	357090	821831	1.48166e+06	1.31827e+06	1.88137e+06	477672	240083	240452	316988	982945	1.25351e+06	433096	810298	276866	353260	215734	128214	241332	2.28206e+06	285926	106547
4-guanidinobutanoate (146.01)	2.15736e+06	3.31817e+06	3.74557e+06	3.83418e+06	3.22259e+06	1.98261e+06	3.61318e+06	1.57289e+06	1.20565e+06	1.108e+06	1.29479e+06	3.82712e+06	1.28558e+06	3.04262e+06	1.35372e+06	1.01011e+07	1.02211e+07	1.03971e+07	3.23148e+06	1.25172e+06	3.49427e+06	1.25651e+06	7.92994e+06	3.6351e+06	2.96948e+06	3.72879e+06	1.35823e+06	1.86068e+06	1.23917e+06	1.29158e+06	3.87204e+06	3.98261e+06	1.24833e+06	3.58567e+06	1.14198e+06	1.38645e+06	1.18026e+06	1.8487e+06	1.82802e+06	1.20174e+07	N/A	N/A
Acetylcholine (146.1)	2.28124e+06	953555	1.51624e+06	912103	790081	1.86107e+06	937976	1.20064e+06	1.1824e+06	1.104e+06	1.25057e+06	2.03794e+06	1.23217e+06	909203	1.27818e+06	3.74572e+06	3.8738e+06	3.69309e+06	835697	1.30828e+06	935730	1.16043e+06	2.73295e+06	1.81854e+06	923807	1.56782e+06	1.27657e+06	2.01167e+06	1.04406e+06	1.11903e+06	1.12883e+06	1.79922e+06	1.27269e+06	932692	879907	1.36982e+06	935305	1.87157e+06	1.90931e+06	4.8162e+06	N/A	N/A
Glutamine (146.99)	7.08769e+06	9.29341e+06	1.82908e+07	1.51897e+07	9.10857e+06	6.58598e+06	1.40164e+07	5.56183e+06	5.57625e+06	5.66854e+06	5.24783e+06	1.4749e+07	5.22873e+06	9.60319e+06	7.29059e+06	2.75336e+07	2.85064e+07	2.85385e+07	9.39045e+06	5.33566e+06	1.41405e+07	5.9376e+06	2.02035e+07	1.41699e+07	8.96275e+06	1.49718e+07	6.99725e+06	6.8657e+06	4.89725e+06	7.28507e+06	1.67086e+07	1.41651e+07	5.50989e+06	1.47372e+07	4.45108e+06	7.98221e+06	6.53739e+06	6.41193e+06	6.40371e+06	3.32863e+07	N/A	N/A
Lysine (147)	1.19867e+06	1.26145e+06	3.04257e+06	1.58025e+06	1.23363e+06	1.03744e+06	1.56467e+06	1.02141e+06	969049	903765	1.62505e+06	1.90823e+06	1.45716e+06	1.3061e+06	1.73405e+06	2.93859e+06	3.11589e+06	3.00241e+06	1.3461e+06	1.65302e+06	1.45502e+06	946062	2.47845e+06	1.9986e+06	1.26003e+06	2.06188e+06	1.68411e+06	951570	1.43189e+06	1.79068e+06	1.66721e+06	1.79006e+06	1.01693e+06	1.63337e+06	1.34966e+06	1.84739e+06	1.65939e+06	1.04122e+06	1.05379e+06	3.38799e+06	N/A	N/A
Deoxycarnitine (147.01)	80412.4	130969	126635	159389	106521	73745.8	112389	52486.6	37171.7	41908.9	54998.1	129046	42325.2	110637	56206	323353	361169	363899	125152	38830.1	124923	45100.4	288684	113643	111809	135704	48752.2	58114.4	38072.7	49442	137215	132939	49695.6	125020	48508.5	62055	41052.2	57123.1	76875.8	423315	N/A	N/A
Glutamic acid (148)	1.28144e+07	2.24244e+07	4.09933e+07	2.78183e+07	2.13539e+07	1.16235e+07	2.63441e+07	1.0788e+07	1.10454e+07	1.07007e+07	1.30832e+07	3.06286e+07	1.1902e+07	2.32781e+07	1.7352e+07	6.43843e+07	7.05164e+07	6.95531e+07	2.4082e+07	1.3276e+07	2.53303e+07	1.12913e+07	5.34215e+07	2.74538e+07	2.26113e+07	3.31887e+07	1.64179e+07	1.11522e+07	1.10785e+07	1.58897e+07	2.81878e+07	3.07539e+07	1.12735e+07	2.60092e+07	1.04025e+07	1.73318e+07	1.48888e+07	1.09125e+07	1.068e+07	7.85212e+07	N/A	N/A
Methionine (149.99)	62463.4	78531.7	191770	100245	66813.1	54492.2	92594.5	43501.4	38881	38846.8	74329.3	108574	66579.8	70956.8	84524.5	248657	256867	246061	71143.8	71256.3	94977.4	46685.1	194281	102630	72534.7	121459	87005.3	45137.5	63494.6	82447.6	112883	121750	39527.7	102170	60736.8	85510.8	87514.3	53610.6	54697.2	286153	N/A	N/A
2C13-Glutamic acid (150)	3.97819e+07	4.1568e+07	6.81787e+07	4.59001e+07	4.12128e+07	3.85734e+07	4.14372e+07	4.10572e+07	4.26001e+07	4.22277e+07	4.97115e+07	4.8488e+07	4.63937e+07	4.40392e+07	4.84686e+07	3.8005e+07	3.9085e+07	3.91444e+07	4.26351e+07	4.94801e+07	3.99388e+07	4.1983e+07	3.55429e+07	4.54422e+07	4.16854e+07	4.73491e+07	4.25452e+07	3.62237e+07	4.22202e+07	4.40323e+07	4.58151e+07	4.31422e+07	4.36429e+07	3.91997e+07	3.99227e+07	4.58485e+07	3.98528e+07	3.6085e+07	3.5399e+07	4.07266e+07	3.69127e+07	N/A
Guanine (152)	2.47034e+06	1.17743e+06	859945	925569	1.07119e+06	1.79662e+06	750352	1.52553e+06	1.68575e+06	1.62326e+06	3.30528e+06	610533	2.80885e+06	657700	3.0122e+06	1.87572e+06	1.61529e+06	1.59707e+06	674483	3.08047e+06	811649	1.7886e+06	2.44792e+06	591456	912433	891328	3.71932e+06	1.79372e+06	3.14832e+06	3.52176e+06	438317	707499	1.7894e+06	682386	3.33515e+06	3.711e+06	3.30991e+06	1.57434e+06	1.75679e+06	3.12857e+06	N/A	N/A
Cystamine (153)	N/A	N/A	N/A	N/A	N/A	N/A	N/A	N/A	N/A	N/A	N/A	N/A	N/A	N/A	N/A	N/A	N/A	N/A	N/A	N/A	N/A	N/A	N/A	N/A	N/A	N/A	N/A	N/A	N/A	N/A	N/A	N/A	N/A	N/A	N/A	N/A	N/A	N/A	N/A	N/A	N/A	N/A
7C13-Glutamine (153.99)	N/A	N/A	N/A	N/A	N/A	N/A	N/A	N/A	N/A	N/A	N/A	N/A	N/A	N/A	N/A	N/A	N/A	N/A	N/A	N/A	N/A	N/A	N/A	N/A	N/A	N/A	N/A	N/A	N/A	N/A	N/A	N/A	N/A	N/A	N/A	N/A	N/A	N/A	N/A	N/A	N/A	N/A
6C13-Glutamic acid (154)	N/A	N/A	N/A	N/A	N/A	N/A	N/A	N/A	N/A	N/A	N/A	N/A	N/A	N/A	N/A	N/A	N/A	N/A	N/A	N/A	N/A	N/A	N/A	N/A	N/A	N/A	N/A	N/A	N/A	N/A	N/A	N/A	N/A	N/A	N/A	N/A	N/A	N/A	N/A	N/A	N/A	N/A
8C13-Lysine (155)	N/A	N/A	N/A	N/A	N/A	N/A	N/A	N/A	N/A	N/A	N/A	N/A	N/A	N/A	N/A	N/A	N/A	N/A	N/A	N/A	N/A	N/A	N/A	N/A	N/A	N/A	N/A	N/A	N/A	N/A	N/A	N/A	N/A	N/A	N/A	N/A	N/A	N/A	N/A	N/A	N/A	N/A
6C13-Methionine (155.99)	N/A	N/A	N/A	N/A	N/A	N/A	N/A	N/A	N/A	N/A	N/A	N/A	N/A	N/A	N/A	N/A	N/A	N/A	N/A	N/A	N/A	N/A	N/A	N/A	N/A	N/A	N/A	N/A	N/A	N/A	N/A	N/A	N/A	N/A	N/A	N/A	N/A	N/A	N/A	N/A	N/A	N/A
Histidine (156)	3.35824e+06	2.90835e+06	7.19493e+06	4.04986e+06	2.74136e+06	2.35292e+06	3.75025e+06	2.42551e+06	2.55562e+06	2.29314e+06	4.67572e+06	4.5379e+06	3.59605e+06	3.23355e+06	4.04758e+06	7.15281e+06	8.49204e+06	8.54122e+06	4.18808e+06	4.10058e+06	4.2129e+06	2.87849e+06	6.62093e+06	1.03439e+07	3.82628e+06	5.35117e+06	4.19538e+06	2.55567e+06	3.43859e+06	4.22339e+06	4.93057e+06	5.01379e+06	2.85863e+06	4.26413e+06	3.29194e+06	4.47052e+06	3.89188e+06	2.57789e+06	2.47219e+06	9.16961e+06	1.10279e+06	349324
Serotonin (160)	382669	213566	458000	467132	207844	359946	456318	67229.5	69209.8	62917.3	870391	620677	824585	219437	1.36627e+06	258978	266445	262511	233506	808831	440268	73776.7	205022	475520	218856	648135	1.51352e+06	372970	822358	1.45283e+06	501498	623686	76974.7	478181	657988	1.60842e+06	1.38395e+06	321281	327438	310506	N/A	N/A
Tryptamine (161)	17732.2	32396.3	78530.1	33112.1	34256.7	19343.5	38302.7	17785.8	24967.1	20272.7	23995.4	59209.2	20049.8	28570.2	29903.1	119919	153537	165714	49842.3	26768.5	38652.7	26689.8	148939	66791.9	43175.9	109128	40023.5	15118.4	21328.8	32432.2	34909.3	88576.9	25693.8	41490.3	25544.5	34223.4	26239.2	21875.1	15884.1	162200	N/A	N/A
Carnitine (162)	4.25828e+06	6.35913e+06	8.57554e+06	6.43514e+06	6.04559e+06	4.05688e+06	6.18634e+06	2.40228e+06	2.35227e+06	2.21321e+06	2.53371e+06	8.4569e+06	2.51341e+06	5.603e+06	2.39247e+06	1.77618e+07	1.89239e+07	1.78031e+07	5.82641e+06	2.63872e+06	5.67878e+06	2.41574e+06	1.50395e+07	8.33814e+06	5.92149e+06	8.82135e+06	2.23381e+06	3.85633e+06	2.20783e+06	2.55554e+06	6.16418e+06	8.31964e+06	2.25442e+06	5.92566e+06	2.14774e+06	2.399e+06	1.99116e+06	3.76608e+06	3.43141e+06	2.12111e+07	N/A	N/A
9C13-Histidine (165)	N/A	N/A	N/A	N/A	N/A	N/A	N/A	N/A	N/A	N/A	N/A	N/A	N/A	N/A	N/A	N/A	N/A	N/A	N/A	N/A	N/A	N/A	N/A	N/A	N/A	N/A	N/A	N/A	N/A	N/A	N/A	N/A	N/A	N/A	N/A	N/A	N/A	N/A	N/A	N/A	N/A	N/A
Phenylalanine (165.99)	1.68553e+06	1.7693e+06	4.40483e+06	2.42456e+06	1.72044e+06	1.5229e+06	2.48424e+06	1.23696e+06	1.22295e+06	1.0945e+06	1.99138e+06	2.40665e+06	1.84356e+06	1.81348e+06	2.2344e+06	6.21159e+06	6.58162e+06	6.25619e+06	1.81399e+06	2.08523e+06	2.2775e+06	1.18422e+06	4.99447e+06	2.7255e+06	1.84447e+06	2.83511e+06	2.26894e+06	1.50143e+06	1.76093e+06	2.21125e+06	2.75115e+06	2.50378e+06	1.20618e+06	2.55296e+06	1.70396e+06	2.42433e+06	2.03595e+06	1.52763e+06	1.56965e+06	7.94723e+06	N/A	N/A
methionine sulfoxide (166)	14797.9	23381	27699.7	14595.8	20506.4	8478.25	13856.3	27752	22613.2	19415.6	14317.1	14977.9	10130.4	29606.1	12997.3	36780	50370.5	36762	21495.8	13346.1	21059.5	17035.4	34530.2	29712	20429	26349.7	15034.6	11232.4	10120.4	10908.3	23601.2	19477.4	15976.7	23243.3	10807.8	13778.6	14379.6	12539.4	10513.7	54202.7	N/A	N/A
Epinephrine (166)	N/A	N/A	N/A	N/A	N/A	N/A	N/A	N/A	N/A	N/A	N/A	N/A	N/A	N/A	N/A	N/A	N/A	N/A	N/A	N/A	N/A	N/A	N/A	N/A	N/A	N/A	N/A	N/A	N/A	N/A	N/A	N/A	N/A	N/A	N/A	N/A	N/A	N/A	N/A	N/A	N/A	N/A
7-methylguanine (166.01)	30600.7	38492.9	42255.7	44425.2	33172.4	24969.2	38248.1	18363.9	22454.4	20171.5	43763	45679.6	35373.4	34344.9	36139.1	107844	107032	104683	34353.7	37968.2	34340.2	24464.3	93957.4	46854.9	36066.5	41351.7	51923.3	26815.6	35032	36175.3	45184.9	43078.4	25747.4	45189.7	37061.1	35675.9	30464.6	26030.5	27953.1	135970	N/A	N/A
Normetanephrine (166.1)	N/A	N/A	N/A	N/A	N/A	N/A	N/A	N/A	N/A	N/A	N/A	N/A	N/A	N/A	N/A	N/A	N/A	N/A	N/A	N/A	N/A	N/A	N/A	N/A	N/A	N/A	N/A	N/A	N/A	N/A	N/A	N/A	N/A	N/A	N/A	N/A	N/A	N/A	N/A	N/A	N/A	N/A
Taurocyamine (168)	N/A	N/A	N/A	N/A	N/A	N/A	N/A	N/A	N/A	N/A	N/A	N/A	N/A	N/A	N/A	N/A	N/A	N/A	N/A	N/A	N/A	N/A	N/A	N/A	N/A	N/A	N/A	N/A	N/A	N/A	N/A	N/A	N/A	N/A	N/A	N/A	N/A	N/A	N/A	N/A	N/A	N/A
Pyridoxamine (169)	N/A	N/A	N/A	N/A	N/A	N/A	N/A	N/A	N/A	N/A	N/A	N/A	N/A	N/A	N/A	N/A	N/A	N/A	N/A	N/A	N/A	N/A	N/A	N/A	N/A	N/A	N/A	N/A	N/A	N/A	N/A	N/A	N/A	N/A	N/A	N/A	N/A	N/A	N/A	N/A	N/A	N/A
1/3-Methylhistidine (169.99)	131283	170176	365226	198055	127152	82223.3	195557	67950	65603.9	62695.8	181850	192723	131331	131978	199921	385327	433515	417513	129691	130754	161205	89257.5	298393	190388	145956	211471	148360	85930.1	128051	191277	198584	194109	91378.4	204991	127604	186407	155706	83932.1	80528.9	505555	N/A	N/A
Norepinephrine (170)	N/A	N/A	N/A	N/A	N/A	N/A	N/A	N/A	N/A	N/A	N/A	N/A	N/A	N/A	N/A	N/A	N/A	N/A	N/A	N/A	N/A	N/A	N/A	N/A	N/A	N/A	N/A	N/A	N/A	N/A	N/A	N/A	N/A	N/A	N/A	N/A	N/A	N/A	N/A	N/A	N/A	N/A
n-glycylproline (173)	N/A	N/A	N/A	N/A	N/A	N/A	N/A	N/A	N/A	N/A	N/A	N/A	N/A	N/A	N/A	N/A	N/A	N/A	N/A	N/A	N/A	N/A	N/A	N/A	N/A	N/A	N/A	N/A	N/A	N/A	N/A	N/A	N/A	N/A	N/A	N/A	N/A	N/A	N/A	N/A	N/A	N/A
Arginine (175)	1.42087e+07	1.70765e+07	4.28566e+07	2.28821e+07	1.64401e+07	1.29633e+07	2.26651e+07	1.2631e+07	1.38436e+07	1.24457e+07	2.23284e+07	2.78351e+07	2.01774e+07	1.8484e+07	2.58216e+07	3.63278e+07	3.84677e+07	3.89769e+07	1.94204e+07	2.30771e+07	1.99661e+07	1.32378e+07	3.24504e+07	3.15868e+07	1.80423e+07	3.19253e+07	2.46286e+07	1.24677e+07	2.04176e+07	2.44559e+07	2.50844e+07	2.77617e+07	1.4028e+07	2.33852e+07	1.87052e+07	2.70663e+07	2.24836e+07	1.32631e+07	1.3212e+07	4.27142e+07	N/A	N/A
N-acetylornithine (175.01)	N/A	N/A	N/A	N/A	N/A	N/A	N/A	N/A	N/A	N/A	N/A	N/A	N/A	N/A	N/A	N/A	N/A	N/A	N/A	N/A	N/A	N/A	N/A	N/A	N/A	N/A	N/A	N/A	N/A	N/A	N/A	N/A	N/A	N/A	N/A	N/A	N/A	N/A	N/A	N/A	N/A	N/A
10C13-Phenylalanine (176)	N/A	N/A	N/A	N/A	N/A	N/A	N/A	N/A	N/A	N/A	N/A	N/A	N/A	N/A	N/A	N/A	N/A	N/A	N/A	N/A	N/A	N/A	N/A	N/A	N/A	N/A	N/A	N/A	N/A	N/A	N/A	N/A	N/A	N/A	N/A	N/A	N/A	N/A	N/A	N/A	N/A	N/A
Cotinine (176.99)	N/A	N/A	N/A	N/A	N/A	N/A	N/A	N/A	N/A	N/A	N/A	N/A	N/A	N/A	N/A	N/A	N/A	N/A	N/A	N/A	N/A	N/A	N/A	N/A	N/A	N/A	N/A	N/A	N/A	N/A	N/A	N/A	N/A	N/A	N/A	N/A	N/A	N/A	N/A	N/A	N/A	N/A
Cysteinyl-Glycine (Cys-Gly) (179)	N/A	N/A	N/A	N/A	N/A	N/A	N/A	N/A	N/A	N/A	N/A	N/A	N/A	N/A	N/A	N/A	N/A	N/A	N/A	N/A	N/A	N/A	N/A	N/A	N/A	N/A	N/A	N/A	N/A	N/A	N/A	N/A	N/A	N/A	N/A	N/A	N/A	N/A	N/A	N/A	N/A	N/A
Gluconolactone (179.01)	N/A	N/A	N/A	N/A	N/A	N/A	N/A	N/A	N/A	N/A	N/A	N/A	N/A	N/A	N/A	N/A	N/A	N/A	N/A	N/A	N/A	N/A	N/A	N/A	N/A	N/A	N/A	N/A	N/A	N/A	N/A	N/A	N/A	N/A	N/A	N/A	N/A	N/A	N/A	N/A	N/A	N/A
Glucosamine (180.1)	N/A	N/A	N/A	N/A	N/A	N/A	N/A	N/A	N/A	N/A	N/A	N/A	N/A	N/A	N/A	N/A	N/A	N/A	N/A	N/A	N/A	N/A	N/A	N/A	N/A	N/A	N/A	N/A	N/A	N/A	N/A	N/A	N/A	N/A	N/A	N/A	N/A	N/A	N/A	N/A	N/A	N/A
Theobromine (181)	N/A	N/A	N/A	N/A	N/A	N/A	N/A	N/A	N/A	N/A	N/A	N/A	N/A	N/A	N/A	N/A	N/A	N/A	N/A	N/A	N/A	N/A	N/A	N/A	N/A	N/A	N/A	N/A	N/A	N/A	N/A	N/A	N/A	N/A	N/A	N/A	N/A	N/A	N/A	N/A	N/A	N/A
1,7-dimethylxanthine (181.01)	N/A	N/A	N/A	N/A	N/A	N/A	N/A	N/A	N/A	N/A	N/A	N/A	N/A	N/A	N/A	N/A	N/A	N/A	N/A	N/A	N/A	N/A	N/A	N/A	N/A	N/A	N/A	N/A	N/A	N/A	N/A	N/A	N/A	N/A	N/A	N/A	N/A	N/A	N/A	N/A	N/A	N/A
Tyrosine (182.1)	184451	209115	428937	273729	176891	200107	285501	165261	145816	141985	208696	246870	213222	203189	259888	662832	651163	632159	203961	211882	257816	155924	499516	353869	204420	285881	242613	164746	195441	256674	307841	293136	153053	269683	204638	264578	225495	174581	185793	761293	N/A	N/A
Se-methylselenocysteine (184)	N/A	N/A	N/A	N/A	N/A	N/A	N/A	N/A	N/A	N/A	N/A	N/A	N/A	N/A	N/A	N/A	N/A	N/A	N/A	N/A	N/A	N/A	N/A	N/A	N/A	N/A	N/A	N/A	N/A	N/A	N/A	N/A	N/A	N/A	N/A	N/A	N/A	N/A	N/A	N/A	N/A	N/A
213C-Tyrosine (184.1)	181859	152624	153607	171598	175152	184097	163529	153583	155495	179347	151369	167327	171229	150498	155736	187879	163444	164528	170839	180367	167312	153450	153730	151044	171265	147709	170695	167394	166706	152929	179016	166664	178383	130157	147182	158581	155004	146789	171781	155445	184996	N/A
Phosphorylcholine (185)	335498	1.31632e+06	1.29378e+06	1.23395e+06	1.28141e+06	303903	1.16349e+06	446280	419876	420122	270018	1.30298e+06	246481	1.27024e+06	491129	4.91109e+06	5.44514e+06	5.32655e+06	1.38115e+06	275170	1.04382e+06	412943	3.64278e+06	1.05931e+06	1.17554e+06	1.42438e+06	443252	253840	205259	390452	1.09958e+06	1.15931e+06	387444	962124	172707	404904	325903	232010	216003	5.68187e+06	N/A	N/A
10C13-Arginine (185.1)	N/A	N/A	N/A	N/A	N/A	N/A	N/A	N/A	N/A	N/A	N/A	N/A	N/A	N/A	N/A	N/A	N/A	N/A	N/A	N/A	N/A	N/A	N/A	N/A	N/A	N/A	N/A	N/A	N/A	N/A	N/A	N/A	N/A	N/A	N/A	N/A	N/A	N/A	N/A	N/A	N/A	N/A
N6-Acetyl-lysine (188.99)	21461.8	6261.95	10729.6	9238.72	6074.12	8737.73	7813.44	10959.4	6600.8	6866.84	12322.3	11269.2	20639.5	5373.37	20049.1	45699.2	35829.9	37317.6	4628.37	16669.7	6983.63	6780.43	38062.1	22240.4	9207.86	5828.3	21637.3	22448.4	13228.2	24583.1	7333.26	8452.8	8577.39	7436.86	28407.6	18194.6	21359.8	16070.7	12367.1	41499.1	N/A	N/A
homoarginine (189)	46811.4	86494.2	146410	100438	76089.9	44814.2	102302	30127.5	35787.9	38371.3	73585.7	104806	70495.6	69393.1	71880.8	248761	242645	250681	76206.9	75727	82349.3	42460.1	192826	105067	67450.6	127277	81993.3	48306	65333.3	79373.1	93969.4	96650.6	39374.6	90007	57146.4	87030.9	50806.9	36799.2	48649.5	356109	N/A	N/A
N6-Trimethyllysine (189.01)	271036	468840	1.04785e+06	636313	446518	247876	627405	238078	232452	220308	356007	754656	328920	442424	407233	1.73761e+06	1.85675e+06	1.77642e+06	463940	366505	587254	234599	1.40913e+06	849494	470387	804476	419934	246340	320088	412474	677707	746062	235747	648234	290531	445438	345285	227585	253331	2.001e+06	N/A	N/A
homocitrulline (190)	N/A	N/A	N/A	N/A	N/A	N/A	N/A	N/A	N/A	N/A	N/A	N/A	N/A	N/A	N/A	N/A	N/A	N/A	N/A	N/A	N/A	N/A	N/A	N/A	N/A	N/A	N/A	N/A	N/A	N/A	N/A	N/A	N/A	N/A	N/A	N/A	N/A	N/A	N/A	N/A	N/A	N/A
1013C-Tyrosine (192.1)	N/A	N/A	N/A	N/A	N/A	N/A	N/A	N/A	N/A	N/A	N/A	N/A	N/A	N/A	N/A	N/A	N/A	N/A	N/A	N/A	N/A	N/A	N/A	N/A	N/A	N/A	N/A	N/A	N/A	N/A	N/A	N/A	N/A	N/A	N/A	N/A	N/A	N/A	N/A	N/A	N/A	N/A
Caffeine (195)	N/A	N/A	N/A	N/A	N/A	N/A	N/A	N/A	N/A	N/A	N/A	N/A	N/A	N/A	N/A	N/A	N/A	N/A	N/A	N/A	N/A	N/A	N/A	N/A	N/A	N/A	N/A	N/A	N/A	N/A	N/A	N/A	N/A	N/A	N/A	N/A	N/A	N/A	N/A	N/A	N/A	N/A
Salicylurate (196.1)	N/A	N/A	N/A	N/A	N/A	N/A	N/A	N/A	N/A	N/A	N/A	N/A	N/A	N/A	N/A	N/A	N/A	N/A	N/A	N/A	N/A	N/A	N/A	N/A	N/A	N/A	N/A	N/A	N/A	N/A	N/A	N/A	N/A	N/A	N/A	N/A	N/A	N/A	N/A	N/A	N/A	N/A
DL DOPA (198)	629546	243687	305183	254413	232124	547709	221907	282699	264537	264947	238750	279972	243448	261670	157693	556535	575592	585961	253428	202945	192543	265709	426621	301978	232753	242525	158734	545712	204932	152147	241111	306539	310304	228230	239416	158859	137306	533458	491578	669103	N/A	N/A
Selenomethionine (198.01)	N/A	N/A	N/A	N/A	N/A	N/A	N/A	N/A	N/A	N/A	N/A	N/A	N/A	N/A	N/A	N/A	N/A	N/A	N/A	N/A	N/A	N/A	N/A	N/A	N/A	N/A	N/A	N/A	N/A	N/A	N/A	N/A	N/A	N/A	N/A	N/A	N/A	N/A	N/A	N/A	N/A	N/A
dimethylarginine (A/SDMA) (203)	611608	559601	778659	663903	556848	586760	636722	454157	407291	465027	755120	737190	703474	546799	819987	2.03465e+06	2.11185e+06	1.87116e+06	536051	651089	706721	480348	1.69415e+06	1.03282e+06	574984	836602	1.05287e+06	646570	771445	860161	775323	782655	513289	687897	894617	1.01514e+06	1.027e+06	613611	624405	2.42084e+06	N/A	N/A
Spermine (203.1)	N/A	N/A	N/A	N/A	N/A	N/A	N/A	N/A	N/A	N/A	N/A	N/A	N/A	N/A	N/A	N/A	N/A	N/A	N/A	N/A	N/A	N/A	N/A	N/A	N/A	N/A	N/A	N/A	N/A	N/A	N/A	N/A	N/A	N/A	N/A	N/A	N/A	N/A	N/A	N/A	N/A	N/A
3-indolebutyric acid (204)	N/A	N/A	N/A	N/A	N/A	N/A	N/A	N/A	N/A	N/A	N/A	N/A	N/A	N/A	N/A	N/A	N/A	N/A	N/A	N/A	N/A	N/A	N/A	N/A	N/A	N/A	N/A	N/A	N/A	N/A	N/A	N/A	N/A	N/A	N/A	N/A	N/A	N/A	N/A	N/A	N/A	N/A
Acetylcarnitine (204.1)	5.19863e+06	8.09536e+06	5.93264e+06	1.0084e+07	7.85329e+06	4.54954e+06	8.98248e+06	3.24806e+06	2.99999e+06	3.21171e+06	2.40494e+06	8.76492e+06	2.57299e+06	7.30427e+06	2.21087e+06	2.59929e+07	2.47706e+07	2.42833e+07	7.55298e+06	2.47468e+06	8.96091e+06	3.42627e+06	1.92188e+07	8.43255e+06	7.48715e+06	7.51186e+06	2.39381e+06	4.31552e+06	2.56097e+06	2.31706e+06	1.08018e+07	8.36926e+06	3.4711e+06	9.32598e+06	2.39355e+06	2.49206e+06	2.1026e+06	4.29093e+06	4.27738e+06	3.17983e+07	N/A	N/A
Tryptophan (205.1)	96329.4	107613	235123	135572	93631.9	92483.8	139481	71563.2	75451.5	70877.7	114940	123947	107957	102062	126120	348886	361734	323630	99435.7	127719	119900	71524.3	278468	236238	102343	144430	116127	91606.6	96380.1	126562	154154	132154	70804.9	137577	90375.8	136526	111260	92890.6	81713.4	408988	N/A	N/A
L-Kynurenine (209.1)	N/A	N/A	N/A	N/A	N/A	N/A	N/A	N/A	N/A	N/A	N/A	N/A	N/A	N/A	N/A	N/A	N/A	N/A	N/A	N/A	N/A	N/A	N/A	N/A	N/A	N/A	N/A	N/A	N/A	N/A	N/A	N/A	N/A	N/A	N/A	N/A	N/A	N/A	N/A	N/A	N/A	N/A
phosphocreatine (212)	104742	160894	327601	300973	158952	84494.2	407358	118083	135118	132512	130236	217596	122883	246192	153544	354631	587648	693581	379547	162404	214673	125822	199537	112892	223520	264119	64922.3	43144.2	65219	116831	250618	196567	102509	313978	55180.2	107840	59238	68215.4	81155.5	317691	N/A	N/A
N-Ac-Arginine (217)	16117.9	15914	11916.1	13926.8	18923.2	11323.2	10542.4	13738.5	12891.7	12791.9	11129.2	16400	10545.5	11609.7	9505.91	50227.7	44140.4	45859.3	15152.7	10316.5	23196.9	21543.6	41504.3	17498.8	9785.13	11171.4	13976.5	13320.1	10717.6	5433.99	17258.1	16872.2	10005.6	19106.1	8042.05	10400.8	15385.6	11083.4	5291.24	47806.2	N/A	N/A
13C13-Tryptophan (218.1)	N/A	N/A	N/A	N/A	N/A	N/A	N/A	N/A	N/A	N/A	N/A	N/A	N/A	N/A	N/A	N/A	N/A	N/A	N/A	N/A	N/A	N/A	N/A	N/A	N/A	N/A	N/A	N/A	N/A	N/A	N/A	N/A	N/A	N/A	N/A	N/A	N/A	N/A	N/A	N/A	N/A	N/A
Carnosine (227)	83753.4	118347	246076	144829	115029	73989.5	153259	79520.3	97957.2	73804.9	129718	169739	117585	125106	112004	271611	266353	238183	135902	140618	105769	73616.9	237121	287681	128460	192931	141436	67741.1	123203	127616	145336	176236	90148.1	134617	112788	129775	112906	83474.1	77150.8	298683	N/A	N/A
2'-deoxycytidine (228)	22254.4	23852.5	17533.9	21702.1	26063.9	24486.1	20804.2	12381.3	15008.9	7929.24	17108.3	11157.8	8891.68	14646.6	9812.83	127859	103718	108489	14951.6	8880.9	20778	13010.9	125193	12663.5	15380.6	12841.3	11170.5	14852.7	7455.92	7119.73	10378.7	14379.8	16010	14795.1	14456.6	5396.93	9435.26	15865.4	13346.4	149082	N/A	N/A
2'-Deoxyuridine (229.2)	N/A	N/A	N/A	N/A	N/A	N/A	N/A	N/A	N/A	N/A	N/A	N/A	N/A	N/A	N/A	N/A	N/A	N/A	N/A	N/A	N/A	N/A	N/A	N/A	N/A	N/A	N/A	N/A	N/A	N/A	N/A	N/A	N/A	N/A	N/A	N/A	N/A	N/A	N/A	N/A	N/A	N/A
Biopterin (238)	N/A	N/A	N/A	N/A	N/A	N/A	N/A	N/A	N/A	N/A	N/A	N/A	N/A	N/A	N/A	N/A	N/A	N/A	N/A	N/A	N/A	N/A	N/A	N/A	N/A	N/A	N/A	N/A	N/A	N/A	N/A	N/A	N/A	N/A	N/A	N/A	N/A	N/A	N/A	N/A	N/A	N/A
Anserine (241)	N/A	N/A	N/A	N/A	N/A	N/A	N/A	N/A	N/A	N/A	N/A	N/A	N/A	N/A	N/A	N/A	N/A	N/A	N/A	N/A	N/A	N/A	N/A	N/A	N/A	N/A	N/A	N/A	N/A	N/A	N/A	N/A	N/A	N/A	N/A	N/A	N/A	N/A	N/A	N/A	N/A	N/A
Cystine (241.1)	N/A	N/A	N/A	N/A	N/A	N/A	N/A	N/A	N/A	N/A	N/A	N/A	N/A	N/A	N/A	N/A	N/A	N/A	N/A	N/A	N/A	N/A	N/A	N/A	N/A	N/A	N/A	N/A	N/A	N/A	N/A	N/A	N/A	N/A	N/A	N/A	N/A	N/A	N/A	N/A	N/A	N/A
Cytidine (244.2)	379658	1.3805e+06	798812	1.18514e+06	1.34921e+06	267236	888095	97934.7	103385	76153.3	162883	926534	94628.6	839944	116737	2.29095e+06	1.78105e+06	1.68001e+06	850183	93355.8	1.07925e+06	114519	2.0738e+06	851312	1.03034e+06	1.176e+06	142249	197145	81349.1	110791	605831	1.00869e+06	142624	765751	125196	93651.5	88122.1	204773	219297	2.59531e+06	N/A	N/A
Uridine (245.2)	192041	722858	493697	728297	739309	149883	531968	46482.8	51558.4	37027.3	105105	612977	82379.3	521120	81511.7	1.67267e+06	1.31634e+06	1.2713e+06	524635	63941.8	760460	57297.6	1.396e+06	558176	621567	686341	108016	112795	55593.6	63227.5	421679	709744	67002.7	474962	77517.4	63302	68279.6	112792	118427	1.71197e+06	N/A	N/A
isovalerylcarnitine (246)	116619	192224	405907	217473	196263	107597	209882	85683.7	101090	84979.9	135113	221274	130330	193969	146943	649772	683909	667589	184041	149795	200966	87879.9	492134	253751	207254	226481	137713	120735	127231	155757	258477	216385	90972.1	225335	116520	147556	117260	108016	114550	787189	N/A	N/A
8C13-Cystine (249.1)	N/A	N/A	N/A	N/A	N/A	N/A	N/A	N/A	N/A	N/A	N/A	N/A	N/A	N/A	N/A	N/A	N/A	N/A	N/A	N/A	N/A	N/A	N/A	N/A	N/A	N/A	N/A	N/A	N/A	N/A	N/A	N/A	N/A	N/A	N/A	N/A	N/A	N/A	N/A	N/A	N/A	N/A
Neopterin (254)	N/A	N/A	N/A	N/A	N/A	N/A	N/A	N/A	N/A	N/A	N/A	N/A	N/A	N/A	N/A	N/A	N/A	N/A	N/A	N/A	N/A	N/A	N/A	N/A	N/A	N/A	N/A	N/A	N/A	N/A	N/A	N/A	N/A	N/A	N/A	N/A	N/A	N/A	N/A	N/A	N/A	N/A
11C13-Uridine (256.2)	N/A	N/A	N/A	N/A	N/A	N/A	N/A	N/A	N/A	N/A	N/A	N/A	N/A	N/A	N/A	N/A	N/A	N/A	N/A	N/A	N/A	N/A	N/A	N/A	N/A	N/A	N/A	N/A	N/A	N/A	N/A	N/A	N/A	N/A	N/A	N/A	N/A	N/A	N/A	N/A	N/A	N/A
Glycerophosphocholine (258)	8.56492e+07	2.30058e+08	2.62936e+08	3.07326e+08	2.22353e+08	7.7438e+07	2.82708e+08	4.96763e+07	5.49791e+07	5.13289e+07	6.10226e+07	2.70658e+08	5.61976e+07	2.17954e+08	9.65279e+07	6.45493e+08	6.68166e+08	6.52612e+08	2.24419e+08	5.81424e+07	2.81858e+08	5.60359e+07	5.55482e+08	2.51988e+08	2.10973e+08	2.77983e+08	8.78088e+07	6.92566e+07	5.18294e+07	8.31593e+07	2.89398e+08	2.82881e+08	5.03533e+07	2.66863e+08	4.4838e+07	9.3603e+07	7.22564e+07	7.32214e+07	6.87453e+07	7.14601e+08	N/A	N/A
5-methylcytidine (258.01)	19327	6771.06	8414.02	6033.1	8841.24	13298.5	5263.48	8701.32	9861.58	7086.91	9558.03	6386.81	5998.26	6592.91	5808.88	16702.1	13813.8	13138.6	4901.23	5454.56	7465.76	9215.86	16853.6	6952.61	6087.24	7808.95	13306.4	14821.6	6498.8	7612.81	5745.76	7231.42	13476.1	7335.07	9478.36	11066.9	10795.2	11838.2	12765.1	20652.4	N/A	N/A
Phosphotyrosine (261.99)	N/A	N/A	N/A	N/A	N/A	N/A	N/A	N/A	N/A	N/A	N/A	N/A	N/A	N/A	N/A	N/A	N/A	N/A	N/A	N/A	N/A	N/A	N/A	N/A	N/A	N/A	N/A	N/A	N/A	N/A	N/A	N/A	N/A	N/A	N/A	N/A	N/A	N/A	N/A	N/A	N/A	N/A
succinylcarnitine (262)	20241.4	76126.9	65818.8	68196.9	56875.1	16755	49675.8	24531.3	26756.8	23219.4	9452.74	78277.4	11266.1	62531.7	14963.3	298155	317642	336975	65180.8	8869.61	53656.3	21343.2	248975	91630.1	62575.7	75052.9	14695.3	13330.6	10580.6	14097.7	57903.9	83593.6	26135.4	53156.4	9483.74	14383.3	11902.3	17218.3	14435.6	446018	N/A	N/A
Thiamine (265)	5.1605e+07	3.6453e+06	9.79967e+06	4.86539e+06	3.28437e+06	4.85129e+07	4.76785e+06	4.85157e+07	4.6958e+07	4.77873e+07	4.8478e+07	7.28753e+06	4.75415e+07	3.65337e+06	5.72465e+07	1.10131e+07	1.25901e+07	1.08003e+07	3.80478e+06	4.98896e+07	4.09645e+06	4.89431e+07	8.63264e+06	5.82698e+06	3.54232e+06	7.81867e+06	5.76393e+07	4.8257e+07	4.58753e+07	5.45289e+07	5.36686e+06	6.96066e+06	5.04524e+07	4.82575e+06	4.48358e+07	6.07764e+07	5.30726e+07	4.79052e+07	4.65381e+07	1.32117e+07	N/A	N/A
2,3-diphosphoglyceric acid (267)	4423.25	8185.02	3383.96	7344.99	6399.95	3207.23	9025.27	9114.8	6691.95	6897.06	8079.1	14840	8934.94	6717.03	16628.4	23916.4	19675.7	25314	14088.6	9891.48	10875.4	10555.5	12099	10675.2	15500.4	10550.9	20386.4	8786.88	11326.8	22178.7	24435.4	22357.7	12961.3	11119.5	8453.41	19897.8	17668.1	10694.8	4986.35	31612.6	7487.56	N/A
Deoxyguanosine (268)	4785.07	1737.06	N/A	1736.85	3052.5	4286.43	N/A	1920.36	3588.36	2341.47	4674.41	1064.15	3416.07	N/A	3647.35	3704.45	5327.31	4667.94	N/A	3329.51	N/A	5077.14	6386.96	2193.1	1325.68	N/A	5462.71	4504.59	4093.08	4098	2203.78	2349.92	3445.65	N/A	5652.98	5205.85	3107.78	4369.35	5734.86	7600.73	N/A	N/A
Adenosine (268.2)	1.94985e+07	3.68784e+06	5.57411e+06	6.20974e+06	8.16266e+06	1.86459e+07	4.8736e+06	4.22243e+06	3.74313e+06	2.21995e+06	1.51985e+07	4.17383e+06	1.27609e+07	1.73817e+06	1.34825e+07	9.21956e+06	7.1503e+06	6.72255e+06	5.73016e+06	8.51002e+06	5.33429e+06	8.83476e+06	3.03314e+07	6.49348e+06	3.34535e+06	9.72286e+06	2.08431e+07	5.12503e+06	9.16051e+06	1.11236e+07	2.00008e+06	9.80159e+06	9.50357e+06	4.05032e+06	1.19252e+07	1.1087e+07	1.16405e+07	1.16952e+07	6.18072e+06	9.16771e+06	N/A	N/A
Retinol (269)	N/A	N/A	N/A	N/A	N/A	N/A	N/A	N/A	N/A	N/A	N/A	N/A	N/A	N/A	N/A	N/A	N/A	N/A	N/A	N/A	N/A	N/A	N/A	N/A	N/A	N/A	N/A	N/A	N/A	N/A	N/A	N/A	N/A	N/A	N/A	N/A	N/A	N/A	N/A	N/A	N/A	N/A
Inosine (269.2)	2.08353e+06	3.0511e+06	2.36993e+06	2.62243e+06	3.03492e+06	1.45119e+06	2.60106e+06	442087	316796	237660	1.15908e+06	1.69755e+06	815720	1.9895e+06	1.11243e+06	1.00281e+07	9.94103e+06	1.0236e+07	1.70375e+06	913096	2.92599e+06	549068	1.35028e+07	1.62188e+06	2.93125e+06	2.0974e+06	1.65025e+06	1.33664e+06	898793	1.37996e+06	1.39886e+06	1.89435e+06	862205	1.8804e+06	863420	1.58885e+06	1.25865e+06	1.22351e+06	1.30997e+06	1.85307e+07	N/A	N/A
glutarylcarnitine (276)	N/A	N/A	N/A	N/A	N/A	N/A	N/A	N/A	N/A	N/A	N/A	N/A	N/A	N/A	N/A	N/A	N/A	N/A	N/A	N/A	N/A	N/A	N/A	N/A	N/A	N/A	N/A	N/A	N/A	N/A	N/A	N/A	N/A	N/A	N/A	N/A	N/A	N/A	N/A	N/A	N/A	N/A
1-Methyladenosine (282.1)	121111	68450.9	61278.3	91112.8	69227.8	76280	62070	24958	20764.4	15549.2	40664.7	82269.6	23332.7	58580.3	28372.7	211170	179369	176648	57030.6	19360.3	60698.6	46886.7	198228	94796.9	56899.4	85391.4	41660.9	45797.9	16358.4	16402.1	69553.9	82489.2	38661	79285.3	31364	20406.2	27096.4	57609	32912.2	251952	N/A	N/A
6-Methyladenosine (282.2)	41281.2	43616.5	17053.6	39901.9	42169.1	26805.2	27919.8	4689.56	4535.79	3100.9	16628.8	19314.8	13071.7	22856.1	16273.8	56818.4	39891.6	41747.2	27520	8790.42	36407.8	8423.35	61082.1	14697.1	31012.3	26110.2	26159.1	14542	9038.74	15069	16443.5	22841.2	10858.5	21530.5	15537.9	20496.3	18733.5	17870.3	14882.8	55920.7	N/A	N/A
Guanosine (284.2)	235245	87420.9	32540.5	86676.2	104330	198561	58504.6	45807.5	44539.2	33005.7	108590	25011.9	88852.4	40364.8	84876.4	130523	108045	97476.7	59623.5	67547.7	72256.2	72379.4	253173	37433.1	65051.6	56825.4	133237	103784	76099	88473.5	23716.2	55520.9	92057.7	43042.7	94412.2	90415.7	83512.5	126844	104490	177501	N/A	N/A
Retinal (285)	N/A	N/A	N/A	N/A	N/A	N/A	N/A	N/A	N/A	N/A	N/A	N/A	N/A	N/A	N/A	N/A	N/A	N/A	N/A	N/A	N/A	N/A	N/A	N/A	N/A	N/A	N/A	N/A	N/A	N/A	N/A	N/A	N/A	N/A	N/A	N/A	N/A	N/A	N/A	N/A	N/A	N/A
Argininosuccinate (291)	8707.66	11738.3	10724.8	14824.2	13801.8	8879.45	13666	7816.47	8628.63	7712.45	7335.14	13312.2	6850.38	15240.9	12921.7	55546.7	61395.5	63829.8	19177.8	7552.61	14279.8	7481.6	49152.6	14210.9	13610.8	13952.8	11708.6	8149.29	7099.41	8394.88	18055.9	11687	7114.94	16608.4	5589.37	11316.1	9561.56	9101.15	8519.86	69571.1	2616.15	N/A
5'-methylthioadenosine (298)	255047	283068	413160	300356	285908	244330	330563	203216	243539	219276	463388	303558	372417	328049	547882	832314	891350	921874	316578	497994	252290	200523	752934	242674	325482	336654	482973	232496	367990	605167	494969	356847	203883	331383	326976	497785	414454	205629	217507	985426	N/A	N/A
N2,N2-Dimethylguanosine (312.2)	24492.2	7421.68	13507.4	9980.32	7908.14	14675.2	10061.6	8437.6	11417.3	5975.89	12296.1	10259.5	9381.6	5702.13	10122.4	26207.3	24186.8	22000.5	6754.33	8664.49	9413.19	11757.2	22125.5	14909.5	9105.95	12697.9	17608	12938.8	9901.98	10787	9510.81	8923.98	17592.2	9627.39	12952.2	11553.6	11724.7	12947.7	13032.9	30588.7	N/A	N/A
UMP (325)	170337	375027	583179	276132	289773	164739	272525	247470	205519	244203	199650	758661	242895	393851	369225	546494	670348	540507	337337	264528	260899	179834	489040	631236	407714	640202	408102	169170	307085	439383	317070	698835	230069	325294	226279	430264	411856	149150	164381	803385	N/A	N/A
cAMP (330)	N/A	N/A	N/A	N/A	N/A	N/A	N/A	N/A	N/A	N/A	N/A	N/A	N/A	N/A	N/A	N/A	N/A	N/A	N/A	N/A	N/A	N/A	N/A	N/A	N/A	N/A	N/A	N/A	N/A	N/A	N/A	N/A	N/A	N/A	N/A	N/A	N/A	N/A	N/A	N/A	N/A	N/A
GMP (364.1)	558154	2.68375e+06	2.09426e+06	1.64636e+06	2.51981e+06	735021	1.53312e+06	635901	536282	581453	420640	2.56964e+06	470329	2.00178e+06	699297	5.08398e+06	4.68735e+06	4.57416e+06	2.10316e+06	597077	1.56612e+06	407366	4.87629e+06	2.46214e+06	2.44674e+06	2.88149e+06	746279	978768	557807	751246	1.44263e+06	2.60789e+06	613006	1.60603e+06	460508	902993	735439	818730	833876	6.8118e+06	N/A	N/A
riboflavin (377)	32441.9	31073.1	66290.7	43335.6	28623	27767.6	39257	24784.8	21793.7	22199.7	129799	31723.1	108892	34602.4	163351	97414.3	115959	114624	38121.6	99883.6	36877.3	33274.1	78809.1	32984	31078	40942.2	134487	30665	99439.2	155933	48248.3	32013.3	29568.3	43550.4	108434	144976	139147	27328.7	29473	118832	N/A	N/A
SAH (385)	29285.2	101190	85457.8	71767.7	93452.4	37785.8	74226.7	23850	15021.7	23241.6	27474.8	133410	24057.2	67496.8	50466.5	540760	562812	543424	86107.2	30940.1	72230.7	18214.8	455072	121113	82513.1	141675	43031	26338.6	28359.8	41892.2	68994.8	140447	24992.4	86832.9	37005.9	50536.2	42860.8	20466.1	31466.6	833721	N/A	N/A
Cholecalciferol (385.01)	N/A	N/A	N/A	N/A	N/A	N/A	N/A	N/A	N/A	N/A	N/A	N/A	N/A	N/A	N/A	N/A	N/A	N/A	N/A	N/A	N/A	N/A	N/A	N/A	N/A	N/A	N/A	N/A	N/A	N/A	N/A	N/A	N/A	N/A	N/A	N/A	N/A	N/A	N/A	N/A	N/A	N/A
Ergocalciferol (397)	N/A	N/A	N/A	N/A	N/A	N/A	N/A	N/A	N/A	N/A	N/A	N/A	N/A	N/A	N/A	N/A	N/A	N/A	N/A	N/A	N/A	N/A	N/A	N/A	N/A	N/A	N/A	N/A	N/A	N/A	N/A	N/A	N/A	N/A	N/A	N/A	N/A	N/A	N/A	N/A	N/A	N/A
S-adenosylmethionine (SAM) (399)	346831	666523	656799	722256	724186	341948	664775	269296	274568	275886	482677	796997	430543	687564	566678	3.20284e+06	3.80652e+06	3.7619e+06	827972	489516	687875	291576	2.40573e+06	695597	793494	796865	602780	361445	422862	484967	734241	795655	288400	667643	410975	580846	459735	317591	329532	4.63364e+06	N/A	N/A
CDP (404)	50361.5	80954.3	128323	91871.3	70334	49962.1	92507.4	66290.5	59687.7	66353.4	84231.3	149600	95790.2	105784	100674	237703	290598	269590	141990	121953	100628	74121.6	127077	155616	125977	160963	114821	62856.2	83135.3	98547.1	124789	170123	83610.8	130190	85398.3	123336	102136	65688.4	57070	289973	N/A	N/A
Thiamine pyrophosphate (425)	N/A	N/A	N/A	N/A	N/A	N/A	N/A	N/A	N/A	N/A	N/A	N/A	N/A	N/A	N/A	N/A	N/A	N/A	N/A	N/A	N/A	N/A	N/A	N/A	N/A	N/A	N/A	N/A	N/A	N/A	N/A	N/A	N/A	N/A	N/A	N/A	N/A	N/A	N/A	N/A	N/A	N/A
Folic Acid (442)	9727.72	6674.31	61253.7	13796.2	6018.36	11335.1	18317.9	11536.6	15076.2	9920.99	23503.9	26847	16077.8	10749.6	19477.7	14646.2	24011.6	17814.2	6808.6	25541.5	15565.5	11044.2	5996.27	18981.1	7592.18	32490.2	14460.5	13400.3	21779.6	23306.9	19525.8	22033.6	12771.7	19264.6	13288.7	25677.1	16246.6	7251.72	6691.31	15033.2	N/A	N/A
Vitamin K1 (451)	N/A	N/A	N/A	N/A	N/A	N/A	N/A	N/A	N/A	N/A	N/A	N/A	N/A	N/A	N/A	N/A	N/A	N/A	N/A	N/A	N/A	N/A	N/A	N/A	N/A	N/A	N/A	N/A	N/A	N/A	N/A	N/A	N/A	N/A	N/A	N/A	N/A	N/A	N/A	N/A	N/A	N/A
biliverdin (583)	N/A	N/A	N/A	N/A	N/A	N/A	N/A	N/A	N/A	N/A	N/A	N/A	N/A	N/A	N/A	N/A	N/A	N/A	N/A	N/A	N/A	N/A	N/A	N/A	N/A	N/A	N/A	N/A	N/A	N/A	N/A	N/A	N/A	N/A	N/A	N/A	N/A	N/A	N/A	N/A	N/A	N/A
NAD (664)	494470	787400	674035	642008	765053	448460	640080	409326	428309	453828	724834	867505	670556	860728	701681	2.68347e+06	2.84507e+06	2.75411e+06	913001	754237	624364	384473	1.86304e+06	712688	785082	809519	651341	437929	619254	652500	768290	833042	406778	646055	642918	734410	571999	446271	451941	2.94006e+06	181592	178366
NADH (666)	10013.8	188016	317713	273757	246142	7668.92	303979	8423.11	8831.07	9555.08	13089.2	282611	8205.03	135387	11281.8	499004	609602	631030	307405	26343.7	183784	15752.7	625502	235341	203804	324702	15894.7	8110.63	6674.58	17352.2	183169	377559	8003.18	203390	7274.77	15628.4	22281.6	7147.99	N/A	511937	N/A	N/A
Methylcobalamin (672.8)	N/A	N/A	N/A	N/A	N/A	N/A	N/A	N/A	N/A	N/A	N/A	N/A	N/A	N/A	N/A	N/A	N/A	N/A	N/A	N/A	N/A	N/A	N/A	N/A	N/A	N/A	N/A	N/A	N/A	N/A	N/A	N/A	N/A	N/A	N/A	N/A	N/A	N/A	N/A	N/A	N/A	N/A
Cyanocobalamin (Vitamin B12) (678.4)	N/A	N/A	N/A	N/A	N/A	N/A	N/A	N/A	N/A	N/A	N/A	N/A	N/A	N/A	N/A	N/A	N/A	N/A	N/A	N/A	N/A	N/A	N/A	N/A	N/A	N/A	N/A	N/A	N/A	N/A	N/A	N/A	N/A	N/A	N/A	N/A	N/A	N/A	N/A	N/A	N/A	N/A
NADPH (746)	N/A	35136.8	24353.4	28550	28835.8	N/A	27886.6	N/A	N/A	N/A	N/A	37092.1	N/A	30593.1	9176.05	82827.5	112500	121488	29422.1	N/A	22991.4	N/A	19683.8	14226.3	11720.6	24888.8	N/A	N/A	N/A	N/A	43871.6	22680.2	N/A	31217.1	N/A	N/A	N/A	N/A	N/A	110118	7252.81	N/A
thyroxine (777.5)	N/A	N/A	N/A	N/A	N/A	N/A	N/A	N/A	N/A	N/A	N/A	N/A	N/A	N/A	N/A	N/A	N/A	N/A	N/A	N/A	N/A	N/A	N/A	N/A	N/A	N/A	N/A	N/A	N/A	N/A	N/A	N/A	N/A	N/A	N/A	N/A	N/A	N/A	N/A	N/A	N/A	N/A
FAD (786)	149927	85648.1	114194	88340.4	79960.1	143053	81909.9	129589	121959	142611	223210	133594	238356	65388.8	320311	303405	329070	288682	89026.8	227656	76131	124319	234082	128082	79147.6	144965	265834	128377	254077	267141	88701.7	138988	162238	76940.9	211037	296817	273114	137610	120940	356961	N/A	N/A
Adenosylcobalamin (790.4)	N/A	N/A	N/A	N/A	N/A	N/A	N/A	N/A	N/A	N/A	N/A	N/A	N/A	N/A	N/A	N/A	N/A	N/A	N/A	N/A	N/A	N/A	N/A	N/A	N/A	N/A	N/A	N/A	N/A	N/A	N/A	N/A	N/A	N/A	N/A	N/A	N/A	N/A	N/A	N/A	N/A	N/A
Ubiquinol (866)	11087.8	17951.3	10110.2	17286.9	26844.7	10566.5	13988.3	6383.69	6339.76	7438.54	6430.67	25891.8	5814.75	17447.3	9675.56	33820.4	25953.8	20222.5	19526	5839.6	12990.8	6812.65	31014.8	27304.8	17007.7	23649.1	10831.6	12545.4	7371.42	10308.6	13349.5	31305.6	8288.17	17214.8	9519.39	13597.4	12546.5	6771.85	9729.54	22789.5	N/A	N/A
Malondialdehyde (71)	37095	30462.3	26946.6	38876.3	26688.7	24115.4	17611.8	17080.7	14216.9	31262.1	25895.7	67829.5	28120.9	26390.2	64783	71059.1	56885.4	79559.4	28992.6	52760.7	24138.2	16271	54195.6	52399.7	34336.8	41336.5	31028	32707.1	41475.3	47355.9	28070.8	49510.4	10266.9	30437.8	48703.5	41211.5	38211.2	30058.9	32202.5	66837.1	3298.08	8176.22
Glycolic acid (75)	N/A	N/A	N/A	N/A	N/A	N/A	N/A	N/A	N/A	N/A	N/A	N/A	N/A	N/A	N/A	N/A	N/A	N/A	N/A	N/A	N/A	N/A	N/A	N/A	N/A	N/A	N/A	N/A	N/A	N/A	N/A	N/A	N/A	N/A	N/A	N/A	N/A	N/A	N/A	N/A	N/A	N/A
Pyruvate (87)	287171	14690.2	68880.6	N/A	N/A	241430	N/A	86680.7	107251	65414.1	204074	12252.6	153971	N/A	134012	42100.4	51834.8	41777.2	N/A	221230	11190.1	57392	35852.4	99522.3	N/A	26318.4	111629	255806	135501	150848	N/A	19936.5	115382	14113.5	112047	146375	88586.2	268675	268823	49434.7	N/A	N/A
lactate (88.99)	4.20656e+06	2.9472e+06	3.38866e+06	3.53609e+06	2.79237e+06	3.81549e+06	3.50805e+06	1.965e+06	1.95757e+06	1.85687e+06	3.49549e+06	2.27587e+06	3.3569e+06	2.88296e+06	3.37981e+06	9.62799e+06	9.42107e+06	9.19348e+06	2.80603e+06	3.66502e+06	3.47278e+06	2.00152e+06	8.48501e+06	4.15338e+06	3.12864e+06	2.76992e+06	3.27882e+06	3.77757e+06	3.20813e+06	3.1755e+06	3.86996e+06	2.43112e+06	2.16184e+06	3.86106e+06	3.25353e+06	3.55521e+06	3.21247e+06	3.88444e+06	3.97266e+06	1.112e+07	N/A	N/A
Glyceraldehyde (89.01)	N/A	N/A	N/A	N/A	N/A	N/A	N/A	N/A	N/A	N/A	N/A	N/A	N/A	N/A	N/A	N/A	N/A	N/A	N/A	N/A	N/A	N/A	N/A	N/A	N/A	N/A	N/A	N/A	N/A	N/A	N/A	N/A	N/A	N/A	N/A	N/A	N/A	N/A	N/A	N/A	N/A	N/A
3-hydroxypropionic acid (89.02)	N/A	N/A	N/A	N/A	N/A	N/A	N/A	N/A	N/A	N/A	N/A	N/A	N/A	N/A	N/A	N/A	N/A	N/A	N/A	N/A	N/A	N/A	N/A	N/A	N/A	N/A	N/A	N/A	N/A	N/A	N/A	N/A	N/A	N/A	N/A	N/A	N/A	N/A	N/A	N/A	N/A	N/A
3C13-Lactate (92)	2.37112e+06	2.22467e+06	2.41379e+06	2.20895e+06	2.15033e+06	2.26661e+06	2.17909e+06	2.25204e+06	2.16295e+06	2.26466e+06	2.20909e+06	2.16768e+06	2.26609e+06	2.16455e+06	2.29283e+06	2.17002e+06	2.20094e+06	2.26137e+06	2.12027e+06	2.3587e+06	2.3887e+06	2.2802e+06	1.99778e+06	2.38018e+06	2.30133e+06	2.26994e+06	2.34761e+06	2.09999e+06	2.29552e+06	2.26278e+06	2.43163e+06	2.35755e+06	2.36137e+06	2.35369e+06	2.30219e+06	2.38047e+06	2.25435e+06	2.22525e+06	2.29049e+06	2.33041e+06	2.26583e+06	N/A
isoValeric Acid /4-oxobutanoate/acetoacetate (101)	N/A	N/A	N/A	N/A	N/A	N/A	N/A	N/A	N/A	N/A	N/A	N/A	N/A	N/A	N/A	N/A	N/A	N/A	N/A	N/A	N/A	N/A	N/A	N/A	N/A	N/A	N/A	N/A	N/A	N/A	N/A	N/A	N/A	N/A	N/A	N/A	N/A	N/A	N/A	N/A	N/A	N/A
2-oxobutyrate (101.01)	N/A	N/A	N/A	N/A	N/A	N/A	N/A	N/A	N/A	N/A	N/A	N/A	N/A	N/A	N/A	N/A	N/A	N/A	N/A	N/A	N/A	N/A	N/A	N/A	N/A	N/A	N/A	N/A	N/A	N/A	N/A	N/A	N/A	N/A	N/A	N/A	N/A	N/A	N/A	N/A	N/A	N/A
gamma-Aminobutyrate (102)	1893.7	2008.27	2836.24	2591.47	N/A	2787.73	N/A	N/A	N/A	N/A	2632.93	3010.26	5317.79	N/A	2236.37	7930.28	6958.94	8929.84	N/A	N/A	2605.09	N/A	8479.11	2206.86	2711.71	N/A	2852.57	N/A	2424.87	N/A	2724.7	2093.52	N/A	2323.37	N/A	N/A	1913.34	N/A	2350.76	9300.27	N/A	N/A
Malonic Acid (102.99)	N/A	N/A	N/A	N/A	N/A	N/A	N/A	N/A	N/A	N/A	N/A	N/A	N/A	N/A	N/A	N/A	N/A	N/A	N/A	N/A	N/A	N/A	N/A	N/A	N/A	N/A	N/A	N/A	N/A	N/A	N/A	N/A	N/A	N/A	N/A	N/A	N/A	N/A	N/A	N/A	N/A	N/A
3HBA (103)	N/A	N/A	227244	N/A	N/A	N/A	41811.9	N/A	N/A	N/A	125929	N/A	78553.2	34895.2	190010	227894	205496	268790	N/A	122281	51343	N/A	191915	88549.7	N/A	N/A	140232	N/A	99332.7	174408	40025.6	N/A	N/A	58920.5	81596.9	136309	102442	N/A	N/A	303714	N/A	N/A
2-hydroxyisobutyrate (103.01)	101694	116638	92865	140599	124226	99884.2	120458	32525.6	30960.1	31944.3	48679.2	119449	51116.8	130459	49428.3	534493	549192	564745	155979	43648.1	136774	33286.1	419162	117859	146923	120346	52682.4	118876	49210.8	49152.4	167347	124882	40312.3	149782	52152.2	53082.8	46075.1	113368	101045	733501	N/A	N/A
2-hydroxybutyrate (103.02)	N/A	N/A	N/A	N/A	N/A	N/A	N/A	N/A	N/A	N/A	N/A	N/A	N/A	N/A	N/A	N/A	N/A	N/A	N/A	N/A	N/A	N/A	N/A	N/A	N/A	N/A	N/A	N/A	N/A	N/A	N/A	N/A	N/A	N/A	N/A	N/A	N/A	N/A	N/A	N/A	N/A	N/A
Glycerate (105)	N/A	N/A	N/A	N/A	N/A	N/A	N/A	N/A	N/A	N/A	N/A	N/A	N/A	N/A	N/A	N/A	N/A	N/A	N/A	N/A	N/A	N/A	N/A	N/A	N/A	N/A	N/A	N/A	N/A	N/A	N/A	N/A	N/A	N/A	N/A	N/A	N/A	N/A	N/A	N/A	N/A	N/A
4C13-3HBA (107)	N/A	N/A	N/A	N/A	N/A	N/A	N/A	N/A	N/A	N/A	N/A	N/A	N/A	N/A	N/A	N/A	N/A	N/A	N/A	N/A	N/A	N/A	N/A	N/A	N/A	N/A	N/A	N/A	N/A	N/A	N/A	N/A	N/A	N/A	N/A	N/A	N/A	N/A	N/A	N/A	N/A	N/A
Uracil (111)	1.85245e+06	114133	186214	115037	106352	1.63429e+06	101543	767882	645894	703177	1.21568e+06	170679	1.08934e+06	74840.9	1.20945e+06	393550	324597	327761	71356.2	868953	127738	679114	528017	209379	93345.5	264043	1.77257e+06	1.89866e+06	1.17366e+06	1.2332e+06	92699.4	192792	1.00341e+06	103156	1.4355e+06	1.75209e+06	1.70704e+06	1.34099e+06	1.7112e+06	602800	N/A	N/A
Fumaric Acid (114.99)	N/A	N/A	N/A	N/A	N/A	N/A	N/A	N/A	N/A	N/A	N/A	N/A	N/A	N/A	N/A	N/A	N/A	N/A	N/A	N/A	N/A	N/A	N/A	N/A	N/A	N/A	N/A	N/A	N/A	N/A	N/A	N/A	N/A	N/A	N/A	N/A	N/A	N/A	N/A	N/A	N/A	N/A
Maleic Acid (115)	N/A	N/A	N/A	N/A	N/A	N/A	N/A	N/A	N/A	N/A	N/A	N/A	N/A	N/A	N/A	N/A	N/A	N/A	N/A	N/A	N/A	N/A	N/A	N/A	N/A	N/A	N/A	N/A	N/A	N/A	N/A	N/A	N/A	N/A	N/A	N/A	N/A	N/A	N/A	N/A	N/A	N/A
N-AcetylGlycine (115.99)	N/A	N/A	N/A	N/A	N/A	N/A	N/A	N/A	N/A	N/A	N/A	N/A	N/A	N/A	N/A	N/A	N/A	N/A	N/A	N/A	N/A	N/A	N/A	N/A	N/A	N/A	N/A	N/A	N/A	N/A	N/A	N/A	N/A	N/A	N/A	N/A	N/A	N/A	N/A	N/A	N/A	N/A
Guanidinoacetate (116)	N/A	N/A	N/A	N/A	N/A	N/A	N/A	N/A	N/A	N/A	N/A	N/A	N/A	N/A	N/A	N/A	N/A	N/A	N/A	N/A	N/A	N/A	N/A	N/A	N/A	N/A	N/A	N/A	N/A	N/A	N/A	N/A	N/A	N/A	N/A	N/A	N/A	N/A	N/A	N/A	N/A	N/A
2-Hydroxyisovaleric Acid (116.98)	9038.02	12418.8	13164.5	13498.8	12077.3	9381.36	14197	7155.25	6094.98	5881.77	8621.09	12160	5740.04	12972.4	10230.7	34751.7	35724.4	35798.8	13559.3	7595.65	13643.8	7419.26	29684.3	12406.2	12107.5	13457.3	9733.49	8801.19	6903.36	8926.8	14876.3	13824.5	8137.3	14205.4	7698.98	10084.2	7804.67	9350.84	9926.23	39474.6	N/A	N/A
Succinate (116.99)	689740	6.69515e+06	5.49786e+06	7.82337e+06	7.07835e+06	646372	7.70371e+06	541788	522523	529915	682992	6.32589e+06	648798	6.98082e+06	765618	1.89679e+07	2.00627e+07	2.04664e+07	6.61531e+06	644576	7.788e+06	588577	1.59579e+07	5.39808e+06	7.24564e+06	6.21706e+06	846795	546558	700411	746500	8.88564e+06	6.70095e+06	477187	7.95468e+06	721418	886649	778433	690712	611840	2.34961e+07	84682.5	341428
Methylmalonate (117)	N/A	N/A	N/A	N/A	N/A	N/A	N/A	N/A	N/A	N/A	N/A	N/A	N/A	N/A	N/A	N/A	N/A	N/A	N/A	N/A	N/A	N/A	N/A	N/A	N/A	N/A	N/A	N/A	N/A	N/A	N/A	N/A	N/A	N/A	N/A	N/A	N/A	N/A	N/A	N/A	N/A	N/A
3-hydroxyisovaleric acid (117.03)	N/A	N/A	N/A	N/A	N/A	N/A	N/A	N/A	N/A	N/A	N/A	N/A	N/A	N/A	N/A	N/A	N/A	N/A	N/A	N/A	N/A	N/A	N/A	N/A	N/A	N/A	N/A	N/A	N/A	N/A	N/A	N/A	N/A	N/A	N/A	N/A	N/A	N/A	N/A	N/A	N/A	N/A
Erythrose (119)	N/A	N/A	N/A	N/A	N/A	N/A	N/A	N/A	N/A	N/A	N/A	N/A	N/A	N/A	N/A	N/A	N/A	N/A	N/A	N/A	N/A	N/A	N/A	N/A	N/A	N/A	N/A	N/A	N/A	N/A	N/A	N/A	N/A	N/A	N/A	N/A	N/A	N/A	N/A	N/A	N/A	N/A
threitol (121)	N/A	N/A	N/A	N/A	N/A	N/A	N/A	N/A	N/A	N/A	N/A	N/A	N/A	N/A	N/A	N/A	N/A	N/A	N/A	N/A	N/A	N/A	N/A	N/A	N/A	N/A	N/A	N/A	N/A	N/A	N/A	N/A	N/A	N/A	N/A	N/A	N/A	N/A	N/A	N/A	N/A	N/A
Nicotinic Acid (122)	N/A	N/A	N/A	N/A	N/A	N/A	N/A	N/A	N/A	N/A	N/A	N/A	N/A	N/A	N/A	N/A	N/A	N/A	N/A	N/A	N/A	N/A	N/A	N/A	N/A	N/A	N/A	N/A	N/A	N/A	N/A	N/A	N/A	N/A	N/A	N/A	N/A	N/A	N/A	N/A	N/A	N/A
Picolinic Acid (122.01)	N/A	N/A	N/A	N/A	N/A	N/A	N/A	N/A	N/A	N/A	N/A	N/A	N/A	N/A	N/A	N/A	N/A	N/A	N/A	N/A	N/A	N/A	N/A	N/A	N/A	N/A	N/A	N/A	N/A	N/A	N/A	N/A	N/A	N/A	N/A	N/A	N/A	N/A	N/A	N/A	N/A	N/A
Thymine (125)	N/A	N/A	N/A	N/A	N/A	N/A	N/A	N/A	N/A	N/A	N/A	N/A	N/A	N/A	N/A	N/A	N/A	N/A	N/A	N/A	N/A	N/A	N/A	N/A	N/A	N/A	N/A	N/A	N/A	N/A	N/A	N/A	N/A	N/A	N/A	N/A	N/A	N/A	N/A	N/A	N/A	N/A
Citraconic Acid (128.99)	N/A	N/A	N/A	N/A	N/A	N/A	N/A	N/A	N/A	N/A	N/A	N/A	N/A	N/A	N/A	N/A	N/A	N/A	N/A	N/A	N/A	N/A	N/A	N/A	N/A	N/A	N/A	N/A	N/A	N/A	N/A	N/A	N/A	N/A	N/A	N/A	N/A	N/A	N/A	N/A	N/A	N/A
2-oxo-isocaproic acid (129)	N/A	N/A	N/A	N/A	N/A	N/A	N/A	N/A	N/A	N/A	N/A	N/A	N/A	N/A	N/A	N/A	N/A	N/A	N/A	N/A	N/A	N/A	N/A	N/A	N/A	N/A	N/A	N/A	N/A	N/A	N/A	N/A	N/A	N/A	N/A	N/A	N/A	N/A	N/A	N/A	N/A	N/A
Itaconic Acid (129.01)	N/A	N/A	N/A	N/A	N/A	N/A	N/A	N/A	N/A	N/A	N/A	N/A	N/A	N/A	N/A	N/A	N/A	N/A	N/A	N/A	N/A	N/A	N/A	N/A	N/A	N/A	N/A	N/A	N/A	N/A	N/A	N/A	N/A	N/A	N/A	N/A	N/A	N/A	N/A	N/A	N/A	N/A
N-Ac-Alanine (130)	187136	268750	152564	271992	249665	181834	252406	99815.9	102762	95572.9	141489	169407	130230	223309	169511	903760	956995	940911	244117	141320	290467	113692	764296	189926	254680	188331	178308	176015	138949	171044	313437	199642	108939	293757	142643	195462	169317	162238	174991	1.1067e+06	N/A	N/A
MethylSuccinate (130.98)	N/A	N/A	N/A	N/A	N/A	N/A	N/A	N/A	N/A	N/A	N/A	N/A	N/A	N/A	N/A	N/A	N/A	N/A	N/A	N/A	N/A	N/A	N/A	N/A	N/A	N/A	N/A	N/A	N/A	N/A	N/A	N/A	N/A	N/A	N/A	N/A	N/A	N/A	N/A	N/A	N/A	N/A
D-Leucic Acid (130.99)	N/A	N/A	N/A	N/A	N/A	N/A	N/A	N/A	N/A	N/A	N/A	N/A	N/A	N/A	N/A	N/A	N/A	N/A	N/A	N/A	N/A	N/A	N/A	N/A	N/A	N/A	N/A	N/A	N/A	N/A	N/A	N/A	N/A	N/A	N/A	N/A	N/A	N/A	N/A	N/A	N/A	N/A
Glutaric Acid (131)	N/A	N/A	N/A	N/A	N/A	N/A	N/A	N/A	N/A	N/A	N/A	N/A	N/A	N/A	N/A	N/A	N/A	N/A	N/A	N/A	N/A	N/A	N/A	N/A	N/A	N/A	N/A	N/A	N/A	N/A	N/A	N/A	N/A	N/A	N/A	N/A	N/A	N/A	N/A	N/A	N/A	N/A
Oxalacetate (131.01)	N/A	N/A	N/A	N/A	N/A	N/A	N/A	N/A	N/A	N/A	N/A	N/A	N/A	N/A	N/A	N/A	N/A	N/A	N/A	N/A	N/A	N/A	N/A	N/A	N/A	N/A	N/A	N/A	N/A	N/A	N/A	N/A	N/A	N/A	N/A	N/A	N/A	N/A	N/A	N/A	N/A	N/A
Ethylmalonic acid (131.02)	N/A	N/A	N/A	N/A	N/A	N/A	N/A	N/A	N/A	N/A	N/A	N/A	N/A	N/A	N/A	N/A	N/A	N/A	N/A	N/A	N/A	N/A	N/A	N/A	N/A	N/A	N/A	N/A	N/A	N/A	N/A	N/A	N/A	N/A	N/A	N/A	N/A	N/A	N/A	N/A	N/A	N/A
N-Carbamoyl-B-Alanine (131.02)	N/A	N/A	N/A	N/A	N/A	N/A	N/A	N/A	N/A	N/A	N/A	N/A	N/A	N/A	N/A	N/A	N/A	N/A	N/A	N/A	N/A	N/A	N/A	N/A	N/A	N/A	N/A	N/A	N/A	N/A	N/A	N/A	N/A	N/A	N/A	N/A	N/A	N/A	N/A	N/A	N/A	N/A
Malate (133)	N/A	N/A	N/A	N/A	N/A	N/A	N/A	N/A	N/A	N/A	N/A	N/A	N/A	N/A	N/A	N/A	N/A	N/A	N/A	N/A	N/A	N/A	N/A	N/A	N/A	N/A	N/A	N/A	N/A	N/A	N/A	N/A	N/A	N/A	N/A	N/A	N/A	N/A	N/A	N/A	N/A	N/A
Adenine (134)	8.83524e+06	191494	213780	170402	183935	7.6526e+06	145962	1.01732e+07	1.08685e+07	1.05643e+07	1.84193e+07	188005	1.72257e+07	189861	1.9981e+07	573221	604784	559506	192281	1.66595e+07	158935	1.21786e+07	480749	196343	230665	271098	2.06308e+07	6.8251e+06	1.74095e+07	1.98931e+07	79764.2	213461	1.05988e+07	147441	1.74999e+07	2.01856e+07	1.90465e+07	6.89612e+06	6.93134e+06	525365	N/A	N/A
Allopurinol (134.98)	N/A	N/A	N/A	N/A	N/A	N/A	N/A	N/A	N/A	N/A	N/A	N/A	N/A	N/A	N/A	N/A	N/A	N/A	N/A	N/A	N/A	N/A	N/A	N/A	N/A	N/A	N/A	N/A	N/A	N/A	N/A	N/A	N/A	N/A	N/A	N/A	N/A	N/A	N/A	N/A	N/A	N/A
Hypoxanthine (134.99)	1.06857e+07	7.38252e+06	5.2163e+06	6.82974e+06	6.97973e+06	8.50423e+06	5.58718e+06	4.741e+06	4.38569e+06	4.89864e+06	8.70432e+06	4.45235e+06	7.25151e+06	4.3718e+06	7.8737e+06	1.6042e+07	1.44144e+07	1.51005e+07	4.38202e+06	6.62012e+06	6.86072e+06	5.21429e+06	2.37583e+07	5.78607e+06	6.1368e+06	6.11351e+06	1.11028e+07	1.00583e+07	8.16487e+06	8.83605e+06	3.7727e+06	5.11932e+06	5.58805e+06	5.19455e+06	9.69498e+06	1.04253e+07	1.08584e+07	7.83837e+06	8.34645e+06	2.67404e+07	N/A	N/A
phenylacetic acid (135)	N/A	N/A	N/A	N/A	N/A	N/A	N/A	N/A	N/A	N/A	N/A	N/A	N/A	N/A	N/A	N/A	N/A	N/A	N/A	N/A	N/A	N/A	N/A	N/A	N/A	N/A	N/A	N/A	N/A	N/A	N/A	N/A	N/A	N/A	N/A	N/A	N/A	N/A	N/A	N/A	N/A	N/A
erythronic/threonic acid (135.01)	1.05703e+06	526464	1.22332e+06	591828	487523	968476	668110	399379	453018	406334	901292	710308	868664	549882	1.24716e+06	2.7867e+06	3.45736e+06	3.61443e+06	563975	978632	567737	451190	1.98173e+06	629290	522795	761252	940965	834080	664871	962515	667336	546658	415749	596726	589870	1.10002e+06	720409	908181	885473	3.54787e+06	N/A	N/A
Anthranilic Acid (136)	N/A	N/A	N/A	N/A	N/A	N/A	N/A	N/A	N/A	N/A	N/A	N/A	N/A	N/A	N/A	N/A	N/A	N/A	N/A	N/A	N/A	N/A	N/A	N/A	N/A	N/A	N/A	N/A	N/A	N/A	N/A	N/A	N/A	N/A	N/A	N/A	N/A	N/A	N/A	N/A	N/A	N/A
4-hydroxybenzoic acid (137)	413101	357086	643610	311162	506973	283767	392648	812056	417502	613320	489487	660482	479250	374349	316356	749143	595694	872624	381772	350291	385155	294121	573308	3.42742e+06	575731	756973	717733	960715	549233	479237	629889	689678	371505	612161	450051	1.00554e+06	590272	467917	478556	1.17042e+06	501907	N/A
Acetylphosphate (138.8)	433560	147159	648899	188990	135725	416174	169530	359393	368787	371139	779073	248078	791588	183561	888348	413068	428938	488644	192464	746198	145916	419679	340424	221871	204962	312589	999822	460385	771391	864733	186201	235391	362227	184447	724488	1.03679e+06	938087	404533	396784	612972	N/A	N/A
o-phosphoethanolamine (140)	318602	194429	802427	209372	161453	293814	226979	426570	470980	433276	210157	611904	191512	193449	167530	480234	459998	444907	177782	178191	188593	438577	407719	748844	209333	631326	142510	246464	181119	135016	162417	583796	404416	156571	135446	149032	118981	265373	230666	549148	40901.8	70944.4
n-isobutyrylglycine (144)	6631.19	10621.1	19532.6	10689.2	10040.2	6399.28	12756.2	10708.9	12959	10695.5	15220.6	15076.5	15513.4	14526.1	15323.6	14551.2	16089.4	17108.3	13429.3	14092.2	9828.24	11342.3	16387.1	16361.4	11773.5	17269.7	13416.8	5117.75	11785.1	15886.1	16255.3	15602.4	11514.9	15969.6	9990.46	15828.8	14465.2	6858.84	6247.54	15976.9	N/A	N/A
Adipic Acid / 3-methyl glutaric acid (144.98)	N/A	N/A	N/A	N/A	N/A	N/A	N/A	N/A	N/A	N/A	N/A	N/A	N/A	N/A	N/A	N/A	N/A	N/A	N/A	N/A	N/A	N/A	N/A	N/A	N/A	N/A	N/A	N/A	N/A	N/A	N/A	N/A	N/A	N/A	N/A	N/A	N/A	N/A	N/A	N/A	N/A	N/A
Alpha-Ketoglutaric Acid (144.99)	8.74669e+06	148877	95208.4	134570	157237	8.55102e+06	101801	1.93549e+06	1.81944e+06	1.74396e+06	5.85473e+06	61473.3	5.8907e+06	218825	5.28485e+06	371276	398911	418162	207463	5.36928e+06	95558.5	1.88289e+06	228045	96040.1	204569	70505.7	5.1874e+06	8.40469e+06	5.33972e+06	4.75807e+06	143354	85790.8	1.86915e+06	118976	5.16023e+06	5.37534e+06	4.54035e+06	7.73844e+06	8.0337e+06	356669	N/A	N/A
2-methylglutaric acid (145)	N/A	N/A	N/A	N/A	N/A	N/A	N/A	N/A	N/A	N/A	N/A	N/A	N/A	N/A	N/A	N/A	N/A	N/A	N/A	N/A	N/A	N/A	N/A	N/A	N/A	N/A	N/A	N/A	N/A	N/A	N/A	N/A	N/A	N/A	N/A	N/A	N/A	N/A	N/A	N/A	N/A	N/A
Mevalonate (146.99)	N/A	N/A	N/A	N/A	N/A	N/A	N/A	N/A	N/A	N/A	N/A	N/A	N/A	N/A	N/A	N/A	N/A	N/A	N/A	N/A	N/A	N/A	N/A	N/A	N/A	N/A	N/A	N/A	N/A	N/A	N/A	N/A	N/A	N/A	N/A	N/A	N/A	N/A	N/A	N/A	N/A	N/A
2-Hydroxyglutarate (147)	2.56308e+06	3.38376e+06	2.11811e+06	4.06665e+06	3.50565e+06	2.5591e+06	3.25554e+06	577505	492060	555465	928209	3.2336e+06	1.05772e+06	3.40474e+06	1.13677e+06	1.68456e+07	1.82404e+07	1.84897e+07	4.00393e+06	997720	4.11146e+06	674877	1.35588e+07	3.44967e+06	4.19273e+06	3.23972e+06	1.21763e+06	2.89934e+06	934608	977570	4.90546e+06	3.59065e+06	657820	4.04203e+06	953966	1.23719e+06	1.04701e+06	2.76647e+06	2.63527e+06	2.52884e+07	N/A	N/A
Citramalic Acid (147.01)	N/A	N/A	N/A	N/A	N/A	N/A	N/A	N/A	N/A	N/A	N/A	N/A	N/A	N/A	N/A	N/A	N/A	N/A	N/A	N/A	N/A	N/A	N/A	N/A	N/A	N/A	N/A	N/A	N/A	N/A	N/A	N/A	N/A	N/A	N/A	N/A	N/A	N/A	N/A	N/A	N/A	N/A
L-tartaric acid (148.98)	N/A	N/A	N/A	N/A	N/A	N/A	N/A	N/A	N/A	N/A	N/A	N/A	N/A	N/A	N/A	N/A	N/A	N/A	N/A	N/A	N/A	N/A	N/A	N/A	N/A	N/A	N/A	N/A	N/A	N/A	N/A	N/A	N/A	N/A	N/A	N/A	N/A	N/A	N/A	N/A	N/A	N/A
xylose (148.99)	N/A	N/A	N/A	N/A	N/A	N/A	N/A	N/A	N/A	N/A	N/A	N/A	N/A	N/A	N/A	N/A	N/A	N/A	N/A	N/A	N/A	N/A	N/A	N/A	N/A	N/A	N/A	N/A	N/A	N/A	N/A	N/A	N/A	N/A	N/A	N/A	N/A	N/A	N/A	N/A	N/A	N/A
alpha-ketophenylacetic acid (149)	N/A	N/A	N/A	N/A	N/A	N/A	N/A	N/A	N/A	N/A	N/A	N/A	N/A	N/A	N/A	N/A	N/A	N/A	N/A	N/A	N/A	N/A	N/A	N/A	N/A	N/A	N/A	N/A	N/A	N/A	N/A	N/A	N/A	N/A	N/A	N/A	N/A	N/A	N/A	N/A	N/A	N/A
hydrocinnamic acid (149.01)	N/A	N/A	N/A	N/A	N/A	N/A	N/A	N/A	N/A	N/A	N/A	N/A	N/A	N/A	N/A	N/A	N/A	N/A	N/A	N/A	N/A	N/A	N/A	N/A	N/A	N/A	N/A	N/A	N/A	N/A	N/A	N/A	N/A	N/A	N/A	N/A	N/A	N/A	N/A	N/A	N/A	N/A
Oxypurinol (150.98)	N/A	N/A	N/A	N/A	N/A	N/A	N/A	N/A	N/A	N/A	N/A	N/A	N/A	N/A	N/A	N/A	N/A	N/A	N/A	N/A	N/A	N/A	N/A	N/A	N/A	N/A	N/A	N/A	N/A	N/A	N/A	N/A	N/A	N/A	N/A	N/A	N/A	N/A	N/A	N/A	N/A	N/A
Xanthine (150.99)	124149	169584	477504	192469	160781	124639	208659	167204	116964	115338	195494	236242	157837	174927	207046	522956	575595	603670	167920	208645	207316	96639	478793	280316	188403	291475	195010	109487	167534	211941	268825	249082	119967	228416	147817	204970	175184	130699	125182	672382	N/A	N/A
2-hydroxyphenylacetate (151)	N/A	N/A	N/A	N/A	N/A	N/A	N/A	N/A	N/A	N/A	N/A	N/A	N/A	N/A	N/A	N/A	N/A	N/A	N/A	N/A	N/A	N/A	N/A	N/A	N/A	N/A	N/A	N/A	N/A	N/A	N/A	N/A	N/A	N/A	N/A	N/A	N/A	N/A	N/A	N/A	N/A	N/A
L-mandelic acid (151.01)	N/A	N/A	N/A	N/A	N/A	N/A	N/A	N/A	N/A	N/A	N/A	N/A	N/A	N/A	N/A	N/A	N/A	N/A	N/A	N/A	N/A	N/A	N/A	N/A	N/A	N/A	N/A	N/A	N/A	N/A	N/A	N/A	N/A	N/A	N/A	N/A	N/A	N/A	N/A	N/A	N/A	N/A
arabitol/xylitol (151.02)	56600.5	39279.3	42933.5	33751.4	41505.8	60827.9	42518.8	20713.5	23547	24526.1	39539.1	49495	37160.7	32448.2	39989.6	91859.1	101581	93051.3	37702.8	38752.7	36915.8	24132.7	90740.8	40480.2	41227.6	47520.7	44184.9	49879.5	42153	36651	38218.1	54134.1	27449.7	39561.6	37490.9	41751.5	42214.4	52005.1	51710	134497	N/A	N/A
3/4-hydroxyphenylacetic acid (151.03)	N/A	N/A	N/A	N/A	N/A	N/A	N/A	N/A	N/A	N/A	N/A	N/A	N/A	N/A	N/A	N/A	N/A	N/A	N/A	N/A	N/A	N/A	N/A	N/A	N/A	N/A	N/A	N/A	N/A	N/A	N/A	N/A	N/A	N/A	N/A	N/A	N/A	N/A	N/A	N/A	N/A	N/A
3-Hydroxyanthranilic Acid (151.99)	N/A	N/A	N/A	N/A	N/A	N/A	N/A	N/A	N/A	N/A	N/A	N/A	N/A	N/A	N/A	N/A	N/A	N/A	N/A	N/A	N/A	N/A	N/A	N/A	N/A	N/A	N/A	N/A	N/A	N/A	N/A	N/A	N/A	N/A	N/A	N/A	N/A	N/A	N/A	N/A	N/A	N/A
Dopamine (152)	N/A	N/A	N/A	N/A	N/A	N/A	N/A	N/A	N/A	N/A	N/A	N/A	N/A	N/A	N/A	N/A	N/A	N/A	N/A	N/A	N/A	N/A	N/A	N/A	N/A	N/A	N/A	N/A	N/A	N/A	N/A	N/A	N/A	N/A	N/A	N/A	N/A	N/A	N/A	N/A	N/A	N/A
2N15-Xanthine (152.99)	N/A	N/A	N/A	N/A	N/A	N/A	N/A	N/A	N/A	N/A	N/A	N/A	N/A	N/A	N/A	N/A	N/A	N/A	N/A	N/A	N/A	N/A	N/A	N/A	N/A	N/A	N/A	N/A	N/A	N/A	N/A	N/A	N/A	N/A	N/A	N/A	N/A	N/A	N/A	N/A	N/A	N/A
3-sulfinoanaline (152.99)	N/A	N/A	N/A	N/A	N/A	N/A	N/A	N/A	N/A	N/A	N/A	N/A	N/A	N/A	N/A	N/A	N/A	N/A	N/A	N/A	N/A	N/A	N/A	N/A	N/A	N/A	N/A	N/A	N/A	N/A	N/A	N/A	N/A	N/A	N/A	N/A	N/A	N/A	N/A	N/A	N/A	N/A
2,3-dihydroxybenzoic acid (153)	N/A	N/A	N/A	N/A	N/A	N/A	N/A	N/A	N/A	N/A	N/A	N/A	N/A	N/A	N/A	N/A	N/A	N/A	N/A	N/A	N/A	N/A	N/A	N/A	N/A	N/A	N/A	N/A	N/A	N/A	N/A	N/A	N/A	N/A	N/A	N/A	N/A	N/A	N/A	N/A	N/A	N/A
gentisate (153.01)	N/A	N/A	N/A	N/A	N/A	N/A	N/A	N/A	N/A	N/A	N/A	N/A	N/A	N/A	N/A	N/A	N/A	N/A	N/A	N/A	N/A	N/A	N/A	N/A	N/A	N/A	N/A	N/A	N/A	N/A	N/A	N/A	N/A	N/A	N/A	N/A	N/A	N/A	N/A	N/A	N/A	N/A
Orotate (155)	N/A	N/A	N/A	N/A	N/A	N/A	N/A	N/A	N/A	N/A	N/A	N/A	N/A	N/A	N/A	N/A	N/A	N/A	N/A	N/A	N/A	N/A	N/A	N/A	N/A	N/A	N/A	N/A	N/A	N/A	N/A	N/A	N/A	N/A	N/A	N/A	N/A	N/A	N/A	N/A	N/A	N/A
Allantoin (157)	110387	146589	493311	181894	131825	93137.5	197705	91279.6	97700.8	95629.1	157532	247943	144759	156741	176970	464431	475371	530151	159440	178184	182750	91940.2	380760	254061	162615	305918	166056	96699.9	139426	190962	230802	256368	94294	220817	122316	183475	147911	102410	103822	575616	N/A	N/A
n-isovalerylglycine (158)	3700.6	5406.42	19663.5	6775.75	5741.67	4369.21	8144.82	3932.12	4457.9	3332.92	7279.04	8216.43	6240.71	6763.85	7010.94	14574.9	16286.2	17533.4	5865.22	7318.03	7186.13	3724.68	11362.3	8228.51	6901.69	11088.9	7261.84	3611.79	6040.13	7920.37	8700.71	8874.73	4497.17	7936.43	5150.38	6888.27	6031.77	3446.52	4587.86	19145.5	N/A	N/A
2-Aminoadipate (159.99)	N/A	N/A	N/A	N/A	N/A	N/A	N/A	N/A	N/A	N/A	N/A	N/A	N/A	N/A	N/A	N/A	N/A	N/A	N/A	N/A	N/A	N/A	N/A	N/A	N/A	N/A	N/A	N/A	N/A	N/A	N/A	N/A	N/A	N/A	N/A	N/A	N/A	N/A	N/A	N/A	N/A	N/A
indole-3-carboxylic acid (160)	N/A	N/A	N/A	N/A	N/A	N/A	N/A	N/A	N/A	N/A	N/A	N/A	N/A	N/A	N/A	N/A	N/A	N/A	N/A	N/A	N/A	N/A	N/A	N/A	N/A	N/A	N/A	N/A	N/A	N/A	N/A	N/A	N/A	N/A	N/A	N/A	N/A	N/A	N/A	N/A	N/A	N/A
Indole-2-carboxylic acid (160.01)	N/A	N/A	N/A	N/A	N/A	N/A	N/A	N/A	N/A	N/A	N/A	N/A	N/A	N/A	N/A	N/A	N/A	N/A	N/A	N/A	N/A	N/A	N/A	N/A	N/A	N/A	N/A	N/A	N/A	N/A	N/A	N/A	N/A	N/A	N/A	N/A	N/A	N/A	N/A	N/A	N/A	N/A
3-methyl-3-hydroxyglutaric acid (161)	67092.9	68476	51963	83316.7	57917.5	60492.8	67078.2	30577.4	29630.7	22725.2	40679.2	61220.1	48947.8	57754.8	53590.2	243107	253939	275879	53902.6	43953.8	73061.1	34999	188366	66226.4	62618.9	59872.7	58758.6	57133.5	52309.1	50154.3	96800.4	62860.9	34465.1	81752.9	38691.4	59887.3	53497.6	63636.9	68128.5	309242	10128.8	6706.88
PPA (162.99)	N/A	N/A	N/A	N/A	N/A	N/A	N/A	N/A	N/A	N/A	N/A	N/A	N/A	N/A	N/A	N/A	N/A	N/A	N/A	N/A	N/A	N/A	N/A	N/A	N/A	N/A	N/A	N/A	N/A	N/A	N/A	N/A	N/A	N/A	N/A	N/A	N/A	N/A	N/A	N/A	N/A	N/A
3-hydroxycinnaminic acid (163)	N/A	N/A	N/A	N/A	N/A	N/A	N/A	N/A	N/A	N/A	N/A	N/A	N/A	N/A	N/A	N/A	N/A	N/A	N/A	N/A	N/A	N/A	N/A	N/A	N/A	N/A	N/A	N/A	N/A	N/A	N/A	N/A	N/A	N/A	N/A	N/A	N/A	N/A	N/A	N/A	N/A	N/A
p-coumaric acid (163.01)	N/A	N/A	N/A	N/A	N/A	N/A	N/A	N/A	N/A	N/A	N/A	N/A	N/A	N/A	N/A	N/A	N/A	N/A	N/A	N/A	N/A	N/A	N/A	N/A	N/A	N/A	N/A	N/A	N/A	N/A	N/A	N/A	N/A	N/A	N/A	N/A	N/A	N/A	N/A	N/A	N/A	N/A
xylonate (164.99)	N/A	N/A	N/A	N/A	N/A	N/A	N/A	N/A	N/A	N/A	N/A	N/A	N/A	N/A	N/A	N/A	N/A	N/A	N/A	N/A	N/A	N/A	N/A	N/A	N/A	N/A	N/A	N/A	N/A	N/A	N/A	N/A	N/A	N/A	N/A	N/A	N/A	N/A	N/A	N/A	N/A	N/A
phenyllactic acid (165)	N/A	N/A	N/A	N/A	N/A	N/A	N/A	N/A	N/A	N/A	N/A	N/A	N/A	N/A	N/A	N/A	N/A	N/A	N/A	N/A	N/A	N/A	N/A	N/A	N/A	N/A	N/A	N/A	N/A	N/A	N/A	N/A	N/A	N/A	N/A	N/A	N/A	N/A	N/A	N/A	N/A	N/A
3-(4-hydroxyphenyl)propionate (165.01)	N/A	N/A	N/A	N/A	N/A	N/A	N/A	N/A	N/A	N/A	N/A	N/A	N/A	N/A	N/A	N/A	N/A	N/A	N/A	N/A	N/A	N/A	N/A	N/A	N/A	N/A	N/A	N/A	N/A	N/A	N/A	N/A	N/A	N/A	N/A	N/A	N/A	N/A	N/A	N/A	N/A	N/A
Quinolinic Acid (166)	N/A	N/A	N/A	N/A	N/A	N/A	N/A	N/A	N/A	N/A	N/A	N/A	N/A	N/A	N/A	N/A	N/A	N/A	N/A	N/A	N/A	N/A	N/A	N/A	N/A	N/A	N/A	N/A	N/A	N/A	N/A	N/A	N/A	N/A	N/A	N/A	N/A	N/A	N/A	N/A	N/A	N/A
PEP (166.99)	N/A	N/A	N/A	N/A	N/A	N/A	N/A	N/A	N/A	N/A	N/A	N/A	N/A	N/A	N/A	N/A	N/A	N/A	N/A	N/A	N/A	N/A	N/A	N/A	N/A	N/A	N/A	N/A	N/A	N/A	N/A	N/A	N/A	N/A	N/A	N/A	N/A	N/A	N/A	N/A	N/A	N/A
Homogentisate (167)	N/A	N/A	N/A	N/A	N/A	N/A	N/A	N/A	N/A	N/A	N/A	N/A	N/A	N/A	N/A	N/A	N/A	N/A	N/A	N/A	N/A	N/A	N/A	N/A	N/A	N/A	N/A	N/A	N/A	N/A	N/A	N/A	N/A	N/A	N/A	N/A	N/A	N/A	N/A	N/A	N/A	N/A
Urate (167.01)	44910.2	55702.1	176532	124331	51958.2	38131.3	94971.1	44879.5	30990.2	29694.4	99359.5	79640.1	82201.8	50532	106057	80946.1	73594.2	78295.2	70212.8	95008.2	76274.8	28881.8	64707.9	192320	76210.1	103072	104023	38212.2	88570.4	199472	103050	248047	24872.2	105136	72056.9	122081	106748	42296.3	46709.2	77837.3	15551.5	N/A
DHAP (168.99)	N/A	N/A	N/A	N/A	N/A	N/A	N/A	N/A	N/A	N/A	N/A	N/A	N/A	N/A	N/A	N/A	N/A	N/A	N/A	N/A	N/A	N/A	N/A	N/A	N/A	N/A	N/A	N/A	N/A	N/A	N/A	N/A	N/A	N/A	N/A	N/A	N/A	N/A	N/A	N/A	N/A	N/A
D-GA3P (169)	36798.3	61128.1	195005	188835	65806.1	31771.1	237954	97034.7	99201.5	103615	41323.6	353248	60723.1	144018	105520	297527	494264	593171	202413	68210.2	186667	151055	218307	373767	154203	373151	117696	34009.5	70060.2	78932.1	420753	358820	76466.8	321173	46014.7	119919	78601.9	33147.6	40152.4	487040	N/A	N/A
2N15-Urate (169.01)	N/A	N/A	N/A	N/A	N/A	N/A	N/A	N/A	N/A	N/A	N/A	N/A	N/A	N/A	N/A	N/A	N/A	N/A	N/A	N/A	N/A	N/A	N/A	N/A	N/A	N/A	N/A	N/A	N/A	N/A	N/A	N/A	N/A	N/A	N/A	N/A	N/A	N/A	N/A	N/A	N/A	N/A
Glycerol-3-P (171)	43321.6	88998.9	89067.6	99307.2	71640.8	37646.4	89159.8	28386	34395.5	31370.5	29317.9	102572	29397.8	78045.9	44123.2	180524	192286	185541	76707.1	27871.8	74042.3	29954.7	165711	81314.3	74142.4	100671	37636	33293	26738.4	38661.5	97659.4	108084	27895.4	91326.3	23019.5	43771.7	33168.7	29096.5	42056.7	155916	N/A	N/A
trans-Aconitate (172.98)	N/A	N/A	N/A	N/A	N/A	N/A	N/A	N/A	N/A	N/A	N/A	N/A	N/A	N/A	N/A	N/A	N/A	N/A	N/A	N/A	N/A	N/A	N/A	N/A	N/A	N/A	N/A	N/A	N/A	N/A	N/A	N/A	N/A	N/A	N/A	N/A	N/A	N/A	N/A	N/A	N/A	N/A
Shikimic Acid (173)	N/A	N/A	N/A	N/A	N/A	N/A	N/A	N/A	N/A	N/A	N/A	N/A	N/A	N/A	N/A	N/A	N/A	N/A	N/A	N/A	N/A	N/A	N/A	N/A	N/A	N/A	N/A	N/A	N/A	N/A	N/A	N/A	N/A	N/A	N/A	N/A	N/A	N/A	N/A	N/A	N/A	N/A
cis-aconitate (173.01)	N/A	N/A	N/A	N/A	N/A	N/A	N/A	N/A	N/A	N/A	N/A	N/A	N/A	N/A	N/A	N/A	N/A	N/A	N/A	N/A	N/A	N/A	N/A	N/A	N/A	N/A	N/A	N/A	N/A	N/A	N/A	N/A	N/A	N/A	N/A	N/A	N/A	N/A	N/A	N/A	N/A	N/A
Suberic acid (173.02)	N/A	N/A	N/A	N/A	N/A	N/A	N/A	N/A	N/A	N/A	N/A	N/A	N/A	N/A	N/A	N/A	N/A	N/A	N/A	N/A	N/A	N/A	N/A	N/A	N/A	N/A	N/A	N/A	N/A	N/A	N/A	N/A	N/A	N/A	N/A	N/A	N/A	N/A	N/A	N/A	N/A	N/A
Indole-3-Acetic Acid (173.99)	N/A	N/A	N/A	N/A	N/A	N/A	N/A	N/A	N/A	N/A	N/A	N/A	N/A	N/A	N/A	N/A	N/A	N/A	N/A	N/A	N/A	N/A	N/A	N/A	N/A	N/A	N/A	N/A	N/A	N/A	N/A	N/A	N/A	N/A	N/A	N/A	N/A	N/A	N/A	N/A	N/A	N/A
Citrulline (174)	288086	324492	501505	301172	368518	250144	336486	602246	215654	228474	266635	365664	311811	314917	263271	564068	607123	545874	346373	246347	308263	191357	510359	5.37408e+06	361107	418665	327909	256320	289518	259861	440493	518641	203522	396926	200049	287150	265768	246212	261414	583425	143187	N/A
N-Acetyl-Aspartate (naa) (174.01)	247242	435711	439573	616006	432761	247759	575967	191069	185708	201066	173205	522641	170441	398757	240181	1.87985e+06	1.94998e+06	1.96386e+06	440424	166739	566357	185084	1.56667e+06	565422	427837	512080	243882	245227	164938	208020	622105	547213	192704	579865	182700	190663	217592	220512	220808	2.27343e+06	92717.2	92348.5
Ascorbic Acid (Vit. C) (174.99)	N/A	N/A	N/A	N/A	N/A	N/A	N/A	N/A	N/A	N/A	N/A	N/A	N/A	N/A	N/A	N/A	N/A	N/A	N/A	N/A	N/A	N/A	N/A	N/A	N/A	N/A	N/A	N/A	N/A	N/A	N/A	N/A	N/A	N/A	N/A	N/A	N/A	N/A	N/A	N/A	N/A	N/A
2-isopropylmalic acid (174.99)	N/A	N/A	N/A	N/A	N/A	N/A	N/A	N/A	N/A	N/A	N/A	N/A	N/A	N/A	N/A	N/A	N/A	N/A	N/A	N/A	N/A	N/A	N/A	N/A	N/A	N/A	N/A	N/A	N/A	N/A	N/A	N/A	N/A	N/A	N/A	N/A	N/A	N/A	N/A	N/A	N/A	N/A
1C13-Citrulline (175)	N/A	N/A	N/A	N/A	N/A	N/A	N/A	N/A	N/A	N/A	N/A	N/A	N/A	N/A	N/A	N/A	N/A	N/A	N/A	N/A	N/A	N/A	N/A	N/A	N/A	N/A	N/A	N/A	N/A	N/A	N/A	N/A	N/A	N/A	N/A	N/A	N/A	N/A	N/A	N/A	N/A	N/A
3-isopropylmalate (175.01)	N/A	N/A	N/A	N/A	N/A	N/A	N/A	N/A	N/A	N/A	N/A	N/A	N/A	N/A	N/A	N/A	N/A	N/A	N/A	N/A	N/A	N/A	N/A	N/A	N/A	N/A	N/A	N/A	N/A	N/A	N/A	N/A	N/A	N/A	N/A	N/A	N/A	N/A	N/A	N/A	N/A	N/A
n-formylmethionine (176)	23136.6	28094.7	22462.6	33433.8	26343	21234.1	31102.3	11134.1	11337.8	11680	15214.6	21361.4	15884.8	28864.5	18285.5	105886	111168	113394	27983	16033.7	30924.7	12227	95764.8	23344.1	27651.9	26627.9	19537.1	21046.7	14238.9	20531.1	34537.6	24951.8	12560.3	31809.8	14590.5	21641	20163.8	21339.1	23163.4	140061	N/A	N/A
Hippuric Acid (178)	N/A	N/A	N/A	N/A	N/A	N/A	N/A	N/A	N/A	N/A	N/A	N/A	N/A	N/A	N/A	N/A	N/A	N/A	N/A	N/A	N/A	N/A	N/A	N/A	N/A	N/A	N/A	N/A	N/A	N/A	N/A	N/A	N/A	N/A	N/A	N/A	N/A	N/A	N/A	N/A	N/A	N/A
Inositol (178.97)	1.6484e+06	2.07804e+06	2.02646e+06	2.18107e+06	1.99703e+06	1.59943e+06	2.17378e+06	1.07328e+06	1.10657e+06	1.02481e+06	1.07332e+06	2.1451e+06	1.07466e+06	1.92693e+06	1.30948e+06	5.85494e+06	6.17569e+06	6.34412e+06	2.05758e+06	1.06723e+06	2.31996e+06	1.08931e+06	5.23203e+06	1.90149e+06	2.05713e+06	2.1043e+06	1.31059e+06	1.51138e+06	1.0672e+06	1.23852e+06	2.38969e+06	2.18104e+06	1.14124e+06	2.20125e+06	970658	1.46255e+06	1.20389e+06	1.5413e+06	1.56241e+06	7.39195e+06	N/A	N/A
Glucose (178.98)	48641	68192.6	1.41024e+06	153693	45187.9	38536.4	177947	73874.9	120566	74822.4	150386	291700	97412.6	80429.8	175177	57310.7	81193.5	130292	82461.1	173331	110917	82876.5	51853.3	250987	74087	488149	110450	38003.6	92893.3	181294	173604	311861	84503.5	218103	64743.1	161196	90856.8	44725.8	47139.9	74664.8	15537.9	N/A
Mannose (179)	N/A	7734.7	67701	24708.1	8755.96	3662.32	24434.2	3730.3	4780.02	5755.14	4189.72	20125.4	N/A	8739.45	3324.55	14377.9	22000.5	18576.7	11735.4	N/A	12709.3	6807.53	23373.8	27948.8	9155.89	38958.2	N/A	N/A	4362.67	4081.46	16599.7	25822.9	3993.51	21706.9	N/A	N/A	4020.16	N/A	N/A	16908.1	N/A	N/A
Fructose (179.01)	N/A	N/A	N/A	N/A	N/A	N/A	N/A	N/A	N/A	N/A	N/A	N/A	N/A	N/A	N/A	N/A	N/A	N/A	N/A	N/A	N/A	N/A	N/A	N/A	N/A	N/A	N/A	N/A	N/A	N/A	N/A	N/A	N/A	N/A	N/A	N/A	N/A	N/A	N/A	N/A	N/A	N/A
OH-Phenylpyruvate (179.02)	N/A	N/A	N/A	N/A	N/A	N/A	N/A	N/A	N/A	N/A	N/A	N/A	N/A	N/A	N/A	N/A	N/A	N/A	N/A	N/A	N/A	N/A	N/A	N/A	N/A	N/A	N/A	N/A	N/A	N/A	N/A	N/A	N/A	N/A	N/A	N/A	N/A	N/A	N/A	N/A	N/A	N/A
Theophylline (179.03)	N/A	N/A	N/A	N/A	N/A	N/A	N/A	N/A	N/A	N/A	N/A	N/A	N/A	N/A	N/A	N/A	N/A	N/A	N/A	N/A	N/A	N/A	N/A	N/A	N/A	N/A	N/A	N/A	N/A	N/A	N/A	N/A	N/A	N/A	N/A	N/A	N/A	N/A	N/A	N/A	N/A	N/A
Sorbitol (180.99)	79751.4	90751.7	288249	137823	88181.6	68229.4	133925	50853.6	57729	49748.8	99886.7	115150	94086.6	124715	120356	327585	353932	366321	98753.7	125039	144644	64456.8	251689	185354	129018	138653	113768	60478.5	123325	127245	200067	123284	74460	162237	90422.5	170187	95573.1	66499.8	81551.5	522291	11937.3	13803
Homovanilate (181)	N/A	N/A	N/A	N/A	N/A	N/A	N/A	N/A	N/A	N/A	N/A	N/A	N/A	N/A	N/A	N/A	N/A	N/A	N/A	N/A	N/A	N/A	N/A	N/A	N/A	N/A	N/A	N/A	N/A	N/A	N/A	N/A	N/A	N/A	N/A	N/A	N/A	N/A	N/A	N/A	N/A	N/A
mannitol (181.01)	N/A	N/A	N/A	N/A	N/A	N/A	N/A	N/A	N/A	N/A	N/A	N/A	N/A	N/A	N/A	N/A	N/A	N/A	N/A	N/A	N/A	N/A	N/A	N/A	N/A	N/A	N/A	3913.91	N/A	N/A	N/A	N/A	N/A	N/A	N/A	N/A	N/A	N/A	15282.1	N/A	N/A	N/A
4-Pyridoxic acid (182.1)	N/A	N/A	N/A	N/A	N/A	N/A	N/A	N/A	N/A	N/A	N/A	N/A	N/A	N/A	N/A	N/A	N/A	N/A	N/A	N/A	N/A	N/A	N/A	N/A	N/A	N/A	N/A	N/A	N/A	N/A	N/A	N/A	N/A	N/A	N/A	N/A	N/A	N/A	N/A	N/A	N/A	N/A
phosphoserine (184)	3436.15	3310.71	12471.9	N/A	N/A	6576.69	6208.53	7923.58	10780.1	12513	14934.2	13561.8	13006.2	3014.64	18169.9	12208.7	16436.8	16294.9	7161.78	13225.5	7238.22	11620.5	9509.77	7563.78	8453.64	15427.9	16449.6	5731.99	14360.5	12996.1	3813.59	12734.6	13161.8	7785.24	7491.47	21242	15366.9	10807.4	9198.33	17060.7	N/A	N/A
13C-Glucose (184.99)	4.68115e+06	5.55808e+06	4.88704e+06	5.07587e+06	4.52487e+06	5.30034e+06	4.96847e+06	5.14779e+06	4.68237e+06	4.93533e+06	5.16542e+06	5.07092e+06	5.1927e+06	4.98834e+06	5.2428e+06	4.25004e+06	3.88126e+06	4.15349e+06	4.6342e+06	5.02265e+06	4.55532e+06	5.03189e+06	3.92587e+06	4.89072e+06	4.89618e+06	4.92622e+06	5.31507e+06	4.62919e+06	5.54155e+06	4.49362e+06	5.16946e+06	4.56401e+06	4.7992e+06	5.41451e+06	4.72878e+06	5.63919e+06	4.51925e+06	4.62948e+06	4.57361e+06	4.87614e+06	5.62486e+06	N/A
2/3-Phosphoglyceric Acid (185)	153964	151022	1.64448e+06	206779	106567	118373	281709	282262	380492	318493	641946	709969	613278	252876	1.43911e+06	583192	1.02999e+06	1.0914e+06	304919	1.16817e+06	206171	498507	543128	730443	284468	1.23448e+06	1.00632e+06	77800.9	731005	1.28604e+06	469221	898308	402155	407558	605156	1.32506e+06	793218	176188	180167	1.14396e+06	N/A	N/A
Azelaic Acid (187)	N/A	N/A	N/A	N/A	N/A	N/A	N/A	N/A	N/A	N/A	N/A	N/A	N/A	N/A	N/A	N/A	N/A	N/A	N/A	N/A	N/A	N/A	N/A	N/A	N/A	N/A	N/A	N/A	N/A	N/A	N/A	N/A	N/A	N/A	N/A	N/A	N/A	N/A	N/A	N/A	N/A	N/A
N-Ac-L-Glutamine (187.01)	2200.14	2321.96	5459.95	4444.26	3989.47	2561.94	9315.41	2195.93	1436.98	2846.95	2247.79	2240.3	1189.26	3511.29	2783.59	15212.8	12315.5	11513.5	3463.28	2720.09	2464.32	2774.07	7977.98	4702.68	4032.92	5352.18	3381.51	1752.89	N/A	2594.64	3631.22	3563.02	1375.79	3289.04	N/A	N/A	1879.21	2547.29	2852.2	13537.7	N/A	N/A
Kynurenic Acid (187.99)	N/A	N/A	N/A	N/A	N/A	N/A	N/A	N/A	N/A	N/A	N/A	N/A	N/A	N/A	N/A	N/A	N/A	N/A	N/A	N/A	N/A	N/A	N/A	N/A	N/A	N/A	N/A	N/A	N/A	N/A	N/A	N/A	N/A	N/A	N/A	N/A	N/A	N/A	N/A	N/A	N/A	N/A
N-Ac-Glutamate (188)	30798.9	40046.7	44728.6	63146	50401.6	28073.5	52037.3	15104.6	11692.7	18266.3	20046	52875.8	15919.8	39531.4	26994.4	236175	268535	288577	46502.2	16006.4	52389.9	17549.8	213178	46116.5	35082.1	53229.4	22614	22525.2	17313.8	26606.7	51007.4	60533.3	13027.7	55935.3	12579.9	26210.8	23342.2	19166	26956.7	291254	N/A	N/A
indole-3-propionate (188.01)	N/A	N/A	N/A	N/A	N/A	N/A	N/A	N/A	N/A	N/A	N/A	N/A	N/A	N/A	N/A	N/A	N/A	N/A	N/A	N/A	N/A	N/A	N/A	N/A	N/A	N/A	N/A	N/A	N/A	N/A	N/A	N/A	N/A	N/A	N/A	N/A	N/A	N/A	N/A	N/A	N/A	N/A
5-Hydroxyl-Indole-3-Acetic Acid (189.99)	N/A	N/A	N/A	N/A	N/A	N/A	N/A	N/A	N/A	N/A	N/A	N/A	N/A	N/A	N/A	N/A	N/A	N/A	N/A	N/A	N/A	N/A	N/A	N/A	N/A	N/A	N/A	N/A	N/A	N/A	N/A	N/A	N/A	N/A	N/A	N/A	N/A	N/A	N/A	N/A	N/A	N/A
N-Ac-Methionine (190)	46101.1	50116	38411	47307.3	52147.6	50195.4	59616.5	27799.6	25459	23824.6	67914.9	30186.3	57681.5	49434.3	67428.2	193876	197859	198841	42124.9	57678	58282.8	N/A	171118	42437.6	49152.1	44465.8	71183.8	58387.4	53823.3	63540.1	69501.8	46068.2	35438.9	54857.9	68824.4	80352.5	77186.5	55020.1	46439.4	231987	N/A	N/A
Citric Acid (190.84)	N/A	N/A	N/A	N/A	N/A	N/A	N/A	N/A	N/A	N/A	N/A	N/A	N/A	N/A	N/A	N/A	N/A	N/A	N/A	N/A	N/A	N/A	N/A	N/A	N/A	N/A	N/A	N/A	N/A	N/A	N/A	N/A	N/A	N/A	N/A	N/A	N/A	N/A	N/A	N/A	N/A	N/A
Glucoronate (193)	N/A	N/A	N/A	N/A	N/A	N/A	N/A	N/A	N/A	N/A	N/A	N/A	N/A	N/A	N/A	N/A	N/A	N/A	N/A	N/A	N/A	N/A	N/A	N/A	N/A	N/A	N/A	N/A	N/A	N/A	N/A	N/A	N/A	N/A	N/A	N/A	N/A	N/A	N/A	N/A	N/A	N/A
4-hydroxy-3-nitrophenylacetate (196)	N/A	N/A	N/A	N/A	N/A	N/A	N/A	N/A	N/A	N/A	N/A	N/A	N/A	N/A	N/A	N/A	N/A	N/A	N/A	N/A	N/A	N/A	N/A	N/A	N/A	N/A	N/A	N/A	N/A	N/A	N/A	N/A	N/A	N/A	N/A	N/A	N/A	N/A	N/A	N/A	N/A	N/A
vanilmandelic acid (197)	N/A	N/A	N/A	N/A	N/A	N/A	N/A	N/A	N/A	N/A	N/A	N/A	N/A	N/A	N/A	N/A	N/A	N/A	N/A	N/A	N/A	N/A	N/A	N/A	N/A	N/A	N/A	N/A	N/A	N/A	N/A	N/A	N/A	N/A	N/A	N/A	N/A	N/A	N/A	N/A	N/A	N/A
Erythrose-4-phosphate (199)	N/A	N/A	N/A	N/A	N/A	N/A	N/A	N/A	N/A	N/A	N/A	N/A	N/A	N/A	N/A	N/A	N/A	N/A	N/A	N/A	N/A	N/A	N/A	N/A	N/A	N/A	N/A	N/A	N/A	N/A	N/A	N/A	N/A	N/A	N/A	N/A	N/A	N/A	N/A	N/A	N/A	N/A
Cysteine-S-sulfate (200)	N/A	N/A	N/A	N/A	N/A	N/A	N/A	N/A	N/A	N/A	N/A	N/A	N/A	N/A	N/A	N/A	N/A	N/A	N/A	N/A	N/A	N/A	N/A	N/A	N/A	N/A	N/A	N/A	N/A	N/A	N/A	N/A	N/A	N/A	N/A	N/A	N/A	N/A	N/A	N/A	N/A	N/A
IndolePyruvate (202.1)	N/A	N/A	N/A	N/A	N/A	N/A	N/A	N/A	N/A	N/A	N/A	N/A	N/A	N/A	N/A	N/A	N/A	N/A	N/A	N/A	N/A	N/A	N/A	N/A	N/A	N/A	N/A	N/A	N/A	N/A	N/A	N/A	N/A	N/A	N/A	N/A	N/A	N/A	N/A	N/A	N/A	N/A
Xanthurenic Acid (204.1)	N/A	N/A	N/A	N/A	N/A	N/A	N/A	N/A	N/A	N/A	N/A	N/A	N/A	N/A	N/A	N/A	N/A	N/A	N/A	N/A	N/A	N/A	N/A	N/A	N/A	N/A	N/A	N/A	N/A	N/A	N/A	N/A	N/A	N/A	N/A	N/A	N/A	N/A	N/A	N/A	N/A	N/A
Indole-3-Lactate (204.11)	N/A	N/A	N/A	N/A	N/A	N/A	N/A	N/A	N/A	N/A	N/A	N/A	N/A	N/A	N/A	N/A	N/A	N/A	N/A	N/A	N/A	N/A	N/A	N/A	N/A	N/A	N/A	N/A	N/A	N/A	N/A	N/A	N/A	N/A	N/A	N/A	N/A	N/A	N/A	N/A	N/A	N/A
N-Ac-Phenylalanine (206)	N/A	N/A	N/A	N/A	N/A	N/A	N/A	N/A	N/A	N/A	N/A	N/A	N/A	N/A	N/A	N/A	N/A	N/A	N/A	N/A	N/A	N/A	N/A	N/A	N/A	N/A	N/A	N/A	N/A	N/A	N/A	N/A	N/A	N/A	N/A	N/A	N/A	N/A	N/A	N/A	N/A	N/A
3-Indoxyl Sulfate (212.1)	N/A	N/A	N/A	N/A	N/A	N/A	N/A	N/A	N/A	N/A	N/A	N/A	N/A	N/A	N/A	N/A	N/A	N/A	N/A	N/A	N/A	N/A	N/A	N/A	N/A	N/A	N/A	N/A	N/A	N/A	N/A	N/A	N/A	N/A	N/A	N/A	N/A	N/A	N/A	N/A	N/A	N/A
Pentothenate (218.1)	3.02297e+06	4.87981e+06	6.33509e+06	5.47226e+06	4.59301e+06	2.87422e+06	5.28477e+06	2.0807e+06	2.14157e+06	2.07924e+06	2.31629e+06	6.61921e+06	2.39271e+06	4.64821e+06	3.27706e+06	2.09642e+07	2.11763e+07	2.12799e+07	4.62513e+06	2.40153e+06	5.61949e+06	2.13846e+06	1.72233e+07	6.41574e+06	4.95329e+06	7.07994e+06	3.39946e+06	2.92076e+06	2.29885e+06	3.16861e+06	6.33376e+06	7.34871e+06	2.16594e+06	5.80197e+06	2.21956e+06	3.72031e+06	3.09444e+06	2.92774e+06	2.95131e+06	2.70866e+07	N/A	N/A
Cystathionine (221.1)	152886	272215	198981	349588	240500	152021	294234	156172	151000	150222	105435	262462	106859	258848	197308	850453	899870	917179	276573	108798	343845	161428	701556	238691	288222	274185	193727	142463	106842	177323	351358	257374	166790	328324	101298	224859	183786	154959	147857	1.18496e+06	N/A	N/A
N-Ac-Tyrosine (222)	N/A	N/A	N/A	N/A	N/A	N/A	N/A	N/A	N/A	N/A	N/A	N/A	N/A	N/A	N/A	N/A	N/A	N/A	N/A	N/A	N/A	N/A	N/A	N/A	N/A	N/A	N/A	N/A	N/A	N/A	N/A	N/A	N/A	N/A	N/A	N/A	N/A	N/A	N/A	N/A	N/A	N/A
4C13-Pentothenate (222.1)	N/A	N/A	N/A	N/A	N/A	N/A	N/A	N/A	N/A	N/A	N/A	N/A	N/A	N/A	N/A	N/A	N/A	N/A	N/A	N/A	N/A	N/A	N/A	N/A	N/A	N/A	N/A	N/A	N/A	N/A	N/A	N/A	N/A	N/A	N/A	N/A	N/A	N/A	N/A	N/A	N/A	N/A
Myristic Acid (227)	N/A	N/A	N/A	N/A	N/A	N/A	N/A	N/A	N/A	N/A	N/A	N/A	N/A	N/A	N/A	N/A	N/A	N/A	N/A	N/A	N/A	N/A	N/A	N/A	N/A	N/A	N/A	N/A	N/A	N/A	N/A	N/A	N/A	N/A	N/A	N/A	N/A	N/A	N/A	N/A	N/A	N/A
Ribose-5-P (229)	1.06655e+07	4.26857e+06	3.69034e+06	5.23409e+06	3.93776e+06	9.38933e+06	3.7197e+06	9.91293e+06	9.96476e+06	1.03606e+07	2.02493e+07	5.58657e+06	1.9336e+07	4.08908e+06	2.25094e+07	1.10951e+07	1.12004e+07	1.10993e+07	4.4206e+06	1.94746e+07	3.94152e+06	1.04427e+07	9.66007e+06	5.05177e+06	4.4328e+06	5.64013e+06	2.51969e+07	1.03093e+07	1.90404e+07	2.10359e+07	4.04755e+06	4.81927e+06	9.57098e+06	3.88477e+06	1.83085e+07	2.39561e+07	2.14312e+07	7.21708e+06	9.33964e+06	1.44071e+07	N/A	N/A
Ribulose 5-phosphate (229.01)	3.23115e+06	595067	427035	496838	462918	3.14523e+06	500059	2.31029e+06	2.21914e+06	2.16536e+06	4.55264e+06	696835	4.79685e+06	537894	5.50227e+06	1.6825e+06	2.05697e+06	1.8783e+06	495554	3.92768e+06	444704	2.62008e+06	1.16333e+06	583384	568833	559444	7.09294e+06	3.14583e+06	5.15211e+06	5.24331e+06	529186	526652	2.43591e+06	546781	5.32328e+06	6.39326e+06	6.49495e+06	5.51939e+06	5.26336e+06	2.96537e+06	N/A	N/A
Melatonin (231.1)	N/A	N/A	N/A	N/A	N/A	N/A	N/A	N/A	N/A	N/A	N/A	N/A	N/A	N/A	N/A	N/A	N/A	N/A	N/A	N/A	N/A	N/A	N/A	N/A	N/A	N/A	N/A	N/A	N/A	N/A	N/A	N/A	N/A	N/A	N/A	N/A	N/A	N/A	N/A	N/A	N/A	N/A
Tetrahydrobiopterin (240)	N/A	N/A	N/A	N/A	N/A	N/A	N/A	N/A	N/A	N/A	N/A	N/A	N/A	N/A	N/A	N/A	N/A	N/A	N/A	N/A	N/A	N/A	N/A	N/A	N/A	N/A	N/A	N/A	N/A	N/A	N/A	N/A	N/A	N/A	N/A	N/A	N/A	N/A	N/A	N/A	N/A	N/A
Thymidine (240.9)	N/A	N/A	N/A	N/A	N/A	N/A	N/A	N/A	N/A	N/A	N/A	N/A	N/A	N/A	N/A	N/A	N/A	N/A	N/A	N/A	N/A	N/A	N/A	N/A	N/A	N/A	N/A	N/A	N/A	N/A	N/A	N/A	N/A	N/A	N/A	N/A	N/A	N/A	N/A	N/A	N/A	N/A
pseudouridine (243)	349324	83663.1	97372.3	75920.6	72593.8	353048	68082.9	476744	454999	456191	585273	81040.1	636092	65968.9	646554	193327	163818	161411	65850.5	581606	77620.5	444483	179081	82651.9	77045	100148	698456	316580	596175	649344	69531.6	95623.1	493637	78884.2	592013	753570	621169	307164	345811	223065	N/A	N/A
Biotin (243.1)	N/A	N/A	N/A	N/A	N/A	N/A	N/A	N/A	N/A	N/A	N/A	N/A	N/A	N/A	N/A	N/A	N/A	N/A	N/A	N/A	N/A	N/A	N/A	N/A	N/A	N/A	N/A	N/A	N/A	N/A	N/A	N/A	N/A	N/A	N/A	N/A	N/A	N/A	N/A	N/A	N/A	N/A
N-Ac-Tryptophan (245)	N/A	N/A	N/A	N/A	N/A	N/A	N/A	N/A	N/A	N/A	N/A	N/A	N/A	N/A	N/A	N/A	N/A	N/A	N/A	N/A	N/A	N/A	N/A	N/A	N/A	N/A	N/A	N/A	N/A	N/A	N/A	N/A	N/A	N/A	N/A	N/A	N/A	N/A	N/A	N/A	N/A	N/A
Pyridoxal-5-P (246)	N/A	N/A	N/A	N/A	N/A	N/A	N/A	N/A	N/A	N/A	N/A	N/A	N/A	N/A	N/A	N/A	N/A	N/A	N/A	N/A	N/A	N/A	N/A	N/A	N/A	N/A	N/A	N/A	N/A	N/A	N/A	N/A	N/A	N/A	N/A	N/A	N/A	N/A	N/A	N/A	N/A	N/A
Palmitic Acid (255)	59801	58317.6	57623.1	69445.1	58903	47979.4	52448.6	66665.1	60750.1	47277.3	52459.4	82435.2	54208.1	48638.5	86099	72463.7	46951.6	87641.5	64143.8	59700.6	66029.5	53687.5	56892.3	72193	52463.4	78314.8	58037.8	54157.9	62445.7	41058.2	70350.9	89127	80162.2	68862.3	62656.8	61813.9	48339.6	44756.2	37855.5	50833.8	33377.6	7081.91
5-methyluridine (256.99)	N/A	N/A	N/A	N/A	N/A	N/A	N/A	N/A	N/A	N/A	N/A	N/A	N/A	N/A	N/A	N/A	N/A	N/A	N/A	N/A	N/A	N/A	N/A	N/A	N/A	N/A	N/A	N/A	N/A	N/A	N/A	N/A	N/A	N/A	N/A	N/A	N/A	N/A	N/A	N/A	N/A	N/A
5-hydroxymethyl-2'-deoxyuridine (257)	N/A	N/A	N/A	N/A	N/A	N/A	N/A	N/A	N/A	N/A	N/A	N/A	N/A	N/A	N/A	N/A	N/A	N/A	N/A	N/A	N/A	N/A	N/A	N/A	N/A	N/A	N/A	N/A	N/A	N/A	N/A	N/A	N/A	N/A	N/A	N/A	N/A	N/A	N/A	N/A	N/A	N/A
Glucosamine-6-phosphate (258)	N/A	N/A	N/A	N/A	N/A	N/A	N/A	N/A	N/A	N/A	N/A	N/A	N/A	N/A	N/A	N/A	N/A	N/A	N/A	N/A	N/A	N/A	N/A	N/A	N/A	N/A	N/A	N/A	N/A	N/A	N/A	N/A	N/A	N/A	N/A	N/A	N/A	N/A	N/A	N/A	N/A	N/A
G6P (259)	774637	749307	2.54728e+06	978457	660225	612116	1.09135e+06	1.26913e+06	1.2561e+06	1.23917e+06	2.94034e+06	2.47943e+06	2.55049e+06	1.05001e+06	3.53884e+06	1.61453e+06	2.51883e+06	2.56553e+06	1.10223e+06	3.13744e+06	894268	1.51374e+06	1.1789e+06	2.01972e+06	914702	2.73875e+06	3.4264e+06	694646	2.60778e+06	4.36785e+06	1.9949e+06	2.6595e+06	1.17309e+06	1.39382e+06	2.24828e+06	3.85637e+06	2.83121e+06	900006	833764	2.31844e+06	N/A	N/A
G1P/F1P/F6P (259)	615714	980921	2.38147e+06	1.10283e+06	790483	461548	1.0996e+06	932540	981567	1.01684e+06	2.42837e+06	1.9175e+06	1.80839e+06	1.24453e+06	2.89449e+06	2.18932e+06	2.78748e+06	3.1439e+06	1.18688e+06	2.80421e+06	922726	1.25964e+06	1.59245e+06	1.54481e+06	1.23215e+06	2.15522e+06	2.8061e+06	567086	2.39846e+06	3.47773e+06	1.81514e+06	2.0147e+06	1.1127e+06	1.40143e+06	2.27756e+06	3.53634e+06	2.23034e+06	699051	716263	3.57686e+06	N/A	N/A
phenylacetylglutamine (263)	N/A	N/A	N/A	N/A	N/A	N/A	N/A	N/A	N/A	N/A	N/A	N/A	N/A	N/A	N/A	N/A	N/A	N/A	N/A	N/A	N/A	N/A	N/A	N/A	N/A	N/A	N/A	N/A	N/A	N/A	N/A	N/A	N/A	N/A	N/A	N/A	N/A	N/A	N/A	N/A	N/A	N/A
MOPEG Sulfate (263.01)	N/A	N/A	N/A	N/A	N/A	N/A	N/A	N/A	N/A	N/A	N/A	N/A	N/A	N/A	N/A	N/A	N/A	N/A	N/A	N/A	N/A	N/A	N/A	N/A	N/A	N/A	N/A	N/A	N/A	N/A	N/A	N/A	N/A	N/A	N/A	N/A	N/A	N/A	N/A	N/A	N/A	N/A
Margaric Acid (269.1)	N/A	N/A	N/A	N/A	N/A	N/A	N/A	N/A	N/A	N/A	N/A	N/A	N/A	N/A	N/A	N/A	N/A	N/A	N/A	N/A	N/A	N/A	N/A	N/A	N/A	N/A	N/A	N/A	N/A	N/A	N/A	N/A	N/A	N/A	N/A	N/A	N/A	N/A	N/A	N/A	N/A	N/A
6-phosphogluconic acid (275)	N/A	N/A	N/A	N/A	N/A	N/A	N/A	N/A	N/A	N/A	N/A	N/A	N/A	N/A	N/A	N/A	N/A	N/A	N/A	N/A	N/A	N/A	N/A	N/A	N/A	N/A	N/A	N/A	N/A	N/A	N/A	N/A	N/A	N/A	N/A	N/A	N/A	N/A	N/A	N/A	N/A	N/A
Linolenic Acid (277.1)	N/A	N/A	N/A	N/A	N/A	N/A	N/A	N/A	N/A	N/A	N/A	N/A	N/A	N/A	N/A	N/A	N/A	N/A	N/A	N/A	N/A	N/A	N/A	N/A	N/A	N/A	N/A	N/A	N/A	N/A	N/A	N/A	N/A	N/A	N/A	N/A	N/A	N/A	N/A	N/A	N/A	N/A
Linoleic Acid (279.063)	19715.9	16779.5	15125.9	16209.6	17193	20365.2	17809.3	13951.2	15710.3	9032.83	19082.4	18422.6	14640.5	13310.5	26421.2	20435.9	24512.6	22462.7	14814.4	24636.1	15014.8	15044.6	25045.2	79459.9	14684	20067.4	23846	14597.7	16201	17459.8	16509.5	19466.9	14685.1	15834.5	21258.9	19194.1	20856	16822.8	19902.3	26688.9	6107.59	N/A
Xanthosine (283.1)	24885.9	20740.6	16585	20504.4	24516	24811.8	13953.4	11650.2	12497.2	9808.17	29729.4	13408.8	28730.1	21190.6	24650	31135.6	34820.5	29850.2	17351.7	26409.3	16862.5	11795.2	29199.1	12251	21598	13200.9	25852	20583.5	30652	27723.2	17816.4	13867.6	19439.7	17854.2	28432.8	40062	20895.6	13845.2	19244.6	46713.6	N/A	N/A
Sedoheptulose 7-phosphate (289)	421115	350636	393836	292551	272219	431595	271716	434288	426179	454268	1.25463e+06	430232	1.34789e+06	361337	1.50722e+06	1.30538e+06	1.49537e+06	1.36856e+06	285577	1.48145e+06	275022	457031	861915	364527	380544	420561	1.59589e+06	512733	1.51611e+06	1.59276e+06	363935	389076	424858	290761	1.37356e+06	1.98859e+06	1.65056e+06	512342	578707	1.82041e+06	N/A	N/A
Retinoic acid (299)	N/A	N/A	N/A	N/A	N/A	N/A	N/A	N/A	N/A	N/A	N/A	N/A	N/A	N/A	N/A	N/A	N/A	N/A	N/A	N/A	N/A	N/A	N/A	N/A	N/A	N/A	N/A	N/A	N/A	N/A	N/A	N/A	N/A	N/A	N/A	N/A	N/A	N/A	N/A	N/A	N/A	N/A
N-Acetyl-aspartyl-glutamate (naag) (303)	2.88125e+06	6.63756e+06	1.41547e+07	2.14845e+07	8.99472e+06	2.11561e+06	8.96778e+06	1.08024e+06	1.01948e+06	1.0497e+06	2.81089e+06	1.59806e+07	3.57149e+06	7.63866e+06	3.91059e+06	4.18664e+07	4.6448e+07	4.84244e+07	1.26835e+07	2.99591e+06	1.20029e+07	982438	2.88403e+07	1.17532e+07	8.44121e+06	1.4744e+07	5.37183e+06	2.39128e+06	1.9113e+06	3.33489e+06	1.18829e+07	1.31512e+07	1.22968e+06	9.44409e+06	2.03254e+06	3.56247e+06	3.50505e+06	2.10184e+06	1.69945e+06	4.46319e+07	N/A	N/A
Arachidonate (303.3)	911764	392900	632981	400685	363558	952623	413933	590279	606619	608443	978410	680306	794832	347852	1.36465e+06	871530	883185	641480	377247	1.12619e+06	422204	723753	916609	703192	449185	884294	1.32642e+06	1.07035e+06	874739	868628	497777	650446	710792	465314	1.20159e+06	1.17543e+06	1.22417e+06	1.14296e+06	893178	762686	N/A	N/A
DCMP (306)	94423.8	138037	67085.6	128476	127171	97186.5	117481	75570	82325.5	77819.1	60377.3	127900	75786.6	134622	87219.8	389093	408724	332165	146724	63153.1	161346	84724.9	334781	130505	147469	134272	111317	102792	74741.5	101049	157160	138868	81711.2	129698	75925.4	121484	118459	94194.2	93344.9	468463	N/A	N/A
Reduced glutathione (306.3)	1.45159e+07	2.14878e+07	9.4255e+06	1.75877e+07	2.09274e+07	1.33969e+07	1.83445e+07	1.19471e+07	1.2038e+07	1.17985e+07	9.56133e+06	2.14479e+07	1.05036e+07	2.06474e+07	1.4987e+07	6.13704e+07	6.17444e+07	5.66021e+07	2.17617e+07	9.47099e+06	2.35385e+07	1.26163e+07	5.02458e+07	2.07753e+07	2.25458e+07	2.02855e+07	1.62077e+07	1.59075e+07	1.17395e+07	1.43928e+07	2.32328e+07	2.33824e+07	1.40062e+07	2.18849e+07	1.06564e+07	1.79824e+07	1.63221e+07	1.49221e+07	1.41352e+07	7.38061e+07	N/A	N/A
DUMP (307)	N/A	N/A	N/A	N/A	N/A	N/A	N/A	N/A	N/A	N/A	N/A	N/A	N/A	N/A	N/A	N/A	N/A	N/A	N/A	N/A	N/A	N/A	N/A	N/A	N/A	N/A	N/A	N/A	N/A	N/A	N/A	N/A	N/A	N/A	N/A	N/A	N/A	N/A	N/A	N/A	N/A	N/A
N-Acetylneuraminate (308.1)	80888.9	177245	308274	142781	177476	88221.6	160492	32664.1	31668.4	41688.5	93127.1	299347	79887	144490	110818	1.7028e+06	1.99722e+06	1.98475e+06	161952	81459.7	148015	35980.5	1.38397e+06	325759	194566	343091	101005	90183.6	84535.7	126177	197429	323615	40901	163413	77202.9	160976	104058	101209	107894	3.06993e+06	N/A	N/A
Geranyl Pyrophosphate (313.1)	N/A	N/A	N/A	N/A	N/A	N/A	N/A	N/A	N/A	N/A	N/A	N/A	N/A	N/A	N/A	N/A	N/A	N/A	N/A	N/A	N/A	N/A	N/A	N/A	N/A	N/A	N/A	N/A	N/A	N/A	N/A	N/A	N/A	N/A	N/A	N/A	N/A	N/A	N/A	N/A	N/A	N/A
DTMP (321.1)	N/A	N/A	N/A	N/A	N/A	N/A	N/A	N/A	N/A	N/A	N/A	N/A	N/A	N/A	N/A	N/A	N/A	N/A	N/A	N/A	N/A	N/A	N/A	N/A	N/A	N/A	N/A	N/A	N/A	N/A	N/A	N/A	N/A	N/A	N/A	N/A	N/A	N/A	N/A	N/A	N/A	N/A
CMP (322)	41905.6	124259	138900	77252.1	82478.1	43062.2	79695.2	68131.1	55772.9	57997.2	61441.2	180099	76614.4	114913	87131	146376	147692	134064	112143	78866.8	76324.2	45727.7	141229	168365	123899	176231	72040.4	53663.5	74143.9	90158.3	85113.7	152572	76391.3	100599	55122.1	107971	83627.3	55815.4	48556	232934	N/A	N/A
F16BP/F26BP/G16BP (339)	353599	302067	335104	432604	325919	374513	600010	538518	580773	549958	658933	857323	722979	481423	909293	1.02626e+06	1.26989e+06	1.2743e+06	590625	730711	544842	747974	710828	818882	445579	656917	980125	411389	652823	773793	1.00706e+06	786331	665170	740638	629098	1.04341e+06	856554	487141	456561	1.20346e+06	145180	125380
Lactose/Trehalose (341)	N/A	N/A	N/A	N/A	N/A	N/A	N/A	N/A	N/A	N/A	N/A	N/A	N/A	N/A	N/A	N/A	N/A	N/A	N/A	N/A	N/A	N/A	N/A	N/A	N/A	N/A	N/A	N/A	N/A	N/A	N/A	N/A	N/A	N/A	N/A	N/A	N/A	N/A	N/A	N/A	N/A	N/A
Sucrose (341.01)	360991	476680	427888	356393	415754	336887	585224	340005	368074	309090	371774	400393	362080	435924	354197	449966	411181	469475	389934	291993	359354	319066	417603	917688	352853	452082	440560	468497	326142	336639	366182	428754	353249	435107	329167	655489	313767	311732	358325	377372	318323	N/A
cGMP (344)	N/A	N/A	N/A	N/A	N/A	N/A	N/A	N/A	N/A	N/A	N/A	N/A	N/A	N/A	N/A	N/A	N/A	N/A	N/A	N/A	N/A	N/A	N/A	N/A	N/A	N/A	N/A	N/A	N/A	N/A	N/A	N/A	N/A	N/A	N/A	N/A	N/A	N/A	N/A	N/A	N/A	N/A
Gibberellin (345.2)	N/A	N/A	N/A	N/A	N/A	N/A	N/A	N/A	N/A	N/A	N/A	N/A	N/A	N/A	N/A	N/A	N/A	N/A	N/A	N/A	N/A	N/A	N/A	N/A	N/A	N/A	N/A	N/A	N/A	N/A	N/A	N/A	N/A	N/A	N/A	N/A	N/A	N/A	N/A	N/A	N/A	N/A
AMP (346.1)	1.39047e+06	9.04954e+06	7.15767e+06	6.33472e+06	8.66923e+06	1.78293e+06	5.89197e+06	1.68503e+06	1.17595e+06	1.27097e+06	929597	9.97782e+06	1.26834e+06	7.20967e+06	1.76239e+06	2.88985e+07	3.02838e+07	2.86512e+07	7.86162e+06	1.31872e+06	6.32933e+06	1.00828e+06	3.07542e+07	1.03355e+07	9.05366e+06	1.08151e+07	1.85268e+06	2.45197e+06	1.50099e+06	2.066e+06	5.94138e+06	1.06086e+07	1.58882e+06	7.13574e+06	1.05717e+06	2.50604e+06	1.78826e+06	2.0278e+06	2.02555e+06	5.08872e+07	N/A	N/A
IMP (347.1)	347037	711302	844416	1.01924e+06	826794	298810	804153	335599	295382	312547	313206	762990	348992	755746	401467	2.52102e+06	2.53526e+06	3.62868e+06	785419	380456	760945	256511	2.1058e+06	733667	767597	856443	455901	444254	354758	448041	494747	858743	357622	573052	275519	585718	447813	407101	405258	2.87625e+06	N/A	N/A
PGE (351.2)	N/A	N/A	N/A	N/A	N/A	N/A	N/A	N/A	N/A	N/A	N/A	N/A	N/A	N/A	N/A	N/A	N/A	N/A	N/A	N/A	N/A	N/A	N/A	N/A	N/A	N/A	N/A	N/A	N/A	N/A	N/A	N/A	N/A	N/A	N/A	N/A	N/A	N/A	N/A	N/A	N/A	N/A
cortisol (361)	N/A	N/A	N/A	N/A	N/A	N/A	N/A	N/A	N/A	N/A	N/A	N/A	N/A	N/A	N/A	N/A	N/A	N/A	N/A	N/A	N/A	N/A	N/A	N/A	N/A	N/A	N/A	N/A	N/A	N/A	N/A	N/A	N/A	N/A	N/A	N/A	N/A	N/A	N/A	N/A	N/A	N/A
DCDP (386)	N/A	N/A	N/A	N/A	N/A	N/A	N/A	N/A	N/A	N/A	N/A	N/A	N/A	N/A	N/A	N/A	N/A	N/A	N/A	N/A	N/A	N/A	N/A	N/A	N/A	N/A	N/A	N/A	N/A	N/A	N/A	N/A	N/A	N/A	N/A	N/A	N/A	N/A	N/A	N/A	N/A	N/A
PRPP (389)	N/A	N/A	N/A	N/A	N/A	N/A	N/A	N/A	N/A	N/A	N/A	N/A	N/A	N/A	N/A	N/A	N/A	N/A	N/A	N/A	N/A	N/A	N/A	N/A	N/A	N/A	N/A	N/A	N/A	N/A	N/A	N/A	N/A	N/A	N/A	N/A	N/A	N/A	N/A	N/A	N/A	N/A
deoxycholic acid (391)	N/A	N/A	N/A	N/A	N/A	N/A	N/A	N/A	N/A	N/A	N/A	N/A	N/A	N/A	N/A	N/A	N/A	N/A	N/A	N/A	N/A	N/A	N/A	N/A	N/A	N/A	N/A	N/A	N/A	N/A	N/A	N/A	N/A	N/A	N/A	N/A	N/A	N/A	N/A	N/A	N/A	N/A
Chenodeoxycholate (391.01)	N/A	N/A	N/A	N/A	N/A	N/A	N/A	N/A	N/A	N/A	N/A	N/A	N/A	N/A	N/A	N/A	N/A	N/A	N/A	N/A	N/A	N/A	N/A	N/A	N/A	N/A	N/A	N/A	N/A	N/A	N/A	N/A	N/A	N/A	N/A	N/A	N/A	N/A	N/A	N/A	N/A	N/A
UDP (403)	128237	202715	298141	211643	180971	99118.4	217052	173805	138521	145816	197815	446677	239778	249697	325474	537688	621340	627997	282801	255267	229075	163741	368293	365916	258432	428608	319851	140583	248154	358867	273315	439015	178881	275551	211583	366112	308132	132981	129224	730638	N/A	N/A
beta-muricholic acid (407)	N/A	N/A	N/A	N/A	N/A	N/A	N/A	N/A	N/A	N/A	N/A	N/A	N/A	N/A	N/A	N/A	N/A	N/A	N/A	N/A	N/A	N/A	N/A	N/A	N/A	N/A	N/A	N/A	N/A	N/A	N/A	N/A	N/A	N/A	N/A	N/A	N/A	N/A	N/A	N/A	N/A	N/A
cholic acid (407.01)	N/A	N/A	N/A	N/A	N/A	N/A	N/A	N/A	N/A	N/A	N/A	N/A	N/A	N/A	N/A	N/A	N/A	N/A	N/A	N/A	N/A	N/A	N/A	N/A	N/A	N/A	N/A	N/A	N/A	N/A	N/A	N/A	N/A	N/A	N/A	N/A	N/A	N/A	N/A	N/A	N/A	N/A
gamma-tocopherol (415)	N/A	N/A	N/A	N/A	N/A	N/A	N/A	N/A	N/A	N/A	N/A	N/A	N/A	N/A	N/A	N/A	N/A	N/A	N/A	N/A	N/A	N/A	N/A	N/A	N/A	N/A	N/A	N/A	N/A	N/A	N/A	N/A	N/A	N/A	N/A	N/A	N/A	N/A	N/A	N/A	N/A	N/A
ADP (426)	25431	38976	36144.5	41439.6	43882.7	25223.6	36333.4	19159.2	20893.5	18976.7	40936.3	41542.1	37913.5	51242.5	43924.9	164808	176719	161434	43581.3	50016	39919.6	22913.9	109292	38449.6	53911.1	57292.2	35843	22336.6	38121.3	41358.9	48886.9	46125.9	19553	41739.4	33971.5	38069.5	30105.6	21650.1	24542.1	186204	N/A	N/A
alpha-tocopherol (429)	N/A	N/A	N/A	N/A	N/A	N/A	N/A	N/A	N/A	N/A	N/A	N/A	N/A	N/A	N/A	N/A	N/A	N/A	N/A	N/A	N/A	N/A	N/A	N/A	N/A	N/A	N/A	N/A	N/A	N/A	N/A	N/A	N/A	N/A	N/A	N/A	N/A	N/A	N/A	N/A	N/A	N/A
GDP (442)	35192.4	69811.7	66201.8	71124.5	65439.5	46622.2	72067.9	47269.6	34394	34059	46508.2	88704.4	44638.4	73918.1	52495	248134	268592	290590	97180.4	52808.5	76127.2	34650.1	170494	106332	93560.6	103253	58322.1	46243.8	41799.5	55314.8	75570.2	113095	42682.7	77622.7	41051.4	64667	51807.8	42737.9	45367.8	317295	21220.5	N/A
Glycochenodeoxycholate (448.3)	20329.6	25424.9	81955.9	47071.9	25117	17674.4	47098.4	23076.2	25011.3	23735.7	55173.4	71208.8	53330.5	29956.1	63663.2	25155.4	26206.4	57450.3	26078.6	62810.9	49352.7	23064.1	21804.3	60299.4	28102.1	100349	55583.2	16814	47563.4	64924.1	46730.2	77126.4	21576.3	47405.2	44502.4	61549	51563.2	17834.2	22115	57255.7	N/A	N/A
Adenylosuccinate (462.1)	N/A	4480.31	3509.95	2844.97	5173.98	1824.72	3235.17	N/A	N/A	N/A	1511.6	3571.23	N/A	5023.38	N/A	18836	16953.7	16966.9	2435.74	N/A	3839.09	N/A	24280.8	4470.93	5222.42	3055.47	1985.82	N/A	N/A	1368.16	1990.89	3263.49	1680.74	3039.08	N/A	N/A	N/A	N/A	1405.5	29614.6	N/A	N/A
Glycocholate (464.3)	N/A	N/A	N/A	N/A	N/A	N/A	N/A	N/A	N/A	N/A	N/A	N/A	N/A	N/A	N/A	N/A	N/A	N/A	N/A	N/A	N/A	N/A	N/A	N/A	N/A	N/A	N/A	N/A	N/A	N/A	N/A	N/A	N/A	N/A	N/A	N/A	N/A	N/A	N/A	N/A	N/A	N/A
Cholesteryl sulfate (465)	175865	162341	185000	168157	196778	168314	146764	165160	161816	155340	334632	267626	336508	160433	495808	408394	411171	369289	191771	391781	181481	151844	368323	484580	226159	291745	420324	165504	322332	348698	205181	364004	169016	168589	390623	435820	361042	188945	179012	455385	42793.8	N/A
dCTP (466)	N/A	N/A	N/A	N/A	N/A	N/A	N/A	N/A	N/A	N/A	N/A	N/A	N/A	N/A	N/A	N/A	N/A	N/A	N/A	N/A	N/A	N/A	N/A	N/A	N/A	N/A	N/A	N/A	N/A	N/A	N/A	N/A	N/A	N/A	N/A	N/A	N/A	N/A	N/A	N/A	N/A	N/A
DUTP (467)	N/A	N/A	N/A	N/A	N/A	N/A	N/A	N/A	N/A	N/A	N/A	N/A	N/A	N/A	N/A	N/A	N/A	N/A	N/A	N/A	N/A	N/A	N/A	N/A	N/A	N/A	N/A	N/A	N/A	N/A	N/A	N/A	N/A	N/A	N/A	N/A	N/A	N/A	N/A	N/A	N/A	N/A
TTP (481)	N/A	N/A	N/A	N/A	N/A	N/A	N/A	N/A	N/A	N/A	N/A	N/A	N/A	N/A	N/A	N/A	N/A	N/A	N/A	N/A	N/A	N/A	N/A	N/A	N/A	N/A	N/A	N/A	N/A	N/A	N/A	N/A	N/A	N/A	N/A	N/A	N/A	N/A	N/A	N/A	N/A	N/A
CTP (482)	31616.7	24826.9	30499.6	42541.5	31835.9	31950.8	42314.3	34754.9	39790.6	36256.2	46254.1	50928.4	61879	45965.5	56555.9	116668	160918	154074	57732.6	47059.5	56383.5	54796.3	58651.4	55187.6	42569.4	57794.7	64364.6	34675.7	48712.3	49314.8	112529	79178.2	45259.8	71391.3	58700.9	62858.4	48732.5	40114.5	44171.6	141484	N/A	N/A
ATP (505.9)	498991	631350	631332	1.09733e+06	784899	571839	1.06303e+06	597666	457994	440456	535767	1.08042e+06	607953	866303	772263	3.74914e+06	4.99416e+06	4.83655e+06	1.46589e+06	822597	1.30952e+06	710859	1.83603e+06	1.06367e+06	869248	1.10974e+06	758774	552329	516860	661967	2.03856e+06	1.3184e+06	630901	1.25893e+06	605880	747232	626942	606500	502642	4.43852e+06	N/A	N/A
Phosphoadenosine phosphosulfate (506)	8715.53	16875.7	12018.9	21583.8	18932.4	8406.21	16964.4	6136.17	10029.5	9190.64	N/A	25336.5	8054.81	14606.4	6699.65	45066.3	49781.8	51561.3	19507.8	N/A	17700.8	N/A	34791.9	15844.8	13032.9	22299.2	7406.3	6757.37	N/A	8568.25	18761.7	22647.9	N/A	15969.5	N/A	7518.26	8246.11	4802.84	N/A	59241.3	N/A	N/A
Tauro-alpha/beta-muricholic acid (514)	N/A	N/A	N/A	N/A	N/A	N/A	N/A	N/A	N/A	N/A	N/A	N/A	N/A	N/A	N/A	N/A	N/A	N/A	N/A	N/A	N/A	N/A	N/A	N/A	N/A	N/A	N/A	N/A	N/A	N/A	N/A	N/A	N/A	N/A	N/A	N/A	N/A	N/A	N/A	N/A	N/A	N/A
Taurocholate (514.5)	N/A	N/A	N/A	N/A	N/A	N/A	N/A	N/A	N/A	N/A	N/A	N/A	N/A	N/A	N/A	N/A	N/A	N/A	N/A	N/A	N/A	N/A	N/A	N/A	N/A	N/A	N/A	N/A	N/A	N/A	N/A	N/A	N/A	N/A	N/A	N/A	N/A	N/A	N/A	N/A	N/A	N/A
GTP (522)	168290	177983	162410	277217	198219	202524	256947	195297	170651	168121	201322	247628	221021	244779	252257	734202	933963	968345	362499	270976	301798	216619	410774	274629	236514	288554	216301	202902	196677	221134	427324	308261	203037	308339	204681	252912	231183	222284	224044	895067	100280	46328
UDP-Glucose (565)	253350	757284	1.33182e+06	804677	704179	240535	796191	389362	389901	386714	543335	1.45771e+06	574913	723585	945177	2.43491e+06	2.66332e+06	2.64544e+06	772618	611422	820725	416483	1.87521e+06	1.48469e+06	782222	1.36942e+06	930595	231454	622984	897868	981368	1.45779e+06	423022	853258	560409	982746	866633	250787	247782	3.30442e+06	N/A	N/A
UDP-GlcNAc (606)	871619	1.72665e+06	4.34162e+06	2.64655e+06	1.56575e+06	850248	2.6424e+06	796997	861451	805533	922793	4.10878e+06	840577	1.69914e+06	1.70465e+06	1.0542e+07	1.21351e+07	1.19912e+07	1.82908e+06	1.05575e+06	2.41911e+06	907120	6.95303e+06	3.59387e+06	1.83788e+06	4.33379e+06	1.76443e+06	785861	906915	1.69544e+06	3.38033e+06	4.32279e+06	954365	2.82586e+06	752049	1.99337e+06	1.32427e+06	826379	803694	1.73619e+07	N/A	N/A
Oxidized glutathione (611.2)	285277	565831	966761	668996	600242	272460	689763	315810	306897	304718	587270	744660	597158	615857	976591	1.37026e+06	1.36141e+06	1.61986e+06	583572	617847	560967	405362	1.20866e+06	619764	606054	852677	948739	237877	520874	897085	935117	765156	407430	723984	498319	1.01665e+06	807547	277566	248312	2.05765e+06	53579.9	44539.3
NADP (743)	N/A	3501.47	3509.3	3061.24	2183.01	4322.84	3600.02	2244.48	2545.56	1655.96	2672.3	5319.66	2571.05	3007.14	4130.15	11281.2	12313.9	9505.18	3487	3262.6	4973.19	2709.75	10935.3	5522.68	4295.55	5326.99	4187.58	2273.25	3016.9	2935.26	3950.46	6171.03	3003.32	4479.91	3183.82	3793.87	4577.87	3405	N/A	18124.2	N/A	N/A
NADH (663.9)	14857.8	401031	615654	498635	455708	20461	577965	21975.2	18310.1	20074.2	24776.7	646694	25361.6	307787	30262.5	1.23239e+06	1.29426e+06	1.59949e+06	569654	40756.9	387661	25208.5	1.45766e+06	465862	434046	728577	33860.2	12616.2	23448.5	29361.7	394669	801694	21539.6	571689	21322.1	33668	29385.7	21382.2	21174.4	1.52228e+06	N/A	N/A

## Sheet: Quality Control
Sample Name	QC(I)#1	QC(I)#2	QC(I)#3	QC(I)#4	QC(I)#5	CV %	Median CV %		QC(S)#1	QC(S)#2	QC(S)#3	QC(S)#4	QC(S)#5	CV %	Median CV %
Trimethylamine (TMA) (60)	N/A	N/A	N/A	N/A	N/A	#DIV/0!	4.60497		N/A	N/A	N/A	N/A	N/A	#DIV/0!	5.86037
ethanolamine (62)	106908	103311	89551.2	96279.1	101806	6.81231			11339	9012.84	12472.8	11325.3	12515.5	12.5414
Aminoacetone (74)	N/A	N/A	N/A	N/A	N/A	#DIV/0!			N/A	N/A	N/A	N/A	N/A	#DIV/0!
1-methylguanidine (74.01)	N/A	N/A	N/A	N/A	N/A	#DIV/0!			N/A	N/A	N/A	N/A	N/A	#DIV/0!
Glycine (76)	138188	129973	139166	143893	125915	5.39468			37874	33738.9	36204.1	32332.9	42557.1	10.9159
Trimethylamine-N-oxide (TMAO) (76.1)	N/A	N/A	N/A	N/A	N/A	#DIV/0!			N/A	N/A	N/A	N/A	N/A	#DIV/0!
3C13-Glycine (79)	91579.7	98494.8	87099.8	92788.5	95902.6	4.658			N/A	N/A	N/A	N/A	N/A	#DIV/0!
Putrescine (89)	N/A	N/A	N/A	N/A	N/A	#DIV/0!			269025	290601	248742	215912	228896	11.9983
beta alanine (89.99)	54998.3	54472.1	62443	48906.3	46979.5	11.3095			88067.3	94228.7	86568.3	77532.4	74004.3	9.76193
Alanine (90)	4.04572e+06	3.69093e+06	3.71038e+06	3.57857e+06	3.70007e+06	4.70649			1.87268e+06	1.81913e+06	1.76993e+06	1.75732e+06	1.85728e+06	2.82106
Sarcosine (90.01)	22292.9	23693.6	21769.7	21344.4	23162.5	4.32042			N/A	N/A	N/A	N/A	N/A	#DIV/0!
4C13-Alanine (94)	1.25341e+06	1.20027e+06	1.14865e+06	1.13241e+06	1.21145e+06	4.12144			N/A	N/A	N/A	N/A	N/A	#DIV/0!
Betaine Aldehyde (102)	N/A	N/A	N/A	N/A	N/A	#DIV/0!			N/A	N/A	N/A	N/A	N/A	#DIV/0!
Cadaverine (103)	N/A	N/A	N/A	N/A	N/A	#DIV/0!			N/A	N/A	N/A	N/A	N/A	#DIV/0!
3-Aminoisobutyrate (103.98)	N/A	N/A	N/A	N/A	N/A	#DIV/0!			N/A	N/A	N/A	N/A	N/A	#DIV/0!
Choline (103.99)	5.95769e+07	5.77185e+07	5.63165e+07	5.52126e+07	5.85161e+07	3.01658			6.7529e+07	6.56703e+07	6.54646e+07	6.57543e+07	7.02521e+07	3.03543
Dimethylglycine (104)	145464	142132	139776	127262	137126	4.99971			N/A	N/A	N/A	N/A	N/A	#DIV/0!
L-2-aminobutyric acid (104.01)	N/A	N/A	N/A	N/A	N/A	#DIV/0!			N/A	N/A	N/A	N/A	N/A	#DIV/0!
2-aminoisobutyric acid (104.02)	N/A	N/A	N/A	N/A	N/A	#DIV/0!			351083	330970	323936	319121	370512	6.29947
2C13-Choline (106)	8.82606e+07	8.48016e+07	8.20795e+07	8.32731e+07	8.6282e+07	2.87223			N/A	N/A	N/A	N/A	N/A	#DIV/0!
Serine (106.01)	2.07987e+06	1.95963e+06	1.94559e+06	1.93238e+06	1.99027e+06	2.97865			504313	473960	487207	474204	493323	2.66513
4C13-Serine (110)	809395	773794	736510	724962	773550	4.40534			N/A	N/A	N/A	N/A	N/A	#DIV/0!
Hypotaurine (110.01)	24647.9	23366.1	23338	21222	25977	7.44557			253881	246434	262950	260296	281271	4.98909
Cytosine (112)	39182.4	33330.2	36466.3	34280.8	37226.7	6.48006			N/A	N/A	N/A	N/A	N/A	#DIV/0!
Histamine (112.01)	N/A	N/A	N/A	N/A	N/A	#DIV/0!			N/A	N/A	N/A	N/A	N/A	#DIV/0!
Creatinine (114)	3.4826e+07	3.37589e+07	3.31475e+07	3.31198e+07	3.34306e+07	2.0885			525704	525490	543984	569139	616663	6.87308
5,6-dihydrouracil (115)	502741	492906	485051	472996	491857	2.24874			92288.9	93313.5	89346.2	82149	96508.3	5.98796
Proline (116)	4.43055e+07	4.14442e+07	4.0466e+07	3.83422e+07	3.85147e+07	6.01927			1.0567e+07	1.01895e+07	9.60945e+06	9.61514e+06	1.00188e+07	4.05714
d3-Creatinine (117)	5.64883e+07	5.49132e+07	5.35096e+07	5.33257e+07	5.39702e+07	2.38569			N/A	N/A	N/A	N/A	N/A	#DIV/0!
5-Aminovaleric Acid (117.98)	90816	91474.2	67945.7	81941.4	78024.2	11.8931			N/A	N/A	N/A	N/A	N/A	#DIV/0!
Betaine (117.99)	1.01401e+08	9.93448e+07	9.18139e+07	8.90843e+07	9.3442e+07	5.45411			N/A	N/A	N/A	N/A	N/A	#DIV/0!
Valine (118)	8.76784e+06	7.75901e+06	7.46889e+06	7.19797e+06	7.16648e+06	8.57186			716814	660339	652066	660387	659987	3.94881
Indole (118.01)	N/A	N/A	N/A	N/A	N/A	#DIV/0!			N/A	N/A	N/A	N/A	N/A	#DIV/0!
Threonine (120)	2.37805e+06	2.13882e+06	2.09785e+06	2.1207e+06	2.12614e+06	5.33817			751974	739798	685458	719643	744878	3.68268
Cysteine (122)	9127.91	7044.79	10378.7	9131.89	6937.39	17.4788			6387.38	6305.28	5623.53	4555.45	4785.04	15.2592
6C13-Proline (122)	2.79703e+07	2.59178e+07	2.44167e+07	2.33333e+07	2.41479e+07	7.27157			N/A	N/A	N/A	N/A	N/A	#DIV/0!
Niacinamide (123)	N/A	N/A	N/A	N/A	N/A	#DIV/0!			2.43434e+06	2.39151e+06	2.38896e+06	2.43491e+06	2.59573e+06	3.46784
6C13-Valine (124)	2.19289e+06	1.94552e+06	1.85845e+06	1.79859e+06	1.75793e+06	9.04542			N/A	N/A	N/A	N/A	N/A	#DIV/0!
5C13-Threonine (125)	982596	854549	869289	880324	891605	5.63655			N/A	N/A	N/A	N/A	N/A	#DIV/0!
Taurine (125.99)	774760	822319	760665	776763	762942	3.20233			1.12417e+06	1.09884e+06	1.15719e+06	1.14893e+06	1.14053e+06	2.03798
1-Methylhistamine (126)	N/A	N/A	N/A	N/A	N/A	#DIV/0!			N/A	N/A	N/A	N/A	N/A	#DIV/0!
Imidazoleacetic acid (127)	N/A	N/A	N/A	N/A	N/A	#DIV/0!			N/A	N/A	N/A	N/A	N/A	#DIV/0!
5,6-dihydrothymine (129)	N/A	N/A	N/A	N/A	N/A	#DIV/0!			N/A	N/A	N/A	N/A	N/A	#DIV/0!
Pyroglutamic Acid (130.04)	1.60657e+06	1.54718e+06	1.54474e+06	1.40788e+06	1.5215e+06	4.7792			441583	430339	334981	384718	381844	10.8232
Pipecolate (130)	1.02968e+06	928100	923091	1.01022e+06	941641	5.14187			315821	294937	374366	335052	328342	8.87733
Agmatine (130.99)	N/A	N/A	N/A	N/A	N/A	#DIV/0!			N/A	N/A	N/A	N/A	N/A	#DIV/0!
N-Acetylputrescine (131)	N/A	N/A	N/A	N/A	N/A	#DIV/0!			40272.2	39207.4	54027.2	48660	56205.6	16.2677
Creatine (131.98)	2.18648e+07	2.01648e+07	2.06282e+07	1.90627e+07	1.94769e+07	5.3926			4.6866e+07	4.5713e+07	4.62914e+07	4.37088e+07	4.58943e+07	2.61516
Hydroxyproline (131.99)	1.31727e+06	1.26194e+06	1.22698e+06	1.18042e+06	1.18796e+06	4.57186			771974	779378	709145	730759	764262	3.98447
Aminolevulinate (132)	N/A	N/A	N/A	N/A	N/A	#DIV/0!			N/A	N/A	N/A	N/A	N/A	#DIV/0!
Leucine /D-norleucine (132.01)	9.68432e+06	9.49935e+06	8.94462e+06	8.73421e+06	9.13938e+06	4.24465			793402	803388	801699	806242	853472	2.94061
iso-Leucine /allo-isoleucine (132.02)	4.07241e+06	3.7899e+06	3.57161e+06	3.48688e+06	3.58631e+06	6.35891			635987	629619	610365	612430	641818	2.24711
Ornithine (132.9)	5.52037e+06	5.23582e+06	5.28603e+06	4.86753e+06	5.02623e+06	4.83143			698771	650202	667667	640842	698401	3.99443
Asparagine (133)	515495	480750	501172	475484	481346	3.44285			80810.5	76908.8	84923.4	84089.6	94979.8	7.98197
Aspartic Acid (134)	271616	269603	303000	272006	288261	5.14515			185649	212125	189863	181976	210056	7.21352
Homocysteine (135.99)	N/A	N/A	N/A	N/A	N/A	#DIV/0!			N/A	N/A	N/A	N/A	N/A	#DIV/0!
S-methylcysteine (136)	410061	385217	339863	354819	358318	7.54443			48163.1	37766.8	46035.2	45681.5	44883.3	8.89251
1-methylnicotinamide (137)	1.58592e+06	1.52802e+06	1.45464e+06	1.53802e+06	1.5753e+06	3.37008			152959	142148	138062	148699	150354	4.20274
Tyramine (137.99)	N/A	N/A	N/A	N/A	N/A	#DIV/0!			N/A	N/A	N/A	N/A	N/A	#DIV/0!
4-aminobenzoic acid (138)	N/A	N/A	N/A	N/A	N/A	#DIV/0!			N/A	N/A	N/A	N/A	N/A	#DIV/0!
trigonelline (138.01)	4.35043e+06	4.07256e+06	3.95687e+06	3.96876e+06	4.1667e+06	3.95959			23295	28165.4	30505.3	36935.5	21342.7	22.0202
5C13-Aspartic Acid (138.98)	675975	631198	637785	611071	623871	3.84576			N/A	N/A	N/A	N/A	N/A	#DIV/0!
6C13-Asparagine (138.99)	1.04357e+06	1.00307e+06	986581	953729	993164	3.25198			N/A	N/A	N/A	N/A	N/A	#DIV/0!
7C13-Leucine (139)	9.95804e+06	9.66954e+06	9.1391e+06	9.029e+06	9.36271e+06	4.05867			N/A	N/A	N/A	N/A	N/A	#DIV/0!
7C13-iso-Leucine (139.01)	1.91183e+06	1.7875e+06	1.70387e+06	1.67524e+06	1.72858e+06	5.31978			N/A	N/A	N/A	N/A	N/A	#DIV/0!
1-methylimidazole acetate (140.99)	N/A	N/A	N/A	N/A	N/A	#DIV/0!			N/A	N/A	N/A	N/A	N/A	#DIV/0!
imidazole propionate (141)	N/A	N/A	N/A	N/A	N/A	#DIV/0!			207147	175233	208947	206886	196575	7.10027
Spermidine (145.99)	N/A	N/A	N/A	N/A	N/A	#DIV/0!			971368	839814	787999	698903	709648	13.8741
4-guanidinobutanoate (146.01)	1.07923e+07	9.67687e+06	9.58547e+06	9.36493e+06	9.34925e+06	6.12515			3.65962e+06	3.42905e+06	3.56879e+06	3.48812e+06	3.54618e+06	2.45424
Acetylcholine (146.1)	18910.1	19343.8	18201.4	17166.1	18735.9	4.52961			1.72238e+06	1.68128e+06	1.68783e+06	1.73885e+06	1.80143e+06	2.79672
Glutamine (146.99)	2.58501e+07	2.50982e+07	2.43707e+07	2.38384e+07	2.39703e+07	3.41974			1.22692e+07	1.17516e+07	1.19789e+07	1.16681e+07	1.24608e+07	2.80079
Lysine (147)	1.57774e+07	1.54105e+07	1.52735e+07	1.43884e+07	1.52818e+07	3.35703			1.95715e+06	1.89402e+06	1.88125e+06	1.76446e+06	1.91387e+06	3.81493
Deoxycarnitine (147.01)	354324	324881	332438	312094	310990	5.42663			134760	127843	125208	116188	125637	5.28461
Glutamic acid (148)	1.15164e+07	1.1204e+07	1.12667e+07	1.10615e+07	1.0893e+07	2.08331			2.70742e+07	2.51629e+07	2.53245e+07	2.43998e+07	2.6494e+07	4.19145
Methionine (149.99)	498637	459604	469416	456392	501224	4.49564			113279	102393	102888	97754.2	105130	5.4621
2C13-Glutamic acid (150)	6.16851e+06	6.00112e+06	5.99927e+06	5.81895e+06	6.0242e+06	2.06967			4.47895e+07	4.28943e+07	4.28221e+07	4.13104e+07	4.40763e+07	3.08533
Guanine (152)	N/A	N/A	N/A	N/A	N/A	#DIV/0!			2.02243e+06	1.86171e+06	1.80922e+06	1.91425e+06	2.15082e+06	6.99033
Cystamine (153)	N/A	N/A	N/A	N/A	N/A	#DIV/0!			N/A	N/A	N/A	N/A	N/A	#DIV/0!
7C13-Glutamine (153.99)	4.40674e+06	4.12706e+06	4.06308e+06	4.06275e+06	4.08953e+06	3.51817			N/A	N/A	N/A	N/A	N/A	#DIV/0!
6C13-Glutamic acid (154)	5.24208e+06	5.20853e+06	5.15987e+06	4.98637e+06	5.01795e+06	2.23751			N/A	N/A	N/A	N/A	N/A	#DIV/0!
8C13-Lysine (155)	1.26535e+07	1.17571e+07	1.21647e+07	1.12291e+07	1.17163e+07	4.48858			N/A	N/A	N/A	N/A	N/A	#DIV/0!
6C13-Methionine (155.99)	547409	522917	485616	497308	513461	4.64884			N/A	N/A	N/A	N/A	N/A	#DIV/0!
Histidine (156)	2.08762e+07	2.27391e+07	2.31441e+07	2.17537e+07	2.24833e+07	4.03772			8.65401e+06	9.3723e+06	9.59903e+06	9.189e+06	9.8361e+06	4.81459
Serotonin (160)	454867	450028	437846	444571	449881	1.4488			528205	524732	533285	552731	558566	2.81545
Tryptamine (161)	32490.1	31430.8	28041.7	33132.3	28780.5	7.33417			54204.5	50956.7	49589	53970.3	55650.3	4.74206
Carnitine (162)	1.06932e+08	9.84393e+07	9.34219e+07	9.14705e+07	9.48006e+07	6.28987			7.28476e+06	6.92062e+06	6.81723e+06	6.73776e+06	6.8988e+06	3.03101
9C13-Histidine (165)	1.98472e+06	2.19079e+06	2.27402e+06	1.9653e+06	2.08844e+06	6.30151			N/A	N/A	N/A	N/A	N/A	#DIV/0!
Phenylalanine (165.99)	3.03416e+07	2.87971e+07	2.81057e+07	2.73045e+07	2.81207e+07	3.99688			2.69425e+06	2.65677e+06	2.61489e+06	2.62394e+06	2.76528e+06	2.29231
methionine sulfoxide (166)	355668	349780	336913	335116	331674	3.02287			17725.4	21747	24953	21626	23780.3	12.542
Epinephrine (166)	N/A	N/A	N/A	N/A	N/A	#DIV/0!			N/A	N/A	N/A	N/A	N/A	#DIV/0!
7-methylguanine (166.01)	399731	431304	384441	405215	408947	4.18369			43386.7	40294.2	41911.6	42970.5	41798.6	2.86127
Normetanephrine (166.1)	N/A	N/A	N/A	N/A	N/A	#DIV/0!			N/A	N/A	N/A	N/A	N/A	#DIV/0!
Taurocyamine (168)	N/A	N/A	N/A	N/A	N/A	#DIV/0!			N/A	N/A	N/A	N/A	N/A	#DIV/0!
Pyridoxamine (169)	N/A	N/A	N/A	N/A	N/A	#DIV/0!			N/A	N/A	N/A	N/A	N/A	#DIV/0!
1/3-Methylhistidine (169.99)	4.67265e+06	4.90212e+06	5.11399e+06	4.87711e+06	4.62122e+06	4.08434			329777	273250	314856	259845	262875	11.1227
Norepinephrine (170)	N/A	N/A	N/A	N/A	N/A	#DIV/0!			N/A	N/A	N/A	N/A	N/A	#DIV/0!
n-glycylproline (173)	N/A	N/A	N/A	N/A	N/A	#DIV/0!			N/A	N/A	N/A	N/A	N/A	#DIV/0!
Arginine (175)	7.98593e+07	7.86284e+07	7.93745e+07	7.3125e+07	7.66335e+07	3.54678			2.69644e+07	2.60413e+07	2.67448e+07	2.66633e+07	2.73278e+07	1.76308
N-acetylornithine (175.01)	N/A	N/A	N/A	N/A	N/A	#DIV/0!			N/A	N/A	N/A	N/A	N/A	#DIV/0!
10C13-Phenylalanine (176)	5.17335e+06	4.82897e+06	4.74875e+06	4.64725e+06	4.78893e+06	4.12536			N/A	N/A	N/A	N/A	N/A	#DIV/0!
Cotinine (176.99)	2.72756e+06	2.54839e+06	2.54314e+06	2.44065e+06	2.47733e+06	4.33513			N/A	N/A	N/A	N/A	N/A	#DIV/0!
Cysteinyl-Glycine (Cys-Gly) (179)	N/A	N/A	N/A	N/A	N/A	#DIV/0!			N/A	N/A	N/A	N/A	N/A	#DIV/0!
Gluconolactone (179.01)	N/A	N/A	N/A	N/A	N/A	#DIV/0!			N/A	N/A	N/A	N/A	N/A	#DIV/0!
Glucosamine (180.1)	N/A	N/A	N/A	N/A	N/A	#DIV/0!			N/A	N/A	N/A	N/A	N/A	#DIV/0!
Theobromine (181)	594574	562608	584083	564813	588197	2.47773			N/A	N/A	N/A	N/A	N/A	#DIV/0!
1,7-dimethylxanthine (181.01)	2.32789e+06	2.24742e+06	2.31067e+06	2.21873e+06	2.27192e+06	1.96614			N/A	N/A	N/A	N/A	N/A	#DIV/0!
Tyrosine (182.1)	2.09437e+06	1.93853e+06	1.84007e+06	1.78405e+06	1.86178e+06	6.30817			318408	294267	273962	302841	284766	5.7686
Se-methylselenocysteine (184)	N/A	N/A	N/A	N/A	N/A	#DIV/0!			N/A	N/A	N/A	N/A	N/A	#DIV/0!
213C-Tyrosine (184.1)	812951	765141	759077	727060	720476	4.86822			165982	157520	164478	161440	173117	3.52542
Phosphorylcholine (185)	N/A	N/A	N/A	N/A	N/A	#DIV/0!			1.23472e+06	1.11641e+06	1.14466e+06	932689	895384	13.6155
10C13-Arginine (185.1)	4.85119e+07	4.68321e+07	4.81448e+07	4.42231e+07	4.56851e+07	3.79469			N/A	N/A	N/A	N/A	N/A	#DIV/0!
N6-Acetyl-lysine (188.99)	180919	157077	172762	161879	162010	5.81195			18331.1	13337.2	12739.4	11048.7	19785.2	25.1888
homoarginine (189)	2.57874e+06	2.56779e+06	2.50301e+06	2.53047e+06	2.25623e+06	5.3317			137139	110044	121016	106140	115254	10.272
N6-Trimethyllysine (189.01)	8.08903e+06	8.18073e+06	8.24393e+06	8.11049e+06	7.7346e+06	2.45439			721559	661569	640025	664945	645012	4.87293
homocitrulline (190)	70849.8	58228.4	66112.7	58325.8	66039.9	8.60615			N/A	N/A	N/A	N/A	N/A	#DIV/0!
1013C-Tyrosine (192.1)	309138	287649	268844	278960	278055	5.37137			N/A	N/A	N/A	N/A	N/A	#DIV/0!
Caffeine (195)	2.35407e+07	2.20285e+07	2.21093e+07	2.17633e+07	2.11373e+07	3.99321			N/A	N/A	N/A	N/A	N/A	#DIV/0!
Salicylurate (196.1)	22753.8	21033.8	20457.6	23608.3	19699.4	7.55446			N/A	N/A	N/A	N/A	N/A	#DIV/0!
DL DOPA (198)	N/A	N/A	N/A	N/A	N/A	#DIV/0!			318230	335839	329674	339094	320616	2.78385
Selenomethionine (198.01)	N/A	N/A	N/A	N/A	N/A	#DIV/0!			N/A	N/A	N/A	N/A	N/A	#DIV/0!
dimethylarginine (A/SDMA) (203)	6.75711e+06	6.40099e+06	6.2315e+06	6.01211e+06	5.81415e+06	5.81188			990740	899908	919362	959806	996549	4.48664
Spermine (203.1)	N/A	N/A	N/A	N/A	N/A	#DIV/0!			N/A	N/A	N/A	N/A	N/A	#DIV/0!
3-indolebutyric acid (204)	N/A	N/A	N/A	N/A	N/A	#DIV/0!			N/A	N/A	N/A	N/A	N/A	#DIV/0!
Acetylcarnitine (204.1)	5.43854e+07	4.85454e+07	4.74705e+07	4.62187e+07	4.74208e+07	6.60686			8.74456e+06	8.36289e+06	8.44933e+06	8.51198e+06	8.75936e+06	2.0807
Tryptophan (205.1)	5.71797e+06	5.4093e+06	5.22295e+06	5.09208e+06	5.31972e+06	4.4061			153742	136630	143328	137523	153466	5.73988
L-Kynurenine (209.1)	76222.8	77183.1	77204	79964.2	76454.9	1.93132			N/A	N/A	N/A	N/A	N/A	#DIV/0!
phosphocreatine (212)	N/A	N/A	N/A	N/A	N/A	#DIV/0!			223602	210462	200981	184053	177850	9.41802
N-Ac-Arginine (217)	159449	181847	172459	164402	146938	7.99833			14591.3	27166.7	15607.7	13701.4	13957.3	33.6846
13C13-Tryptophan (218.1)	2.83434e+06	2.6481e+06	2.55754e+06	2.4966e+06	2.60753e+06	4.87251			N/A	N/A	N/A	N/A	N/A	#DIV/0!
Carnosine (227)	N/A	N/A	N/A	N/A	N/A	#DIV/0!			147671	138297	166662	129141	157142	10.0452
2'-deoxycytidine (228)	N/A	N/A	N/A	N/A	N/A	#DIV/0!			30912.1	25552.2	26295.2	24957.4	29117.2	9.29438
2'-Deoxyuridine (229.2)	N/A	N/A	N/A	N/A	N/A	#DIV/0!			N/A	N/A	N/A	N/A	N/A	#DIV/0!
Biopterin (238)	N/A	N/A	N/A	N/A	N/A	#DIV/0!			N/A	N/A	N/A	N/A	N/A	#DIV/0!
Anserine (241)	N/A	N/A	N/A	N/A	N/A	#DIV/0!			N/A	N/A	N/A	N/A	N/A	#DIV/0!
Cystine (241.1)	61893.9	57742.1	58332.2	53706.3	57229.4	5.05532			N/A	N/A	N/A	N/A	N/A	#DIV/0!
Cytidine (244.2)	6022.72	5896.25	7537.79	5467.13	5760.84	13.1964			776389	723576	688326	703970	771345	5.40766
Uridine (245.2)	265132	266558	261906	243470	244640	4.4273			496460	463895	512369	462990	486923	4.39368
isovalerylcarnitine (246)	4.36031e+06	4.03107e+06	3.83601e+06	3.93373e+06	4.04909e+06	4.88022			236622	227445	215097	231447	237044	3.91562
8C13-Cystine (249.1)	94461.1	104447	104322	88619.4	89334	8.07587			N/A	N/A	N/A	N/A	N/A	#DIV/0!
Neopterin (254)	N/A	N/A	N/A	N/A	N/A	#DIV/0!			N/A	N/A	N/A	N/A	N/A	#DIV/0!
11C13-Uridine (256.2)	145368	138636	143703	128991	144090	4.81511			N/A	N/A	N/A	N/A	N/A	#DIV/0!
Glycerophosphocholine (258)	2.08998e+07	1.85316e+07	1.88093e+07	1.81668e+07	1.8811e+07	5.62227			2.4588e+08	2.30973e+08	2.35876e+08	2.33934e+08	2.46402e+08	2.97247
5-methylcytidine (258.01)	N/A	N/A	N/A	N/A	N/A	#DIV/0!			11340.7	10756.7	9826.5	10321.7	10679.1	5.28978
Phosphotyrosine (261.99)	N/A	N/A	N/A	N/A	N/A	#DIV/0!			N/A	N/A	N/A	N/A	N/A	#DIV/0!
succinylcarnitine (262)	268893	253139	278937	260746	238365	5.93751			56504.9	60768.8	53630.9	46481.4	55069.4	9.56643
Thiamine (265)	110290	106427	93324.3	101826	101874	6.17144			3.55397e+07	3.45519e+07	3.35012e+07	3.46854e+07	3.68546e+07	3.57539
2,3-diphosphoglyceric acid (267)	N/A	N/A	N/A	N/A	N/A	#DIV/0!			8552.11	9320.37	11426.7	12705.3	10106.3	15.9351
Deoxyguanosine (268)	N/A	N/A	N/A	N/A	N/A	#DIV/0!			3437.79	3818.78	3142.96	2771.79	3013.14	12.4936
Adenosine (268.2)	N/A	N/A	N/A	N/A	N/A	#DIV/0!			9.48559e+06	9.41757e+06	9.20559e+06	9.42486e+06	9.98721e+06	3.05226
Retinol (269)	95307.9	86275.2	86816.3	89099.6	88192	4.06625			N/A	N/A	N/A	N/A	N/A	#DIV/0!
Inosine (269.2)	59539.8	52862.5	44521.6	46480.1	42760	14.0385			3.26449e+06	2.83431e+06	3.12761e+06	3.07256e+06	3.05225e+06	5.07249
glutarylcarnitine (276)	281605	246113	237147	230143	230431	8.74101			N/A	N/A	N/A	N/A	N/A	#DIV/0!
1-Methyladenosine (282.1)	699026	685353	634335	638029	648384	4.43442			72766.5	71979	63388.1	73744.6	81722	8.95744
6-Methyladenosine (282.2)	34990.8	34553.1	31655.1	31837.8	33718.3	4.60497			26003.1	24564.1	25412.4	25549.8	25033	2.14702
Guanosine (284.2)	N/A	N/A	N/A	N/A	N/A	#DIV/0!			94714.4	94630.7	93153.1	92231.8	98386.4	2.48129
Retinal (285)	N/A	N/A	N/A	N/A	N/A	#DIV/0!			N/A	N/A	N/A	N/A	N/A	#DIV/0!
Argininosuccinate (291)	N/A	N/A	N/A	N/A	N/A	#DIV/0!			18346	15675.4	16701.3	17261.2	19270.6	8.03411
5'-methylthioadenosine (298)	17442.5	14650.4	15458.5	15652.5	14860.6	7.06373			421298	424105	420546	430882	446883	2.54906
N2,N2-Dimethylguanosine (312.2)	153669	145346	142955	141500	137162	4.23935			12364.6	13146.8	12078.1	14170.4	12271.4	6.74921
UMP (325)	N/A	N/A	N/A	N/A	N/A	#DIV/0!			349436	357859	350163	344121	383758	4.39827
cAMP (330)	N/A	N/A	N/A	N/A	N/A	#DIV/0!			N/A	N/A	N/A	N/A	N/A	#DIV/0!
GMP (364.1)	N/A	N/A	N/A	N/A	N/A	#DIV/0!			1.76571e+06	1.68859e+06	1.76097e+06	1.74311e+06	1.76046e+06	1.83636
riboflavin (377)	79308.9	73117.5	69201.1	71186	77128.1	5.64171			67721.5	60768.2	63743.6	68451.5	67958.2	5.09744
SAH (385)	21817.6	22349.3	17394.1	23348.4	20049.3	11.1492			86528.3	93600.9	83329.6	94649.4	85589	5.70841
Cholecalciferol (385.01)	N/A	N/A	N/A	N/A	N/A	#DIV/0!			N/A	N/A	N/A	N/A	N/A	#DIV/0!
Ergocalciferol (397)	N/A	N/A	N/A	N/A	N/A	#DIV/0!			N/A	N/A	N/A	N/A	N/A	#DIV/0!
S-adenosylmethionine (SAM) (399)	N/A	N/A	N/A	N/A	N/A	#DIV/0!			828798	805176	812656	797289	800632	1.54785
CDP (404)	N/A	N/A	N/A	N/A	N/A	#DIV/0!			82047.9	99857.4	100066	100509	95133.3	8.2101
Thiamine pyrophosphate (425)	N/A	N/A	N/A	N/A	N/A	#DIV/0!			N/A	N/A	N/A	N/A	N/A	#DIV/0!
Folic Acid (442)	N/A	N/A	N/A	N/A	N/A	#DIV/0!			16995.4	19579.6	17271.5	27028.4	15240.5	24.0764
Vitamin K1 (451)	N/A	N/A	N/A	N/A	N/A	#DIV/0!			N/A	N/A	N/A	N/A	N/A	#DIV/0!
biliverdin (583)	3.13112e+06	2.9003e+06	2.96765e+06	3.08713e+06	3.14223e+06	3.50428			N/A	N/A	N/A	N/A	N/A	#DIV/0!
NAD (664)	189920	193827	188330	185064	214220	5.96495			977750	887916	894256	846992	1.00054e+06	7.03984
NADH (666)	N/A	N/A	N/A	N/A	N/A	#DIV/0!			158944	197664	163173	144708	147850	12.9869
Methylcobalamin (672.8)	N/A	N/A	N/A	N/A	N/A	#DIV/0!			N/A	N/A	N/A	N/A	N/A	#DIV/0!
Cyanocobalamin (Vitamin B12) (678.4)	N/A	N/A	N/A	N/A	N/A	#DIV/0!			N/A	N/A	N/A	N/A	N/A	#DIV/0!
NADPH (746)	N/A	N/A	N/A	N/A	N/A	#DIV/0!			20975.5	19362.7	17895.5	21216.9	22974.1	9.43346
thyroxine (777.5)	192512	186987	184460	185195	179848	2.46712			N/A	N/A	N/A	N/A	N/A	#DIV/0!
FAD (786)	12221.5	13364.7	14024.7	8659.28	10777.3	18.2032			188679	173451	191333	181040	186203	3.84459
Adenosylcobalamin (790.4)	N/A	N/A	N/A	N/A	N/A	#DIV/0!			N/A	N/A	N/A	N/A	N/A	#DIV/0!
Ubiquinol (866)	N/A	N/A	N/A	N/A	N/A	#DIV/0!			15416	12769.1	13436.9	10735.4	11908.7	13.6393
Malondialdehyde (71)	24272.9	32370.6	33492.3	37813.8	39767.9	17.906			26327.8	49973.2	82206.1	130075	191454	68.7676
Glycolic acid (75)	N/A	N/A	N/A	N/A	N/A	#DIV/0!			N/A	N/A	N/A	N/A	N/A	#DIV/0!
Pyruvate (87)	106063	116748	122007	117976	108130	5.95196			103004	97215	101326	102756	107110	3.47892
lactate (88.99)	2.09376e+07	2.01781e+07	1.93292e+07	1.89427e+07	2.03811e+07	4.05085			4.41345e+06	4.22945e+06	4.18121e+06	4.24659e+06	4.61545e+06	4.11462
Glyceraldehyde (89.01)	213155	241071	193368	205819	209753	8.26313			N/A	N/A	N/A	N/A	N/A	#DIV/0!
3-hydroxypropionic acid (89.02)	36895.2	29383.5	28257.8	33284.4	30589.5	10.928			N/A	N/A	N/A	N/A	N/A	#DIV/0!
3C13-Lactate (92)	7.60368e+06	7.35018e+06	7.15666e+06	6.99975e+06	7.30497e+06	3.10093			2.33873e+06	2.23167e+06	2.3334e+06	2.37997e+06	2.52162e+06	4.44927
isoValeric Acid /4-oxobutanoate/acetoacetate (101)	N/A	N/A	N/A	N/A	N/A	#DIV/0!			N/A	N/A	N/A	N/A	N/A	#DIV/0!
2-oxobutyrate (101.01)	N/A	N/A	N/A	N/A	N/A	#DIV/0!			N/A	N/A	N/A	N/A	N/A	#DIV/0!
gamma-Aminobutyrate (102)	N/A	N/A	N/A	N/A	N/A	#DIV/0!			2404.1	3814.06	3654.06	2180.59	2804.8	24.6785
Malonic Acid (102.99)	N/A	N/A	N/A	N/A	N/A	#DIV/0!			N/A	N/A	N/A	N/A	N/A	#DIV/0!
3HBA (103)	4.66085e+06	4.66024e+06	4.66644e+06	4.63963e+06	4.63989e+06	0.272792			103176	112937	92387	68175.1	118494	20.1039
2-hydroxyisobutyrate (103.01)	N/A	N/A	N/A	N/A	N/A	#DIV/0!			130938	141550	143584	154661	159275	7.68635
2-hydroxybutyrate (103.02)	8.6923e+06	8.53262e+06	8.48864e+06	8.34673e+06	8.58228e+06	1.48742			N/A	N/A	N/A	N/A	N/A	#DIV/0!
Glycerate (105)	1.01809e+06	1.08033e+06	1.00647e+06	1.08783e+06	1.03263e+06	3.53032			N/A	N/A	N/A	N/A	N/A	#DIV/0!
4C13-3HBA (107)	8.5782e+06	8.5453e+06	8.56666e+06	8.41678e+06	8.37135e+06	1.11658			N/A	N/A	N/A	N/A	N/A	#DIV/0!
Uracil (111)	48227.8	48162.9	46787.2	43172.6	46287.2	4.42377			766232	760939	761164	785463	824363	3.45658
Fumaric Acid (114.99)	N/A	N/A	N/A	N/A	N/A	#DIV/0!			N/A	N/A	N/A	N/A	N/A	#DIV/0!
Maleic Acid (115)	N/A	N/A	N/A	N/A	N/A	#DIV/0!			N/A	N/A	N/A	N/A	N/A	#DIV/0!
N-AcetylGlycine (115.99)	262877	229988	250949	245041	233124	5.48789			N/A	N/A	N/A	N/A	N/A	#DIV/0!
Guanidinoacetate (116)	44908	42146.2	43022.6	43898.4	42293.6	2.67485			N/A	N/A	N/A	N/A	N/A	#DIV/0!
2-Hydroxyisovaleric Acid (116.98)	N/A	N/A	N/A	N/A	N/A	#DIV/0!			16323.8	13999.2	14676.2	14185.1	15099.8	6.23321
Succinate (116.99)	1.29881e+06	1.24245e+06	1.18673e+06	1.23032e+06	1.25594e+06	3.27065			6.31648e+06	6.57305e+06	6.31623e+06	6.53791e+06	7.12379e+06	5.02441
Methylmalonate (117)	N/A	N/A	N/A	N/A	N/A	#DIV/0!			N/A	N/A	N/A	N/A	N/A	#DIV/0!
3-hydroxyisovaleric acid (117.03)	794830	827287	830614	802988	817677	1.8942			N/A	N/A	N/A	N/A	N/A	#DIV/0!
Erythrose (119)	N/A	N/A	N/A	N/A	N/A	#DIV/0!			N/A	N/A	N/A	N/A	N/A	#DIV/0!
threitol (121)	N/A	N/A	N/A	N/A	N/A	#DIV/0!			N/A	N/A	N/A	N/A	N/A	#DIV/0!
Nicotinic Acid (122)	N/A	N/A	N/A	N/A	N/A	#DIV/0!			N/A	N/A	N/A	N/A	N/A	#DIV/0!
Picolinic Acid (122.01)	N/A	N/A	N/A	N/A	N/A	#DIV/0!			N/A	N/A	N/A	N/A	N/A	#DIV/0!
Thymine (125)	N/A	N/A	N/A	N/A	N/A	#DIV/0!			N/A	N/A	N/A	N/A	N/A	#DIV/0!
Citraconic Acid (128.99)	N/A	N/A	N/A	N/A	N/A	#DIV/0!			N/A	N/A	N/A	N/A	N/A	#DIV/0!
2-oxo-isocaproic acid (129)	N/A	N/A	N/A	N/A	N/A	#DIV/0!			N/A	N/A	N/A	N/A	N/A	#DIV/0!
Itaconic Acid (129.01)	N/A	N/A	N/A	N/A	N/A	#DIV/0!			N/A	N/A	N/A	N/A	N/A	#DIV/0!
N-Ac-Alanine (130)	894859	826574	870589	860351	898050	3.3429			303948	260660	289741	268267	313755	7.88991
MethylSuccinate (130.98)	N/A	N/A	N/A	N/A	N/A	#DIV/0!			N/A	N/A	N/A	N/A	N/A	#DIV/0!
D-Leucic Acid (130.99)	484611	457639	491811	432228	442607	5.60659			N/A	N/A	N/A	N/A	N/A	#DIV/0!
Glutaric Acid (131)	N/A	N/A	N/A	N/A	N/A	#DIV/0!			N/A	N/A	N/A	N/A	N/A	#DIV/0!
Oxalacetate (131.01)	N/A	N/A	N/A	N/A	N/A	#DIV/0!			N/A	N/A	N/A	N/A	N/A	#DIV/0!
Ethylmalonic acid (131.02)	144655	144638	140882	127917	146030	5.30109			N/A	N/A	N/A	N/A	N/A	#DIV/0!
N-Carbamoyl-B-Alanine (131.02)	7379.23	7178.15	6157.86	7804.65	7954.04	9.71245			N/A	N/A	N/A	N/A	N/A	#DIV/0!
Malate (133)	N/A	N/A	N/A	N/A	N/A	#DIV/0!			N/A	N/A	N/A	N/A	N/A	#DIV/0!
Adenine (134)	N/A	N/A	N/A	N/A	N/A	#DIV/0!			7.4028e+06	7.19575e+06	7.39735e+06	7.5465e+06	8.07112e+06	4.40037
Allopurinol (134.98)	N/A	N/A	N/A	N/A	N/A	#DIV/0!			N/A	N/A	N/A	N/A	N/A	#DIV/0!
Hypoxanthine (134.99)	7.74274e+06	8.08311e+06	7.80227e+06	7.72943e+06	7.99532e+06	2.02557			8.74373e+06	8.84303e+06	8.98685e+06	9.17092e+06	9.62696e+06	3.83803
phenylacetic acid (135)	N/A	N/A	N/A	N/A	N/A	#DIV/0!			N/A	N/A	N/A	N/A	N/A	#DIV/0!
erythronic/threonic acid (135.01)	5.27702e+06	5.54508e+06	5.58002e+06	5.56382e+06	5.63326e+06	2.53012			1.17227e+06	1.12416e+06	1.05356e+06	947272	1.02814e+06	8.17929
Anthranilic Acid (136)	N/A	N/A	N/A	N/A	N/A	#DIV/0!			N/A	N/A	N/A	N/A	N/A	#DIV/0!
4-hydroxybenzoic acid (137)	358242	418056	415540	348793	370685	8.4968			703325	603811	666091	630590	693990	6.38353
Acetylphosphate (138.8)	N/A	N/A	N/A	N/A	N/A	#DIV/0!			456442	430554	443411	420091	503586	7.20981
o-phosphoethanolamine (140)	N/A	N/A	N/A	N/A	N/A	#DIV/0!			365273	315651	324130	298700	309088	7.94232
n-isobutyrylglycine (144)	13966	13192.7	12599	15429.8	14571.4	7.99337			15017.5	15395.5	15097.2	15373.5	13636.7	4.88262
Adipic Acid / 3-methyl glutaric acid (144.98)	N/A	N/A	N/A	N/A	N/A	#DIV/0!			N/A	N/A	N/A	N/A	N/A	#DIV/0!
Alpha-Ketoglutaric Acid (144.99)	548174	541518	530353	492172	452825	7.80105			2.35295e+06	2.40292e+06	2.35673e+06	2.20029e+06	2.25339e+06	3.60704
2-methylglutaric acid (145)	N/A	N/A	N/A	N/A	N/A	#DIV/0!			N/A	N/A	N/A	N/A	N/A	#DIV/0!
Mevalonate (146.99)	N/A	N/A	N/A	N/A	N/A	#DIV/0!			N/A	N/A	N/A	N/A	N/A	#DIV/0!
2-Hydroxyglutarate (147)	261401	301615	273479	259922	256685	6.81987			3.72315e+06	3.93595e+06	4.24127e+06	4.28159e+06	4.61773e+06	8.25705
Citramalic Acid (147.01)	N/A	N/A	N/A	N/A	N/A	#DIV/0!			N/A	N/A	N/A	N/A	N/A	#DIV/0!
L-tartaric acid (148.98)	N/A	N/A	N/A	N/A	N/A	#DIV/0!			N/A	N/A	N/A	N/A	N/A	#DIV/0!
xylose (148.99)	N/A	N/A	N/A	N/A	N/A	#DIV/0!			N/A	N/A	N/A	N/A	N/A	#DIV/0!
alpha-ketophenylacetic acid (149)	N/A	N/A	N/A	N/A	N/A	#DIV/0!			N/A	N/A	N/A	N/A	N/A	#DIV/0!
hydrocinnamic acid (149.01)	N/A	N/A	N/A	N/A	N/A	#DIV/0!			N/A	N/A	N/A	N/A	N/A	#DIV/0!
Oxypurinol (150.98)	190480	184913	173115	185000	197061	4.73422			N/A	N/A	N/A	N/A	N/A	#DIV/0!
Xanthine (150.99)	2.05687e+06	2.02234e+06	2.04894e+06	2.00061e+06	2.03784e+06	1.10231			231180	242424	227197	246601	270916	7.04842
2-hydroxyphenylacetate (151)	90501.3	78769.7	90579.1	73586.9	69306.7	12.0634			N/A	N/A	N/A	N/A	N/A	#DIV/0!
L-mandelic acid (151.01)	102718	86362.3	84343.1	92688.9	111066	11.8348			N/A	N/A	N/A	N/A	N/A	#DIV/0!
arabitol/xylitol (151.02)	37248.6	39804	41065.4	40201.5	38128.1	3.97658			49401.4	52722.8	48390.3	47719.4	56651.1	7.27592
3/4-hydroxyphenylacetic acid (151.03)	106268	99635.4	106344	105074	115691	5.42232			N/A	N/A	N/A	N/A	N/A	#DIV/0!
3-Hydroxyanthranilic Acid (151.99)	N/A	N/A	N/A	N/A	N/A	#DIV/0!			N/A	N/A	N/A	N/A	N/A	#DIV/0!
Dopamine (152)	N/A	N/A	N/A	N/A	N/A	#DIV/0!			N/A	N/A	N/A	N/A	N/A	#DIV/0!
2N15-Xanthine (152.99)	3.49725e+06	3.41265e+06	3.42613e+06	3.48276e+06	3.53349e+06	1.45141			N/A	N/A	N/A	N/A	N/A	#DIV/0!
3-sulfinoanaline (152.99)	N/A	N/A	N/A	N/A	N/A	#DIV/0!			N/A	N/A	N/A	N/A	N/A	#DIV/0!
2,3-dihydroxybenzoic acid (153)	N/A	N/A	N/A	N/A	N/A	#DIV/0!			N/A	N/A	N/A	N/A	N/A	#DIV/0!
gentisate (153.01)	95377	94049.1	90405.4	87176.5	90474	3.56138			N/A	N/A	N/A	N/A	N/A	#DIV/0!
Orotate (155)	N/A	N/A	N/A	N/A	N/A	#DIV/0!			N/A	N/A	N/A	N/A	N/A	#DIV/0!
Allantoin (157)	233643	219105	224672	231607	225257	2.57081			209618	212042	217994	216979	220142	2.02947
n-isovalerylglycine (158)	21881.9	21343.8	20510.1	21946.1	21335.2	2.69385			7108.14	7881.27	7366.14	8623.91	8943.24	9.87958
2-Aminoadipate (159.99)	39589.5	56900.7	41392.9	43720.4	48443.7	15.0705			N/A	N/A	N/A	N/A	N/A	#DIV/0!
indole-3-carboxylic acid (160)	N/A	N/A	N/A	N/A	N/A	#DIV/0!			N/A	N/A	N/A	N/A	N/A	#DIV/0!
Indole-2-carboxylic acid (160.01)	N/A	N/A	N/A	N/A	N/A	#DIV/0!			N/A	N/A	N/A	N/A	N/A	#DIV/0!
3-methyl-3-hydroxyglutaric acid (161)	21309.9	18033.4	22647.8	17137.7	16522	14.0995			93823.8	97983.8	94859.9	96916	110861	6.96839
PPA (162.99)	9145.53	7872.69	8384.86	7749.52	7473.75	8.11206			N/A	N/A	N/A	N/A	N/A	#DIV/0!
3-hydroxycinnaminic acid (163)	1.0806e+06	1.08861e+06	1.05632e+06	1.10133e+06	1.13107e+06	2.52041			N/A	N/A	N/A	N/A	N/A	#DIV/0!
p-coumaric acid (163.01)	N/A	N/A	N/A	N/A	N/A	#DIV/0!			N/A	N/A	N/A	N/A	N/A	#DIV/0!
xylonate (164.99)	643884	718867	736930	685926	677956	5.24847			N/A	N/A	N/A	N/A	N/A	#DIV/0!
phenyllactic acid (165)	369825	385492	412939	363137	381972	5.01166			N/A	N/A	N/A	N/A	N/A	#DIV/0!
3-(4-hydroxyphenyl)propionate (165.01)	N/A	N/A	N/A	N/A	N/A	#DIV/0!			N/A	N/A	N/A	N/A	N/A	#DIV/0!
Quinolinic Acid (166)	N/A	N/A	N/A	N/A	N/A	#DIV/0!			N/A	N/A	N/A	N/A	N/A	#DIV/0!
PEP (166.99)	N/A	N/A	N/A	N/A	N/A	#DIV/0!			N/A	N/A	N/A	N/A	N/A	#DIV/0!
Homogentisate (167)	N/A	N/A	N/A	N/A	N/A	#DIV/0!			N/A	N/A	N/A	N/A	N/A	#DIV/0!
Urate (167.01)	2.34288e+07	2.43103e+07	2.2343e+07	2.24146e+07	2.18323e+07	4.34522			89048.3	87743.4	82225.2	90788.8	91538.1	4.17978
DHAP (168.99)	N/A	N/A	N/A	N/A	N/A	#DIV/0!			N/A	N/A	N/A	N/A	N/A	#DIV/0!
D-GA3P (169)	N/A	N/A	N/A	N/A	N/A	#DIV/0!			145060	134757	144619	147639	163197	6.98529
2N15-Urate (169.01)	8.07799e+06	7.90649e+06	7.44682e+06	7.57477e+06	7.68477e+06	3.28359			N/A	N/A	N/A	N/A	N/A	#DIV/0!
Glycerol-3-P (171)	9288.52	7785.6	9986.99	6973.46	7710.82	14.8907			89771.5	83118.8	84550.1	76013.3	70266	9.4683
trans-Aconitate (172.98)	N/A	N/A	N/A	N/A	N/A	#DIV/0!			N/A	N/A	N/A	N/A	N/A	#DIV/0!
Shikimic Acid (173)	N/A	N/A	N/A	N/A	N/A	#DIV/0!			N/A	N/A	N/A	N/A	N/A	#DIV/0!
cis-aconitate (173.01)	N/A	N/A	N/A	N/A	N/A	#DIV/0!			N/A	N/A	N/A	N/A	N/A	#DIV/0!
Suberic acid (173.02)	N/A	N/A	N/A	N/A	N/A	#DIV/0!			N/A	N/A	N/A	N/A	N/A	#DIV/0!
Indole-3-Acetic Acid (173.99)	152279	149213	153533	151788	145687	2.07072			N/A	N/A	N/A	N/A	N/A	#DIV/0!
Citrulline (174)	6.19053e+06	6.62128e+06	6.60191e+06	6.48058e+06	6.37155e+06	2.75879			478342	452694	442393	487643	489498	4.54068
N-Acetyl-Aspartate (naa) (174.01)	423989	432133	424376	421484	399014	2.97401			466477	444637	448774	449480	451684	1.8516
Ascorbic Acid (Vit. C) (174.99)	N/A	N/A	N/A	N/A	N/A	#DIV/0!			N/A	N/A	N/A	N/A	N/A	#DIV/0!
2-isopropylmalic acid (174.99)	N/A	N/A	N/A	N/A	N/A	#DIV/0!			N/A	N/A	N/A	N/A	N/A	#DIV/0!
1C13-Citrulline (175)	2.75006e+06	2.91804e+06	2.67137e+06	2.77773e+06	2.82201e+06	3.2686			N/A	N/A	N/A	N/A	N/A	#DIV/0!
3-isopropylmalate (175.01)	N/A	N/A	N/A	N/A	N/A	#DIV/0!			N/A	N/A	N/A	N/A	N/A	#DIV/0!
n-formylmethionine (176)	43680.5	41967.2	43738.2	40896.8	43734.6	3.05612			33020.4	32472.2	32506	34366.1	37201.1	5.87327
Hippuric Acid (178)	1.85057e+06	1.82111e+06	1.85012e+06	1.80931e+06	1.86445e+06	1.24779			N/A	N/A	N/A	N/A	N/A	#DIV/0!
Inositol (178.97)	309657	316137	291864	294732	301257	3.35219			2.48345e+06	2.34301e+06	2.22507e+06	2.38656e+06	2.40096e+06	3.99623
Glucose (178.98)	7.06541e+06	7.64841e+06	6.38116e+06	6.55014e+06	7.24509e+06	7.40395			204569	149082	162493	148075	177638	13.9753
Mannose (179)	180006	197837	148769	136773	170904	14.6227			10153.8	15070.3	8609.54	12522.6	11618.2	21.0943
Fructose (179.01)	N/A	N/A	N/A	N/A	N/A	#DIV/0!			N/A	N/A	N/A	N/A	N/A	#DIV/0!
OH-Phenylpyruvate (179.02)	N/A	N/A	N/A	N/A	N/A	#DIV/0!			N/A	N/A	N/A	N/A	N/A	#DIV/0!
Theophylline (179.03)	1.31071e+06	1.38206e+06	1.28483e+06	1.24937e+06	1.28141e+06	3.83625			N/A	N/A	N/A	N/A	N/A	#DIV/0!
Sorbitol (180.99)	N/A	N/A	N/A	N/A	N/A	#DIV/0!			148768	151003	159099	158816	172331	5.84746
Homovanilate (181)	N/A	N/A	N/A	N/A	N/A	#DIV/0!			N/A	N/A	N/A	N/A	N/A	#DIV/0!
mannitol (181.01)	47416.4	43554.3	40742.3	40157.4	41837.1	6.82196			N/A	N/A	N/A	N/A	N/A	#DIV/0!
4-Pyridoxic acid (182.1)	406874	407715	417299	439552	427912	3.31576			N/A	N/A	N/A	N/A	N/A	#DIV/0!
phosphoserine (184)	N/A	N/A	N/A	N/A	N/A	#DIV/0!			7033.24	9346.22	6390.65	13256.9	7133.58	32.625
13C-Glucose (184.99)	1.00959e+06	925258	830556	891050	972176	7.53278			5.39437e+06	5.45133e+06	4.84434e+06	5.42707e+06	5.5439e+06	5.21991
2/3-Phosphoglyceric Acid (185)	N/A	N/A	N/A	N/A	N/A	#DIV/0!			482481	529195	547333	615842	631987	11.0565
Azelaic Acid (187)	N/A	N/A	N/A	N/A	N/A	#DIV/0!			N/A	N/A	N/A	N/A	N/A	#DIV/0!
N-Ac-L-Glutamine (187.01)	4973.92	6191.41	4399.85	6047.68	5320.28	13.8711			3465.08	3391.07	4409.45	3327.11	3517.93	12.3144
Kynurenic Acid (187.99)	N/A	N/A	N/A	N/A	N/A	#DIV/0!			N/A	N/A	N/A	N/A	N/A	#DIV/0!
N-Ac-Glutamate (188)	15182.1	22206.1	16048.6	14599.8	15499.3	18.665			41635.6	45877.5	47009.5	49007.5	44611.5	6.03836
indole-3-propionate (188.01)	65379.2	64240.7	64447.8	67847.6	62096	3.21588			N/A	N/A	N/A	N/A	N/A	#DIV/0!
5-Hydroxyl-Indole-3-Acetic Acid (189.99)	N/A	N/A	N/A	N/A	N/A	#DIV/0!			N/A	N/A	N/A	N/A	N/A	#DIV/0!
N-Ac-Methionine (190)	N/A	N/A	N/A	N/A	N/A	#DIV/0!			70500.3	68513	86570.9	74201.2	77538.3	9.42178
Citric Acid (190.84)	N/A	N/A	N/A	N/A	N/A	#DIV/0!			N/A	N/A	N/A	N/A	N/A	#DIV/0!
Glucoronate (193)	248164	229483	220544	242269	244995	4.91688			N/A	N/A	N/A	N/A	N/A	#DIV/0!
4-hydroxy-3-nitrophenylacetate (196)	N/A	N/A	N/A	N/A	N/A	#DIV/0!			N/A	N/A	N/A	N/A	N/A	#DIV/0!
vanilmandelic acid (197)	N/A	N/A	N/A	N/A	N/A	#DIV/0!			N/A	N/A	N/A	N/A	N/A	#DIV/0!
Erythrose-4-phosphate (199)	N/A	N/A	N/A	N/A	N/A	#DIV/0!			N/A	N/A	N/A	N/A	N/A	#DIV/0!
Cysteine-S-sulfate (200)	N/A	N/A	N/A	N/A	N/A	#DIV/0!			N/A	N/A	N/A	N/A	N/A	#DIV/0!
IndolePyruvate (202.1)	N/A	N/A	N/A	N/A	N/A	#DIV/0!			N/A	N/A	N/A	N/A	N/A	#DIV/0!
Xanthurenic Acid (204.1)	N/A	N/A	N/A	N/A	N/A	#DIV/0!			N/A	N/A	N/A	N/A	N/A	#DIV/0!
Indole-3-Lactate (204.11)	517680	547121	524304	514461	538703	2.64686			N/A	N/A	N/A	N/A	N/A	#DIV/0!
N-Ac-Phenylalanine (206)	N/A	N/A	N/A	N/A	N/A	#DIV/0!			N/A	N/A	N/A	N/A	N/A	#DIV/0!
3-Indoxyl Sulfate (212.1)	4.6709e+06	4.7122e+06	4.63138e+06	4.61898e+06	4.52709e+06	1.49265			N/A	N/A	N/A	N/A	N/A	#DIV/0!
Pentothenate (218.1)	209278	199997	189307	189171	190458	4.52698			6.11431e+06	5.80348e+06	6.12899e+06	6.20974e+06	6.82552e+06	6.01705
Cystathionine (221.1)	N/A	N/A	N/A	N/A	N/A	#DIV/0!			278781	283702	284596	302751	312124	4.89149
N-Ac-Tyrosine (222)	N/A	N/A	N/A	N/A	N/A	#DIV/0!			N/A	N/A	N/A	N/A	N/A	#DIV/0!
4C13-Pentothenate (222.1)	2.15814e+06	2.09907e+06	2.04191e+06	2.09114e+06	2.19759e+06	2.87402			N/A	N/A	N/A	N/A	N/A	#DIV/0!
Myristic Acid (227)	N/A	N/A	N/A	N/A	N/A	#DIV/0!			N/A	N/A	N/A	N/A	N/A	#DIV/0!
Ribose-5-P (229)	N/A	N/A	N/A	N/A	N/A	#DIV/0!			1.11498e+07	1.12787e+07	1.0772e+07	1.0437e+07	1.14129e+07	3.6304
Ribulose 5-phosphate (229.01)	N/A	N/A	N/A	N/A	N/A	#DIV/0!			2.52169e+06	2.38128e+06	2.46748e+06	2.21763e+06	2.22745e+06	5.83064
Melatonin (231.1)	N/A	N/A	N/A	N/A	N/A	#DIV/0!			N/A	N/A	N/A	N/A	N/A	#DIV/0!
Tetrahydrobiopterin (240)	N/A	N/A	N/A	N/A	N/A	#DIV/0!			N/A	N/A	N/A	N/A	N/A	#DIV/0!
Thymidine (240.9)	N/A	N/A	N/A	N/A	N/A	#DIV/0!			N/A	N/A	N/A	N/A	N/A	#DIV/0!
pseudouridine (243)	1.74129e+06	1.62584e+06	1.66649e+06	1.5677e+06	1.72442e+06	4.28404			299345	300136	317780	324579	352493	6.82865
Biotin (243.1)	N/A	N/A	N/A	N/A	N/A	#DIV/0!			N/A	N/A	N/A	N/A	N/A	#DIV/0!
N-Ac-Tryptophan (245)	N/A	N/A	N/A	N/A	N/A	#DIV/0!			N/A	N/A	N/A	N/A	N/A	#DIV/0!
Pyridoxal-5-P (246)	N/A	N/A	N/A	N/A	N/A	#DIV/0!			N/A	N/A	N/A	N/A	N/A	#DIV/0!
Palmitic Acid (255)	101750	103718	109301	110086	110156	3.71238			54687.1	57249.1	67589.1	59377.9	69741.2	10.676
5-methyluridine (256.99)	115218	120738	116788	119284	123646	2.77749			N/A	N/A	N/A	N/A	N/A	#DIV/0!
5-hydroxymethyl-2'-deoxyuridine (257)	N/A	N/A	N/A	N/A	N/A	#DIV/0!			N/A	N/A	N/A	N/A	N/A	#DIV/0!
Glucosamine-6-phosphate (258)	N/A	N/A	N/A	N/A	N/A	#DIV/0!			N/A	N/A	N/A	N/A	N/A	#DIV/0!
G6P (259)	N/A	N/A	N/A	N/A	N/A	#DIV/0!			1.97425e+06	1.94043e+06	1.99262e+06	1.94011e+06	1.91535e+06	1.57063
G1P/F1P/F6P (259)	N/A	N/A	N/A	N/A	N/A	#DIV/0!			1.90894e+06	1.74582e+06	1.84665e+06	1.64693e+06	1.89467e+06	6.11982
phenylacetylglutamine (263)	1.31706e+06	1.26418e+06	1.20127e+06	1.16021e+06	1.21028e+06	4.94806			N/A	N/A	N/A	N/A	N/A	#DIV/0!
MOPEG Sulfate (263.01)	65879.3	67205.2	71455.3	63626.8	79703	9.11217			N/A	N/A	N/A	N/A	N/A	#DIV/0!
Margaric Acid (269.1)	N/A	N/A	N/A	N/A	N/A	#DIV/0!			N/A	N/A	N/A	N/A	N/A	#DIV/0!
6-phosphogluconic acid (275)	N/A	N/A	N/A	N/A	N/A	#DIV/0!			N/A	N/A	N/A	N/A	N/A	#DIV/0!
Linolenic Acid (277.1)	49189.3	50395.2	47338.6	47835.8	45501.9	3.8714			N/A	N/A	N/A	N/A	N/A	#DIV/0!
Linoleic Acid (279.063)	351414	335329	336213	330374	340444	2.34093			18827.7	23873.5	23508.5	22581.8	22813.7	9.05328
Xanthosine (283.1)	24710	22113.3	19235.2	18239.4	19096.4	12.9866			22410.7	30767.4	25300.5	23242.3	26146.4	12.7934
Sedoheptulose 7-phosphate (289)	N/A	N/A	N/A	N/A	N/A	#DIV/0!			777596	779371	829054	834667	864838	4.6257
Retinoic acid (299)	N/A	N/A	N/A	N/A	N/A	#DIV/0!			N/A	N/A	N/A	N/A	N/A	#DIV/0!
N-Acetyl-aspartyl-glutamate (naag) (303)	124687	119634	117277	110201	117500	4.4268			7.60667e+06	7.50807e+06	7.54666e+06	7.09515e+06	7.38937e+06	2.73127
Arachidonate (303.3)	2.29201e+06	2.25347e+06	2.14229e+06	2.29071e+06	2.26894e+06	2.75772			808124	752469	797949	769771	825452	3.72123
DCMP (306)	N/A	N/A	N/A	N/A	N/A	#DIV/0!			157894	144092	156287	157824	165418	4.9251
Reduced glutathione (306.3)	N/A	N/A	N/A	N/A	N/A	#DIV/0!			2.35458e+07	2.21639e+07	2.22777e+07	2.33853e+07	2.62599e+07	7.01922
DUMP (307)	N/A	N/A	N/A	N/A	N/A	#DIV/0!			N/A	N/A	N/A	N/A	N/A	#DIV/0!
N-Acetylneuraminate (308.1)	46648.9	38051.1	32176.2	40063.2	43093.9	13.6218			258052	259981	240882	275882	297645	8.02227
Geranyl Pyrophosphate (313.1)	N/A	N/A	N/A	N/A	N/A	#DIV/0!			N/A	N/A	N/A	N/A	N/A	#DIV/0!
DTMP (321.1)	N/A	N/A	N/A	N/A	N/A	#DIV/0!			N/A	N/A	N/A	N/A	N/A	#DIV/0!
CMP (322)	N/A	N/A	N/A	N/A	N/A	#DIV/0!			109321	102362	97076.3	103089	110490	5.26027
F16BP/F26BP/G16BP (339)	N/A	N/A	N/A	N/A	N/A	#DIV/0!			564170	607972	635713	625672	631694	4.78053
Lactose/Trehalose (341)	N/A	N/A	N/A	N/A	N/A	#DIV/0!			N/A	N/A	N/A	N/A	N/A	#DIV/0!
Sucrose (341.01)	N/A	N/A	N/A	N/A	N/A	#DIV/0!			424688	376986	386661	372109	387981	5.30186
cGMP (344)	N/A	N/A	N/A	N/A	N/A	#DIV/0!			N/A	N/A	N/A	N/A	N/A	#DIV/0!
Gibberellin (345.2)	N/A	N/A	N/A	N/A	N/A	#DIV/0!			N/A	N/A	N/A	N/A	N/A	#DIV/0!
AMP (346.1)	N/A	N/A	N/A	N/A	N/A	#DIV/0!			6.53247e+06	5.84213e+06	6.77738e+06	6.7784e+06	6.87959e+06	6.43472
IMP (347.1)	N/A	N/A	N/A	N/A	N/A	#DIV/0!			758381	778785	779745	776345	897696	7.05383
PGE (351.2)	72205.8	73150.6	69112.3	77668	76962.7	4.78459			N/A	N/A	N/A	N/A	N/A	#DIV/0!
cortisol (361)	N/A	N/A	N/A	N/A	N/A	#DIV/0!			N/A	N/A	N/A	N/A	N/A	#DIV/0!
DCDP (386)	N/A	N/A	N/A	N/A	N/A	#DIV/0!			N/A	N/A	N/A	N/A	N/A	#DIV/0!
PRPP (389)	N/A	N/A	N/A	N/A	N/A	#DIV/0!			N/A	N/A	N/A	N/A	N/A	#DIV/0!
deoxycholic acid (391)	43789.6	57508.9	41544.8	49567.9	57664.1	15.0077			N/A	N/A	N/A	N/A	N/A	#DIV/0!
Chenodeoxycholate (391.01)	N/A	N/A	N/A	N/A	N/A	#DIV/0!			N/A	N/A	N/A	N/A	N/A	#DIV/0!
UDP (403)	N/A	N/A	N/A	N/A	N/A	#DIV/0!			256579	275842	272182	258516	287618	4.7591
beta-muricholic acid (407)	N/A	N/A	N/A	N/A	N/A	#DIV/0!			N/A	N/A	N/A	N/A	N/A	#DIV/0!
cholic acid (407.01)	N/A	N/A	N/A	N/A	N/A	#DIV/0!			N/A	N/A	N/A	N/A	N/A	#DIV/0!
gamma-tocopherol (415)	N/A	N/A	N/A	N/A	N/A	#DIV/0!			N/A	N/A	N/A	N/A	N/A	#DIV/0!
ADP (426)	N/A	N/A	N/A	N/A	N/A	#DIV/0!			51541.8	55051	53543.7	55506.9	60746.5	6.19946
alpha-tocopherol (429)	N/A	N/A	N/A	N/A	N/A	#DIV/0!			N/A	N/A	N/A	N/A	N/A	#DIV/0!
GDP (442)	N/A	N/A	N/A	N/A	N/A	#DIV/0!			58547.4	68695.3	81232.7	77113	78299.7	12.667
Glycochenodeoxycholate (448.3)	1.77672e+06	1.84817e+06	1.70745e+06	1.78122e+06	1.80402e+06	2.86435			51241.8	45116	44259.7	45087.3	47511.6	6.09568
Adenylosuccinate (462.1)	N/A	N/A	N/A	N/A	N/A	#DIV/0!			3661.5	3913.18	5270.18	5479.7	3950.21	19.0883
Glycocholate (464.3)	43151.6	48095.6	45074.6	43725	40635.2	6.20004			N/A	N/A	N/A	N/A	N/A	#DIV/0!
Cholesteryl sulfate (465)	1.64223e+06	1.61163e+06	1.62493e+06	1.62337e+06	1.71472e+06	2.51628			262988	257068	289746	280455	306692	7.20554
dCTP (466)	N/A	N/A	N/A	N/A	N/A	#DIV/0!			N/A	N/A	N/A	N/A	N/A	#DIV/0!
DUTP (467)	N/A	N/A	N/A	N/A	N/A	#DIV/0!			N/A	N/A	N/A	N/A	N/A	#DIV/0!
TTP (481)	N/A	N/A	N/A	N/A	N/A	#DIV/0!			N/A	N/A	N/A	N/A	N/A	#DIV/0!
CTP (482)	N/A	N/A	N/A	N/A	N/A	#DIV/0!			37087.5	43232.3	49564.7	52656.3	55584.7	15.6696
ATP (505.9)	N/A	N/A	N/A	N/A	N/A	#DIV/0!			831115	971020	1.10513e+06	1.05451e+06	1.10417e+06	11.4002
Phosphoadenosine phosphosulfate (506)	N/A	N/A	N/A	N/A	N/A	#DIV/0!			15003.7	16251.2	13943.4	15026.5	15903.6	5.91509
Tauro-alpha/beta-muricholic acid (514)	N/A	N/A	N/A	N/A	N/A	#DIV/0!			N/A	N/A	N/A	N/A	N/A	#DIV/0!
Taurocholate (514.5)	98774.2	95941.8	94514.5	88735.3	86947.7	5.35324			N/A	N/A	N/A	N/A	N/A	#DIV/0!
GTP (522)	N/A	N/A	N/A	N/A	N/A	#DIV/0!			184856	243302	278872	265458	268246	15.1815
UDP-Glucose (565)	N/A	N/A	N/A	N/A	N/A	#DIV/0!			945404	946514	981134	973888	1.03248e+06	3.63235
UDP-GlcNAc (606)	N/A	N/A	N/A	N/A	N/A	#DIV/0!			2.73636e+06	2.50983e+06	2.77512e+06	2.80476e+06	2.99692e+06	6.30159
Oxidized glutathione (611.2)	N/A	N/A	N/A	N/A	N/A	#DIV/0!			655534	681399	686181	694121	746704	4.82523
NADP (743)	N/A	N/A	N/A	N/A	N/A	#DIV/0!			3552.65	4294.57	6196.31	5682.5	5473.75	21.521
NADH (663.9)	N/A	N/A	N/A	N/A	N/A	#DIV/0!			337406	348893	325799	328684	321660	3.25944

## Sheet: Codes v4.2.2 20190123
Index	Compound (Metabolite)	Compound names	Class	Expected Biospecimen locations	Associated Disorders, Diseases, and Biological Events (as listed on HMDB)	Possible Food biomarkers	Kegg	HMDB	Metabolic Pathways	Formula	CAS
	Enter your search here→
1	Trimethylamine (60.0/44.0)	Trimethylamine	Plant and animal decomposition	Blood, CSF, feces, saliva, urine	Kidney disease, uremia, early preeclampsia, pregnancy, late-onset preeclampsia, Crohn's disease, ulcerative colitis, irritable bowel syndrome, diverticular disease, perillyl alcohol administration for cancer treatment, pancreatic cancer, periodontal disease, trimethylaminuria, eosinophilic esophagitis, dimethylglycine dehydrogenase deficiency	Legumes	C00565	HMDB00906	Microbial metabolism (Electron Transport Chain)	C3H9N	75-50-3
2	Ethanolamine (62.0/44.0)	Ethanolamine	Anandamide precursor affecting CB1 receptors; phospholipid head group	Blood, CSF, feces, saliva, urine, breast milk	Irritable bowel syndrome, ulcerative colitis, colorectal cancer, perillyl alcohol administration for cancer treatment, pancreatic cancer, periodontal disease, autosomal dominant polycystic kidney disease, propionic acidemia, maple syrup urine disease, eosinophilic esophagitis, ethanolaminuria	N/A	C00189	HMDB00149	Glycolipid and Phospholipid metabolism/Glycerophospholipid/Retrograde endocannabinoid signaling	C2H7NO	141-43-5
3	Aminoacetone (74.0/56.0)	Aminoacetone	alpha-amino ketones	Blood, urine	N/A	N/A	C01888	HMDB02134	Tetrapyrrole (porphyrins, cobalamin) metabolism	C3H7NO	298-08-8
4	Methylguanidine (74.0/57.0)	Methylguanidine	Uremic toxin; putrefaction product	Blood, CSF, feces, saliva, urine	Chronic renal failure, uremia, pancreatic cancer, eosinophilic esophagitis	N/A	C02294	HMDB01522	Urea Cycle	C2H7N3	471-29-4
5	Glycine (76.0/30.1)	Glycine	Amino Acid	Blood, CSF, feces, saliva, urine, bile, sweat	D-glyceric acidemia, refractory localization-related epilepsy, juvenile myoclonic epilepsy, Alzheimer's disease, D-Glyceric aciduria, early preeclampsia, pregnancy, late-onset preeclampsia, 3-methyl-crotonyl-glycinuria, sarcosinemia, N-acetylglutamate synthetase deficiency, histidinemia, obesity, Neu-Laxova Syndrome 1, hyperglycinemia, lactic acidosis, seizures, pyridoxamine 5-prime-phosphate oxi…	N/A	C00037	HMDB00123	Glycolysis and gluconeogenesis/Steroid metabolism/Alanine, Glutamate, Glycine, Serine, Methionine metabolism/Porphyrin metabolism/Purine metabolism	C2H5NO2	56-40-6
6	Trimethylamine N-oxide (76.1/58.0)	Trimethylamine N-oxide	Organonitrogen compound	Blood, feces, saliva, urine	Kidney disease, uremia, pancreatic cancer, colorectal cancer, celiac disease, inflammatory bowel disease, ulcerative colitis, Crohn's disease, Trimethylaminuria, lung cancer, rhabdomyolysis, argininosuccinic aciduria, propionic acidemia, Tyrosinemia I, maple syrup urine disease, eosinophilic esophagitis, schizophrenia, dimethylglycine dehydrogenase deficiency	Fish (especially cold-water fish)	C01104	HMDB00925	Microbial metabolism (Electron Transport Chain)	C3H9NO	1184-78-7
7	3C13-Glycine (79.0/32.1)	3C13-Glycine	N/A (Stable-Isotope Labeled Internal Standard)	N/A	N/A	N/A	N/A	N/A	N/A	C2H5NO2	N/A
8	Putrescine (89.0/72.0)	Putrescine	Polyamine	Blood, CSF, feces, saliva, urine	Uremia, irritable bowel syndrome, ulcerative colitis, Crohn's disease, perillyl alcohol administration for cancer treatment, periodontal disease, Alzheimer's disease, frontotemporal dementia, Lewy body disease, pancreatic cancer, leukemia, eosinophilic esophagitis, colorectal cancer	N/A	C00134	HMDB01414	Urea Cycle (spermidine and spermine biosynthesis)/Methionine metabolism	C4H12N2	110-60-1
9	beta-Alanine (90.0/72.0)	beta-Alanine	Beta amino acid; False GABA actor	Blood, CSF, feces, saliva, urine	Gaba-transaminase deficiency, hyper beta-alaninemia, methylmalonate semialdehyde dehydrogenase deficiency, colorectal cancer, Crohn's disease, ulcerative colitis, perillyl alcohol administration for cancer treatment pancreatic cancer, periodontal disease, Alzheimer's disease, frontotemporal dementia, Lewy body disease, dihydropyrimidine dehydrogenase deficiency, eosinophilic esophagitis	Meat (especially red meat)	C00099	HMDB00056	Serine, Threonine, Cysteine, Methionine metabolism	C3H7NO2	107-95-9
10	Alanine (90.0/44.0)	Alanine	Amino acid	Blood, CSF, feces, saliva, urine, breast milk, sweat	Dengue fever, epilepsy, heart failure, early preeclampsia, pregnancy, late-onset preeclampsia, N-acetylglutamate synthetase deficiency, histidinemia, glucagon deficiency, dihydrolipoamide dehydrogenase deficiency, pyruvate dehydrogenase phosphatase deficiency, Pearson syndrome, Coenzyme Q10 deficiency primary 5, pyruvate carboxylase deficiency, mitochondrial, pyruvate carrier deficiency, lipoyltr…	Meat, wheat germ, cottage cheese.	C00041	HMDB00161	Glycolysis and gluconeogenesis	C3H7NO2	56-41-7
11	Sarcosine (90.0/44.0 (2)	Sarcosine	Amino acid	Blood, CSF, feces, saliva, urine	Sarcosinemia, colorectal cancer, stomach cancer, Alzheimer's disease, frontotemporal dementia, Lewy body disease, eosinophilic esophagitis, prostate cancer, dimethylglycine dehydrogenase deficiency	Egg yolks, turkey, ham, vegetables, legumes	C00213	HMDB00271	Urea Cycle/Glycolipid and Phospholipid metabolism/Choline and Methionine metabolism→glycine metabolism	C3H7NO2	107-97-1
12	4C13-Alanine (94.0/47.0)	4C13-Alanine	N/A (Stable-Isotope Labeled Internal Standard)	N/A	N/A	N/A	N/A	N/A	N/A	C3H7NO2	N/A
13	Betaine Aldehyde (102.0/58.0)	Betaine Aldehyde	Beta amino acid	N/A	N/A	Detected in: sourdoughs, summer savories, loganberries, burbots, celery stalks	C00576	HMDB01252	Glycolipid and Phospholipid metabolism	C5H12NO	7418-61-3
14	Cadaverine (103.0/86.0)	Cadaverine	Diamine; putrefaction product	Blood, feces, saliva, urine	Kidney disease, irritable bowel syndrome, ulcerative colitis, colorectal cancer, Crohn's disease, perillyl alcohol administration for cancer treatment, pancreatic cancer, periodontal disease, thyroid cancer, leukemia	N/A	C01672	HMDB02322	Lysine metabolism	C5H14N2	462-94-2
15	3-Aminoisobutanoic Acid (104.0/86.0)	3-Aminoisobutanoic acid	Regulating beta amino acid	Blood, feces, urine	Methylmalonate semialdehyde dehydrogenase deficiency, colorectal cancer, eosinophilic esophagitis, D-lactic acidosis	N/A	C03284	HMDB03911	Branched chain amino acid metabolism	C4H9NO2	144-90-1
16	Choline (104.0/60.0)	Choline	Essential vitamin	Blood, CSF, feces, saliva, urine, breast milk	Early preeclampsia, pregnancy, spina bifida, multi-infarct dementia, Alzheimer's disease, irritable bowel syndrome, ulcerative colitis, Crohn's disease, diverticular disease, rheumatoid arthritis, colorectal cancer, perillyl alcohol administration for cancer treatment, pancreatic cancer, periodontal disease, frontotemporal dementia, Lewy body disease, lunch cancer, eosinophilic esophagitis	Milk, eggs, liver, lecithin	C00114	HMDB00097	Glycolipid and Phospholipid metabolism	C5H14NO	62-49-7
17	Dimethylglycine (104.0/58.0)	Dimethylglycine	Alpha amino acid; not a vitamin; highly regarded supplement	Blood, feces, saliva, urine	Kidney disease, uremia, colorectal cancer, Crohn's disease, ulcerative colitis, eosinophilic esophagitis, dimethylglycine dehydrogenase deficiency	Legumes; Grains meat has small amounts	C01026	HMDB00092	Serine, Threonine, Cysteine, methionine metabolism/Homocysteine metabolism byproduct	C4H9NO2	1118-68-9
18	Alpha-Aminobutyric acid (104.0/30.0)	Alpha-Aminobutyric acid	Alpha amino acid; one of three isomers of aminobutyric acid	Blood, CSF, feces, urine, breast milk	Alzheimer's disease, kidney disease, schizophrenia, cancer with metastatic bone disease, eosinophilic esophagitis, colorectal cancer	Height protein diet	C02356	HMDB00452	Serine, Threonine, Cysteine, methionine catabolism	C4H9NO2	1492-24-6
19	2-Aminoisobutyric Acid (104.0/87.0)	2-Aminoisobutyric acid	Nucleotide	Blood, feces, urine	Crohn's disease, ulcerative colitis	Detected in: cow milk	C03665	HMDB01906	Nucleotide metabolism (Pyrimidines)	C4H9NO2	62-57-7
20	2C13-Choline (106.0/60.1)	2C13-Choline	N/A (Stable-Isotope Labeled Internal Standard)	N/A	N/A	N/A	N/A	N/A	N/A	C5H14NO	N/A
21	Serine (106.0/60.0)	Serine	Non-essential Amino Acid derived from glycine	Blood, CSF, feces, saliva, urine, sweat	Refractory localization-related epilepsy, juvenile myoclonic epilepsy, Alzheimer's disease, heart failure, schizophrenia, lung cancer, early preeclampsia, pregnancy, late-onset preeclampsia, sarcosinemia, fumarase deficiency, obesity, Neu-Laxova Syndrome 1, phosphoserine aminotransferase deficiency, phosphoserine phosphatase deficiency, leukemia, 3-phosphoglycerate dehydrogenase deficiency, serin…	N/A	C00065	HMDB00187	Serine, Threonine, Cysteine, Methionine metabolism/Glycolipid and Phospholipid metabolism	C3H7NO3	56-45-1
22	4C13-Serine (110.0/63.0)	4C13-Serine	N/A (Stable-Isotope Labeled Internal Standard)	N/A	N/A	N/A	N/A	N/A	N/A	C3H7NO3	N/A
23	Hypotaurine (110.0/92.0)	Hypotaurine	Sulfinic acid	Blood, feces, saliva, urine	N/A	N/A	C00519	HMDB00965	Serine, Threonine, Cysteine, Methionine metabolism/Taurine metabolism	C2H7NO2S	300-84-5
24	Cytosine (112.0/95.0)	Cytosine	Nucleotide	Blood, feces, urine	Crohn's disease, ulcerative colitis, colorectal cancer	Detected in: okra, italian oregano, cinnamons, anises, soft-necked garlics	C00380	HMDB00630	Pyrimidines (nucleotide metabolism)/ Serine, Threonine, Cysteine, Methionine metabolism	C4H5N3O	71-30-7
25	Histamine (112.0/95.0 (2)	Histamine	2-arylethylamine Nucleotide	Blood, CSF, feces, saliva, urine	Nephrotic syndrome, hemodialysis, kidney disease, continuous ambulatory peritoneal dialysis, colorectal cancer, eosinophilic esophagitis	Spinach, oats, ryes; lower concentrations in green beans, broccoli, red beetroots	C00388	HMDB00870	Histidine metabolism	C5H9N3	51-45-6
26	Creatinine (114.0/44.0)	Creatinine	Alpha amino acid derivative; Test compound for nephron function	Blood, CSF, feces, saliva, urine, sweat, breast milk, amniotic fluid	Hyperoxalemia, Canavan disease, isovaleric acidemia, chronic renal failure, pancreatic cancer, stomach cancer, early preeclampsia, pregnancy, late-onset preeclampsia, primary hypomagnesemia, Lesch-Nyhan syndrome, 21-hydroxylase deficiency, Bartter Syndrome (Type 4A Neonatal with Sensorineural Deafness), Bartter syndrome (Type 2 antenatal), pseudohypoaldosteronism Type 1 autosomal dominant, Batter…	N/A	C00791	HMDB00562	Urea Cycle (breakdown product of creatine phosphate in muscle via dehydration reaction) - metabolized in kidneys, muscle, liver, pancreas	C4H7N3O	60-27-5
27	Dihydrouracil (115.0/70.0)	Hydrouracil	Nucleotide	Blood, CSF, feces, saliva, urine	Colorectal cancer, dihydropyrimidine dehydrogenase deficiency, hypertension, cerebral infarction, liver disease	N/A	C00429	HMDB00076	Pyrimidines (nucleotide metabolism)	C4H6N2O2	504-07-4
28	Proline (116.0/70.0)	Proline	Amino Acid	Blood, CSF, feces, saliva, urine, sweat, breast milk	Hemodialysis, glutathione synthetase deficiency, early preeclampsia, pregnancy, late-onset preeclampsia, obesity, hyperprolinemia type 1, dihydrolipoamide dehydrogenase deficiency, hyperprolinemia type II, pyruvate carboxylase deficiency, Cutis laxa autosomal recessive type IIIA, dicarboxylic aminoaciduria, mitochondrial pyruvate carrier deficiency, lipoyltransferase 1 Deficiency, Alzheimer's dis…	N/A	C00148	HMDB00162	Glutamate, Proline, Hydroxyproline metabolism	C5H9NO2	147-85-3
29	d3-Creatinine (117.0/47.0)	d3-Creatinine	N/A (Stable-Isotope Labeled Internal Standard)	N/A	N/A	N/A	N/A	N/A	N/A	C4H7N3O	N/A
30	5-Aminopentanoic Acid (118.0/101.0)	5-Aminopentanoic acid	Delta amino acid	Blood, feces, saliva, urine	Irritable bowel syndrome, ulcerative colitis, colorectal cancer, periodontal probing depth, supragingival calculus, supragingival plaque	N/A	C00431	HMDB03355	Lysine metabolism	C5H11NO2	660-88-8
31	Betaine (118.0/58.0)	Betaine	Alpha amino acid	Blood, feces, saliva, urine, breast milk	Chronic renal failure, continuous ambulatory peritoneal dialysis, hemodialysis, colorectal cancer, schizophrenia, early preeclampsia, pregnancy, late-onset preeclampsia, hypermethioninemia, Crohn's disease, ulcerative colitis, perillyl alcohol administration for cancer treatment, pancreatic cancer, periodontal disease, Alzheimer's disease, frontotemporal dementia, Lewy body disease, lung cancer, …	Wheat bran, wheat germ, beets, spinach	C00719	HMDB00043	Serine, Threonine, Cysteine, Methionine (also producing N,N-DMG) metabolism/Glycolipid and Phospholipid metabolism	C5H11NO2	107-43-7
32	Valine (118.0/72.0)	Valine	Amino Acid	Blood, CSF, feces, saliva, urine, sweat, breast milk	Phenylketonuria, epilepsy, maple syrup urine disease, Alzheimer's disease, schizophrenia, early preeclampsia, pregnancy, late-onset preeclampsia, hypervalinemia, obesity, dihydrolipoamide dehydrogenase deficiency, branched-chain keto acid dehydrogenase kinase deficiency, lipoyltransferase 1 deficiency, Cachexia, leukemia, Crohn's disease, ulcerative colitis, irritable bowel syndrome, colorectal c…	Egg, meats, seaweed	C00183	HMDB00883	Branched chain amino acid metabolism/Bacterial metabolism (Penicillin G, Cephalosporin C)	C5H11NO2	72-18-4
33	Indole (118.0/91.0)	Indole	Indole	Feces, saliva, urine	Ulcerative colitis, nonalcoholic fatty liver disease, celiac disease, Crohn's disease, irritable bowel syndrome, autism, pervasive developmental disorder not otherwise specified, clostridium difficile infection, perillyl alcohol administration for cancer treatment	N/A	C00463	HMDB00738	Tryptophan metabolism	C8H7N	120-72-9
34	Threonine (120.0/74.0)	Threonine	Amino Acid	Blood, CSF, feces, saliva, urine, sweat, breast milk	Epilepsy, heart failure, early preeclampsia, pregnancy, late-onset preeclampsia, fumarase deficiency, obesity, citrullinemia type II neonatal-onset, pyridoxamine 5-prime-phosphate oxidase deficiency, leukemia, schizophrenia, irritable bowel syndrome, ulcerative colitis, colorectal cancer, Crohn's disease, autism, rheumatoid arthritis, perillyl alcohol administration for cancer treatment, pancreat…	Meats, cottage cheese, wheat germ	C00188	HMDB00167	Serine, Threonine, Cysteine, Methionine metabolism	C4H9NO3	72-19-5
35	Cysteine (122.0/59.0)	Cysteine	Amino Acid	Blood, CSF, feces, saliva, urine, sweat	AIDS, Alzheimer's disease, uremia, isolated sulfite oxidase deficiency, multiple sclerosis, stroke, peripheral neuropathy, dementia, colorectal cancer, autism, eosinophilic esophagitis, cystinylglycinuria	Meats, dairy, eggs, sunflower seeds, legumes	C00097	HMDB00574	Serine, Threonine, Cysteine, Methionine metabolism/Coenzyme A (Cofactors and Vitamins)/Bacterial metabolism (Penicillin G, Cephalosporin C)	C3H7NO2S	52-90-4
36	6C13-Proline (122.0/75.0)	6C13-Proline	N/A (Stable-Isotope Labeled Internal Standard)	N/A	N/A	N/A	N/A	N/A	N/A	C5H9NO2	N/A
37	Niacinamide (123.0/80.0)	Niacinamide	Vitamin B3	Blood, feces, urine, breast milk	Uremia, Crohn's disease, ulcerative colitis, diverticular disease, colorectal cancer	Common sages, cow milk, cocoa beans, common pea; detected in: yardlong beans, roselles, apples, oyster mushrooms, swiss chards	C00153	HMDB01406	Nucleotide metabolism (NAD/NADP)	C6H6N2O	98-92-0
38	6C13-Valine (124.0/77.0)	6C13-Valine	N/A (Stable-Isotope Labeled Internal Standard)	N/A	N/A	N/A	N/A	N/A	N/A	C5H11NO2	N/A
39	5C13-Threonine (125.0/78.0)	5C13-Threonine	N/A (Stable-Isotope Labeled Internal Standard)	N/A	N/A	N/A	N/A	N/A	N/A	C4H9NO3	N/A
40	Taurine (126.0/108.0)	Taurine	Oarganosulfonic acid	Blood, CSF, feces, saliva, urine, bile, breast milk	Heart failure, isolated sulfite oxidase deficiency, epilepsy, Parkinson's disease, leukemia, schizophrenia, irritable bowel syndrome, ulcerative colitis, colorectal cancer, Crohn's disease, gout, rheumatoid arthritis, perillyl alcohol administration for cancer treatment, pancreatic cancer, periodontal disease, lung cancer, autosomal dominant polycystic kidney disease, propionic acidemia, maple sy…	Animal fish protein	C00245	HMDB00251	Serine, Threonine, Cysteine, Methionine metabolism/Steroid metabolism	C2H7NO3S	107-35-7
41	1-Methylhistamine (126.0/96.0)	1-Methylhistamine	2-arylethylamine	Blood, CSF, feces, saliva, urine	Dermal fibroproliferative disorder, Alzheimer's disease, schizophrenia, Crohn's disease, ulcerative colitis, mastocystosis	N/A	C05127	HMDB00898	Histidine metabolism	C6H11N3	501-75-7
42	Imidazolacetic Acid (127.0/81.0)	Imidazolacetic acid	Imidazoylyl carboxylic acid	Blood, CSF, feces, urine	N/A	Chinese cinnamons, jostaberries, vanilla, butternut squash, red rices	C02835	HMDB02024	Histidine metabgolism (Histamine metabolite product)	C5H6N2O2	645-65-8
43	Dihydrothymine (129.0/69.0)	Dihydrothymine	Nucleotide	Blood, CSF, feces, saliva, urine	Dihydropyrimidinase deficiency, beta-ureidopropionase deficiency, eosinophilic esophagitis	N/A	C00906	HMDB00079	Pyrimidines (Nucleotide metabolism)	C5H8N2O2	696-04-8
44	Pyroglutamic Acid (130.0/83.9)	Pyroglutamic acid	Alpha amino acid	Blood, CSF, feces, saliva, urine, sweat	Glutathione synthetase deficiency, schizophrenia, irritable bowel syndrome, colorectal cancer, ulcerative colitis, supragingival calculus, 5-oxoprolinase deficiency, autosomal dominant polycystic kidney disease, eosinophilic esophagitis	Cheese	C01879	HMDB00267	Tetrapyrrole metabolism (Porphyrins, Cobalamin)/Glutamate, Proline, Hydroxyproline metabolism	C5H7NO3	98-79-3
45	Pipecolic Acid (130.0/84.0)	Pipecolic acid	Alpha amino acid	Blood, CSF, feces, saliva, urine, amniotic fluid	Infantile Refsum's disease, rhizomelic chondrodysplasia punctata, Refsum's disease, new type liver peroxisomal disorders, pyridoxine-dependent epilepsy, D-bifunctional protein deficiency, pseudoneonatal adrenoleukodystrophy, traumatic brain injury, malaria, anemia, tuberculous meningitis, convulsion, familial hyperlysinemia I, hyperpipecolatemia, colorectal cancer, perillyl alcohol administration…	Dried cooked beans	C00408	HMDB00070	Lysine metabolism	C6H11NO2	535-75-1
46	Agmatine (131.0/72.0)	Agmatine	Polyamine	CSF, feces, saliva, urine	Colorectal cancer	N/A	C00179	HMDB01432	Urea Cycle	C5H14N4	306-60-5
47	N-Acetylputrescine (131.0/114.0)	N-Acetylputrescine	Polyamine	Blood, feces, saliva, urine	Colorectal cancer, leukemia	N/A	C02714	HMDB02064	Urea Cycle	C6H14N2O	18233-70-0
48	Creatine (132.0/90.0)	Creatine	Alpha amino acid; highly regarded supplement	Blood, CSF, feces, saliva, urine, sweat, breast milk	Cirrhosis, pancreatic cancer, colorectal cancer, schizophrenia, early preeclampsia, pregnancy, late-onset preeclampsia, hypermethioninemia, cerebral creatine deficiency syndrome 3, uremia, irritable bowel syndrome, Crohn's disease, ulcerative colitis, Alzheimer's disease, frontotemporal dementia, Lewy body disease, attachment loss, missing teeth, periodontal probing depth, cystic fibrosis, lung c…	Detected in: Chinese cinnamons, celery leaves, delions, persion limes, oats	C00300	HMDB00064	Urea Cycle	C4H9N3O2	57-00-1
49	4-Hydroxyproline (132.0/86.2)	Allohydroxyproline	Proline derivative	Blood, CSF, feces, saliva, urine	Alzheimer's disease, hemodialysis, colorectal cancer, hydroxyprolinemia, Crohn's disease, ulcerative colitis, attachment loss, missing teeth, periodontal probing depth, tooth decay, iminoglycinuria, eosinophilic esophagitis	N/A	C01015	HMDB00725	Glutamate, Proline, Hydroxyproline metabolism	C5H9NO3	51-35-4
50	5-Aminolevulinic Acid (132.0/86.2 (2)	5-Aminolevulinic acid	Delta amino acid	Blood, urine	Eosinophilic esophagitis, acute intermittent porphyria, protoporphyria (erythropoietic)	Chinese mustards, common wheats, chinese cinnamons, agaves, cherimoya	C00430	HMDB01149	Glyoxalate and Citrate Cycle → Tetrapyrrole (porphyrins, cobalamin) metabolism	C5H9NO3	106-60-5
51	Leucine /D-Norleucine (132.0/86.0)	Leucine	Amino Acid	Blood, CSF, feces, saliva, urine, sweat, breast milk	Epilepsy, maple syrup urine disease, heart failure, phenylketonuria, schizophrenia, early preeclampsia, pregnancy, late-onset preeclampsia, fumarase deficiency, dihydrolipoamide dehydrogenase deficiency, branched-chain keto acid dehydrogenase kinase deficiency, lipoyltransferase 1 deficiency, leukemia, Alzheimer's disease, vitamin B6-dependent early-onset epilepsy, Crohn's disease, ulcerative col…	N/A	C00123	HMDB00687	Branched chain amino acid metabolism/Regulatory for: Purines nucleotide metabolism and Serine, Threonine, Cysteine, Methionine metabolism	C6H13NO2	61-90-5
52	Iso-Leucine /Allo-Isoleucine (132.0/86.0 (2)	Isoleucine	Amino Acid	Blood, CSF, feces, saliva, urine, sweat, breast milk	Epilepsy, Alzheimer's disease, heart failure, maple syrup urine disease, colorectal cancer, early preeclampsia, pregnancy, saccharopinuria, dihydrolipoamide dehydrogenase deficiency, branched-chain keto acid dehydrogenase kinase deficiency, lipoyltransferase 1 deficiency, leukemia, schizophrenia, Crohn's disease, ulcerative colitis, irritable bowel syndrome, autism, perillyl alcohol administratio…	Milk, wheat germ, eggs, cheese, pork	C00407/C21096	HMDB00172/HMDB00557	Branched chain amino acid metabolism/Regulatory for: Purines nucleotide metabolism and Serine, Threonine, Cysteine, Methionine metabolism	C6H13NO2	73-32-5/1509-34-8
53	D-Ornithine (132.9/70.0)	Ornithine	d-alpha amino acid	Blood, feces, Saliva	Short bowel syndrome, colorectal cancer	N/A	C01602	HMDB03374	Urea Cycle ↔ Glutamate, Proline, Hydroxyproline metabolism	C5H12N2O2	348-66-3
54	Asparagine (133.0/74.0)	Asparagine	Amino Acid	Blood, CSF, feces, saliva, urine, sweat, breast milk	Epilepsy, uremia, colorectal cancer, early preeclampsia, pregnancy, late-onset preeclampsia, fumarase deficiency, leukemia, schizophrenia, Alzheimer's disease, celiac disease, Crohn's disease, ulcerative colitis, gout, frontotemporal dementia, Ley body disease, cystic fibrosis, eosinophilic esophagitis	N/A	C00152	HMDB00168	Serine, Threonine, Cysteine, Methionine metabolism	C4H8N2O3	70-47-3
55	Aspartic Acid (134.0/74.0)	Aspartic acid	Amino Acid; excitatory neurotransmitter	Blood, CSF, feces, saliva, urine, sweat, breast milk	Epilepsy, cirrhosis, Alzheimer's disease, dicarboxylic aminoaciduria, growth hormone deficiency, schizophrenia, irritable bowel syndrome, ulcerative colitis, colorectal cancer, Crohn's disease, gout, perillyl alcohol administration for cancer treatment, pancreatic cancer, periodontal disease, frontotemporal dementia, Lewy body disease, attachment loss, missing teeth, periodontal probing depth, eo…	N/A	C00049	HMDB00191	Serine, Threonine, Cysteine, Methionine metabolism/Urea Cycle/Regulates Pyruvate turnover in carbohydrate metabolism	C4H7NO4	56-84-8
56	Homocysteine (136.0/90.0)	Homocysteine	l-alpha amino acid	Blood, CSF, feces, saliva, urine	Creutzfeldt-Jakob disease, sickle cell anemia, multiple sclerosis, stroke, peripheral neuropathy, chronic renal failure, continuous ambulatory peritoneal dialysis, hemodialysis, homocystinuria, Parkinson's disease, amyotrophic lateral sclerosis, progressive supranuclear palsy, uremia, isolated sulfite oxidase deficiency, methylenetetrahydrofolate reductase deficiency, molybdenum cofactor deficien…	N/A	C00155	HMDB00742	Serine, Threonine, Cysteine, Methionine metabolism/ Fatty acid, Glycolipid, Phospholipid metabolism	C4H9NO2S	70-47-3
57	Methylcysteine (136.0/119.0)	Methylcysteine	Cysteine derivative	Blood, feces, urine	N/A	Dried cooked beans, garlic	N/A	HMDB02108	Serine, Threonine, Cysteine, Methionine metabolism	C4H9NO2Se	56-84-8
58	1-Methylnicodinamide (137.0/94.0)	1-Methylnicotinamide	Nicotinamide	Blood, feces, urine	Cirrhosis, lung cancer, pellagra, autosomal dominant polycystic kidney disease, eosinophilic esophagitis	N/A	C02918	HMDB00699	Nucleotide metabolism (NAD, NADP)	C7H9N2O	3106-60-3
59	Tyramine (138.0/121.0)	Tyramine	Polyamine; neurotransmitter via TA1 GPCR	Blood, feces, saliva, urine	Cirrhosis, celiac disease, colorectal cancer, ulcerative colitis, Crohn's disease, attachment loss, periodontal robing depth, eosinophilic esophagitis, Brunner syndrome	Fermented/decayed foods; fish, chocolate, alcoholic beverages, cheese, soy sauce, sauerkraut, processed meat	C00483	HMDB00306	Tyrosine degradation	C8H11NO	51-67-2
60	p-Aminobenzoic Acid (138.0/120.0)	4-Aminobenzoic acid	Aminobenzoic acid	Blood, feces, urine	Colorectal cancer	N/A	C00568	HMDB01392	Folate biosynthesis/Antibiotics (Penicillin and Cephalosporin)	C7H7NO2	150-13-0
61	Trigonelline (138.0/94.0)	Trigonelline (Caffearin)	Alkaloid derivative	Blood, feces, urine	Colorectal cancer, lung cancer, autosomal dominant polycystic kidney disease, eosinophilic esophagitis	Arabica coffee, fenugreeks, common peak; some in yellow/orange bell peppers, muskmelons; detected in: rice, triticales, alfalfa, cereals, ryes	C01004	HMDB00875	Nucleotide metabolism (NAD, NADP); Product of niacin (vit. B3) metabolism	C7H7NO2	535-83-1
62	5C13-Aspartic Acid (139.0/77.1)	5C13-Aspartic acid	N/A (Stable-Isotope Labeled Internal Standard)	N/A	N/A	N/A	N/A	N/A	N/A	C4H7NO4	N/A
63	6C13-Asparagine (139.0/77.0)	6C13-Asparagine	N/A (Stable-Isotope Labeled Internal Standard)	N/A	N/A	N/A	N/A	N/A	N/A	C4H8N2O3	N/A
64	7C13-Leucine (139.0/92.0)	7C13-Leucine	N/A (Stable-Isotope Labeled Internal Standard)	N/A	N/A	N/A	N/A	N/A	N/A	C6H13NO2	N/A
65	7C13-Isoleucine (139.0/92.1)	7C13-Isoleucine	N/A (Stable-Isotope Labeled Internal Standard)	N/A	N/A	N/A	N/A	N/A	N/A	C6H13NO2	N/A
66	Methylimidazoleacetic Acid (141.0/95.0)	Methylimidazoleacetic acid	Histamine metabolite; test comound for histamine turnover rate	Blood, CSF, feces, saliva, urine	Perillyl alcohol administration for cancer treatment, pancreatic cancer, periodontal disease, mastocytosis	N/A	C05828	HMDB02820	Histidine metabolism	C6H8N2O2	2625-49-2
67	Imidazolepropionic Acid (141.0/123.0)	Imidazolepropionic acid (Deaminohistidine)	Imidazoylyl carboxylic acid	Blood, feces, saliva	Colorectal cancer, supragingival plaque	N/A	C20522	HMDB02271	Histidine metabolism	C6H8N2O2	1074-59-5
68	Spermidine (146.0/72.0)	Spermidine	Polyamine; uremic toxin	Blood, CSF, feces, saliva, urine	Uremia, colorectal cancer, Crohn's disease, ulcerative colitis, Alzheimer's disease, frontotemporal dementia, Lewy body disease, tooth decay, leukemia	Cow milk, oats; detected in: common chokcherries, watercdress, agars, strawberry guava, bog bilberries	C00315	HMDB01257	Urea Cycle	C7H19N3	124-20-9
69	4-Guanidinobutanoic Acid (146.0/87.1)	4-Guanidinobutanoic acid	gamma amino acid	Blood, CSF, feces, urine	Cirrhosis, uremia, colorectal cancer	Detected in: apples, french plantains, loquats	C01035	HMDB03464	Urea Cycle	C5H11N3O2	463-00-3
70	Acetylcholine (146.1/87.0)	Acetylcholine	Excitatory neurotransmitter	CSF, saliva	Alzheimer's disease, multi-infarct dementia	N/A	C01996	HMDB00895	Glycolipid and Phospholipid metabolism	C7H16NO2	51-84-3
71	Glutamine (147.0/84.0)	Glutamine	Amino Acid; highly regarded supplement	Blood, CSF, feces, saliva, urine, sweat, breast milk	Epilepsy, schizophrenia, carbamoyl phosphate synthetase deficiency, colorectal cancer, early preeclampsia, pregnancy, late-onset preeclampsia, fumarase deficiency, N-acetylglutamate synthetase deficiency, obesity, glutamine deficiency (congenital), lipoyltransferase 1 Deficiency, phosphoenolpyruvate carboxykinase deficiency 1 (cytosolic), Alzheimer's disease, leukemia, propionic acidemia, irritab…	Meat, milk, nuts, eggs, cabbage, beans	C00303	HMDB00641	Histidine metabolism/Nucleotide metabolism: Purines and Pyrimidines/Glutamate, Proline, Hydroxyproline metabolism/Carbohydrate metabolism: Amino sugar derivates, Pentoses and Pentose Cycle	C5H10N2O3	56-85-9
72	Lysine (147.0/84.0 (2)	Lysine	Amino Acid	Blood, CSF, feces, saliva, urine, sweat, breast milk	Refractory localization-related epilepsy, Alzheimer's disease, Schizophrenia, pregnancy, lysinuric protein intolerance, fumarase deficiency, histidinemia, citrullinemia type II (neonatal-onset), pyruvate carboxylase deficiency, lipoyltransferase 1 deficiency, leukemia, L-2-hydroxyglutaric aciduria, Crohn's disease, ulcerative colitis, irritable bowel syndrome, colorectal cancer, autism, perillyl …	Wheat germ, cottage cheese, chicken, wild game, pork	C00047	HMDB00182	Lysine metabolism/Regulation in Serine, Threonine, Cysteine, Methionine metabolism and Urea Cycle	C6H14N2O2	56-87-1
73	4-Trimethylammoniobutanoic Acid (147.0/87.0)	4-Trimethylammoniobutanoic acid	Highly water-soluble GABA derivative	Blood, feces, saliva, urine	Colorectal cancer	N/A	C01181	HMDB01161	Lipid metabolism (Fatty acids)/L-carnitine precursor	C7H16NO2	407-64-7
74	Glutamic Acid (148.0/84.0)	Glutamic acid	Amino Acid	Blood, feces, saliva, urine, breast milk	Schizophrenia, pregnancy, gamma-glutamyltransferase deficiency, Crohn's disease, ulcerative colitis, colorectal cancer, irritable bowel syndrome, Alzheimer's disease, frontotemporal dementia, Lewy body disease, autosomal dominant polycystic kidney disease	N/A	C00025	HMDB03339	Lysine metabolism/Antibiotics (Penicillin and Cephalosporin)/NAD, NADP Nucleotide metabolism	C7H16NO2	6893-26-1
75	Methionine (150.0/61.0)	Methionine	Amino Acid	Blood, CSF, feces, saliva, urine, sweat	Epilepsy, heart failure, homocystinuria, colorectal cancer, early preeclampsia, pregnancy, late-onset preeclampsia, fumarase deficiency, tyrosinemia, methylenetetrahydrofolate reductase deficiency, hypermethioninemia, glycine N-methyltransferase deficiency, methionine adenosyltransferase deficiency, obesity, homocystinuria-megaloblastic anemia due to defect in cobalamin metabolism (cbIG complemen…	N/A	C01733	HMDB00696	Serine, Threonine, Cysteine, Methionine metabolism/Regulation in carbohydrate metabolism (Pyruvate turnover) and C1-metabolism	C5H11NO2S	63-68-3
76	2C13-Glutamic Acid (150.0/85.0)	2C13-Glutamic acid	N/A (Stable-Isotope Labeled Internal Standard)	N/A	N/A	N/A	N/A	N/A	N/A	C7H16NO2	N/A
77	Guanine (152.0/135.0)	Guanine	Nucleotide	Feces, saliva, urine, cellular cytoplasm	Colorectal cancer, Alzheimer's disease, frontotemporal dementia, Lewy body disease, Lesch-Nhyan syndrome	N/A	C00242	HMDB00132	Nucleotide metabolism (Purines)	C5H5N5O	73-40-5
78	Cystamine (153.0/108.0)	Cystamine	Organic disulfide	N/A	N/A	N/A	N/A	N/A	N/A	C4H12N2S2	N/A
79	7C13-Glutamine (154.0/89.1)	7C13-Glutamine	N/A (Stable-Isotope Labeled Internal Standard)	N/A	N/A	N/A	N/A	N/A	N/A	C5H10N2O3	N/A
80	6C13-Glutamic Acid (154.0/89.0)	6C13-Glutamic acid	N/A (Stable-Isotope Labeled Internal Standard)	N/A	N/A	N/A	N/A	N/A	N/A	C7H16NO2	N/A
81	8C13-Lysine (155.0/90.0)	8C13-Lysine	N/A (Stable-Isotope Labeled Internal Standard)	N/A	N/A	N/A	N/A	N/A	N/A	C6H14N2O2	N/A
82	6C13-Methionine (156.0/63.0)	6C13-Methionine	N/A (Stable-Isotope Labeled Internal Standard)	N/A	N/A	N/A	N/A	N/A	N/A	C5H11NO2S	N/A
83	Histidine (156.0/110.0)	Histidine	Amino Acid with imidazole functional group scavenges for ROS during acute inflammatory responses	Blood, CSF, feces, saliva, urine, sweat, breast milk	Dengue fever, epilepsy, Alzheimer's disease, colorectal cancer, schizophrenia, fumarase deficiency, obesity, histidinemia, leukemia, pyridoxamine 5-prime-phosphate oxidase deficiency, celiac disease, autism, Crohn's disease, ulcerative colitis, perillyl alcohol administration for cancer treatment, pancreatic cancer, periodontal disease, frontotemporal dementia, Lewy body disease, autosomal domina…	N/A	C00768	HMDB00177	Histidine metabolism/Serine, Threonine, Cysteine, Methionine metabolism/Regulation in carbohydrate metabolism (Pentoses and Pentose Cycle/Glycolysis and Gluconeogenesis)/Precursor to histamine and carnosine biosynthesis	C6H9N3O2	71-00-1
84	Serotonin (160.0/115.0)	Serotonin	Neurotransmitter	Blood, CSF, feces, urine	Schizophrenia, Parkinson's disease, hypothyroidism, sepiapterin reductase deficiency, colorectal cancer, eosinophilic esophagitis, aromatic L-amino acid decarboxylase deficiency, Brunner syndrome	N/A	C00780	HMDB00259	Tryptophan metabolism	C10H12N2O	50-67-9
85	Tryptamine (161.0/144.0)	Tryptamine	Tryptamine	Blood, feces, urine	Irritable bowel syndrome, colorectal cancer	Detected in: onion-family vegetables, acerola, Japanese walnuts, custard apples, green zucchinis	C00398	HMDB00303	Tryptophan metabolism	C10H12N2	61-54-1
86	Carnitine (162.0/85.0)	Carnitine	Non-essential Amino Acid; "metabimin" human biosynthesis occurs, but shortages are dangerous	Blood, CSF, feces, saliva, urine, breast milk	Colorectal cancer, early preeclampsia, pregnancy, late-onset preeclampsia, L-2-hydroxyglutaric aciduria, 3-hydroxy-3-methylglutaryl-CoA synthase deficiency, 3-hydroxyacyl-CoA dehydrogenase deficiency, 3-hydroxy-3-methylglutaryl-CoA lyase deficiency, 2,4-dienoyl-CoA reductase deficiency, myopathic carnitine deficiency, carnitine palmitoyltransferase I deficiency, carnitine transport defect (primar…	Meat (especially red meat)	C00487	HMDB00062	Lipid metabolism (Fatty acids)/TCA Cycle	C7H16NO3	541-15-1
87	9C13-Histidine (165.0/118.0)	9C13-Histidine	N/A (Stable-Isotope Labeled Internal Standard)	N/A	N/A	N/A	N/A	N/A	N/A	C6H9N3O2	N/A
88	Phenylalanine (166.0/120.0)	Phenylalanine	Amino Acid	Blood, CSF, feces, saliva, urine, sweat, breast milk	Epilepsy, dengue fever, myocardial infarction, maple syrup urine disease, bacterial infections, viral infection, phenylketonuria, Alzheimer's disease, early preeclampsia, pregnancy, late-onset preeclampsia, obesity, Pterin-4a carbinolamine dehydratase deficiency, guanosine triphosphate cyclohydrolase deficiency, 6-pyruvoyltetrahydropterin synthase deficiency, hypothyroidism, leukemia, schizophren…	Meat, cottage cheese, wheat germ, artificial sweeteners (aspartame)	C02057	HMDB00159	Histidine metabolism	C9H11NO2	63-91-2
89	Methionine Sulfoxide (166.0/74.0)	Methionine Sulfoxide	l-alpha amino acid	Blood, feces, saliva, urine	Colorectal cancer, eosinophilic esophagitis	N/A	C02989	HMDB02005	Serine, Threonine, Cysteine, Methionine metabolism	C5H11NO3S	3226-65-1
90	Epinephrine (166.0/77.0)	Epinephrine	Catechols; suppressive on immune system	Blood, CSF, urine	Addison's disease, subarachnoid hemorrhage, pheochromocytoma, head injury, cerebral infarction, bacterial meningitis, encephalitis, schizophrenia	N/A	C00788	HMDB00068	Tyrosine metabolism	C9H13NO3	51-43-4
91	Methylguanine (166.0/149.0)	7-Methylguanine		Blood, feces	Colorectal cancer	N/A	C02242	HMDB00897	Nucleotide metabolism (Purines)	C6H7N5O	578-76-7
92	Normetanephrine (166.1/121.1)	Normetanephrine	Methoxyphenols	Blood, CSF, feces, urine	Amphetamine psychosis, pheochromocytoma, essential hypertension, Crohn's disease, ulcerative colitis, aromatic L-amino acid decarboxylase deficiency, Brunner syndrome	N/A	C05589	HMDB00819	Tyrosine metabolism	C9H13NO3	97-31-4
93	Taurocyamine (168.0/126.0)	Taurocyamine	Intermediate	Blood	Uremia	N/A	C01959	HMDB03584	Serine, Threonine, Cysteine, Methionine metabolism	C3H9N3O3S	543-18-0
94	Pyridoxamine (169.0/152.0)	Pyridoxamine	Vitamin B6; drug	Blood, CSF, feces	Vitamin B6-dependent early-onset Epilepsy	Detected in: nutmeg, sparkleberries, fennels, turmerics, swiss chards	C00534	HMDB01431	Histidine metabolism/carbohydrate metabolism (Glycolysis and Gluconeogenesis)/Lipid metabolism (Sphingolipids)/Tetrapyrrole metabolism (Porphyrins, Cobalamin)/Serine, Threonine, Cysteine, Methionine metabolism→Pyridoxal metabolism	C3H9N3O3S	85-87-0
95	1-Methylhistidine (170.0/96.0)	1-Methylhistidine (also 3-Methylhistidine)	Histidine derivative	Blood, CSF, feces, saliva, urine	Kidney disease, early preeclampsia, pregnancy, late-onset preeclampsia, Alzheimer's disease, obesity, diabetes mellitus type 2, propionic acidemia, maple syrup urine disease, eosinophilic esophagitis	Meat (especially red meat)	C01152	HMDB00001	Histidine metabolism	C7H11N3O2	332-80-9
96	Norepinephrine (170.0/152.0)	Norepinephrine	Neurotransmitter; uremic toxin; pharmacological sympathomimetic	Blood, CSF, urine	Subarachnoid hemorrhage, heat stress, pheochromocytoma, uremia, dopamine beta-hydroxylase deficiency, hypothyroidism, cerebral infarction, bacterial meningitis, encephalitis, schizophrenia, dopamine-serotonin vesicular transport defect	Alcoholic beverages, banana peels, pulp, red plum fruit, orange pulp, potato tubers, whole purslane	C00547	HMDB00216	Tyrosine metabolism	C8H11NO3	51-41-2
97	Glycylproline (173.0/116.0)	Glycylproline	Polyamine	Blood, CSF, feces, saliva, urine	Colorectal cancer, prolidase deficiency, Alzheimer's disease, eosinophilic esophagitis	N/A	N/A	HMDB00721	Glutamate, Proline, Hydroxyproline metabolism	C7H12N2O3	704-15-4
98	Arginine (175.0/70.0)	Arginine	Amino Acid	Blood, CSF, feces, saliva, urine, sweat	Intestinal failure, Alzheimer's disease, heart failure, argininemia, chronic renal failure, colorectal cancer, early preeclampsia, pregnancy, late-onset preeclampsia, lysinuric protein intolerance, N-acetylglutamate synthetase deficiency, citrullinemia type I, obesity, Pearson syndrome, citrullinemia type II (neonatal-onset), autosomal recessive Cutis laxa type IIIA, Duchenne muscular dystrophy, …	Dairy, meat, poultry, fish, nuts, soy and other plant proteins	C00062	HMDB00517	Urea Cycle/Regulatory in Glutamate, Proline, Hydroxyproline metabolism	C6H14N4O2	74-79-3
99	N-Acetylornithine (175.0/115.0)	N2-Acetylornithine	N-acyl-L-alpha-amino acid	Blood, feces, saliva, urine	Supragingival plaque, eosinophilic esophagitis	N/A	C00437	HMDB03357	Glutamate, Proline, Hydroxyproline metabolism	C7H14N2O3	6205-08-9
100	10C13-Phenylalanine (176.0/129.0)	10C13-Phenylalanine	N/A (Stable-Isotope Labeled Internal Standard)	N/A	N/A	N/A	N/A	N/A	N/A	C9H11NO2	N/A
101	Cotinine (177.0/80.0)	Cotinine	Pyrrolidinylpyridine metabolite of nicotine	Blood, CSF, saliva, urine	Smoking	Detected in: medlars, arrowhead, lotus, alaska blueberries, thistles	N/A	HMDB01046	Exogenous compound oxidation	C10H12N2O	486-56-6
102	Cysteinylglycine (179.0/76.0)	Cysteinylglycine	Polyamine	Blood, CSF, feces, saliva, urine	Phenylketonuria	N/A	C01419	HMDB28775	Glutamate, Proline, Hydroxyproline metabolism	C5H10N2O3S	19246-18-5
103	Gluconolactone (179.0/82.0)	Gluconolactone	Gluconolactone	Blood, urine	Prostate cancer	N/A	C00198	HMDB00150	Carbohydrate metabolism (Glycolysis and Gluconeogenesis)	C6H10O6	90-80-2
104	Glucosamine (180.1/162.0)	Glucosamine	Hexoses	Blood, feces, saliva, urine	Colorectal cancer	N/A	C00329	HMDB06479	Amino Sugar Derivatives/Regulatory in Glycolysis and Gluconeogenesis	C6H13NO5	3416-24-8
105	Theobromine (181.0/138.0)	Theobromine	Xanthine derivative; bronchodilator, vasodilator, diuretic, smooth muscle stimulator.	Blood, CSF, feces, saliva, urine	Malaria, head injury, colorectal cancer, asthma, autosomal dominant polycystic kidney disease	Cocoa, chocolate	C07480	HMDB02825	Nucleotide metabolism (Purine)	C7H8N4O2	83-67-0
106	Paraxanthine (181.0/124.0)	Paraxanthine	Xanthine derivative	Blood, CSF, feces, saliva, urine	Traumatic brain injury, head injury, colorectal cancer, asthma, eosinophilic esophagitis	N/A	C13747	HMDB01860	Nucleotide metabolism (Purine)	C7H8N4O2	611-59-6
107	Tyrosine (182.1/136.0)	Tyrosine	Amino Acid	Blood, CSF, feces, saliva, urine, sweat, breast milk	Epilepsy, myocardial infarction, viral infection, schizophrenia, Alzheimer's disease, colorectal cancer, early preeclampsia, pregnancy, late-onset preeclampsia, fumarase deficiency, tyrosinemia, tyrosinemia I, hypermethioninemia, Hawkinsinuria, obesity, neonatal-onset citrullinemia type II, hypothyroidism, leukemia, irritable bowel syndrome, ulcerative colitis, autism, Crohn's disease, perillyl a…	N/A	C00082	HMDB00158	Tyrosine metabolism	C9H11NO3	60-18-4
108	Se-Methylselenocysteine (184.0/167.0)	Se-Methylselenocysteine	Seleno-amino acid	N/A	N/A	N/A	C05689	HMDB04113	Exogenous compound	C4H9NO2Se	26046-90-2
109	2C13-Tyrosine (184.1/138.0)	2C13-Tyrosine	N/A (Stable-Isotope Labeled Internal Standard)	N/A	N/A	N/A	N/A	N/A	N/A	C9H11NO3	N/A
110	Phosphorylcholine (185.0/87.0)	Phosphorylcholine	Ligand	Blood, CSF, feces, saliva, urine, breast milk	Lung cancer, multi-infarct dementia, Alzheimer's disease, colorectal cancer	Detected: barley, pak choy, black radish, saskatoon berries, acorns	C00588	HMDB01565	Glycolipid and Phospholipid metabolism	C5H15NO4P	3616-04-4
111	10C13-Arginine (185.1/75.0)	10C13-Arginine	N/A (Stable-Isotope Labeled Internal Standard)	N/A	N/A	N/A	N/A	N/A	N/A	C6H14N4O2	N/A
112	N6-Acetyl-L-Lysine (189.0/126.0)	N6-Acetyl-L-lysine	Acetylated amino acid	Blood, feces, saliva, urine	Colorectal cancer, attachment loss, periodontal probing depth, supragingival plaque, eosinophilic esophagitis	N/A	C02727	HMDB00206	Branched chain amino acid metabolism	C8H16N2O3	692-04-6
113	Homo-L-arginine (189.0/144.0)	Homo-L-arginine	Ornithine metabolite	Blood, CSF, feces, urine	Cirrhosis, hyperargininemia	N/A	C01924	HMDB00670	Urea Cycle	C7H16N4O2	156-86-5
114	N6-Trimethyllysine (189.0/84.0)	N6,N6,N6-Trimethyl-L-lysine	l-alpha amino acid	CSF, feces, urine	Colorectal cancer	N/A	C03793	HMDB01325	Branched chain amino acid metabolism	C9H20N2O2	19253-88-4
115	Homocitrulline (190.0/173.0)	Homocitrulline	Ornithine metabolite	Blood, feces, urine	Colorectal cancer, eosinophilic esophagitis, familial hyperlysinemia I	N/A	C02427	HMDB00679	Urea Cycle	C7H15N3O3	1190-49-4
116	10C13-Tyrosine (192.1/145.0)	10C13-Tyrosine	N/A (Stable-Isotope Labeled Internal Standard)	N/A	N/A	N/A	N/A	N/A	N/A	C9H11NO3	N/A
117	Caffeine (195.0/138.0)	Caffeine	Exogenous methylxanthine psychostimulant antagonist to A1/A2 adenosine receptors	Blood, CSF, feces, saliva, urine	Head injury, colorectal cancer, metastatic, melanoma, asthma, eosinophilic esophagitis	Coffee	C07481	HMDB01847	Nucleotide metabolism (Purine)	C8H10N4O2	58-08-2
118	Salicyluric Acid (196.1/121.0)	Salicyluric acid	Hippuric acid class	Blood, feces, urine	Colorectal cancer	Fruits, vegetables, aspirin	C07588	HMDB00840	Serine, Threonine, Cysteine, Methionine metabolism	C9H9NO4	487-54-7
119	DL-Dopa (198.0/152.0)	DL-Dopa	Tyrosine derivative; dopamine precursor	Blood	Alzheimer's disease	N/A	C00355	HMDB00609	Tyrosine metabolism	C9H11NO4	63-84-3
120	Selenomethionine (198.0/181.0)	Selenomethionine	Seleno-amino acid	Blood, urine	Prostate cancer	Plant material; cereal grains (wheat grain, maize, rice), soybeans, enriched yeast	C05335	HMDB03966	Exogenous compound; Transsulfuration or transamination-decarboxylation catabolism pathways	C5H11NO2Se	3211-76-5
121	Dimethylarginine (203.0/70.0)	Dimethylarginine	Nitric Oxide Synthesis inhibitor; uremic toxin	Blood, CSF, feces, urine	Essential hypertension, kidney disease, uremia, Duchenne muscular dystrophy, colorectal cancer, autosomal dominant polycystic kidney disease	N/A	C03626	HMDB01539/HMDB03334	Urea Cycle	C8H18N4O2	ADMA 30315-93-6 SDMA 30344-00-4
122	Spermine (203.1/129.0)	Spermine	Polyamine	Blood, CSF, feces, saliva, urine	Uremia, Leukemia	Oats; detected in: sapodilla, mexican groundcherries, cloves, sourdocks, sunflowers	C00750	HMDB01256	Urea Cycle	C10H26N4	71-44-3
123	3-Indolebutyric Acid (204.0/186.0)	3-Indolebutyric acid	3-alkylindoles	Blood	Schizophrenia	Detected in: common pea, corns, potato	C11284	HMDB02096	Histidine metabolism	C12H13NO2	133-32-4
124	Acetylcarnitine (204.1/85.0)	Acetylcarnitine	Acyl carnitines	Blood, CSF, feces, saliva, urine, breast milk	Very long chain Acyl-CoA dehydrogenase deficiency, colorectal cancer, 3-methyl-crotonyl-glycinuria, obesity, short-chain L-3-hydroxyacyl-CoA dehydrogenase deficiency, 3-hydroxyacyl0CoA dehydrogenase deficiency, Crohn's disease, ulcerative colitis, attachment loss, periodontal probing depth, tooth decay, eosinophilic esophagitis	N/A	C02571	HMDB00201	Carbohydrate metabolism (Pyruvate Turnover) ↔ TCA Cycle/Lipid metabolism (Fatty acids)	C9H18NO4	3040-38-8
125	Tryptophan (205.1/146.0)	Tryptophan	Amino Acid	Blood, CSF, feces, saliva, sweat, urine, breast milk	Epilepsy, schizophrenia, Alzheimer's disease, colorectal cancer, ovarian cancer, obesity, nicotinamide adenine dinucleotide deficiency, Hartnup disease, Leukemia, olivopontocerebral atrophy, hereditary spastic paraplegia, hypothyroidism, Friedreich's ataxia, celiac disease, irritable bowel syndrome, ulcerative colitis, autism, Crohn's disease, rheumatoid arthritis, perillyl alcohol administration…	Chicken, turkey, low-fat cottage cheese	C00078	HMDB00929	Tryptophan, glycine, serine, threonine, phenylalanine, tyrosine metabolism	C11H12N2O2	73-22-3
126	Kynurenine (209.1/94.0)	Kynurenine	Alkyl-phenylketones	Blood, CSF, feces, urine	Schizophrenia, nicotinamide adenine dinucleotide deficiency, hydrocephalus, intraventricular hemorrhage, CNS tumors, CNS infections, Crohn's disease, ulcerative colitis, eosinophilic esophagitis, tryptophanuria with dwarfism	N/A	C00328	HMDB00684	NAD, NADP metabolism	C10H12N2O3	2922-83-0
127	Phosphocreatine (212.0/114.0)	Phosphocreatine	Alpha amino acid	Urine, breast milk	Eosinophilic esophagitis	N/A	C02305	HMDB01511	Urea Cycle	C4H10N3O5P	67-07-2
128	N-alpha-Acetylarginine (217.0/158.0)	N-alpha-Acetylarginine	Acetylated amino acid	Blood, CSF, feces, urine	Uremia, hyperargininemia, colorectal cancer	N/A	N/A	HMDB04620	Urea Cycle	C8H16N4O3	155-84-0
129	13C13-Tryptophan (218.1/156.0)	13C13-Tryptophan	N/A (Stable-Isotope Labeled Internal Standard)	N/A	N/A	N/A	N/A	N/A	N/A	C11H12N2O2	N/A
130	Carnosine (227.0/110.0)	Carnosine	Peptide	Blood, feces, saliva, urine	Alzheimer's disease, Crohn's disease, ulcerative colitis, carnosinuria, eosinophilic esophagitis	Animal tissues; meat	C00386	HMDB00033	Serine, Threonine, Cysteine, Methionine metabolism	C9H14N4O3	305-84-0
131	Deoxycytidine (228.0/112.0)	Deoxycytidine	Nucleotide	Blood, feces, urine	Crohn's disease, ulcerative colitis, colorectal cancer	Bilberries, lentils, swamp cabbages, evergreen huckleberries, horseradish tree	C00881	HMDB00014	Nucleotide metabolism (Pyrimidines)	C9H13N3O4	951-77-9
132	Deoxyuridine (229.2/113.1)	Deoxyuridine	Nucleotide	Blood, CSF, feces, urine	Thymidine phosphorylase deficiency, colorectal cancer, Crohn's disease, ulcerative colitis, eosinophilic esophagitis	Detected in: Lichee, highbush blueberries, agaves, macadamia nut, red bell peppers	C00526	HMDB0000012	Nucleotide metabolism (Pyrimidines)	C9H12N2O5	951-78-0
133	Biopterin (238.0/220.0)	Biopterin	Biopterin	Blood, CSF, urine, cellular cytoplasm	Segawa syndrome, sepiapterin reductase deficiency, Parkinson's disease, urocanase deficiency, 6-pyruvoyltetrahydropterin synthase deficiency, Pterin-4a carbinolamine dehydratase deficiency	N/A	C06313	HMDB00468	GTP→Biopterin/salvage pathway sepiapterin→biopterin; Pterin synthesis	C9H11N5O3	22150-76-1
134	Anserine (241.0/109.0)	Anserine	Peptide	Blood, feces, saliva, urine	Alzheimer's disease, colorectal cancer, eosinophilic esophagitis	Meat, especially chicken	C01262	HMDB00194	Histidine metabolism/beta-alanine metabolism	C10H16N4O3	584-85-0
135	L-Cystine (241.1/120.0)	Cystine	Polyamine	Blood, CSF, feces, urine	Juvenile myoclonic epilepsy, acute seizures, refractory localization-related epilepsy, Alzheimer's disease, colorectal cancer, schizophrenia, Parkinson's disease, cystinuria, eosinophilic esophagitis, molybdenum cofactor deficiency, fumarase deficiency, hyperdibasic aminoaciduria I, hyperlysinuria	N/A	C00491	HMDB00192	Serine, Threonine, Cysteine, Methionine metabolism→Glutamate, Proline, Hydroxyproline metabolism	C6H12N2O4S2	56-89-3
136	Cytidine (244.2/112.1)	Cytidine	Nucleotide	Blood, CSF, feces, saliva, urine, breast milk	Canavan disease, uremia, colorectal cancer, Crohn's disease, ulcerative colitis, Alzheimer's disease, frontotemporal dementia, Lewy body disease, attachment loss, missing teeth, periodontal probing depth	N/A	C00475	HMDB00089	Nucleotide metabolism (Pyrimidines)/Amino Sugar Derivative metabolism/Regulation in Nucleotide metabolism (Purines), Pyruvate turnover, and Glycolipid and Phospholipid metabolism	C9H13N3O5	65-46-3
137	Uridine (245.2/113.1)	Uridine	Nucleotide	Blood, CSF, feces, urine, breast milk	Lesch-Nyhan syndrome, Canavan disease, colorectal cancer, uremia, degenerative disc disease, irritable bowel syndrome, ulcerative colitis, argininemia	N/A	C00299	HMDB00296	Nucleotide metabolism (Pyrimidines)	C9H12N2O6	58-96-8
138	Isovalerylcarnitine (246.0/85.0)	Isovalerylcarnitine	Acyl carnitines	Blood, saliva, urine	Celiac disease, very long chain Acyl-CoA dehydrogenase deficiency, isovaleric acidemia	N/A	C20826	HMDB00688	TCA Cycle metabolism	C12H23NO4	31023-24-2
139	8C13-Cystine (249.1/124.0)	8C13-Cystine	N/A (Stable-Isotope Labeled Internal Standard)	N/A	N/A	N/A	N/A	N/A	N/A	C6H12N2O4S2	N/A
140	Neopterin (254.0/206.0)	Neopterin	Biopterin derivative; uremic toxic	Blood, CSF, feces, urine	AIDS, uremia, multiple sclerosis, hydrocephalus, CNS, tumors, CNS infections, sepiapterin reductase deficiency, Parkinson's disease, urocanase deficiency, Crohn's disease, ulcerative colitis, Pterin-4a carbinolamine dehydratase deficiency	N/A	C05926	HMDB00845	Folate biosynthesis	C9H11N5O4	2009-64-5
141	11C13-Uridine (256.2/119.1)	11C13-Uridine	N/A (Stable-Isotope Labeled Internal Standard)	N/A	N/A	N/A	N/A	N/A	N/A	C9H12N2O6	N/A
142	Glycerophosphocholine (258.0/104.0)	Glycerophosphocholine	Glycerophosphate	Blood, CSF, feces, saliva, breast milk, semen	Kidney cancer, multi-infarct dementia, Alzheimer's disease, perillyl alcohol administration for cancer treatment, pancreatic cancer, periodontal disease, attachment loss, missing teeth, periodontal probing depth	N/A	C00670	HMDB00086	Glycerolipid and Phospholipid metabolism	C8H21NO6P	28319-77-9
143	5-Methylcytidine (258.0/126.0)	5-Methylcytidine	Pyrimidine nucleoside	Blood, feces, urine	Crohn's disease, iron deficiency	N/A	N/A	HMDB00982	Nucleotide metabolism (Pyrimidines)	C10H15N3O5	2140-61-6
144	O-Phosphotyrosine (262.0/216.0)	Phosphotyrosine	Phenylalanine derivative	Blood, urine	N/A	N/A	C06501	HMDB06049	Histidine metabolism	C9H12NO6P	N/A
145	Succinylcarnitine (262.0/85.0)	Succinylcarnitine	Acyl carnitines	Feces, saliva	N/A	N/A	N/A	HMDB61717	TCA Cycle	C11H19NO6	256928-74-2
146	Thiamine (265.0/122.0)	Thiamine	Thiamine	Blood, CSF, feces, saliva, urine	Hemodialysis, Friedreich's ataxia, olivopontocerebral atrophy, alcoholism, hereditary spastic paraplegia, colorectal cancer	Spread, leavening agents, meat bouillons, cow milk, sdharks, vegetable juices	C00378	HMDB00235	Steroid synthesis (Cholesterol)	C12H17N4OS	70-16-6
147	2,3-Diphosphoglyceric Acid (267.0/169.0)	2,3-Diphosphoglyceric acid	Sugar acid derivative	Blood, cellular cytoplasm	N/A	N/A	C01159	HMDB01294	Carbohydrate metabolism (Glycolysis and Gluconeogenesis)	C3H8O10P2	138-81-8
148	Deoxyguanosine (268.0/152.0)	Deoxyguanosine	Nucleotide	Blood, feces, saliva, urine	Colorectal cancer, purine nucleoside phosphorylase deficiency	Green beans, pulses, yellow wax beans	C00330	HMDB00085	Nucleotide metabolism (Purines)	C10H13N5O4	961-07-9
149	Adenosine (268.2/136.1)	Adenosine	Nucleotide	Blood, CSF, feces, saliva, urine, cellular cytoplasm, breast milk	Septic shock, irritable bowel syndrome, Crohn's disease, ulcerative colitis, colorectal cancer, Alzheimer's disease, frontotemporal dementia, Lewy body disease, eosinophilic esophagitis, adenosine kinase deficiency, adenylosuccinate lyase deficiency	N/A	C00212	HMDB00050	Nucleotide metabolism (Pyrimidines and Purines)/Serine, Threonine, Cysteine, Methionine metabolism	C10H13N5O4	58-61-7
150	Retinol (269.0/105.0)	13-cis-Retinol	Retinoids	Blood, feces, saliva	Hemodialysis, endometrial cancer, pregnancy, abetalipoproteinemia	Liver, egg yolks, fat component of dairy products	C19962	HMDB00305	Steroid synthesis (Cholesterol)	C20H30O	68-26-8
151	Inosine (269.2/137.1)	Inosine	Nucleotide; Drug	Blood, CSF, feces, saliva, urine, cellular cytoplasm, pericardial effusion	Critical illnesses, Canavan disease, kidney disease, purine nucleoside phosphorylase deficiency, thymidine treatment, septic shock, xanthinuria type 1, degenerative disc disease, irritable bowel syndrome, colorectal cancer, Crohn's disease, ulcerative colitis, gout, coronary artery disease, attachment loss, periodontal probing depth, tooth decay, eosinophilic esophagitis	N/A	C00294	HMDB00195	Nucleotide metabolism (Purines)	C10H12N4O5	58-63-9
152	Glutarylcarnitine (276.0/85.0)	Glutarylcarnitine	Acyl carnitines	Blood, feces, urine	N/A	N/A	N/A	HMDB13130	Lipid metabolism (Fatty acids)	C12H21NO6	102636-82-8
153	1-Methyladenosine (282.1/150.1)	1-Methyladenosine	Nucleotide	Blood, feces, urine, breast milk	Leukemia, ovarian cancer, uremia, kidney disease, stomach cancer, hepatocellular carcinoma, cholangiocarcinoma, colorectal cancer, cervical cancer	N/A	C02494	HMDB03331	Nucleotide metabolism (Purines)	C11H15N5O4	15763-06-1
154	N6-Methyladenosine (282.2/150.1)	N6-Methyladenosine	Nucleotide	Blood, feces	Uremia	N/A	N/A	HMDB04044	Nucleotide metabolism (Purines)	C11H15N5O4	1867-73-8
155	Guanosine (284.2/152.1)	Guanosine	Nucleotide	Blood, feces, saliva, urine, cellular cytoplasm, breast milk	Colorectal cancer, Crohn's disease, ulcerative colitis, attachment loss, periodontal probing depth, tooth decay, purine nucleoside phosphorylase deficiency, eosinophilic esophagitis	Leeks, garlic, chicory roots, green bell peppers, black-eyed peas	C00387	HMDB00133	Nucleotide metabolism (Purines)/Carbohydrate metabolism (nucleotide sugars)	C10H13N5O5	118-00-3
156	Retinal (285.0/161.0)	Retinal	Retinoids	Blood	N/A	N/A	C00376	HMDB01358	Carotenoids and Isoprenoid metabolism	C20H28O	116-31-4
157	Argininosuccinic Acid (291.0/70.0)	Argininosuccinic acid	Aspartic acid derivative	Blood, feces, urine	Argininosuccinyl-CoA lyase deficiency, argininemia, argininosuccinic aciduria	N/A	C03406	HMDB00052	Urea Cycle	C10H18N4O6	2387-71-5
158	5'-Methylthioadenosine (298.0/136.0)	5'-Methylthioadenosine	5'-deoxy-5'-thionucleosides	Blood, feces, urine	Colorectal cancer	Soursops, allspices, summer grapes, alaska wild rhubarbs, breadfruits	C00170	HMDB01173	Serine, Threonine, Cysteine, Methionine metabolism	C11H15N5O3S	2457-80-9
159	N2,N2-Dimethylguanosine (312.2/180.1)	N2,N2-Dimethylguanosine	Nucleotide	Blood, urine	Kidney disease, uremia	N/A	N/A	HMDB04824	Nucleotide metabolism (Purines)	C12H17N5O5	2140-67-2
160	Uridine 5'-monophosphate (325.0/97.0)	Uridine 5'-phosphate	Nucleotide	Blood, feces, saliva	Metastatic melanoma, Alzheimer's disease, frontotemporal dementia, Lewy body disease	Detected in: Crab apple, komatsuna, chinese chestnuts, walnuts, mamey sapotes	C00105	HMDB0000288	Nucleotide metabolism (Pyrimidines)	C9H13N2O9P	58-97-9
161	Cyclic AMP (330.0/136.0)	Cyclic AMP	Secondary messenger and regulator	Blood, CSF, feces, urine	Headache, idiopathic polyneuritis, hypoxic-ischemic encephalopathy, meningitis, Crohn's disease, ulcerative colitis, chronic renal failure	N/A	C00575	HMDB00058	Carbohydrate metabolism (Disaccharides and Polysaccharides)	C10H12N5O6P	60-92-4
162	Guanosine Monophosphate (364.1/152.0)	Guanosine monophosphate	Nucleotide	Blood, saliva	N/A	Cabbages, tea, winter squach, spearmints, sugar apples	C00144	HMDB01397	Nucleotide metabolism (Purines)	C10H14N5O8P	85-32-5
163	Riboflavin (377.0/243.0)	Riboflavin	Flavin	Blood, CSF, feces, saliva, urine	Anorexia nervosa, Brown-Vialetto-Van Laere Syndrome 1, alcoholism, colorectal cancer, eosinophilic esophagitis	Milk, eggs, malted barley, liver, kidney, heart, leafy vegetables, baby foods, breakfast cereals, sauces, processed cheese, fruit drinks, vitamin-enriched milk products, yeast	C00255	HMDB00244	Microbial and plant metabolism/Steroid vitamin synthesis	C17H20N4O6	83-88-5
164	S-Adenosylhomocysteine (385.0/136.0)	S-Adenosylhomocysteine	5'-deoxy-5'-thionucleosides	Blood, CSF, feces, urine	Parkinson's disease, neurodegenerative disease, Alzheimer's disease, adenosine kinase deficiency, eosinophilic esophagitis	N/A	C00021	HMDB0000939	Serine, Threonine, Cysteine, Methionine metabolism	C14H20N6O5S	979-92-0
165	Cholecalciferol (385.0/91.0)	Cholecalciferol	Vitamin	Blood, saliva	Anephric patients, cerebrotendinous xanthomatosis	N/A	C05443	HMDB00876	Steroid synthesis (Cholesterol)	C27H44O	67-97-0
166	Ergocalciferol (397.0/91.0)	Ergocalciferol	Vitamin	Blood, saliva	Anephric patients	N/A	C05441	HMDB00900	Steroid synthesis (Phytosterol)	C28H44O	50-14-6
167	S-Adenosylmethionine (399.0/250.0)	S-Adenosylmethionine	5'-deoxy-5'-thionucleosides	Blood, CSF, feces, urine	Neurodegenerative disease, adenosine kinase deficiency, diabetes mellitus type 2	N/A	C00019	HMDB01185	Regulatory in Serine, Threonine, Cysteine, Methionine metabolism	C15H22N6O5S	485-80-3
168	CDP (404.0/112.0)	Cytidine diphosphate	Nucleotide	Blood	N/A	Detected in: nanking cherries, sesbania flowers, guava, mulberries, common cabbages	C00112	HMDB01546	Nucleotide metabolism (Pyrimidines)	C9H15N3O11P2	63-38-7
169	Thiamine Pyrophosphate (425.0/122.0)	Thiamine Pyrophosphate	Coenzyme	Blood, CSF	Cerebrocortical degeneration, Alzheimer's disease	N/A	C00068	HMDB0001372	Branched chain amino acid metabolism	C12H19N4O7P2S	154-87-0
170	Folic Acid (442.0/295.0)	Folic acid	Glutamic acid derivative	Blood, CSF, feces, urine, cellular cytoplasm	Folate deficiency, rheumatoid arthritis, hereditary folate malabsorption, dimethylglycine dehydrogenase deficiency, Alzheimer's disease, fibromyalgia, bladder infections	Mushrooms, spinach, yeast, green leaves, grasses, peanuts, sunflower seed kernels, lentils, chickpease, asparagus, spinach, lettuce, soybeans, broccoli, walnuts	C00504	HMDB00121	Folate biosynthesis/Antibiotics (Penicillin and Cephalosporin)	C19H19N7O6	59-30-3
171	Vitamin K1 (451.0/187.0)	Phylloquinone	Vitamin K	Blood	N/A	Green plants, algae, photosynthetic bacteria	C02059	HMDB03555	Lipid metabolism (Carotenoids and Isoprenoids)	C31H46O2	84-80-0
172	Biliverdin (583.0/297.1)	Biliverdin	Bilirubins	Feces	Colorectal cancer	N/A	C00500	HMDB01008	Tetrapyrrole metabolism (Heme, Cytochromes, Chlorophyll)	C33H34N4O6	114-25-0
173	NAD (664.0/428.0)	NAD	Coenzyme	Blood, cellular cytoplasm	Pellagra, nicotinamide adenine dinucleotide deficiency	N/A	C00003	HMDB00902	Nucleotide metabolism (NAD, NADP)	C21H28N7O14P2	53-84-9
174	NADH (666.0/649.0)	NADH	Coenzyme	Blood	Nicotinamide adenine dinucleotide deficiency	N/A	C00004	HMDB01487	Nucleotide metabolism (NAD, NADP)	C21H29N7O14P2	58-68-4
175	Methylcobalamin (672.8/665.3)	Methylcobalamin	Coenzyme	CSF	Fibromyalgia	N/A	C06453	HMDB02274	Tetrapyrrole metabolism (Porphyrins, Cobalamin)	C63H91CoN13O14P	13422-55-4
176	Cyanocobalamin (678.4/147.1)	Cyanocobalamin	Catechin gallates	Blood, CSF, urine	Homozygous sickle cell disease, pregnancy, vitamin B12 deficiency	Meant, eggs, milk products	C05776	HMDB00607	Tetrapyrrole metabolism (Porphyrins, Cobalamin)	C62H88CoN13O14PR	68-19-9
177	NADPH (746.0/729.0)	NADPH	Coenzyme	Blood	N/A	N/A	C00005	HMDB00221	Nucleotide metabolism (NAD, NADP)	C21H30N7O17P3	53-57-6
178	Thyroxine (777.5/731.6)	Thyroxine	Pharmaceutical/Hormone	Blood, saliva, urine	Anorexia nervosa, hypothyroidism, congenital adrenal hyperplasia (3-beta-hydroxysteroid dehydrogenase 2 deficiency), combined pituitary hormone deficiency 1, Pendred syndrome, proprotein convertase 1/3 deficiency, congenital nongoitrous hypothyroidism 2, diabetes mellitus (congenital insulin-dependent with fatal secretory diarrhea; formerly immunodeficiency polyendocrinopathy and enteropathy X-li…	N/A	C01829	HMDB00248	Regulatory in Urea Cycle, Nucleotide metabolism (NAD, NADP), and Bacterial metabolism (Methane Oxidation)	C15H11I4NO4	51-48-9
179	FAD (786.0/348.0)	Flavin adenine dinucleotide	Coenzyme	Blood, feces	Anorexia nervosa, colorectal cancer	Detected in: persimmons, pomes, jicama, chinese cabbages, pepper (spice)	C00016	HMDB01248	Nucleotide metabolism (NAD, NADP)	C27H33N9O15P2	146-14-5
180	Adenosylcobalamin (790.4/665.3)	Adenosylcobalamin	Coenzyme	N/A	N/A	N/A	C00194	HMDB02086	Tetrapyrrole metabolism (Porphyrins, Cobalamin)	C72H100CoN18O17P	13870-90-1
181	Ubiquinol-10 (866.0/197.0)	Ubiquinol-10	Coenzyme	N/A	N/A	N/A	C11378	HMDB13111	Lipid metabolism (Carotenoids and Isoprenoids)	C59H90O4	5677-55-4
182	Malondialdehyde (71.0/41.0)	Malondialdehyde	Oxidative damage biomarker; uremic toxin	Blood, CSF, urine	Uremia, schizophrenia, Parkinson's disease, Guillain-Barre syndrome, multiple sclerosis, smoking	N/A	C19440	HMDB06112	Lipid metabolism (Fatty acids)	C3H4O2	542-78-9
183	Glycolic Acid (75.0/47.0)	Glycolic acid	l-alpha hydroxy acid	Blood, CSF, feces, saliva, sweat, urine	Ethylene glycol poisoning, hemodialysis, branched-chain keto acid dehydrogenase kinase deficiency, transurethral resection of the prostate, colorectal cancer, lung cancer, biliary atresia, eosinophilic esophagitis, schizophrenia, fumarase deficiency, D-2-hydroxyglutaric aciduria, primary hyperoxaluria I, glycolic aciduria, glutaric acidemia type 2	N/A	C03547	HMDB00115	TCA Cycle/Carbohydrate metabolism (Glycolysis and Gluconeogenesis)	C2H4O3	79-14-1
184	Pyruvic Acid (87.0/43.0)	Pyruvic acid	Alpha-keto acid intermediate organic compound	Blood, CSF, feces, saliva, sweat, urine, breast milk, cellular cytoplasm	X-linked 3-methylglutaconic aciduria type II, colorectal cancer, stomach cancer, schizophrenia, early preeclampsia, pregnancy, late-onset preeclampsia, glucagon deficiency, 2-ketoglutarate dehydrogenase complex deficiency, 3-hydroxy-3-methylglutaryl-CoA lyase deficiency, 3-hydroxy-3-methylglutaryl-CoA synthase deficiency, Leigh's syndrome (subacute necrotizing encephalopathy), hereditary myopathy…	N/A	C00022	HMDB00243	Glycolysis and Gluconeogenesis↔Pyruvate Turnover/TCA Cycle/Serine, Threonine, Cysteine, Methionine metabolism/Amino Sugar Derivatives/Histidine metabolism/Branched chain amino acid metabolism/Glycolipid and Phospholipid metabolism/Acidic carbohydrate derivatives	C3H4O3	127-17-3
185	Lactic Acid (89.0/43.0)	Lactic acid	alpha hydroxy acid	Blood, CSF, feces, saliva, sweat, urine, breast milk, cellular cytoplasm, bile	Hepatic and biliary malignancies, diabetes mellitus type 1, ethanol intoxication, chronic progressive external ophthalmoplegia and Kearns-Sayre syndrome, pancreatic cancer, schizophrenia, early preeclampsia, pregnancy, late-onset preeclampsia, isolated sulfite oxidase deficiency, 2-ketoglutarate dehydrogenase complex deficiency, 3-hydroxy-3-methylglutary-CoA lyase deficiency, 3-hydroxy-3-methylgl…	N/A	C00186	HMDB00190	Glycolysis and Gluconeogenesis/Branched chain amino acid metabolism/Pyruvate turnover/Tetrapyrrole metabolism (Porphyrins, Cobalamin)/Histidine metabolism	C3H6O3	79-33-4
186	Glyceraldehyde (89.0/59.0)	Glyceraldehyde	Monosaccharide	Blood, feces, urine	Bladder infections, Crohn's disease, ulcerative colitis, Fanconi syndrome	N/A	C02426	HMDB01051	Carbohydrate metabolism (Glycolysis and Gluconeogenesis)/Histidine metabolism	C3H6O3	56-82-6
187	Hydroxypropionic Acid (89.0/59.1)	Hydroxypropionic acid	beta hydroxy acid	Blood, CSF, feces, urine	Stomach cancer, branched-chain keto acid dehydrogenase kinase deficiency, colorectal cancer, biotinidase deficiency, eosinophilic esophagitis, propionic acidemia	N/A	C01013	HMDB00700	Serine, Threonine, Cysteine, Methionine metabolism	C3H6O3	503-66-2
188	3C13-Lactic Acid (92.0/45.0)	3C13-Lactic acid	N/A (Stable-Isotope Labeled Internal Standard)	N/A	N/A	N/A	N/A	N/A	N/A	C3H6O3	N/A
189	Isovaleric Acid /4-oxobutanoate/acetoacetate (101.0/73.0)	Isovaleric acid /4-oxobutanoate/acetoacetate	Methyl-brached fatty acids	Blood, CSF, feces, saliva, urine	Isovaleric acidemia, ulcerative colitis, irritable bowel syndrome, nonalcoholic fatty liver disease, colorectal cancer, celiac disease, Crohn's disease, autism, pervasive developmental disease not otherwise specified, diverticular disease, attachment loss, periodontal probing depth, supragingival plaque, tooth decay, eosinophilic esophagitis	N/A	C08262/C00232/C00164	HMDB00718/HMDB0001259	Lipid metabolism (Fatty acids)/Histidine metabolism/Bacterial metabolism (Butanol/Butyrate, Fermentation)	C5H10O2/C4H6O3/C4H6O3	503-74-2/692-29-5/541-50-4
190	2-Oxobutyrate (101.0/57.0)	2-Oxobutyrate (2-Ketobutyric acid)	Short-chain keto acids	Blood, CSF, saliva, urine	Eosinophilic esophagitis	Detected: sapotes, peachs, amaranth, lotus, pepper (capsicum)	C00109	HMDB00005	Serine, Threonine, Cysteine, Methionine metabolism/Branched chain amino acid metabolism	C4H6O3	600-18-0
191	Gamma-Aminobutyric Acid (102.0/84.0)	gamma-Aminobutyric acid	Inhibitory neurotransmitter	Blood, CSF, feces, saliva, urine	Alzheimer's disease, hepatic encephalopathy, Gaba-transaminase deficiency, tuberculous meningitis, meningitis, epilepsy, Febrile seizures, pyridoxine-dependent epilepsy, hyperekplexia, irritable bowel syndrome, colorectal cancer, Crohn's disease, ulcerative colitis, perillyl alcohol administration for cancer treatment, pancreatic cancer, periodontal disease, frontotemporal dementia, Lewy body dis…	N/A	C00334	HMDB0000112	Nucleotide metabolism (Purines)/Urea Cycle/Serine, Threonine, Cysteine, Methionine	C4H9NO2	56-12-2
192	Malonic Acid (103.0/41.0)	Malonic acid	Dicarboxylic acid	Blood, CSF, feces, saliva, urine	Early preeclampsia, pregnancy, malonyl-CoA decarboxylase deficiency, colorectal cancer, eosinophilic esophagitis, combined malonic and methylmalonic aciduria	Detected: muskmelons, red bell peppers, barley, common beans, french plantains	C00383	HMDB00691	TCA Cycle	C3H4O4	141-82-2
193	3-Hydroxybutyric Acid (103.0/59.0)	3-Hydroxybutyric acid	beta hydroxy acid	Blood, CSF, feces, saliva, urine, cellular cytoplasm	Obesity, diabetes mellitus type 2, pancreatic cancer, colorectal cancer, schizophrenia, early preeclampsia, pregnancy, late-onset preeclampsia, 2-ketoglutarate dehydrogenase complex deficiency, 3-hydroxy-3methylglutaryl-CoA synthase deficiency, 3-hydroxy-3-methylglutaryl-CoA lyase deficiency, congenital adrenal hyperplasia due to 3-beta-hydroxysteroid dehydrogenase 2 deficiency, pyruvate dehydrog…	N/A	C01089	HMDB0000357	Lipid metabolism (Fatty acids)	C4H8O3	300-85-6
194	Alpha-Hydroxyisobutyric Acid (103.0/57.1)	2-Hydroxy-2-methylbutyric acid	alpha hydroxy acid	Blood, feces, saliva, urine	Colorectal cancer, lung cancer, eosinophilic esophagitis	N/A	N/A	HMDB00729	Serine, Threonine, Cysteine, Methionine metabolism	C4H8O3	594-61-4
195	2-Hydroxybutyric Acid (103.0/57.0)	2-Hydroxybutyric acid	alpha hydroxy acid	Blood, CSF, feces, saliva, sweat, urine	Colorectal cancer, schizophrenia, early preeclampsia, pregnancy, late-onset preeclampsia, Alzheimer's disease, frontotemporal dementia, Lewy body disease, pyruvate dehydrogenase deficiency, eosinophilic esophagitis, dihydrolipoamide dehydrogenase deficiency	N/A	C05984	HMDB00008	Serine, Threonine, Cysteine, Methionine metabolism	C4H8O3	600-15-7
196	Glyceric Acid (105.0/75.0)	Glyceric acid	Sugar acid derivative	Blood, CSF, feces, saliva, sweat, urine	Schizophrenia, irritable bowel syndrome, colorectal cancer, Crohn's disease, ulcerative colitis, primary hyperoxaluria, primary hyperoxaluria II, D-Glyceric aciduria, eosinophilic esophagitis, D-Glyceric acidemia	N/A	C00258	HMDB00139	Glycolysis and Gluconeogenesis	C3H6O4	473-81-4
197	4C13-3HBA (107.0/61.0)	4C13-3-Hydroxybutyric acid	N/A (Stable-Isotope Labeled Internal Standard)	N/A	N/A	N/A	N/A	N/A	N/A	C4H8O3	N/A
198	Uracil (111.0/42.0)	Uracil	Nucleotide	Blood, CSF, feces, saliva, urine, amniotic fluid	Canavan disease, uremia, Crohn's disease, ulcerative colitis, diverticular disease, attachment loss, missing teeth, periodontal probing depth, argininemia, carbamoyl phosphate synthetase deficiency, hypertension, cerebral infarction, liver disease, eosinophilic esophagitis, colorectal cancer, dihydropyrimidine dehydrogenase deficiency, molybdenum cofactor deficiency	Detected in: horseradish tree, yellow wax beans, teffs, daikon radish, hazelnuts	C00106	HMDB00300	Nucleotide metabolism (Pyrimidines)	C4H4N2O2	66-22-8
199	Fumaric Acid (115.0/71.0)	Fumaric acid	Dicarboxylic acid	Blood, CSF, feces, saliva, sweat, urine, breast milk	Colorectal cancer, Alzheimer's disease, irritable bowel syndrome, diverticular disease, rheumatoid arthritis, lung cancer, eosinophilic esophagitis, fumarase deficiency, 2-ketoglutarate dehydrogenase complex deficiency, Amish lethal microcephaly, lipoyltransferase 1 deficiency	N/A	C00122	HMDB00134	TCA Cycle/Urea Cycle/Histidine metabolism/Nucleotide metabolism (NAD, NADP and Purines)	C4H4O4	110-17-8
200	Maleic Acid (115.0/71.0 (2)	Maleic acid	Dicarboxylic acid	Blood, feces, urine	Eosinophilic esophagitis	N/A	C01384	HMDB00176	TCA Cycle	C4H4O4	110-16-7
201	Acetylglycine (116.0/74.0)	Acetylglycine	n-acyl-alpha amino acid	Blood, feces, saliva, urine	Colorectal cancer, aminoacylase I deficiency	N/A	N/A	HMDB00532	Steroid metabolism (Cholesterol)/Urea Cycle/Glutamate, Proline, Hydroxyproline metabolism/TCA Cycle/Serine, Threonine, Cysteine, Methionine metabolism/Nucleotide metabolism (Purines)	C4H7NO3	543-24-8
202	Guanidoacetic Acid (116.0/74.0 (2)	Guanidoacetic acid	Alpha amino acid; Drug	Blood, CSF, feces, urine, cellular cytoplasm	Chronic renal failure, uremia, cerebral creatine deficiency syndrome (1 2 3), Crohn's disease, ulcerative colitis, eosinophilic esophagitis, schizophrenia	N/A	C00581	HMDB00128	Serine, Threonine, Cysteine, Methionine metabolism	C3H7N3O2	352-97-6
203	2-Hydroxy-3-Methylbutyric Acid (117.0/71.0)	2-Hydroxy-3-Methylbutyric acid	Multiple substrate acidemias	Blood, CSF, feces, saliva, urine	Pregnancy, maple syrup urine disease, colorectal cancer, eosinophilic esophagitis, dihydrolipoamide dehydrogenase deficiency	N/A	N/A	HMDB00407	Branched chain amino acid metabolism/Lipid metabolism (Fatty acids)	C5H10O3	4026-18-0
204	Succinic Acid (117.0/73.0)	Succinic acid	Dicarboxylic acid	Blood, CSF, feces, saliva, sweat, urine, breast milk	Early preeclampsia, pregnancy, Canavan disease, Alzheimer's disease, irritable bowel syndrome, ulcerative colitis, Crohn's disease, gout, attachment loss, missing teeth, periodontal probing depth, lung cancer, eosinophilic esophagitis, colorectal cancer, D-2-hydroxyglutaric aciduria, malonyl-CoA decarboxylase deficiency, fumarase deficiency, 2-ketoglutarate dehydrogenase complex deficiency, lipoy…	N/A	C00042	HMDB00254	Nucleotide metabolism (Purines)/Histidine metabolism/Serine, Threonine, Cysteine, Methionine metabolism, Tetrapyrrole metabolism (Porphyrins, Cobalamin)/TCA Cycle/Glutamate, Proline, Hydroxyproline metabolism/Urea Cycle/Lipid metabolism (Fatty acids)/Lysine metabolism	C4H6O4	110-15-6
205	Methylmalonic Acid (117.0/73.1)	Methylmalonic acid	Dicarboxylic acid	Blood, CSF, feces, urine	Vitamin B12 deficiency, malonyl-CoA decarboxylase deficiency, methylmalonic aciduria mitochondrial encephalopathy Leigh-like, methylmalonic aciduria cbIA and cbIB type, mitochondrial encephalomyopathy with elevated methylmalonic acid, Alzheimer's disease, cobalamin malabsorption, eosinophilic esophagitis, propionic acidemia, fumarase deficiency, transcobalamin II deficiency, cobalamin F disease c…	N/A	C02170	HMDB00202	TCA Cycle	C4H6O4	516-05-2
206	3-Hydroxyisovaleric Acid (117.0/59.0)	3-Hydroxyisovaleric acid	Hydroxy fatty acids	Blood, CSF, feces, saliva, urine	3-methylglutaconic aciduria type I, biotinidase deficiency, pancreatic cancer, early preeclampsia, pregnancy, late-onset preeclampsia, 3-methyl-crotonyl-glycinuria, colorectal cancer, attachment loss, periodontal probing depth, lung cancer, 3-hydroxy-3-methylglutaryl-CoA lyase deficiency, diabetes mellitus type 1, autosomal dominant polycystic kidney disease, eosinophilic esophagitis, 3-methylglu…	Raw egg-whites increases levels	N/A	HMDB00754	Branched chain amino acid metabolism	C5H10O3	625-08-1
207	Erythrose (119.0/71.0)	Erythrose	Pentose	Blood, feces	Schizophrenia	N/A	C01796	HMDB02649	Histidine metabolism	C4H8O4	1758-51-6
208	Threitol (121.0/59.0)	Threitol	Sugar alcohol	Blood, CSF, feces, urine	Uremia, colorectal cancer, ribose-5-phosphate isomerase deficiency	Apples and other fruits	C16884	HMDB04136	Carbohydrate metabolism (Pentoses and Pentose Cycle)	C4H10O4	2418-52-2
209	Nicotinic Acid (122.0/78.0)	Nicotinic acid (Niacin/Vitamine B3)	Pyridinecarboxylic acids	Blood, CSF, feces, saliva, urine	Alcoholism, colorectal cancer, Crohn's disease, ulcerative colitis, attachment loss, missing teeth, periodontal probing depth	N/A	C00253	HMDB01488	Nucleotide metabolism (NAD, NADP)/Serine Threonine, Cysteine, Methionine metabolism	C6H5NO2	59-67-6
210	Picolinic Acid (122.0/78.0 (2)	Picolinic acid	Pyridinecarboxylic acids	Blood, CSF, feces, saliva, urine	Nicotinamide adenine dinucleotide deficiency, amyotrophic lateral sclerosis, sporadic amyotrophic lateral sclerosis, familial amyotrophic lateral sclerosis	N/A	C10164	HMDB0002243	Nucleotide metabolism (NAD, NADP)	C6H5NO2	98-98-6
211	Thymine (125.0/42.0)	Thymine	Nucleotide	Blood, CSF, feces, saliva, urine	Thymidine treatment, beta-ureidopropionase deficiency, colorectal cancer, temporomandibular joint disorder, periodontal probing depth, dihydropyrimidine dehydrogenase deficiency	Mammee apples, nances, angelica, rocket salad, common chokecherries	C00178	HMDB00262	Nucleotide metabolism (Pyrimidines)	C5H6N2O2	65-71-4
212	Citraconic Acid (129.0/85.0)	Citraconic acid	Methyl-brached fatty acids	Blood, feces, urine	Colorectal cancer	N/A	C02226	HMDB00634	Branched chain amino acid metabolism	C5H6O4	498-23-7
213	Ketoleucine (129.0/85.1)	Ketoleucine	Short-chain keto acids	Blood, CSF, feces, saliva, urine	Maple syrup urine disease, branched-chain keto acid dehydrogenase kinase deficiency, colorectal cancer, gout, rheumatoid arthritis, attachment loss, missing teeth, periodontal probing depth, tooth decay, eosinophilic esophagitis	N/A	C00233	HMDB00695	Branched chain amino acid metabolism	C6H10O3	816-66-0
214	Itaconic Acid (129.0/85.0 (2)	Itaconic acid	Branched fatty acid	Sweat	N/A	N/A	C00490	HMDB02092	TCA Cycle	C5H6O4	97-65-4
215	N-Acetyl-L-Alanine (130.0/88.0)	N-Acetyl-L-Alanine	Acetylated amino acid	Feces, urine	Colorectal cancer, prostate cancer	N/A	N/A	HMDB00766	Nucleotide metabolism (NAD, NADP)/Glutamate, Proline, Hydroxyproline metabolism/TCA Cycle/Carbohydrate metabolism (Glycolysis and Gluconeogenesis)	C5H9NO3	97-69-8
216	Methylsuccinic Acid (131.0/69.0)	Methylsuccinic acid	Methyl-brached fatty acids	Blood, feces, saliva, urine	Irritable bowel syndrome, ulcerative colitis, colorectal cancer, Refsum's disease, eosinophilic esophagitis, ethylmalonic encephalopathy, isovaleric acidemia, short chain Acyl-CoA dehydrogenase deficiency, medium chain Acyl-CoA dehydrogenase deficiency	N/A	N/A	HMDB01844	Branched chain amino acid metabolism	C5H8O4	498-21-5
217	Leucic Acid (131.0/85.0)	Leucic acid	Hydroxy fatty acids	N/A	N/A	N/A	C03264	HMDB00624	Branched chain amino acid metabolism	C6H12O3	20312-37-2
218	Glutaric Acid (131.0/87.0)	Glutaric acid	Dicarboxylic acid	Blood, CSF, feces, saliva, urine	Glutaric aciduria I, glutaryl-CoA dehydrogenase deficiency (GDHD), irritable bowel syndrome, ulcerative colitis, colorectal cancer, anorexia nervosa, eosinophilic esophagitis, fumarase deficiency, malonyl-CoA decarboxylase deficiency, 3-hydroxy-3-methylglutaryl-CoA lyase deficiency, short chain Acyl-CoA dehydrogenase deficiency, 3-hydroxy-3-methylglutaryl-CoA synthase deficiency, glutaric aciduri…	N/A	C00489	HMDB00661	Lysine metabolism	C5H8O4	110-94-1
219	Oxalacetic Acid (131.0/87.0 (2)	Oxalacetic acid	Short-chain keto acids	CSF, urine, cellular cytoplasm	N/A	Detected in: persian limes, lemon balms, wild rices, canola, peanuts	C00036	HMDB00223	TCA Cycle	C4H4O5	328-42-7
220	Ethylmalonic Acid (131.0/87.0 (3)	Ethylmalonic acid	Branched fatty acid	Blood, CSF, feces, urine	Anorexia nervosa, malonyl-CoA decarboxylase deficiency, eosinophilic esophagitis, ethylmalonic encephalopathy, short chain Acyl-CoA dehydrogenase deficiency, medium chain Acyl-CoA dehydrogenase deficiency, 3-hydroxy-3methylglutaryl-CoA synthase deficiency, isobutyryl-CoA dehydrogenase deficiency	N/A	N/A	HMDB00622	Lipid metabolism (Fatty acids)	C5H8O4	601-75-2
221	Ureidopropionic Acid (131.0/88.0)	Ureidopropionic acid	Urea derivative	Blood, CSF, feces, urine	Dihydropyrimidinase deficiency, colorectal cancer	N/A	C02642	HMDB00026	Urea Cycle	C4H8N2O3	462-88-4
222	Malic Acid (133.0/115.0)	Malic acid	beta hydroxy acid	Blood, CSF, feces, saliva, urine, sweat, cellular cytoplasm	Colorectal cancer, Schizophrenia, anoxia, Alzheimer's disease, frontotemporal dementia, Lewy body disease, temporomandibular joint disorder, attachment loss, missing teeth, periodontal probing depth, cystic fibrosis, eosinophilic esophagitis, 2-ketoglutarate dehydrogenase complex deficiency, deafness, onychodystrophy, osteodystrophy, mental retardation, seizures syndrome	N/A	C00149	HMDB00156	TCA Cycle	C4H6O5	97-67-6
223	Adenine (134.0/107.0)	Adenine	Nucleotide	Blood, CSF, feces, saliva, urine	Thymidine treatment, meningitis, tuberculous meningitis, colorectal cancer, Crohn's disease, ulcerative colitis, Alzheimer's disease, frontotemporal dementia, Lewy body disease, attachment loss, periodontal probing depth, eosinophilic esophagitis	N/A	C00147	HMDB00034	Nucleotide metabolism (Purines)	C5H5N5	73-24-5
224	Allopurinol (135.0/64.0)	Allopurinol	Exogenous compound (drug)	Blood, urine	Molybdenum cofactor deficiency	N/A	D00224	HMDB14581	Regulates in Nucleotide metabolism (Purines)	C5H4N4O	315-30-0
225	Hypoxanthine (135.0/92.0)	Hypoxanthine	Nucleotide	Blood, CSF, feces, saliva, urine, breast milk, amniotic fluid, cellular cytoplasm	Lesch-Nyhan syndrome, Canavan disease, thymidine treatment, uremia, xanthinuria type 1, degenerative disc disease, hydrocephalus, 3-methyl-crotonyl-glycinuria, irritable bowel syndrome, colorectal cancer, Crohn's disease, ulcerative colitis, rheumatoid arthritis, perillyl alcohol administration for cancer treatment, pancreatic cancer, periodontal disease, Alzheimer's disease, frontotemporal demen…	Cow milk; detected in: radish, mountain yams, welsh onions, greenthread tea, common beets	C00262	HMDB00157	Nucleotide metabolism (Purines)	C5H4N4O	68-94-0
226	Phenylacetic Acid (135.0/91.0)	Phenylacetic acid	Benzene derivative; uremic toxin	Blood, CSF, feces, saliva, urine	Kidney disease, leukemia, uremia, irritable bowel syndrome, ulcerative colitis, colorectal cancer, Crohn's disease, attachment loss, missing teeth, periodontal probing depth, supragingival calculus, supragingival plaque, tooth decay, phenylketonuria, eosinophilic esophagitis	N/A	C07086	HMDB00209	Phenylalanine metabolism/Antibiotics (Penicillin and Cephalosporin)	C8H8O2	103-82-2
227	Erythronic Acid (135.0/75.0)	Erythronic acid	Oxidized N-acetyl-D-glucosamine	Blood, CSF, feces, saliva, urine	Colorectal cancer	N/A	N/A	HMDB00613	Carbohydrate metabolism (Amino Sugar Derivatives)	C4H8O5	13752-84-6
228	2-Aminobenzoic Acid (136.0/92.0)	2-Aminobenzoic acid	Aminobenzoic acid	Blood, CSF, feces, urine	Uremia, colorectal cancer, eosinophilic esophagitis	N/A	C00108	HMDB01123	Tryptophan metabolism	C7H7NO2	118-92-3
229	4-Hydroxybenzoic Acid (137.0/93.0)	4-Hydroxybenzoic acid	hydroxybenzoic acid derivative	Blood, CSF, feces, saliva, sweat, urine	Supradiaphragmatic malignancy, colorectal cancer, eosinophilic esophagitis	Detected in: sour cherries, common beans, wild carrots, common oregano, soft-necked garlics, green teas, wine, vanilla, carob	C00156	HMDB00500	Folate biosynthesis/Antibiotics (Penicillin and Cephalosporin)	C7H6O3	99-96-7
230	Acetylphosphate (139.0/59.0)	Acetyl phosphate	Acyl monophosphate (drug)	N/A	N/A	N/A	C00227	HMDB01494	Carbohydrate metabolism (Pentoses and Pentose Cycle)/Lysine metabolism	C2H5O5P	590-54-5
231	O-Phosphoethanolamine (140.0/79.0)	Phosphoethanolamine	Phosphoethanolamines (drug)	Blood, CSF, feces, saliva, urine	Traumatic brain injury, Crohn's disease, ulcerative colitis, colorectal cancer, attachment loss, periodontal probing depth, eosinophilic esophagitis, odontohypophosphatasia	N/A	C00346	HMDB0000224	Glycolipid and Phospholipid metabolism	C2H8NO4P	1071-23-4
232	Isobutyrylglycine (144.0/74.0)	Isobutyrylglycine	n-acyl-alpha amino acid	Feces, urine	Propionic acidemia, ethylmalonic encephalopathy, glutaric aciduria II, isobutyryl-CoA dehydrogenase deficiency, short chain Acyl-CoA dehydrogenase deficiency	N/A	N/A	HMDB00730	Lipid metabolism (Fatty acids)	C6H11NO3	15926-18-8
233	Adipic Acid / Methylglutaric Acid (145.0/101.0)	Adipic acid / Methylglutaric acid	Caprolactam degradation	Blood, CSF, feces, saliva, urine	Colorectal cancer, lung cancer, anorexia nervosa, 3-hydroxy-3-methylglutaryl-CoA lyase deficiency, eosinophilic esophagitis, fumarase deficiency, medium chain Acyl-CoA dehydrogenase deficiency, malonyl-CoA decarboxylase deficiency, short chain Acyl-CoA dehydrogenase deficiency, Carnitine-acylcarnitine translocase deficiency, 3-hydroxydicarboxylic aciduria, 3-hydroxy-3-methylglutaryl-CoA synthase …	N/A	C06104/NA	HMDB00448/HMDB00752	Tetrapyrrole metabolism (Porphyrins, Cobalamin)/Bacterial metabolism (Penicillin G, Cephalosporin C)/Lysine metabolism/Histidine metabolism	C6H10O4	124-04-9/626-51-7
234	Oxoglutaric Acid (145.0/101.0 (2)	Oxoglutaric acid (alpha-ketoglutarate/AKG)	gamma-keto acid derivative	Blood, CSF, feces, saliva, urine, breast milk, cellular metabolism	Schizophrenia, anoxia, colorectal cancer, 2-ketoglutarate dehydrogenase complex deficiency, eosinophilic esophagitis, D-2-hydroxyglutaric aciduria, hyperinsulinism-hyperammonemia syndrome, fumarase deficiency, Amish lethal microcephaly, deafness, onychodystrophy, osteodystrophy, mental retardation, seizures syndrome, dihydrolipoamide dehydrogenase deficiency, lipoyltransferase 1 deficiency	N/A	C00026	HMDB00208	Lysine metabolism/Glutamate, Proline, Hydroxyproline metabolism/Serine, Threonine, Cysteine, Methionine metabolism	C5H6O5	328-50-7
235	2-Methylglutaric Acid (145.0/101.1)	2-Methylglutaric acid	Methyl-brached fatty acids	Blood, CSF, feces, saliva, urine, breast milk, cellular metabolism	Colorectal cancer, eosinophilic esophagitis	N/A	N/A	HMDB00422	Lysine metabolism	C6H10O4	617-62-9
236	Mevalonic Acid (147.0/59.0)	Mevalonic acid	Hydroxy fatty acids	Blood, feces, saliva, urine	Smith-Lemli-Opitz syndrome, attachment loss, missing teeth, periodontal probing depth, tooth decay, mevalonic aciduria	N/A	C00418	HMDB00227	Lipid metabolism (Carotenoids and Isoprenoids)	C6H12O4	150-97-0
237	2-Hydroxyglutarate (147.0/129.0)	2-Hydroxyglutarate	Short-chain hydroxy acid	Blood, CSF, feces, saliva, urine	D-2-hydroxyglutaric aciduria, L-2-hydroxyglutaric aciduria, colorectal cancer, supragingival plaque, glutaric aciduria II, eosinophilic esophagitis, cerebrotendinous xanthomatosis, 3-hydroxyacyl-CoA dehydrogenase deficiency, deafness, onychodystrophy, osteodystrophy, mental retardation, seizures syndrome	N/A	C02630	HMDB59655	TCA Cycle	C5H8O5	2889-31-8
238	Citramalic Acid (147.0/87.0)	Citramalic acid	Hydroxy fatty acids	Blood, feces, saliva, urine	Colorectal cancer	N/A	C00815	HMDB0000426	Glutamate, Proline, Hydroxyproline metabolism	C5H8O5	597-44-4
239	Tartaric Acid (149.0/87.0)	Tartaric acid	Sugar acid derivative	Feces, urine	Lung cancer	N/A	C00898	HMDB59916	Microbial & Fungal metabolism	C4H6O6	87-69-4
240	Xylose (149.0/75.0)	Xylose	Pentose phosphates	Blood, feces, saliva, urine	Small intestinal malabsorption, kidney disease, small bowel bacterial overgrowth syndrome, Crohn's disease, AIDS, colorectal cancer, lung cancer, eosinophilic esophagitis	N/A	C00181	HMDB00098	Carbohydrate metabolism (Pentoses and Pentose Cycle)	C5H10O5	58-86-6
241	Phenylglyoxylic Acid (149.0/77.0)	Phenylglyoxylic acid	Benzoyl derivative	Urine	N/A	N/A	C02137	HMDB0001587	Exogenous benzoate metabolite	C8H6O3	611-73-4
242	Hydrocinnamic Acid (149.0/105.0)	Hydrocinnamic acid	Phenylpropanoic acid	Blood, feces, saliva, urine	Prostate cancer, irritable bowel syndrome, ulcerative colitis, colorectal cancer, Crohn's disease, attachment loss, missing teeth, periodontal probing depth, supragingival plaque, tooth decay	Macadamia nuts, watercress, bamboo shoots, lupines, ohelo berries	C05629	HMDB00764	Phenylalanine metabolism	C9H10O2	501-52-0
243	Oxypurinol (151.0/42.0)	Oxypurinol	Xanthine	Blood, urine	N/A	N/A	C07599	HMDB00786	Nucleotide metabolism (Purines)	C5H4N4O2	2465-59-0
244	Xanthine (151.0/108.0)	Xanthine	Nucleotide	Blood, CSF, feces, saliva, sweat, urine	Lesch-Nyhan syndrome, Canavan disease, xanthinuria type 1 and 2, molybdenum cofactor deficiency, uremia, degenerative disc disease, hydrocephalus, 3-methyl-crotonyl-glycinuria, colorectal cancer, Crohn's disease, ulcerative colitis, cystic fibrosis, eosinophilic esophagitis, isolated sulfite oxidase deficiency, adenosine kinase deficiency, phosphoribosylpyrophosphate synthetase superactivity	N/A	C00385	HMDB00292	Nucleotide metabolism (Purines)	C5H4N4O2	69-89-6
245	R-Mandelic Acid (151.0/107.0)	R-Mandelic acid	Benzene derivative	N/A	N/A	N/A	C01983	HMDB62635	Exogenous benzoate metabolite	C8H8O3	611-71-2
246	L-Mandelic Acid (151.0/107.1)	S-Mandelic acid	Benzene derivative	Feces, urine	Colorectal cancer, phenylketonuria, eosinophilic esophagitis	N/A	C01984	HMDB00703	Aminobenzoate degradation	C8H8O3	90-64-2
247	Arabitol / Xylitol (151.0/89.0)	Arabitol / Xylitol	Sugar alcohol	Blood, CSF, feces, urine	Ribose-5-phosphate isomerase deficiency, invasive candidiasis, colorectal cancer, eosinophilic esophagitis	N/A	C01904	HMDB00568	Carbohydrate metabolism (Pentoses and Pentose Cycle)	C5H12O5	488-82-4
248	3/4-Hydroxyphenyl Acetate (151.0/106.9)	3/4-Hydroxyphenyl Acetate	1-hydroxy-4-unsubsituted benzoid	Blood, CSF, feces, saliva, urine	Colorectal cancer, phenylketonuria, eosinophilic esophagitis	N/A	C05593/C00642	HMDB0000440/HMDB60390	Tyrosine metabolism/Phenylalanine metabolism	C8H8O3	621-37-4/N/A
249	3-Hydroxyanthranilic Acid (152.0/108.0)	3-Hydroxyanthranilic acid	hydroxybenzoic acid derivative	Blood, urine	Stroke, nicotinamide adenine dinucleotide deficiency	Detected in: brassicas	C00632	HMDB01476	Nucleotide metabolism (NAD/NADP)	C7H7NO3	548-93-6
250	Dopamine (152.0/122.0)	Dopamine	Neurotransmitter	Blood, CSF, feces, urine	Dopamine beta-hydroxylase deficiency, hypothyroidism, Alzheimer's disease, cerebral infarction, bacterial meningitis, encephalitis, vitiligo, aromatic L-amino acid decarboxylase deficiency, eosinophilic esophagitis, schizophrenia, Dopamine-serotonin vesicular transport defect	N/A	C03758	HMDB00073	Tyrosine metabolism	C8H11NO2	62-31-7
251	2N15-Xanthine (153.0/109.0)	2N15-Xanthine	N/A (Stable-Isotope Labeled Internal Standard)	N/A	N/A	N/A	N/A	N/A	N/A	C5H4N4O2	N/A
252	3-Sulfinoanaline (153.0/88.0)	3-Sulfinoanaline	l-alpha amino acid	Blood, CSF, feces, urine	Methotrexate treatment	N/A	C00606	HMDB0000996	Serine, Threonine, Cysteine, Methionine metabolism	C3H7NO4S	1115-65-7
253	2-Pyrocatechuic Acid (153.0/109.1)	2-Pyrocatechuic acid (2,3-Dihydroxybenzoic acid)	Salicylic acid	Blood, urine	Idiopathic oro-facial pain	N/A	C00196	HMDB00397	Exogenous benzoate metabolite	C7H6O4	303-38-8
254	Gentisic Acid (153.0/108.0)	Gentisic acid	Hydroybenzoic acid derivative	Blood, feces, urine	Idiopathic oro-facial pain, colorectal cancer	Tarragons, common thymes, common sages, grape wines, rosemaries, sweet marjorams; detected in: common grapes, fennels, german camomiles, evening primroses, guava	C00628	HMDB00152	Tyrosine metabolism	C7H6O4	490-79-9
255	Orotic Acid (155.0/111.0)	Orotic acid	Nucleotide	Blood, feces, saliva, urine, amniotic fluid	Canavan disease, uremia, colorectal cancer, Crohn's disease, ulcerative colitis, ornithine transcarbamylase deficiency, orotic aciduria I, N-acetylglutamate synthetase deficiency, hyperornithinemia-hyperammonemia-homocitrullinuria, lysinuric protein intolerance, phosphoenolpyruvate carboxykinase deficiency 1 (cytosolic)	N/A	C00295	HMDB00226	Nucleotide metabolism (Pyrimidines)	C5H4N2O4	65-86-1
256	Allantoin (157.0/114.0)	Allantoin	Imidazole	Blood, CSF, feces, saliva, urine	Chronic renal failure, schizophrenia, meningitis, Crohn's disease, ulcerative colitis, colorectal cancer, eosinophilic esophagitis	N/A	C01551	HMDB00462	Nucleotide metabolism (Purines)	C4H6N4O3	97-59-6
257	Isovalerylglycine (158.0/74.0)	Isovalerylglycine	n-acyl-alpha amino acid	Blood, feces, urine	Isovaleric acidemia, colorectal cancer, anorexia nervosa, eosinophilic esophagitis, propionic acidemia, ethylmalonic encephalopathy, glutaric aciduria II, short/branched chain acyl-CoA dehydrogenase deficiency	Cheese	N/A	HMDB00678	Lipid metabolism (Fatty acids)	C7H13NO3	16284-60-9
258	Aminoadipic Acid (160.0/116.0)	Aminoadipic acid	Alpha amino acids	Blood, feces, saliva, urine	Alpha-aminoadipic aciduria, 2-ketoadipic acidemia, ulcerative colitis, Crohn's disease, metastatic melanoma, colorectal cancer, eosinophilic esophagitis, schizophrenia, alpha-aminoadipic and alpha-ketoadipic aciduria	N/A	C00956	HMDB00510	Lysine metabolism/Bacterial metabolism (Penicillin, Cephalosporin)	C4H6N4O3	542-32-5
259	Indole-3-carboxylic Acid (160.0/116.1)	Indole-3-carboxylic acid	Indolecarboxylic acids	Feces	Colorectal cancer, metastatic melanoma	Brassicas, broccoli, pulses, common beets, barley	C19837	HMDB03320	Histidine metabolism	C9H7NO2	771-50-6
260	2-Indolecarboxylic Acid (160.0/116.0 (2)	2-Indolecarboxylic acid	Indolecarboxylic acids	Urine	N/A	Korean ginseng, brown rice	N/A	HMDB02285	Histidine metabolism	C9H7NO2	1477-50-5
261	3-Hydroxymethylglutaric Acid (161.0/99.0)	3-Hydroxymethylglutaric acid	Hydroxy fatty acids	Feces, saliva, urine	D-2-hydroxyglutaric aciduria, L-2-hydroxyglutaric aciduria, colorectal cancer, supragingival plaque, glutaric aciduria II, eosinophilic esophagitis, cerebrotendinous xanthomatosis, 3-hydroxyacyl-CoA dehydrogenase deficiency, deafness, onychodystrophy, osteodystrophy, mental retardation, seizures syndrome	N/A	C03761	HMDB0000355	Branched chain amino acid metabolism	C6H10O5	503-49-1
262	Phenylpyruvic Acid (163.0/91.0)	Phenylpyruvic acid	Phenylpyruvic acid derivatives	Blood, feces, urine	Phenylketonuria, primary biliary cirrhosis	N/A	C00166	HMDB00205	Phenylalanine, tyrosine, and tryptophan biosynthesis	C9H8O3	156-06-9
263	m-Coumaric Acid (163.0/119.1)	m-Coumaric acid	Hydroxycinnamic acid	Blood, feces, urine	Eosinophilic esophagitis	N/A	C12621	HMDB01713	Phenylalanine metabolism	C9H8O3	14755-02-3
264	4-Hydroxycinnamic Acid (163.0/119.0)	4-Hydroxycinnamic acid	Hydroxycinnamic acid	Blood, feces, urine	Colorectal cancer	Pepper, pineapples, sunflowers, spinachs, kiwis, sweet oranges; detected in: wild rices, soursops, garden onions, hyssops, avocado	C00811	HMDB02035	Tyrosine metabolism	C9H8O3	501-98-4
265	Xylonic Acid (165.0/75.0)	Xylonic acid	Sugar acid derivative	Feces, saliva, urine	Colorectal cancer	N/A	C05411	HMDB60256	Carbohydrate metabolism (Acidic Carbohydrate Derivatives)	C5H10O6	4172-44-5
266	Phenylacetic Acid (165.0/147.0)	Phenylacetic acid (289, Atropine, C17H23NO3)	Phenylpropanoic acids; Phenylalanine catabolism	Blood, feces, saliva, urine	Colorectal cancer, attachment loss, periodontal probing depth, supragingival plaque, phenylketonuria	N/A	C01479	HMDB00779	Bacterial metabolism (Penicillin G, Cephalosporin C)/Catabolite of phenylalanine	C8H8O2	828-01-3
267	Desaminotyrosine (165.0/121.0)	Desaminotyrosine	Phenylpropanoic acids	Blood, feces, saliva, urine	Irritable bowel syndrome, ulcerative colitis, colorectal cancer, attachment loss, missing teeth, periodontal probing depth, supragingival plaque	N/A	C01744	HMDB02199	Tyrosine metabolism	C9H10O3	501-97-3
268	Quinolinic Acid (166.0/122.0)	Quinolinic acid	Pyridinecarboxylic acids	Blood, CSF, feces, urine	Nicotinamide adenine dinucleotide deficiency, uremia, hepatic coma, traumatic brain injury, hydrocephalus, intraventricular hemorrhage, CNS tumors, CNS infections, AIDS, malaria, tuberculous meningitis, anemia, convulsion, amyotrophic lateral sclerosis, sporadic amyotrophic lateral sclerosis, familial amyotrophic lateral sclerosis, eosinophilic esophagitis	Detected in: ceylon cinnamons, pitanga, oregon yampahs, red bell peppers, durians	C03722	HMDB0000232	Nucleotide metabolism (NAD, NADP)	C7H5NO4	89-00-9
269	Phosphoenolpyruvic Acid (167.0/79.0)	Phosphoenolpyruvic acid	Phosphate esters	Blood, saliva, cellular cytoplasm	Alzheimer's disease, frontotemporal dementia, Lewy body disease	Pomegranates, capers, common cabbages, adzuki beans, mulberries	C00074	HMDB00263	Carbohydrate metabolism (Amino Sugar Derivatives/Glycolysis and Gluconeogenesis/Pyruvate turnover)	C3H5O6P	138-08-9
270	Homogentisic Acid (167.0/123.0)	Homogentisic acid	2(hydroxyphenyl)acetic acid	Blood, feces, urine	Crohn's disease, ulcerative colitis, alkaptonuria, eosinophilic esophagitis	N/A	C00544	HMDB00130	Tyrosine metabolism	C8H8O4	451-13-8
271	Uric Acid (167.0/124.0)	Uric acid	Nucleotide; uremic toxin	Blood, CSF, feces, saliva, urine, bile, amniotic fluid	Diabetes mellitus type 2, impaired glucose tolerance, gout, Lesch-Nyhan syndrome, multiple sclerosis, bacterial meningitis, cachexia, uremia, stomach cancer, schizophrenia, isolated sulfite oxidase deficiency, xanthinuria type 1, molybdenum cofactor deficiency, primary hypomagnesemia, fructose-1,6-diphosphatase deficiency, phosphoribosylpyrophosphate synthetase superactivity, Fanconi syndrome, ce…	N/A	C00366	HMDB00289	Nucleotide metabolism (Purines)	C5H4N4O3	69-93-2
272	Dihydroxyacetone Phosphate (169.0/79.0)	Dihydroxyacetone Phosphate	Monosaccharide phosphate	Blood, saliva, cellular cytoplasm	Transaldolase deficiency, Alzheimer's disease, frontotemporal dementia, Lewy body disease	Detected in: purple mangosteens, banana, anises, lotus, allium (onion)	C00111	HMDB01473	Carbohydrate metabolism (Glycolysis and Gluconeogenesis)	C3H7O6P	57-04-5
273	Glyceraldehyde 3-Phosphate (169.0/97.0)	Glyceraldehyde-3-Phosphate	Glyceraldehyde-3-Phosphates	Blood, cellular cytoplasm	N/A	Dete4cted in: half-;highbush blueberries, malus (crab apple), asian pears, sacred lotus, pine nuts	C00661	HMDB01112	Carbohydrate metabolism (Glycolysis and Gluconeogenesis/Pentoses and Pentose Cycle)	C3H7O6P	142-10-9
274	2N15-Urate (169.0/125.0)	2N15-Uric acid	N/A (Stable-Isotope Labeled Internal Standard)	N/A	N/A	N/A	N/A	N/A	N/A	C5H4N4O3	N/A
275	Glycerol 3-Phosphate (171.0/79.0)	Glycerophosphoric acid	Glycerophosphate	Blood, feces, saliva, urine	Colorectal cancer, Alzheimer's disease, frontotemporal dementia, Lewy body disease	N/A	C00093	HMDB00126	Carbohydrate metabolism (Glycolysis and Gluconeogenesis)	C3H9O6P	57-03-4
276	trans-Aconitic Acid (173.0/85.0)	trans-Aconitic acid	Tricarboxylic acid derivative	Blood, urine	Lung cancer, eosinophilic esophagitis, Amish lethal microcephaly	Detected in: garden tomato, fruits, root vegetables, soy beans, rices	C02341	HMDB00958	TCA Cycle	C6H6O6	4023-65-8
277	Shikimic Acid (173.0/93.0)	Shikimic acid	Shikimic acid	Blood, urine	Prostate cancer	Very low concentrations found; autotrophic organisms	C00493	HMDB03070	Histidine metabolism	C7H10O5	138-59-0
278	cis-Aconitic Acid (173.0/85.0 (2)	cis-Aconitic acid	Tricarboxylic acid derivative	CSF, saliva, sweat, urine, breast milk	Alzheimer's disease, frontotemporal dementia, Lewy body disease, lung cancer, eosinophilic esophagitis, schizophrenia, Amish lethal microcephaly	Detected in: jackfruits, root vegetables, breakfast cereals, oval-leaf huckleberries, bog bilberries	C00417	HMDB00072	TCA Cycle	C6H6O6	585-84-2
279	Suberic Acid (173.0/111.0)	Suberic acid	Medium-chain fatty acid	Blood, CSF, feces, urine	3-hydroxycarboxylic aciduria, colorectal cancer, anorexia nervosa, eosinophilic esophagitis, schizophrenia, medium chain Acyl-CoA dehydrogenase deficiency, malonyl-CoA decarboxylase deficiency, carnitine-acylcarnitine translocase deficiency, 3-hydroxy-3-methylglutaryl-CoA synthase deficiency	N/A	C08278	HMDB00893	Lipid metabolism (Fatty acids)	C8H14O4	505-48-6
280	Indoleacetic Acid (174.0/130.0)	Indoleacetic acid	indole-3-acetic acid derivative	Blood, CSF, feces, saliva, urine	Uremia, anorexia nervosa, autism, major depressive disorder, colorectal cancer, tooth decay appendicitis, irritable bowel syndrome, eosinophilic esophagitis, tryptophanuria with dwarfism	N/A	C00954	HMDB00197	Histidine metabolism	C10H9NO2	87-51-4
281	Citrulline (174.0/131.0)	Citrulline	l-alpha amino acid	Blood, CSF, feces, saliva, sweat, urine	Intestinal failure, epilepsy Alzheimer's disease, argininosuccinic aciduria, fumarase deficiency, N-acetylglutamate synthetase deficiency, citrullinemia type I, adult-onset citrullinemia type II, Pearson syndrome, neonatal-onset citrullinemia type II, Cutis laxa type IIIA autosomal recessive, myopathy, lactic acidosis, sideroblastic anemia 1, phosphoenolpyruvate carboxykinase deficiency (cytosoli…	Wheats, oats, cucumbers, epazotes, lotus, common buckwheats, strawberry guava, italian sweet red peppers	C00327	HMDB00904	Urea Cycle	C6H13N3O3	372-75-8
282	N-Acetyl-Aspartic Acid (174.0/88.0)	N-Acetyl-Aspartic acid	Acetylated amino acid	Blood, CSF, feces, saliva, urine	Canavan disease, schizophrenia, obesity, colorectal cancer, eosinophilic esophagitis	N/A	C01042	HMDB00812	Neuropeptide	C6H9NO5	997-55-7
283	Ascorbic Acid (175.0/87.0)	Ascorbic acid	Vitamin	Blood, CSF, saliva, urine, breast milk, cellular cytoplasm, amniotic fluid	Hyperoxalemia, Canavan disease, traumatic brain injury, meningitis, eosinophilic esophagitis	N/A	C00072	HMDB00044	Carbohydrate metabolism (Acidic Carbohydrate Derivatives)	C6H8O6	50-81-7
284	2-Isopropylmalic Acid (175.0/115.0)	2-Isopropylmalic acid	Hydroxy fatty acids	Feces, saliva, urine	N/A	N/A	C02504	HMDB00402	Branched chain amino acid metabolism	C7H12O5	3237-44-3
285	1C13-Citrulline (175.0/131.0)	1C13-Citrulline	N/A (Stable-Isotope Labeled Internal Standard)	N/A	N/A	N/A	N/A	N/A	N/A	C6H13N3O3	N/A
286	3-Isopropylmalate (175.0/73.0)	3-Isopropylmalate	Hydroxy fatty acids	N/A	N/A	N/A	C04411	HMDB12156	Branched chain amino acid metabolism	C7H12O5	921-28-8
287	N-Formyl-L-Methionine (176.0/47.0)	N-Formylmethionine	Methionine derivative	Feces, urine	Colorectal cancer, prostate cancer	Detected in: cow milk	C03145	HMDB01015	Serine, Threonine, Cysteine, Methionine metabolism	C6H11NO3S	4289-98-9
288	Hippuric Acid (178.0/134.0)	Hippuric acid	Hippuric acid; uremic toxin	Blood, CSF, feces, saliva, urine, breast milk	Uremia, Crohn's disease, ulcerative colitis, paraquat poisoning, lung cancer, diabetes mellitus type 1, argininosuccinic aciduria, propionic acidemia, tyrosinemia I, phenylketonuria, maple syrup urine disease, eosinophilic esophagitis, colorectal cancer, schizophrenia obesity	Detection after eating whole grain	C01586	HMDB00714	Microbial metabolism	C9H9NO3	495-69-2
289	Inositol (179.0/87.0)	Inositol	Sugar alcohol	N/A	N/A	N/A	C00137	N/A	Carbohydrate metabolism (Inositol)	C6H12O6	3458-28-4
290	Glucose (179.0/89.0)	Glucose	Saccharide	Blood, CSF, feces, saliva, sweat, urine, breast milk	Growth hormone deficiency, acute myelogenous leukemia, hyperlipoproteinemia, 3-methyl-crotonyl-glycinuria, Addison's disease, early preeclampsia, pregnancy, late-onset preeclampsia, glucagon deficiency, primary hypomagnesemia, 3-hydroxy-3-methylglutaryl-CoA lyase deficiency, 3-hydroxy-3-methylglutaryl-CoA synthase deficiency, short/branched chain Acyl-CoA dehydrogenase deficiency, 21-hydroxylase …	N/A	C00031	HMDB00122	Carbohydrate metabolism (Disaccharides and Polysaccharides/Glycolysis and Gluconeogenesis)	C6H12O6	50-99-7
291	Mannose (179.0/89.0 (2)	Mannose	Saccharide	Blood, CSF, feces, saliva, urine, breast milk	Colorectal cancer, eosinophilic esophagitis	N/A	C00159	HMDB00169	Carbohydrate metabolism (Glycolysis and Gluconeogenesis)	C6H12O6	3458-28-4
292	Fructose (179.0/89.0 (3)	Fructose	Saccharide	Blood, CSF, feces, saliva, urine	Colorectal cancer, diabetes mellitus type 2, eosinophilic esophagitis	Honey, tree fruits, berries, melons, root vegetables (beets, sweet potatoes, parsnips, onions)	C00095	HMDB00660	Carbohydrate metabolism (Disaccharides and Polysaccharides/Glycolysis and Gluconeogenesis)	C6H12O6	53188-23-1
293	4-Hydroxyphenylpyruvic Acid (179.0/107.0)	4-Hydroxyphenylpyruvic acid	Phenylpyruvic acid derivatives	Blood, feces, saliva, urine	Colorectal cancer, attachment loss, periodontal probing depth, phenylketonuria, Hawkinsinuria, deafness, onychodystrophy, osteodystrophy, mental retardation, seizures syndrome	N/A	C01179	HMDB00707	Histidine metabolism	C9H8O4	156-39-8
294	Theophylline (179.0/164.0)	Theophylline	Xanthine; drug	Blood, CSF, feces, urine	Traumatic brain injury, head injury, colorectal cancer, asthma	Cocoa beans, tea; detected in: arabica coffee, lemons, pummelo	C07130	HMDB01889	Nucleotide metabolism (Purines)	C7H8N4O2	58-55-9
295	Sorbitol (181.0/89.0)	Sorbitol	Sugar alcohol	Blood, CSF, feces, saliva, urine	Uremia, Alzheimer's disease, Crohn's disease, ulcerative colitis, colorectal cancer, eosinophilic esophagitis	Algae, rosaceae fruits (apples, pears, cherries, apricots)	C00794	HMDB00247	Carbohydrate metabolism (Glycolysis and Gluconeogenesis)	C6H14O6	50-70-4
296	Homovanillic Acid (181.0/137.0)	Homovanillic acid	methoxyphenol ligand	Blood, CSF, feces, saliva, urine	Hypothyroidism, narcolepsy, growth hormone deficiency, schizophrenia, epilepsy, panic disorder, olivopontocerebral atrophy, hereditary spastic paraplegia, autism, Parkinson's disease, Friedreich's ataxia, major depressive disorder, aromatic L-amino acid decarboxylase deficiency, celiac disease, sepiapterin reductase deficiency, pyridoxamine 5-prime-phosphate oxidase deficiency, Parkinsonian syndr…	Olives, beers; detected in: avocado, cow milk	C05582	HMDB00118	Histidine metabolism	C9H10O4	306-08-1
297	Mannitol (181.0/119.0)	Mannitol	Sugar alcohol; microbial metabolite	Blood, CSF, feces, saliva, urine	Cytochrome C oxidase deficiency, ribose-5-phgosphate isomerase deficiency, uremia, AIDS, Alzheimer's disease, colorectal cancer, lung cancer, eosinophilic esophagitis	N/A	C00392	HMDB00765	Bacterial metabolism	C6H14O6	69-65-8
298	4-Pyridoxic Acid (182.1/138.0)	4-Pyridoxic acid	Vitamin B6 metabolite	Blood, CSF, feces, saliva, urine	Crohn's disease, iron deficiency, colorectal cancer, ulcerative colitis, eosinophilic esophagitis	N/A	C00847	HMDB00017	Serine, Threonine, Cysteine, Methionine metabolism→Pyridoxal metabolism	C8H9NO4	82-82-6
299	Phosphoserine (184.0/79.0)	Phosphoserine	l-alpha amino acid	Blood, CSF, urine	Eosinophilic esophagitis	N/A	C01005	HMDB00272	Carbohydrate metabolism (Glycolysis and Gluconeogenesis)	C3H8NO6P	407-41-0
300	13C-Glucose (185.0/92.0)	13C-Glucose	N/A (Stable-Isotope Labeled Internal Standard)	N/A	N/A	N/A	N/A	N/A	N/A	C6H12O6	N/A
301	2/3 Phosphoglyceric Acid (185.0/79.0)	2/3 Phosphoglyceric acid	Sugar acid derivative	Blood, cellular cytoplasm	N/A	N/A	C00197/C00597	HMDB0000362	Carbohydrate metabolism (Glycolysis and Gluconeogenesis)	C3H7O7P	2553-59-5
302	Azelaic Acid (187.0/125.0)	Azelaic acid	Medium-chain fatty acid	Blood, CSF, feces, saliva, sweat, urine, breast milk	Stomach cancer, colorectal cancer, attachment loss, missing teeth, periodontal probing depth, eosinophilic esophagitis	N/A	C08261	HMDB00784	Lipid metabolism (Fatty acids)	C9H16O4	2553-59-5
303	N-Acetylglutamine (187.0/58.0)	N-Acetylglutamine	Acetylated amino acid	Feces, urine	Colorectal cancer, autosomal dominant polycystic kidney disease, eosinophilic esophagitis	N/A	N/A	HMDB06029	Glutamate, Proline, Hydroxyproline metabolism	C7H12N2O4	2490-97-3
304	Kynurenic Acid (188.0/144.0)	Kynurenic acid	Quinoline carboxylic acid; uremic toxin	Blood, CSF, feces, urine	Uremia, malaria, anemia, tuberculous meningitis, convulsion, schizophrenia, Crohn's disease, ulcerative colitis, eosinophilic esophagitis, colorectal cancer	N/A	C01717	HMDB0000715	Nucleotide metabolism (NAD, NADP)	C10H7NO3	492-27-3
305	N-Acetyl-L-Glutamic Acid (188.0/128.2)	N-Acetyl-L-Glutamic acid	Acetylated amino acid	Feces, saliva, urine	Colorectal cancer, prostate cancer, eosinophilic esophagitis	N/A	C00624	HMDB01138	Glutamate, Proline, Hydroxyproline metabolism	C7H11NO5	1188-37-0
306	Indole-3-Propionic Acid (188.0/59.0)	Indole-3-Propionic acid	Indolyl carboxylic acid derivative	Blood, feces, saliva	Colorectal cancer	Dietary fiber intake	N/A	HMDB02302	Tryptophan metabolism	C11H11NO2	830-96-6
307	5-Hydroxyindoleacetic Acid (190.0/144.0)	5-Hydroxyindoleacetic acid	indole-3-acetic acid derivative	Blood, CSF, feces, urine	Schizophrenia, epilepsy, major depressive disorder, Friedreich's ataxia, olivopontocerebral atrophy, hereditary spastic paraplegia, aromatic L-amino acid decarboxylase deficiency, celiac disease, pyridoxamine 5-prime-5phosphate oxidase deficiency, sepiapterin reductase deficiency, bipolar disorder, Crohn's disease, ulcerative colitis, carbamoyl phosphate synthetase deficiency, eosinophilic esopha…	Detected in: lichee, citrus, red rices, acerola, pepper	C05635	HMDB00763	Tryptophan metabolism	C10H9NO3	54-16-0
308	N-Acetyl-L-Methionine (190.0/148.0)	N-Acetylmethionine	Acetylated amino acid	Feces, saliva	Colorectal cancer	N/A	C02712	HMDB11745	Serine, Threonine, Cysteine, Methionine metabolism	C7H13NO3S	65-82-7
309	Citric Acid (191.0/111.0)	Citric acid	Tricarboxylic acid derivative	Blood, CSF, feces, saliva, sweat, urine, breast milk	Hyperoxalemia, pancreatic cancer, schizophrenia, early preeclampsia, pregnancy, late-onset preeclampsia, Canavan disease, 2-ketoglutarate dehydrogenase complex deficiency, irritable bowel syndrome, Crohn's disease, ulcerative colitis, Alzheimer's disease, frontotemporal dementia, Lewy body disease, paraquat poisoning, lung cancer, rhabdomyolysis, diabetes mellitus type 1, argininosuccinic aciduri…	Citrus fruits (lemons/limes), sour additive to foods/beverages	C00158	HMDB00094	TCA Cycle	C6H8O7	77-92-9
310	D-Glucuronic Acid (193.0/73.0)	D-Glucuronic acid	Glucuronic acid derivative	Blood, feces, urine	N/A	N/A	C00191	HMDB00127	Amino sugar and nucleotide sugar metabolism	C6H10O7	6556-12-3
311	4-Hydroxy-3-Nitrophenylacetate (196.0/122.0)	4-Hydroxy-3-Nitrophenylacetate	Nitrophenol	Saliva, urine	N/A	N/A	N/A	HMDB62403	Nitro compound degradation	C8H7NO5	N/A
312	Vanillylmandelic Acid (197.0/137.0)	Vanillylmandelic acid	methoxyphenols	Blood, feces, saliva, urine	Colorectal cancer, aromatic L-amino acid decarboxylase deficiency, eosinophilic esophagitis, Brunner syndrome	N/A	C05584	HMDB00291	Histidine metabolism	C9H10O5	55-10-7
313	D-Erythrose-4-Phosphate (199.0/97.0)	D-Erythrose-4-Phosphate	Monosaccharide phosphate	Cellular cytoplasm	N/A	Rapeseeds, pomegranates, evening primoses, soursops, amaranths	C00279	HMDB01321	Carbohydrate metabolism (Pentoses and Pentose Cycle)	C4H9O7P	585-18-2
314	Cysteine-S-Sulfate (200.0/136.0)	Cysteine-S-Sulfate	s-sulfo-l-cysteine	Blood, feces, urine	Isolated sulfite oxidase deficiency, eosinophilic esophagitis, molybdenum cofactor deficiency	N/A	C05824	HMDB00731	Serine, Threonine, Cysteine, Methionine metabolism	C3H7NO5S2	1637-71-4
315	Indolepyruvate (202.1/174.0)	Indolepyruvate	Indolyl carboxylic acid derivative	N/A	N/A	N/A	C00331	HMDB60484	Histidine metabolism	C11H9NO3	35656-49-6
316	Xanthurenic Acid (204.1/160.0)	Xanthurenic acid	Quinoline carboxylic acid	Blood, feces, urine	Hemodialysis, Colorectal cancer, kynureninase deficiency, eosinophilic esophagitis	N/A	C02470	HMDB00881	Nucleotide metabolism (NAD, NADP)	C10H7NO4	59-00-7
317	Indolelactic Acid (204.1/158.0)	Indolelactic acid	Indolyl carboxylic acid derivative	Blood, feces, urine	N/A	N/A	C02043	HMDB00671	Histidine metabolism	C11H11NO3	1821-52-9
318	N-Acetyl-L-Phenylalanine (206.0/164.0)	N-Acetyl-L-Phenylalanine	Acetylated amino acid	Feces, saliva	Colorectal cancer	N/A	C03519	HMDB00512	Histidine metabolism	C11H13NO3	2018-61-3
319	Indoxyl Sulfate (212.1/80.0)	3-Indoxyl Sulfate	Arylsulfate; uremic toxin	Blood, feces, urine	Uremia, colorectal cancer, eosinophilic esophagitis	N/A	N/A	HMDB00682	Tryptophan metabolism	C8H7NO4S	487-94-5
320	Pantothenic Acid (218.1/88.0)	Pantothenic acid	Vitamin B5; secondary alcohol	Blood, CSF, feces, saliva, urine, breast milk	Alcoholism, irritable bowel syndrome, colorectal cancer, obesity, Crohn's disease, ulcerative colitis, eosinophilic esophagitis	Whole grain cereals, legumes, eggs, meat, royal jelly	C00864	HMDB00210	Serine, Threonine, Cysteine, Methionine metabolism	C9H17NO5	79-83-4
321	Cystathionine (221.1/134.0)	Cystathionine	l-cysteine-s-conjugate	Blood, CSF, feces, urine	Folate deficiency, vitamin B12 deficiency, Alzheimer's disease, autism, hypermethioninemia, Crohn's disease, ulcerative colitis, cystathioninuria, eosinophilic esophagitis	N/A	C00542	HMDB00099	Serine, Threonine, Cysteine, Methionine metabolism	C7H14N2O4S	56-88-2
322	N-Acetyl-L-Tyrosine (222.0/180.0)	N-Acetyl-L-Tyrosine	Acetylated amino acid	Blood, feces, urine	Preterm birth, colorectal cancer, aromatic L-amino acid decarboxylase deficiency, tyrosinemia I, autosomal dominant polycystic kidney disease	N/A	C01657	HMDB00866	Tryptophan metabolism	C11H13NO4	537-55-3
323	4C13-Pentothenate (222.1/92.0)	4C13-Pantothenic acid	N/A (Stable-Isotope Labeled Internal Standard)	N/A	N/A	N/A	N/A	N/A	N/A	C9H17NO5	N/A
324	Myristic Acid (227.0/209.0)	Myristic acid	Long-chain fatty acid	Blood, CSF, feces, saliva, urine	Schizophrenia, colorectal cancer	Animal and vegetable fats, especially butterfat, coconut, palm, nutmeg oils.	C06424	HMDB0000806	Lipid metabolism (Fatty acids)	C14H28O2	544-63-8
325	D-Ribose 5-Phosphate (229.0/79.0)	D-Ribose 5-Phosphate	Pentose phosphates	Blood, feces, saliva, cellular cytoplasm	Ulcerative colitis, Crohn's disease, Alzheimer's disease, frontotemporal dementia, Lewy body disease	Detected in: Cow milk and rices	C00117	HMDB01548	Carbohydrate metabolism (Pentoses and Pentose Cycle)	C5H11O8P	3615-55-2
326	D-Ribulose 5-Phosphate (229.0/97.0)	D-Ribulose 5-Phosphate	Pentose phosphates	Blood, saliva, cellular cytoplasm	Transaldolase deficiency, Alzheimer's disease, frontotemporal dementia, Lewy body disease	Winter squash, japanese chestnuts, barley, strawberries, abiyuchs	C00199	HMDB00618	Carbohydrate metabolism (Pentoses and Pentose Cycle)	C5H11O8P	4151-19-3
327	Melatonin (231.1/172.0)	Melatonin	Neuroactive ligand	Blood, CSF, saliva, urine	Uremia	N/A	C01598	HMDB01389	Tryptophan metabolism	C13H16N2O2	73-31-4
328	Tetrahydrobiopterin (240.0/59.0)	Tetrahydrobiopterin (BH4)	Biopterin derivative	Blood, CSF, feces	Septic shock, smoking, myocardial infarction, epilepsy	N/A	C00272	HMDB00027	Antibiotics (Penicillin and Cephalosporin)/Biosynthesized from GTP	C9H15N5O3	17528-72-2
329	Thymidine (241.0/59.0)	Thymidine	Nucleotide	Blood, CSF, feces, saliva, urine, amniotic fluid	Canavan disease, degenerative disc disease, colorectal cancer, attachment loss, missing teeth, periodontal probing depth, eosinophilic esophagitis, thymidine phosphorylase deficiency	Detected in: green beans, pulses, yellow wax beans	C00214	HMDB00273	Nucleotide metabolism (Pyrimidines)	C10H14N2O5	50-89-5
330	Pseudouridine (243.0/153.0)	Pseudouridine	Nucleotide	Blood, feces, urine, amniotic fluid	Canavan disease, uremia, colorectal cancer	Detected in: cereal products, red bell peppers, sweet rowanberries, bayberries, cinnamons	C02067	HMDB00767	Nucleotide metabolism (Pyrimidines)	C9H12N2O6	1445-07-4
331	Biotin (243.1/200.0)	Biotin	Biotin	Blood, CSF, feces, saliva, urine	Acute lymphoblastic leukemia, dementia, epilepsy, head injury, motor neuron disease, multiple sclerosis, colorectal cancer, eosinophilic esophagitis	N/A	C00120	HMDB00030	Serine, Threonine, Cysteine, Methionine/Regulates Lysine metabolism	C10H16N2O3S	58-85-5
332	N-Acetyltryptophan (245.0/203.0)	N-Acetyltryptophan	Acetylated amino acid	Feces, urine	Colorectal cancer	N/A	N/A	HMDB13713	Tryptophan metabolism	C13H14N2O3	1218-34-4
333	Pyridoxal 5'-Phosphate (246.0/96.9)	Pyridoxal 5'-Phosphate	Vitamin	Blood, CSF	Rheumatoid arthritis, hypophosphatasia, odontohypophosphatasia, celiac disease, pyridoxamine 5-prime-phosphate oxidase deficiency, vitamin B6-dependent early-onset epilepsy	Detected in: ginsengs, chia, shallots, pepper (spice), chayotes	C00018	HMDB01491	Serine, Threonine, Cysteine, Methionine metabolism→Pyridoxal metabolism	C8H10NO6P	54-47-7
334	Palmitic Acid (255.0/237.0)	Palmitic acid	Long-chain fatty acid	Blood, CSF, feces, saliva, sweat, urine	Perillyl alcohol administration for cancer treatment, colorectal cancer, schizophrenia, inflammatory bowel disease, eosinophilic esophagitis	N/A	C00249	HMDB0000220	Lipid metabolism (Carotenoids and Isoprenoids)	C16H32O2	57-10-3
335	Ribothymidine (257.0/42.0)	Ribothymidine	Endogenous methylated pyrimidine nucleoside	Blood, feces, urine	Colorectal cancer, perillyl alcohol administration for cancer treatment	N/A	N/A	HMDB00884	Nucleotide metabolism (Pyrimidines)	C10H14N2O6	1463-10-1
336	5-Hydroxymethyl-2'-deoxyuridine (257.0/214.0)	5-Hydroxymethyl-2'-deoxyuridine	Nucleotide	N/A	N/A	N/A	N/A	N/A	Nucleotide metabolism (Purines)	C10H14N2O6	5116-24-5
337	Glucosamine 6-Phosphate (258.0/97.0)	Glucosamine 6-Phosphate	Hexose phosphates	N/A	N/A	N/A	C00352	HMDB0001254	Carbohydrate metabolism (Amino Sugar Derivatives)	C6H14NO8P	3616-42-0
338	Glucose 6-Phosphate (259.0/97.0)	Glucose 6-Phosphate	Hexose phosphates	Blood, feces, saliva, urine, cellular cytoplasm	Colorectal cancer, Alzheimer's disease, frontotemporal dementia, Lewy body disease, eosinophilic esophagitis	N/A	C00092	HMDB0001401	Carbohydrate metabolism (Glycolysis and Gluconeogenesis)	C6H13O9P	56-73-5
339	G1P/F1P/F6P (259.0/97.0 (2)	F1P/G1P/F6P	Monosaccharide phosphate	Saliva	Alzheimer's disease, frontotemporal dementia, Lewy body disease	N/A	C01094/C00085/C00103	HMDB01586/HMDB01076/HMDB00124	Carbohydrate metabolism (Glycolysis and Gluconeogenesis)	C6H13O9P	59-56-3/15978-08-2/643-13-0
340	Phenylacetylglutamine (263.0/145.0)	Phenylacetylglutamine	n-acyl-alpha amino acid	Blood, feces, urine	Uremia, colorectal cancer, eosinophilic esophagitis	N/A	C04148	HMDB06344	Phenylalanine metabolism	C13H16N2O4	28047-15-6
341	3-Methoxy-4-Hydroxyphenylethyleneglycol Sulfate (263.0/150.0)	3-Methoxy-4-Hydroxyphenylethyleneglycol Sulfate	Phenylsulfate; norepinephrine metabolite	N/A	Anorexia nervosa, pathological gambing	N/A	N/A	HMDB00559	Tyrosine metabolism	C9H12O7S	3415-67-6
342	Heptadecanoic Acid (269.1/251.3)	Heptadecanoic acid	Long-chain fatty acid	Blood, feces, saliva	Schizophrenia, colorectal cancer	Dairy fats (milk) and meat	N/A	HMDB02259	Lipid metabolism (Fatty acids)	C17H34O2	506-12-7
343	6-Phosphogluconic Acid (275.0/97.0)	6-Phosphogluconic acid	Monosaccharide phosphate	Blood, saliva, cellular cytoplasm	Colorectal cancer	Detected in: cascade huckleberries, common chokecherries, half-highbush blueberries, american cranberries, okra	C00345	HMDB0001316	Carbohydrate metabolism (Pentoses and Pentose Cycle)	C6H13O10P	921-62-0
344	alpha-Linolenic Acid (277.1/259.0)	alpha-Linolenic acid	Lineolic acid	Blood, feces, saliva, urine	Hypertension, essential hypertension, major depressive disorder, isovaleric acidemia, colorectal cancer, thyroid cancer	Certain nuts (English walnuts), vegetable oils (canola, soybean, flaxseed/linseed, olive)	C06427	HMDB01388	Lipid metabolism (Fatty acids)	C18H30O2	463-40-1
345	Linoleic Acid (279.1/261.0)	Linoleic acid	Lineolic acid	Blood, CSF, feces, saliva, urine	Gestational diabetes, cirrhosis, hypertension, essential hypertension, perillyl alcohol administration for cancer treatment, lung cancer, schizophrenia, isovaleric acidemia, colorectal cancer, bladder infections, ulcerative colitis, thyroid cancer	N/A	C01595	HMDB00673	Lipid metabolism (Fatty acids)	C18H32O2	60-33-3
346	Xanthosine (283.1/151.0)	Xanthosine	Nucleotide	Blood, feces, urine	Uremia, Crohn's disease, ulcerative colitis, metastatic melanoma, colorectal cancer	N/A	C01762	HMDB00299	Nucleotide metabolism (Purines)	C10H12N4O6	146-80-5
347	D-Sedoheptulose 7-Phosphate (289.0/97.0)	D-Sedoheptulose 7-Phosphate	Hexose phosphates	Blood, saliva, cellular cytoplasm	Transaldolase deficiency, Alzheimer's disease, frontotemporal dementia, Lewy body disease	Grapefruits, loganberries, citrus, cardoons, common beets	C05382	HMDB01068	Carbohydrate metabolism (Pentoses and Pentose Cycle)	C7H15O10P	2646-35-7
348	all-trans-Retinoic Acid (299.0/255.0)	All-trans-Retinoic acid	Retinoid	Blood	N/A	N/A	C00777	HMDB01852	Lipid metabolism (Carotenoids and Isoprenoids)	C20H28O2	302-79-4
349	N-Acetylaspartylglutamic Acid (303.0/285.0)	N-Acetylaspartylglutamic acid	Acetylated amino acid	Blood, CSF, feces, urine	Canavan disease, pelisses Merzbacher disease, colorectal cancer, schizophrenia	N/A	C12270	HMDB01067	Neuropeptide	C11H16N2O8	3106-85-2
350	Arachidonic Acid (303.3/259.0)	Arachidonic acid	Long-chain fatty acid	Blood, CSF, feces, saliva, urine	Gestational diabetes, hypertension, essential hypertension, schizophrenia, isovaleric acidemia, colorectal cancer, bladder infections	N/A	C00219	HMDB60102	Lipid metabolism (Glycolipids and Phospholipids)	C20H32O2	506-32-1
351	dCMP (306.0/110.0)	dCMP	Nucleotide	Feces, saliva	Colorectal cancer, attachment loss, periodontal probing depth	Detected in: turnips, garlics, agaves, garden onions, italian sweet red peppers	C00239	HMDB01202	Nucleotide metabolism (Pyrimidines)	C9H14N3O7P	1032-65-1
352	Glutathione (306.3/143.1)	Glutathione	Peptide	Blood, CSF, saliva, urine, cellular cytoplasm	Canavan disease, schizophrenia, gamma-glutamyl transpeptidase deficiency, traumatic brain injury, multiple sclerosis	N/A	C00051	HMDB00125	Tetrapyrrole metabolism (Porphyrins, Cobalamin)/Glutamate, Proline, Hydroxyproline metabolism	C10H17N3O6S	70-18-8
353	dUMP (307.0/195.0)	dUMP	Nucleotide	N/A	N/A	Detected in: black cabbages, pepper (spice), ryes, loganberries, french plantains	C00365	HMDB01409	Nucleotide metabolism (Pyrimidines)	C9H13N2O8P	964-26-1
354	N-Acetylneuraminic Acid (308.1/87.0)	N-Acetylneuraminic acid	n-acylneuraminic acids	Blood, CSF, feces, saliva, urine, breast milk	Irritable bowel syndrome, ulcerative colitis, colorectal cancer, Salla disease, Sialidosis (normosomatic type)	N/A	C00270	HMDB00230	Carbohydrate metabolism (Amino Sugar Derivatives)	C11H19NO9	19342-33-7
355	Geranyl Diphosphate (313.1/79.1)	Geranyl Diphosphate	isoprenoid phosphate precursor of monoterpenes	N/A	N/A	N/A	C00341	HMDB01285	Lipid metabolism (Carotenoids and Isoprenoids)	C10H20O7P2	763-10-0
356	5-Thymidylic Acid (321.1/79.0)	5-Thymidylic acid	Nucleotide	Feces	Colorectal cancer	Rosemaries, epazotes, chinese chives, gooseberries, coconuts	C00364	HMDB01227	Nucleotide metabolism (Pyrimidines)	C10H15N2O8P	365-07-1
357	Cytidine Monophosphate (322.0/97.0)	Cytidine Monophosphate	Nucleotide	Feces, saliva	Colorectal cancer, Alzheimer's disease, frontotemporal dementia, Lewy body disease	N/A	C00055	HMDB00095	Nucleotide metabolism (Pyrimidines)	C9H14N3O8P	63-37-6
358	F16BP/F26BP/G16BP (339.0/79.0)	F16BP/F26BP/G16BP	Hexose phosphates	Blood, cellular cytoplasm	N/A	N/A	C00665/C00354/C01231	HMDB01058/HMDB01047/HMDB03514	Carbohydrate metabolism (Glycolysis and Gluconeogenesis)	C6H14O12P2	34693-15-7/N/A/10139-18-1
359	Alpha-Lactose (341.0/59.0)	Lactose	Saccharide	Blood, feces, urine, breast milk	Eosinophilic esophagitis, lactose intolerance	N/A	C00243	HMDB00186	Disaccharides and Polysaccharides	C12H22O11	63-42-3
360	Sucrose (341.0/59.0 (2)	Sucrose	Saccharide	Blood, feces, saliva, sweat, urine	Colorectal cancer, Crohn's disease, ulcerative colitis, sepsis, attachment loss, periodontal probing depth, lung cancer, autosomal dominant polycystic kidney disease, eosinophilic esophagitis	N/A	C00089	HMDB00258	Disaccharides and Polysaccharides	C12H22O11	57-50-1
361	Cyclic GMP (344.0/150.0)	Cyclic GMP	Nucleotide	Blood, CSF	Headache	N/A	C00942	HMDB01314	Nucleotide metabolism (Purines)	C10H12N5O7P	7665-99-8
362	Gibberellin A3 (345.2/143.0)	Gibberellin A	c19-gibberellin 6-carboxylic acid	N/A	N/A	N/A	C01699	HMDB03559	Lipid metabolism (Carotenoids and Isoprenoids)	C19H22O6	77-06-5
363	Adenosine Monophosphate (346.1/79.0)	Adenosine Monophosphate	Nucleotide	Blood, CSF, feces, saliva, urine, cellular cytoplasm	Crohn's disease, ulcerative colitis, metastatic melanoma, colorectal cancer, Alzheimer's disease, frontotemporal dementia, Lewy body disease, attachment loss, missing teeth, periodontal probing depth	Detected in: sweet oranges, common thymes, ucuhuba, pummelo, canola	C00020	HMDB00045	Nucleotide metabolism (Purines)	C10H14N5O7P	61-19-8
364	Inosinic Acid (347.1/79.0)	Inosinic acid	Nucleotide; drug	Blood, CSF, feces, cellular cytoplasm	Febrile seizures, Crohn's disease, ulcerative colitis	Detected in: chinese bayberries, turnips, canada blueberries, oriental wheats, kiwis	C00130	HMDB00175	Nucleotide metabolism (Purines)	C10H13N4O8P	131-99-7
365	Prostaglandin E2 (351.2/315.3)	Prostaglandin E2	Prostaglandin	Blood, CSF, feces, urine	Amyotrophic lateral sclerosis, hydrocephalus, meningitis	N/A	C00584	HMDB0001220	Lipid metabolism (Fatty acids)	C20H32O5	363-24-6
366	Cortisol (361.0/331.0)	Cortisol	Steroid hormone (glucocorticoids)	Blood, CSF, saliva, urine	Bipolar disorder, tic disorder, schizophrenia, ACTH deficiency (isolated), adrenal hypoplasia, apparent mineralocorticoid excess, congenital adrenal hyperplasia due to 3-beta-hydroxysteroid dehydrogenase 2 deficiency, aromatase deficiency, 3-hydroxy-3-methylglutaryl-CoA synthase deficiency, 3-hydroxyacyl-CoA dehydrogenase deficiency, Antley-Bixler syndrome with genital anomalies and disordered st…	N/A	C00735	HMDB14879	Steroid metabolism (Mineralocorticoids and Glucocorticoids)	C21H30O5	50-23-7
367	dCDP (386.0/159.0)	2'-Deoxycytidine diphosphate	Nucleotide	N/A	N/A	Detected in: romaine lettuces, sesbania flowers, lambsquarters, cereals, cereal products, cabbages	C00705	HMDB01245	Nucleotide metabolism (Pyrimidines)	C9H15N3O10P2	800-73-7
368	Phosphoribosyl Pyrophosphate (389.0/177.0)	Phosphoribosyl Pyrophosphate	Pentose phosphates	Blood	N/A	N/A	C00119	HMDB00280	Carbohydrate metabolism (Pentoses and Pentose Cycle); Nucleotide metabolism (Purine)	C5H13O14P3	7540-64-9
369	Deoxycholic Acid (391.0/343.0)	Deoxycholic acid	Bile acid	Blood, feces, urine, bile	Cystic fibrosis, irritable bowel syndrome, ulcerative colitis, colorectal cancer, primary biliary cirrhosis	N/A	C04483	HMDB00626	Steroid synthesis (Bile acids)	C24H40O4	83-44-3
370	Chenodeoxycholic Acid (391.0/373.0)	Chenodeoxycholic acid	Bile acid	Blood, feces, urine, bile	Cystic fibrosis, biliary atresia, cirrhosis, hepatocellular carcinoma, primary biliary cirrhosis	N/A	C02528	HMDB00518	Steroid synthesis (Bile acids)	C24H40O4	474-25-9
371	Uridine 5'-Diphosphate (403.0/79.0)	Uridine 5'-Diphosphate	Nucleotide	Blood	N/A	Detected in: pasta, yams, pot marjorams, sesames, evening primroses	C00015	HMDB00295	Nucleotide metabolism (Pyrimidines)	C9H14N2O12P2	58-98-0
372	Muricholic Acid (407.0/371.0)	Muricholic acid	Bile Acid	N/A	N/A	N/A	C17726	HMDB00865	Steroid synthesis (Bile acids)	C24H40O5	39016-49-4
373	Cholic Acid (407.0/343.0)	Cholic acid	Bile acid	Blood, feces, urine, bile	Cystic fibrosis, biliary atresia, colorectal cancer, Crohn's disease, ulcerative colitis, cirrhosis, primary biliary cirrhosis, eosinophilic esophagitis	N/A	C00695	HMDB00619	Steroid metabolism (Cholesterol)	C24H40O5	81-25-4
374	gamma-Tophericol (415.0/149.0)	gamma-Tocopherol	Tocopherol	Blood, feces, breast milk	Prostate cancer, endometrial cancer, schizophrenia, colorectal cancer	N/A	C02483	HMDB01492	Lipid metabolism (Carotenoids and Isoprenoids)/Histidine metabolism	C28H48O2	54-28-4
375	ADP (426.0/134.0)	Adenosine 5'-diphosphate	Nucleotide	Blood, CSF, saliva, urine, cellular cytoplasm	Rachialgia, subarachnoid hemorrhage, epilepsy, stroke, neuroinfection, eosinophilic esophagitis	N/A	C00008	HMDB01341	Nucleotide metabolism (Purines)	C10H15N5O10P2	58-64-0
376	alpha-Tophericol (429.0/163.0)	alpha-Tocopherol	Tocopherol; most active Vitamin E form; powerful antioxidant	Blood, CSF, feces, saliva, breast milk	Thyroid cancer, abetalipoproteinemia, cerebrotendinous xanthomatosis, vitamin E deficiency, Parkinson's disease, colorectal cancer	Vegetable oils (palm oil, sunflower, corn, soybean, olive oil)	C02477	HMDB01893	Lipid metabolism (Carotenoids and Isoprenoids)/Histidine metabolism	C29H50O2	59-02-9
377	Guanosine Diphosphate (442.0/159.0)	Guanosine diphosphate	Nucleotide	Blood, CSF	Rachialgia, subarachnoid hemorrhage, epilepsy, stroke, neuroinfection	Detected in: common beans, kai-lans, fenugreeks, burdocks, ryes	C00035	HMDB01201	Nucleotide metabolism (Purines)	C10H15N5O11P2	146-91-8
378	Chenodeoxycholic Acid Glycine Conjugate (448.3/74.0)	Chenodeoxycholic acid glycine conjugate	Glycinated bile acid	Blood, feces, urine, bile	Colorectal cancer, biliary atresia	N/A	C05466	HMDB00637	Steroid metabolism (Bile acids)	C26H43NO5	640-79-9
379	Adenylsuccinic Acid (462.1/79.0)	Adenylsuccinic acid	Nucleotide	N/A	N/A	N/A	C03794	HMDB00536	Nucleotide metabolism (Purines)	C14H18N5O11P	19046-78-7
380	Glycocholic Acid (464.3/74.0)	Glycocholic acid	Glycinated bile acid	Blood, feces, urine	Hepatobiliary disease, celiac disease, biliary atresia, choledochal cysts, intrahepatic biliary hypoplasia, neonatal hepatitis, alpha-1-antitrypsin deficiency, cystic fibrosis, galactosemia type 1, chronic active hepatitis, glycogen storage disease, acute liver failure, portal vein obstruction, Wilson's disease, colorectal cancer, Crohn's disease, ulcerative colitis	N/A	C01921	HMDB00138	Steroid metabolism (Bile acids)	C26H43NO6	475-31-0
381	Cholesterol Sulfate (465.0/97.0)	Cholesterol Sulfate	Cholesterol derivative	Blood	Cirrhosis, hypercholesterolemia	N/A	C18043	HMDB00653	Steroid metabolism (Cholesterol)	C27H46O4S	1256-86-6
382	dCTP (466.0/79.0)	2'-Deoxycytidine 5'-triphosphate	Nucleotide	Blood	N/A	Detected in: mountain yams, soy beans, wakames, japanese walnuts, red algaes	C00458	HMDB0000998	Nucleotide metabolism (Pyrimidines)	C9H16N3O13P3	2056-98-6
383	Deoxyuridine Triphosphate (467.0/159.0)	Deoxyuridine Triphosphate	Nucleotide	N/A	Prostate cancer	N/A	C00460	HMDB01191	Nucleotide metabolism (Pyrimidines)	C9H16N3O13P3	1173-82-6
384	Thymidine 5'-Triphosphate (481.0/159.0)	Thymidine 5'-Triphosphate	Nucleotide	N/A	N/A	Detected in: ginsengs, figs, peppermints, maitakes, papper	C00459	HMDB0001342	Nucleotide metabolism (Pyrimidines)	C10H17N2O14P3	365-08-2
385	Cytidine Triphosphate (482.0/159.0)	Cytidine Triphosphate	Nucleotide	Cellular cytoplasm	N/A	Detected in: red bell peppers, thistles, enokitakes, blackcurrants, vanilla	C00063	HMDB00082	Nucleotide metabolism (Pyrimidines)	C9H16N3O14P3	65-47-4
386	Adenosine Triphosphate (505.9/79.0)	Adenosine Triphosphate	Nucleotide	Blood, CSF, saliva, cellular cytoplasm	Rachialgia, subarachnoid hemorrhage, epilepsy, stroke, neuroinfection	N/A	C00002	HMDB00538	Nucleotide metabolism (Purines)	C10H16N5O13P3	56-65-5
387	Phosphoadenosine Phosphosulfate (506.0/426.0)	Phosphoadenosine Phosphosulfate	Intermediate pentose phosphate	N/A	N/A	N/A	C00053	HMDB01134	Glutamate, Proline, Hydroxyproline metabolism (involved in cysteine biosynthsis)/Sphingolipid metabolism/Androgen and Estrogen Metabolism	C10H15N5O13P2S	482-67-7
388	Tauro-b-Muricholic Acid (514.0/80.0)	Tauro-b-Muricholic acid	Taurinated bile acid	N/A	N/A	N/A	N/A	HMDB00932	Steroid synthesis (Bile acids)	C26H45NO7S	25696-60-0
389	Taurocholic Acid (514.5/80.0)	Taurocholic acid	trihydroxy bile acid	Blood, feces, urine, bile	Hepatocellular carcinoma, cirrhosis, colorectal cancer, Crohn's disease, ulcerative colitis, metastatic melanoma, biliary atresia	N/A	C05122	HMDB00036	Steroid synthesis (Bile acids)	C26H45NO7S	81-24-3
390	Guanosine Triphosphate (522.0/159.0)	Guanosine Triphosphate	Nucleotide	Blood, CSF	Rachialgia, subarachnoid hemorrhage, epilepsy, stroke, neuroinfection	N/A	C00044	HMDB01273	Nucleotide metabolism (Purines)	C10H16N5O14P3	86-01-1
391	Uridine Diphosphate Glucose (565.0/323.0)	Uridine Diphosphate Glucose	Pyrimidine nucleotide sugars	Blood, feces, urine	Rheumatoid arthritis	Detected in: breakfast cereals, hard wheats, flaxseeds, sesames, cherimoya	C00029	HMDB00286	Lipid metabolism (Sphingolipids)	C15H24N2O17P2	133-89-1
392	Uridine Diphosphate-N-Acetylglucosamine (606.0/385.0)	Uridine Diphosphate-N-Acetylglucosamine	Nucleotide	Saliva	N/A	N/A	C00043	HMDB00290	Amino sugar and nucleotide sugar metabolism	C17H27N3O17P2	528-04-1
393	Oxidized Glutathione (611.2/306.0)	Oxidized Glutathione	Oxidative damage biomarker	Blood, CSF, saliva	Canavan disease, schizophrenia, multiple sclerosis, Alzheimer's disease, frontotemporal dementia, Lewy body disease, temporomandibular joint disorder, attachment loss, periodontal probing depth	Detected in: rose hips, barley quinoa, celery stalks, purple mangosteens	C00127	HMDB03337	Carbohydrate metabolism (Acidic Carbohydrate Derivatives)	C17H27N3O17P2	27025-41-8
394	NADP (743.0/620.7)	Nicotinamide adenine dinucleotide phosphate	Coenzyme	Blood	Pellagra	N/A	C00006	HMDB00217	Nucleotide metabolism (NAD, NADP)	C21H29N7O17P3	53-59-8
395	NADH (663.9/78.93)	Reduced nicotinamide adenine dinucleotide	Coenzyme	Blood	Nicotinamide adenine dinucleotide deficiency	N/A	C00004	HMDB01487	Nucleotide metabolism (NAD, NADP)	C21H29N7O14P2	58-68-4
