# Supplementary material for: Mitochondrial Inorganic Polyphosphate (polyP) Is a Potent Regulator of Mammalian Bioenergetics in SH-SY5Y Cells: A Proteomics and Metabolomics Study
Source: Front Cell Dev Biol. 2022 Feb 17;10:833127. doi: 10.3389/fcell.2022.833127 (PMC8892102; doi:10.3389/fcell.2022.833127)
Supplement: Supplementary file 5 [file Table3.XLS]

## Sheet: Sheet0
© 2000-2021 QIAGEN. All rights reserved.
Analysis Details for My Projects->Mitochondria->metanalysis 111021 - 2021-10-11 09:30 PM
Workspace	My Projects
Project	Mitochondria
Analysis	metanalysis 111021 - 2021-10-11 09:30 PM
Date	Mon Oct 11 23:38:14 PDT 2021
Analysis ID	38880734
Experimental Metadata
originalColumnNames	protein ID,metabolites ID
Analysis Settings
Cutoff before duplicate resolution	true
Resolve duplicate on	Expression logfoldchange
Color using	Expression logfoldchange
Cutoff for Expression logfoldchange	--
Cutoff for Expression qvalue	--
Cutoff for Expression other	99
Reference set	Ingenuity Knowledge Base (Genes + Endogenous Chemicals)
Relationship to include	Direct and Indirect
Includes Endogenous Chemicals	Yes
Optional Analyses	My Pathways My List
Filter Summary
Consider only molecules and/or relationships where
(confidence = Experimentally Observed) AND
(mol. types = biologic drug OR canonical pathway OR chemical - endogenous mammalian OR chemical - endogenous non-mammalian OR chemical - kinase inhibitor OR chemical - other OR chemical - protease inhibitor OR chemical drug OR chemical reagent OR chemical toxicant OR complex OR cytokine OR disease OR enzyme OR function OR fusion gene/product OR G-protein coupled receptor OR group OR growth factor…
Canonical Pathways for My Projects->Mitochondria->metanalysis 111021 - 2021-10-11 09:30 PM
Ingenuity Canonical Pathways	-log(p-value)	zScore	Ratio	Molecules
14-3-3-mediated Signaling	0		0.00775	VIM
3-phosphoinositide Biosynthesis	0		0.0138	adenosine triphosphate,NUDT9,PPP1R11
3-phosphoinositide Degradation	0		0.0101	NUDT9,PPP1R11
Activation of IRF by Cytosolic Pattern Recognition Receptors	0		0.0154	STAT1
Acute Phase Response Signaling	0		0.016	A2M,HNF1A,MAP2K6
Agranulocyte Adhesion and Diapedesis	0		0.0093	ACTA2,MSN
Aldosterone Signaling in Epithelial Cells	0		0.0115	DNAJC17,HSPA14
Angiopoietin Signaling	0		0.0127	PTK2
Antioxidant Action of Vitamin C	0		0.0169	GLRX,glutathione disulfide
Antiproliferative Role of Somatostatin Receptor 2	0		0.0123	L-arginine
Apelin Endothelial Signaling Pathway	0		0.0134	GDP,L-arginine
Apoptosis Signaling	0		0.00962	BID
Axonal Guidance Signaling	0		0.0175	BAIAP2,CDK5,GDP,MICAL1,PITRM1,PRKACB,PRKAR1A,PTK2,RAC3
B Cell Receptor Signaling	0	2	0.00631	GAB2,MAP2K6,PTK2,VAV2
BEX2 Signaling Pathway	0		0.012	HNF1A
Basal Cell Carcinoma Signaling	0		0.0137	HNF1A
Bladder Cancer Signaling	0		0.00862	EGFR
Breast Cancer Regulation by Stathmin1	0	-1	0.00672	PPP1R11,PRKACB,PRKAR1A,RAC3
CCR3 Signaling in Eosinophils	0		0.00714	GDP
CCR5 Signaling in Macrophages	0		0.00397	CACNA2D1,GDP
CD40 Signaling	0		0.0149	MAP2K6
CDC42 Signaling	0		0.00867	BAIAP2,EXOC3,EXOC7,GDP,VAV2
CNTF Signaling	0		0.0175	STAT1
CREB Signaling in Neurons	0	2.23607	0.0114	adenosine triphosphate,CACNA2D1,EGFR,GDP,POLR2I,PRKACB,PRKAR1A
Cardiac Hypertrophy Signaling (Enhanced)	0	2.23607	0.0126	adenosine triphosphate,CACNA2D1,MAP2K6,PDE3A,PRKACB,PRKAR1A,PTK2
Chemokine Signaling	0		0.0119	PTK2
Chondroitin Sulfate Biosynthesis	0		0.0135	uridine diphosphate
Chondroitin Sulfate Biosynthesis (Late Stages)	0		0.0169	uridine diphosphate
Chronic Myeloid Leukemia Signaling	0		0.00935	GAB2
Circadian Rhythm Signaling	0		0.0179	CACNA2D1,CSNK1E,MAP2K6,PRKACB,PRKAR1A
Coronavirus Pathogenesis Pathway	0		0.00985	RPS26,STAT1
Cytotoxic T Lymphocyte-mediated Apoptosis of Target Cells	0		0.00235	BID
D-myo-inositol (1,4,5,6)-Tetrakisphosphate Biosynthesis	0		0.0161	adenosine triphosphate,NUDT9,PPP1R11
D-myo-inositol (3,4,5,6)-tetrakisphosphate Biosynthesis	0		0.0161	adenosine triphosphate,NUDT9,PPP1R11
D-myo-inositol-5-phosphate Metabolism	0		0.0149	adenosine triphosphate,NUDT9,PPP1R11
Dendritic Cell Maturation	0		0.00169	STAT1
Dermatan Sulfate Biosynthesis	0		0.0133	uridine diphosphate
Eicosanoid Signaling	0		0.0116	arachidonic acid
Endothelin-1 Signaling	0		0.0145	adenosine triphosphate,arachidonic acid,L-arginine
Ephrin Receptor Signaling	0		0.0147	GDP,PTK2,RAC3
Erythropoietin Signaling Pathway	0		0.00546	RAC3
Estrogen Receptor Signaling	0	2	0.0146	CACNA2D1,EGFR,NDUFA4,PRKACB,PRKAR1A,SDHC
Estrogen-Dependent Breast Cancer Signaling	0		0.012	EGFR
FGF Signaling	0		0.0114	MAP2K6
Factors Promoting Cardiogenesis in Vertebrates	0		0.00658	HNF1A
FcγRIIB Signaling in B Lymphocytes	0		0.0112	CACNA2D1
G-Protein Coupled Receptor Signaling	0	1.41421	0.0126	adenosine triphosphate,AMP,GDP,MAP2K6,PDE3A,PRKACB,PRKAR1A,PTK2,RAC3
GM-CSF Signaling	0		0.0141	STAT1
GP6 Signaling Pathway	0		0.0152	PTK2,VAV2
Glioblastoma Multiforme Signaling	0		0.0114	EGFR,RAC3
Glioma Signaling	0		0.0152	2-oxoglutaric acid,EGFR
Granulocyte Adhesion and Diapedesis	0		0.00524	MSN
Gα12/13 Signaling	0		0.0149	PTK2,VAV2
Gαq Signaling	0		0.0169	choline,GDP,RAC3
HGF Signaling	0		0.00741	PTK2
HMGB1 Signaling	0		0.012	MAP2K6,RAC3
HOTAIR Regulatory Pathway	0		0.0182	ATG7,HNF1A,VIM
Human Embryonic Stem Cell Pluripotency	0		0.0117	GDP,HNF1A
ICOS-ICOSL Signaling in T Helper Cells	0		0.00195	GAB2
IL-10 Signaling	0		0.0132	MAP2K6
IL-12 Signaling and Production in Macrophages	0		0.0143	D-glucose,STAT1
IL-15 Signaling	0		0.00189	RAC3
IL-17 Signaling	0		0.00529	MAP2K6
IL-6 Signaling	0		0.0156	A2M,MAP2K6
Induction of Apoptosis by HIV1	0		0.0154	BID
Inhibition of ARE-Mediated mRNA Degradation Pathway	0		0.0124	PRKACB,PRKAR1A
JAK/STAT Signaling	0		0.0122	STAT1
Kinetochore Metaphase Signaling Pathway	0		0.018	ENSA,PPP1R11
LPS-stimulated MAPK Signaling	0		0.0118	MAP2K6
LPS/IL-1 Mediated Inhibition of RXR Function	0		0.00772	ALDH1B1,GSTZ1
MSP-RON Signaling Pathway	0		0.0169	ACTA2
Macropinocytosis Signaling	0		0.0132	ANKFY1
Melatonin Degradation I	0		0.0137	uridine diphosphate
Mouse Embryonic Stem Cell Pluripotency	0		0.00962	HNF1A
NAD Signaling Pathway	0		0.0178	NADH,niacinamide,POLR2I
NF-κB Signaling	0		0.00526	EGFR,MAP2K6,PRKACB
NGF Signaling	0		0.00806	TRIO
Natural Killer Cell Signaling	0		0.0147	HSPA14,RAC3,VAV2
Neuroinflammation Signaling Pathway	0	1	0.0182	adenosine triphosphate,GLUL,MFGE8,RAC3,STAT1,uric acid
Neurotrophin/TRK Signaling	0		0.0123	MAP2K6
Nicotine Degradation III	0		0.0159	uridine diphosphate
Non-Small Cell Lung Cancer Signaling	0		0.01	EGFR
Osteoarthritis Pathway	0		0.0083	adenosine triphosphate,HNF1A
Oxytocin Signaling Pathway	0	2	0.0139	CACNA2D1,EGFR,PRKACB,PRKAR1A
PAK Signaling	0		0.00833	PTK2
PD-1, PD-L1 cancer immunotherapy pathway	0		0.00935	PDCD4
PDGF Signaling	0		0.0109	STAT1
PEDF Signaling	0		0.0119	HNF1A
PI3K Signaling in B Lymphocytes	0		0.00676	VAV2
PI3K/AKT Signaling	0		0.0098	GAB2,L-arginine
PKCθ Signaling in T Lymphocytes	0		0.00534	CACNA2D1,RAC3,VAV2
Pancreatic Adenocarcinoma Signaling	0		0.0156	EGFR,STAT1
Phagosome Formation	0	2.12132	0.0114	arachidonic acid,ARFIP2,GAB2,MAP2K6,PTK2,RAC3,TLN2,VAV2
Phospholipase C Signaling	0		0.00438	AHNAK,arachidonic acid,RAC3
Primary Immunodeficiency Signaling	0		0.0179	UNG
Production of Nitric Oxide and Reactive Oxygen Species in Macrophages	0		0.0152	PPP1R11,RAC3,STAT1
Prolactin Signaling	0		0.0112	STAT1
Pulmonary Fibrosis Idiopathic Signaling Pathway	0	2.44949	0.0183	ACTA2,EGFR,HNF1A,MAP2K6,PTK2,VIM
RANK Signaling in Osteoclasts	0		0.0109	MAP2K6
Regulation Of The Epithelial Mesenchymal Transition By Growth Factors Pathway	0		0.0156	EGFR,MAP2K6,VIM
Regulation Of The Epithelial Mesenchymal Transition In Development Pathway	0		0.0115	HNF1A
Regulation of IL-2 Expression in Activated and Anergic T Lymphocytes	0		0.00216	VAV2
Regulation of the Epithelial-Mesenchymal Transition Pathway	0		0.0154	EGFR,HNF1A,MAP2K6
Retinoic acid Mediated Apoptosis Signaling	0		0.0159	BID
Role of Hypercytokinemia/hyperchemokinemia in the Pathogenesis of Influenza	0		0.0115	STAT1
Role of IL-17A in Arthritis	0		0.0169	MAP2K6
Role of JAK1 and JAK3 in γc Cytokine Signaling	0		0.0145	STAT1
Role of Macrophages, Fibroblasts and Endothelial Cells in Rheumatoid Arthritis	0		0.00904	CSNK1E,HNF1A,MAP2K6
Role of NFAT in Regulation of the Immune Response	0		0.00336	CSNK1E,GDP
Role of Osteoblasts, Osteoclasts and Chondrocytes in Rheumatoid Arthritis	0		0.013	CSNK1E,HNF1A,MAP2K6
Role of Tissue Factor in Cancer	0		0.00847	EGFR
SAPK/JNK Signaling	0		0.00199	RAC3
SPINK1 General Cancer Pathway	0		0.0145	EGFR
STAT3 Pathway	0		0.00735	EGFR
Serotonin Receptor Signaling	0		0.0182	SPR
Sphingosine-1-phosphate Signaling	0		0.0161	PTK2,RAC3
Superpathway of Inositol Phosphate Compounds	0		0.0116	adenosine triphosphate,NUDT9,PPP1R11
Superpathway of Melatonin Degradation	0		0.0114	uridine diphosphate
Synaptic Long Term Depression	0		0.0098	arachidonic acid,CACNA2D1
Systemic Lupus Erythematosus In B Cell Signaling Pathway	0		0.00275	RAC3,STAT1
Systemic Lupus Erythematosus In T Cell Signaling Pathway	0	1	0.00619	MAP2K6,MSN,PTK2,RAC3
T Cell Exhaustion Signaling Pathway	0		0.00175	STAT1
T Cell Receptor Signaling	0		0.00485	HNF1A,MAP2K6,VAV2
T Helper Cell Differentiation	0		0.00212	STAT1
TEC Kinase Signaling	0	2.23607	0.0103	ACTA2,GDP,PTK2,RAC3,STAT1,VAV2
TGF-β Signaling	0		0.0104	MAP2K6
Telomerase Signaling	0		0.00935	EGFR
Th1 Pathway	0		0.0163	MAP2K6,STAT1
Th1 and Th2 Activation Pathway	0		0.0116	MAP2K6,STAT1
Thrombin Signaling	0		0.0183	EGFR,GDP,PTK2,RAC3
Thyroid Hormone Metabolism II (via Conjugation and/or Degradation)	0		0.0164	uridine diphosphate
Toll-like Receptor Signaling	0		0.0127	MAP2K6
Triacylglycerol Degradation	0		0.0159	AARSD1
Tumor Microenvironment Pathway	0		0.00532	D-glucose
Type I Diabetes Mellitus Signaling	0		0.00784	BID,ICA1,MAP2K6,STAT1
Virus Entry via Endocytic Pathways	0		0.0182	ACTA2,RAC3
WNT/β-catenin Signaling	0		0.0172	CSNK1E,HNF1A,MARK2
Xenobiotic Metabolism Signaling	0		0.0171	ALDH1B1,GSTZ1,KEAP1,MAP2K6,NQO1
fMLP Signaling in Neutrophils	0		0.0145	GDP,RAC3
p38 MAPK Signaling	0		0.0169	MAP2K6,STAT1
p70S6K Signaling	0		0.00725	EGFR
TNFR1 Signaling	0.206		0.0192	BID
UVB-Induced MAPK Signaling	0.206		0.0192	EGFR
nNOS Signaling in Neurons	0.206		0.0192	L-arginine
UVC-Induced MAPK Signaling	0.211		0.0196	EGFR
Cell Cycle: G2/M DNA Damage Checkpoint Regulation	0.216		0.02	CHEK1
Glutathione-mediated Detoxification	0.222		0.0204	GSTZ1
Acetone Degradation I (to Methylglyoxal)	0.233		0.0213	PTGR2
G Protein Signaling Mediated by Tubby	0.233		0.0213	GDP
MIF Regulation of Innate Immunity	0.233		0.0213	arachidonic acid
Neuropathic Pain Signaling In Dorsal Horn Neurons	0.235		0.019	PRKACB,PRKAR1A
Retinoate Biosynthesis I	0.239		0.0217	NADH
IL-8 Signaling	0.248	2	0.0186	EGFR,GDP,PTK2,RAC3
Docosahexaenoic Acid (DHA) Signaling	0.251		0.0227	BID
Oncostatin M Signaling	0.258		0.0233	STAT1
Small Cell Lung Cancer Signaling	0.26		0.0202	BID,PTK2
UVA-Induced MAPK Signaling	0.26		0.0202	EGFR,STAT1
Phosphatidylglycerol Biosynthesis II (Non-plastidic)	0.264		0.0238	sn-glycerol-3-phosphate
PTEN Signaling	0.27		0.0197	EGFR,PTK2,RAC3
Death Receptor Signaling	0.273		0.0208	ACTA2,BID
Pyroptosis Signaling Pathway	0.273		0.0208	PRKACB,PRKAR1A
Inhibition of Matrix Metalloproteases	0.278		0.025	A2M
ERBB Signaling	0.282		0.0213	EGFR,MAP2K6
Inhibition of Angiogenesis by TSP1	0.286		0.0256	L-arginine
Actin Nucleation by ARP-WASP Complex	0.287		0.0215	BAIAP2,RAC3
Wound Healing Signaling Pathway	0.288	2.23607	0.0195	ACTA2,EGFR,MAP2K6,STAT1,VIM
Pulmonary Healing Signaling Pathway	0.29	0	0.0199	acetylcholine,DLK1,EGFR,HNF1A
Crosstalk between Dendritic Cells and Natural Killer Cells	0.292		0.0217	ACTA2,TLN2
MIF-mediated Glucocorticoid Regulation	0.293		0.0263	arachidonic acid
PPARα/RXRα Activation	0.294	1	0.02	adenosine triphosphate,MAP2K6,PRKACB,PRKAR1A
TWEAK Signaling	0.301		0.027	BID
Unfolded protein response	0.302		0.0222	DNAJC17,HSPA14
Clathrin-mediated Endocytosis Signaling	0.307		0.0204	ACTA2,GAK,RAB5B,STAM
CDP-diacylglycerol Biosynthesis I	0.31		0.0278	sn-glycerol-3-phosphate
D-myo-inositol (1,4,5)-Trisphosphate Biosynthesis	0.31		0.0278	adenosine triphosphate
Interferon Signaling	0.31		0.0278	STAT1
Senescence Pathway	0.311	1.34164	0.0199	CACNA2D1,CBX2,CHEK1,MAP2K6,NBN,PDHX
BMP signaling pathway	0.313		0.0227	PRKACB,PRKAR1A
Coagulation System	0.318		0.0286	A2M
IL-9 Signaling	0.318		0.0286	STAT1
GABA Receptor Signaling	0.322		0.0216	CACNA2D1,GDP,succinic acid
Superpathway of Cholesterol Biosynthesis	0.323		0.0233	adenosine triphosphate,IDI1
Pregnenolone Biosynthesis	0.327		0.0294	MICAL1
Role of JAK2 in Hormone-like Cytokine Signaling	0.327		0.0294	STAT1
The Visual Cycle	0.327		0.0294	NADH
Xenobiotic Metabolism CAR Signaling Pathway	0.329	0	0.0211	ALDH1B1,EGFR,GSTZ1,MAP2K6
Role of MAPK Signaling in the Pathogenesis of Influenza	0.329		0.0235	arachidonic acid,MAP2K6
FXR/RXR Activation	0.33		0.0219	D-glucose,HNF1A,VLDLR
Androgen Biosynthesis	0.337		0.0303	NADH
cAMP-mediated signaling	0.349	1	0.0211	adenosine triphosphate,AMP,PDE3A,PRKACB,PRKAR1A
Thyroid Cancer Signaling	0.353		0.0247	ALK,HNF1A
Superpathway of D-myo-inositol (1,4,5)-trisphosphate Metabolism	0.357		0.0323	adenosine triphosphate
FLT3 Signaling in Hematopoietic Progenitor Cells	0.359		0.025	GAB2,STAT1
IL-7 Signaling Pathway	0.359		0.025	PTK2,STAT1
Role of MAPK Signaling in Inhibiting the Pathogenesis of Influenza	0.359		0.025	arachidonic acid,MAP2K6
IL-3 Signaling	0.365		0.0253	GAB2,STAT1
Role of WNT/GSK-3β Signaling in the Pathogenesis of Influenza	0.372		0.0256	CSNK1E,HNF1A
Role of NFAT in Cardiac Hypertrophy	0.378	2.23607	0.0218	adenosine triphosphate,CACNA2D1,MAP2K6,PRKACB,PRKAR1A
Phospholipases	0.378		0.026	choline,phosphorylcholine
Role of p14/p19ARF in Tumor Suppression	0.378		0.0345	TTF1
CXCR4 Signaling	0.381		0.0226	adenosine triphosphate,GDP,PTK2,RAC3
HER-2 Signaling in Breast Cancer	0.382	2	0.0219	COX6C,COX7A2,COX7C,EGFR,NUP50
Autophagy	0.397	2	0.0223	ATG7,GDP,PRKACB,PRKAR1A,UDP-N-acetylglucosamine
Glioma Invasiveness Signaling	0.399		0.027	PTK2,RAC3
Neuregulin Signaling	0.405		0.0246	CDK5,EGFR,PICK1
ERK5 Signaling	0.406		0.0274	EGFR,WNK1
RHOGDI Signaling	0.409	-2	0.0226	ACTA2,ARHGAP35,GDP,MSN,RAC3
IL-17A Signaling in Gastric Cells	0.414		0.0385	EGFR
Leukotriene Biosynthesis	0.414		0.0385	arachidonic acid
Role of JAK1, JAK2 and TYK2 in Interferon Signaling	0.414		0.0385	STAT1
γ-glutamyl Cycle	0.414		0.0385	adenosine triphosphate
MSP-RON Signaling In Macrophages Pathway	0.416		0.025	GAB2,L-proline,STAT1
mTOR Signaling	0.422		0.0229	AMP,EIF3H,EIF4A2,RAC3,RPS26
Regulation of Actin-based Motility by Rho	0.427		0.0254	ACTA2,BAIAP2,RAC3
1D-myo-inositol Hexakisphosphate Biosynthesis II (Mammalian)	0.428		0.04	adenosine triphosphate
Glucocorticoid Biosynthesis	0.428		0.04	NADH
Mineralocorticoid Biosynthesis	0.428		0.04	NADH
Role of JAK family kinases in IL-6-type Cytokine Signaling	0.428		0.04	STAT1
PXR/RXR Activation	0.428		0.0286	PRKACB,PRKAR1A
Phagosome Maturation	0.432		0.0241	ATP6V1C1,GOSR1,RAB5B,RAC3
HIF1α Signaling	0.439	0	0.0234	adenine-riboflavin dinucleotide,HSPA14,MAP2K6,RAC3,VIM
Integrin Signaling	0.439	2	0.0234	ACTA2,PTK2,RAC3,TLN2,TSPAN6
Role of MAPK Signaling in Promoting the Pathogenesis of Influenza	0.439		0.0259	arachidonic acid,ATP6V1C1,MAP2K6
IL-22 Signaling	0.442		0.0417	STAT1
Tumoricidal Function of Hepatic Natural Killer Cells	0.442		0.0417	BID
Polyamine Regulation in Colon Cancer	0.452		0.0299	MAP2K6,spermidine
Thrombopoietin Signaling	0.452		0.0299	GAB2,STAT1
RAR Activation	0.452		0.0237	ERCC3,PHF10,PRKACB,PRKAR1A,SMARCD3
D-myo-inositol (1,3,4)-trisphosphate Biosynthesis	0.456		0.0435	adenosine triphosphate
Glycine Betaine Degradation	0.456		0.0435	L-methionine
Necroptosis Signaling Pathway	0.458		0.0248	adenosine triphosphate,GLUL,STAT1,TOMM22
Ovarian Cancer Signaling	0.463		0.025	EGFR,HNF1A,PRKACB,PRKAR1A
Cancer Drug Resistance By Drug Efflux	0.469		0.0308	adenosine triphosphate,arachidonic acid
Adrenomedullin signaling pathway	0.471	2	0.0242	L-arginine,MAP2K6,PRKACB,PRKAR1A,PTK2
Inflammasome pathway	0.472		0.0455	adenosine triphosphate
Hepatic Cholestasis	0.476		0.0243	adenosine triphosphate,HNF1A,PRKACB,PRKAR1A,TJP2
ILK Signaling	0.505		0.025	ACTA2,MAP2K6,PTK2,RAC3,VIM
Glycogen Degradation III	0.506		0.05	glucose-1-phosphate
Ketogenesis	0.506		0.05	NADH
Leukocyte Extravasation Signaling	0.51	1.34164	0.0251	ACTA2,ARHGAP35,MSN,PTK2,VAV2
VEGF Signaling	0.511		0.0286	ACTA2,EIF1,PTK2
Hepatic Fibrosis / Hepatic Stellate Cell Activation	0.515		0.0253	A2M,ACTA2,D-glucose,EGFR,STAT1
White Adipose Tissue Browning Pathway	0.519	2	0.0267	CACNA2D1,NADH,PRKACB,PRKAR1A
Oleate Biosynthesis II (Animals)	0.524		0.0526	SCD5
RAN Signaling	0.524		0.0526	GDP
EGF Signaling	0.525		0.0339	EGFR,STAT1
FAT10 Signaling Pathway	0.525		0.0339	adenosine triphosphate,AMP
Xenobiotic Metabolism General Signaling Pathway	0.538	0	0.0272	GSTZ1,KEAP1,MAP2K6,NQO1
Folate Polyglutamylation	0.544		0.0556	adenosine triphosphate
Glycogen Degradation II	0.544		0.0556	glucose-1-phosphate
Mismatch Repair in Eukaryotes	0.544		0.0556	adenosine triphosphate
CD27 Signaling in Lymphocytes	0.545		0.0351	BID,MAP2K6
Role of CHK Proteins in Cell Cycle Checkpoint Control	0.545		0.0351	CHEK1,NBN
Huntington's Disease Signaling	0.547		0.0244	ARFIP2,CDK5,EGFR,GOSR1,HSPA14,POLR2I,SDHC
CSDE1 Signaling Pathway	0.556		0.0357	TRIO,VIM
Heparan Sulfate Biosynthesis	0.556		0.0303	AARSD1,UDP-N-acetylglucosamine,uridine diphosphate
Gαi Signaling	0.563	0	0.028	adenosine triphosphate,GDP,PRKACB,PRKAR1A
Melanocyte Development and Pigmentation Signaling	0.564		0.0306	adenosine triphosphate,PRKACB,PRKAR1A
p53 Signaling	0.564		0.0306	CHEK1,ST13,TP53I3
ATM Signaling	0.572		0.0309	BID,CHEK1,NBN
P2Y Purigenic Receptor Signaling Pathway	0.576		0.0284	adenosine triphosphate,PRKACB,PRKAR1A,uridine diphosphate
RAC Signaling	0.576		0.0284	ARFIP2,BAIAP2,PTK2,RAC3
Transcriptional Regulatory Network in Embryonic Stem Cells	0.578		0.037	CDYL,ISL1
Acyl-CoA Hydrolysis	0.587		0.0625	ACOT11
Granzyme B Signaling	0.587		0.0625	BID
Prostanoid Biosynthesis	0.587		0.0625	arachidonic acid
Spliceosomal Cycle	0.589		0.0377	adenosine triphosphate,GDP
Acute Myeloid Leukemia Signaling	0.597		0.0319	2-oxoglutaric acid,HNF1A,MAP2K6
Regulation of eIF4 and p70S6K Signaling	0.598		0.0273	EIF1,EIF3H,EIF4A2,GDP,RPS26
Role of PKR in Interferon Induction and Antiviral Response	0.604	1	0.0292	BID,HSPA14,MAP2K6,STAT1
Synaptic Long Term Potentiation	0.604	1	0.0292	adenosine triphosphate,PPP1R11,PRKACB,PRKAR1A
Inositol Pyrophosphates Biosynthesis	0.612		0.0667	adenosine triphosphate
Sphingomyelin Metabolism	0.612		0.0667	phosphorylcholine
Apelin Muscle Signaling Pathway	0.613		0.0392	D-glucose,GDP
iNOS Signaling	0.626		0.04	L-arginine,STAT1
Calcium Signaling	0.626	1.34164	0.0268	acetylcholine,ACTA2,adenosine triphosphate,CACNA2D1,PRKACB,PRKAR1A
Regulation of Cellular Mechanics by Calpain Protease	0.633		0.0333	EGFR,PTK2,TLN2
Cardiac Hypertrophy Signaling	0.633	2.23607	0.026	adenosine triphosphate,CACNA2D1,GDP,MAP2K6,PRKACB,PRKAR1A,RAC3
Calcium Transport I	0.638		0.0714	adenosine triphosphate
Coenzyme A Biosynthesis	0.638		0.0714	adenosine triphosphate
Glycoaminoglycan-protein Linkage Region Biosynthesis	0.638		0.0714	uridine diphosphate
Spermine and Spermidine Degradation I	0.638		0.0714	spermidine
dTMP De Novo Biosynthesis	0.638		0.0714	TYMS
Ephrin A Signaling	0.639		0.0408	PTK2,VAV2
Heparan Sulfate Biosynthesis (Late Stages)	0.651		0.0341	AARSD1,UDP-N-acetylglucosamine,uridine diphosphate
Serotonin Degradation	0.651		0.0341	ALDH1B1,NADH,uridine diphosphate
Xenobiotic Metabolism AHR Signaling Pathway	0.651		0.0341	ALDH1B1,GSTZ1,NQO1
Type II Diabetes Mellitus Signaling	0.654		0.0287	adenosine triphosphate,CACNA2D1,D-glucose,glyceraldehyde-3-phosphate,sorbitol
Apelin Pancreas Signaling Pathway	0.665		0.0426	PRKACB,PRKAR1A
Chondroitin and Dermatan Biosynthesis	0.666		0.0769	uridine diphosphate
Dolichol and Dolichyl Phosphate Biosynthesis	0.666		0.0769	CDP
Glycine Cleavage Complex	0.666		0.0769	NADH
NAD Salvage Pathway III	0.666		0.0769	adenosine triphosphate
BAG2 Signaling Pathway	0.67		0.0349	adenosine triphosphate,ATXN3,HSPA14
HIPPO signaling	0.67		0.0349	CSNK1E,PPP1R11,TJP2
Gαs Signaling	0.678	2	0.0315	adenosine triphosphate,GDP,PRKACB,PRKAR1A
Reelin Signaling in Neurons	0.678	0	0.0315	CDK5,DCX,MAP2K6,VLDLR
Endocannabinoid Developing Neuron Pathway	0.686		0.0317	MAP2K6,PRKACB,PRKAR1A,RAC3
Neuroprotective Role of THOP1 in Alzheimer's Disease	0.686	-1	0.0317	adenosine triphosphate,PRKACB,PRKAR1A,PRSS12
GPCR-Mediated Nutrient Sensing in Enteroendocrine Cells	0.695		0.032	adenosine triphosphate,CACNA2D1,PRKACB,PRKAR1A
Acetyl-CoA Biosynthesis I (Pyruvate Dehydrogenase Complex)	0.697		0.0833	NADH
Assembly of RNA Polymerase I Complex	0.697		0.0833	POLR1E
Tetrahydrobiopterin Biosynthesis II	0.697		0.0833	SPR
Trehalose Degradation II (Trehalase)	0.697		0.0833	adenosine triphosphate
Cholecystokinin/Gastrin-mediated Signaling	0.703		0.0323	EGFR,MAP2K6,PTK2,RAC3
Fc Epsilon RI Signaling	0.703	1	0.0323	arachidonic acid,MAP2K6,RAC3,VAV2
BER (Base Excision Repair) Pathway	0.708		0.0455	MAP2K6,UNG
Aryl Hydrocarbon Receptor Signaling	0.716		0.0303	ALDH1B1,CHEK1,GSTZ1,NQO1,POLA1
Maturity Onset Diabetes of Young (MODY) Signaling	0.722		0.037	CACNA2D1,D-glucose,HNF1A
D-glucuronate Degradation I	0.731		0.0909	NADH
Glutathione Biosynthesis	0.731		0.0909	adenosine triphosphate
L-cysteine Degradation I	0.731		0.0909	2-oxoglutaric acid
Pentose Phosphate Pathway (Oxidative Branch)	0.731		0.0909	D-ribulose 5-phosphate
Phenylalanine Degradation I (Aerobic)	0.731		0.0909	NADH
Phenylethylamine Degradation I	0.731		0.0909	NADH
S-methyl-5-thio-α-D-ribose 1-phosphate Degradation	0.731		0.0909	L-methionine
Tetrahydrobiopterin Biosynthesis I	0.731		0.0909	SPR
Endocannabinoid Neuronal Synapse Pathway	0.731		0.0307	arachidonic acid,CACNA2D1,ethanolamine,PRKACB,PRKAR1A
FAK Signaling	0.737		0.0333	ACTA2,EGFR,PTK2,TLN2
Epithelial Adherens Junction Signaling	0.754	-0.447214	0.0312	ARHGAP35,BAIAP2,EGFR,HNF1A,VAV2
α-Adrenergic Signaling	0.755		0.0339	adenosine triphosphate,GDP,PRKACB,PRKAR1A
Melatonin Signaling	0.755		0.0385	MAP2K6,PRKACB,PRKAR1A
Mechanisms of Viral Exit from Host Cells	0.755		0.0488	ACTA2,SNF8
Corticotropin Releasing Hormone Signaling	0.761	1.34164	0.0314	adenosine triphosphate,CACNA2D1,L-arginine,PRKACB,PRKAR1A
Caveolar-mediated Endocytosis Signaling	0.766		0.039	ACTA2,EGFR,RAB5B
2-amino-3-carboxymuconate Semialdehyde Degradation to Glutaryl-CoA	0.768		0.1	NADH
Embryonic Stem Cell Differentiation into Cardiac Lineages	0.768		0.1	ISL1
Superoxide Radicals Degradation	0.768		0.1	NQO1
Trans, trans-farnesyl Diphosphate Biosynthesis	0.768		0.1	IDI1
Uracil Degradation II (Reductive)	0.768		0.1	uracil
Opioid Signaling Pathway	0.776	2.64575	0.0278	adenosine triphosphate,CACNA2D1,GDP,HNF1A,MAP2K6,PRKACB,PRKAR1A,RAC3
Nicotine Degradation II	0.778		0.0395	S-adenosylhomocysteine,S-adenosylmethionine,uridine diphosphate
Pyridoxal 5'-phosphate Salvage Pathway	0.778		0.0395	adenosine triphosphate,CDK5,MAP2K6
Growth Hormone Signaling	0.79		0.04	A2M,D-glucose,STAT1
Hypoxia Signaling in the Cardiovascular System	0.802		0.0405	NQO1,UBE2E2,UBE2R2
Protein Kinase A Signaling	0.803	0.333333	0.0263	adenosine triphosphate,arachidonic acid,EYA3,glucose-1-phosphate,HNF1A,PDE3A,PGP,PPP1R11,PRKACB,PRKAR1A,PTK2
Histidine Degradation VI	0.807		0.0526	2-oxoglutaric acid,MICAL1
Semaphorin Neuronal Repulsive Signaling Pathway	0.809	-0.447214	0.0327	CDK5,MAP2K6,MICAL1,PRKACB,PRKAR1A
1D-myo-inositol Hexakisphosphate Biosynthesis V (from Ins(1,3,4)P3)	0.81		0.111	adenosine triphosphate
Branched-chain α-keto acid Dehydrogenase Complex	0.81		0.111	NADH
Cardiolipin Biosynthesis II	0.81		0.111	sn-glycerol-3-phosphate
Glutamate Degradation II	0.81		0.111	2-oxoglutaric acid
Methionine Salvage II (Mammalian)	0.81		0.111	L-methionine
Methylglyoxal Degradation VI	0.81		0.111	NADH
Glutamate Receptor Signaling	0.814		0.0411	GLUL,L-glutamine,PICK1
Xenobiotic Metabolism PXR Signaling Pathway	0.817	1.63299	0.0309	ALDH1B1,CDK5,GSTZ1,PPP1R11,PRKACB,PRKAR1A
Protein Ubiquitination Pathway	0.829		0.0287	adenosine triphosphate,AMP,DNAJC17,HSPA14,UBE2E2,UBE2R2,USP19,USP47
Methylglyoxal Degradation III	0.844		0.0556	NADH,PTGR2
NAD Salvage Pathway II	0.844		0.0556	adenosine triphosphate,AMP
Superpathway of Geranylgeranyldiphosphate Biosynthesis I (via Mevalonate)	0.844		0.0556	adenosine triphosphate,IDI1
Molecular Mechanisms of Cancer	0.85		0.0264	adenosine triphosphate,BID,CDK5,CHEK1,GAB2,GDP,MAP2K6,NBN,PRKACB,PRKAR1A,PTK2,RAC3
Paxillin Signaling	0.851	2	0.037	ACTA2,ARFIP2,PTK2,TLN2
Acetyl-CoA Biosynthesis III (from Citrate)	0.857		0.125	adenosine triphosphate
Citrulline Degradation	0.857		0.125	adenosine triphosphate
Cysteine Biosynthesis/Homocysteine Degradation	0.857		0.125	L-cystathionine
GDP-L-fucose Biosynthesis II (from L-fucose)	0.857		0.125	adenosine triphosphate
Methylglyoxal Degradation I	0.857		0.125	HAGH
N-acetylglucosamine Degradation I	0.857		0.125	GNPDA2
Retinoate Biosynthesis II	0.857		0.125	NADH
Sulfate Activation for Sulfonation	0.857		0.125	adenosine triphosphate
Glutathione Redox Reactions I	0.864		0.0571	glutathione disulfide,GSTZ1
Nucleotide Excision Repair Pathway	0.864		0.0571	ERCC3,POLR2I
IGF-1 Signaling	0.872		0.0377	IGFBP2,PRKACB,PRKAR1A,PTK2
Remodeling of Epithelial Adherens Junctions	0.88		0.0441	ACTA2,MAPRE2,RAB5B
Putrescine Degradation III	0.884		0.0588	ALDH1B1,NADH
EIF2 Signaling	0.886		0.0308	ACTA2,EIF1,EIF3H,EIF4A2,GDP,RPL22L1,RPS26
Hereditary Breast Cancer Signaling	0.887		0.0347	CHEK1,NBN,PHF10,POLR2I,SMARCD3
Aspartate Biosynthesis	0.911		0.143	2-oxoglutaric acid
Glutamate Biosynthesis II	0.911		0.143	2-oxoglutaric acid
Glutamate Degradation X	0.911		0.143	2-oxoglutaric acid
S-methyl-5'-thioadenosine Degradation II	0.911		0.143	adenine
Thiosulfate Disproportionation III (Rhodanese)	0.911		0.143	MPST
MSP-RON Signaling In Cancer Cells Pathway	0.943	2.23607	0.0362	ACTA2,EGFR,HNF1A,PTK2,VIM
ERK/MAPK Signaling	0.952	1.88982	0.0321	PPP1R11,PRKACB,PRKAR1A,PTK2,RAC3,STAT1,TLN2
Adipogenesis pathway	0.963		0.0368	ATG7,CDK5,DLK1,ERCC3,LPIN1
Phototransduction Pathway	0.968		0.0484	GDP,PRKACB,PRKAR1A
Semaphorin Signaling in Neurons	0.968		0.0484	CDK5,PTK2,RAC3
Triacylglycerol Biosynthesis	0.968		0.0484	LPIN1,PLPP2,sn-glycerol-3-phosphate
Glycine Biosynthesis II	0.974		0.167	NADH
Sonic Hedgehog Signaling	0.974		0.0667	PRKACB,PRKAR1A
Germ Cell-Sertoli Cell Junction Signaling	0.977		0.0345	A2M,ACTA2,KEAP1,MAP2K6,PTK2,RAC3
eNOS Signaling	0.995	0.816497	0.0349	acetylcholine,adenosine triphosphate,HSPA14,L-arginine,PRKACB,PRKAR1A
Gap Junction Signaling	1.01		0.0332	ACTA2,adenosine triphosphate,CSNK1E,EGFR,PRKACB,PRKAR1A,TJP2
Renin-Angiotensin Signaling	1.01	2	0.0382	adenosine triphosphate,PRKACB,PRKAR1A,PTK2,STAT1
Neurovascular Coupling Signaling Pathway	1.02	0.377964	0.0319	acetylcholine,adenosine triphosphate,arachidonic acid,CACNA2D1,D-glucose,PRKACB,PRKAR1A,PTGR2
Mevalonate Pathway I	1.03		0.0714	adenosine triphosphate,IDI1
4-hydroxyphenylpyruvate Biosynthesis	1.05		0.2	2-oxoglutaric acid
Asparagine Degradation I	1.05		0.2	L-asparagine
Glutamine Degradation I	1.05		0.2	L-glutamine
Hypusine Biosynthesis	1.05		0.2	spermidine
Methylthiopropionate Biosynthesis	1.05		0.2	ADI1
Phosphatidylethanolamine Biosynthesis III	1.05		0.2	ethanolamine
Apelin Adipocyte Signaling Pathway	1.05		0.044	GSTZ1,PRKACB,PRKAR1A,RAC3
IL-15 Production	1.1	2.23607	0.0407	ALK,EGFR,MAP2K6,PTK2,STAT1
Synaptogenesis Signaling Pathway	1.11	2.82843	0.0311	adenosine triphosphate,CACNA2D1,CDK5,CLASP2,CNTNAP1,GOSR1,PRKACB,PRKAR1A,RAB5B,VLDLR
Tryptophan Degradation III (Eukaryotic)	1.12		0.0566	adenine-riboflavin dinucleotide,CDYL,NADH
nNOS Signaling in Skeletal Muscle Cells	1.12		0.0566	acetylcholine,CACNA2D1,L-arginine
NRF2-mediated Oxidative Stress Response	1.13		0.0338	ACTA2,DNAJC17,FKBP5,FTH1,GSTZ1,KEAP1,MAP2K6,NQO1
GNRH Signaling	1.14	2.23607	0.0357	adenosine triphosphate,CACNA2D1,EGFR,MAP2K6,PRKACB,PRKAR1A,PTK2
Colorectal Cancer Metastasis Signaling	1.14	1.88982	0.0326	adenosine triphosphate,arachidonic acid,EGFR,GDP,HNF1A,PRKACB,PRKAR1A,RAC3,STAT1
Choline Biosynthesis III	1.14		0.0833	choline,phosphorylcholine
Fatty Acid α-oxidation	1.14		0.0833	ALDH1B1,NADH
Dopamine-DARPP32 Feedback in cAMP Signaling	1.15	1.63299	0.0359	adenosine triphosphate,CACNA2D1,CDK5,CSNK1E,PPP1R11,PRKACB,PRKAR1A
CDK5 Signaling	1.16	1.34164	0.0424	adenosine triphosphate,CDK5,PPP1R11,PRKACB,PRKAR1A
MYC Mediated Apoptosis Signaling	1.16		0.0588	BID,PRKACB,PRKAR1A
GPCR-Mediated Integration of Enteroendocrine Signaling Exemplified by an L Cell	1.17		0.0482	acetylcholine,adenosine triphosphate,PRKACB,PRKAR1A
Iron homeostasis signaling pathway	1.17		0.039	adenosine triphosphate,ATP6V1C1,EGFR,FTH1,NFS1,NUBP2
Urate Biosynthesis/Inosine 5'-phosphate Degradation	1.17		0.087	NADH,uric acid
Sperm Motility	1.19	2.23607	0.0333	adenosine triphosphate,ALK,AMP,EGFR,GDP,MAP2K6,PRKACB,PRKAR1A,PTK2
Endocannabinoid Cancer Inhibition Pathway	1.19	-1.63299	0.0395	HNF1A,MAP2K6,PRKACB,PRKAR1A,PTK2,VIM
Fatty Acid β-oxidation I	1.21		0.0612	adenosine triphosphate,AMP,NADH
Dilated Cardiomyopathy Signaling Pathway	1.22	2	0.04	ACTA2,CACNA2D1,DES,PDE3A,PRKACB,PRKAR1A
Fatty Acid Activation	1.24		0.0952	adenosine triphosphate,AMP
Salvage Pathways of Pyrimidine Deoxyribonucleotides	1.24		0.0952	adenosine triphosphate,uracil
Gustation Pathway	1.25	2.12132	0.0359	acetylcholine,adenosine triphosphate,AMP,CACNA2D1,D-glucose,PDE3A,PRKACB,PRKAR1A
Insulin Receptor Signaling	1.26	0	0.0411	adenosine triphosphate,AMP,D-glucose,PPP1R11,PRKACB,PRKAR1A
Stearate Biosynthesis I (Animals)	1.26		0.0519	ACOT11,adenosine triphosphate,AMP,PTGR2
Alanine Biosynthesis III	1.26		0.333	NFS1
UDP-N-acetyl-D-galactosamine Biosynthesis I	1.26		0.333	UDP-N-acetylglucosamine
Sumoylation Pathway	1.28		0.0459	adenosine triphosphate,AMP,GDP,RAC3,SUMO3
GDP-glucose Biosynthesis	1.28		0.1	adenosine triphosphate,glucose-1-phosphate
NAD Phosphorylation and Dephosphorylation	1.28		0.1	adenosine triphosphate,NADH
Ubiquinol-10 Biosynthesis (Eukaryotic)	1.3		0.0667	MICAL1,S-adenosylhomocysteine,S-adenosylmethionine
Ephrin B Signaling	1.31	2	0.0541	GDP,PTK2,RAC3,VAV2
Tight Junction Signaling	1.31		0.0393	ACTA2,CASK,GOSR1,MARK2,PRKACB,PRKAR1A,TJP2
Ketolysis	1.32		0.105	NADH,succinic acid
Lysine Degradation II	1.32		0.105	2-oxoglutaric acid,NADH
Sphingosine and Sphingosine-1-phosphate Metabolism	1.32		0.105	adenosine triphosphate,phosphorylethanolamine
Superpathway of Serine and Glycine Biosynthesis I	1.32		0.105	2-oxoglutaric acid,NADH
Sertoli Cell-Sertoli Cell Junction Signaling	1.33		0.0374	A2M,ACTA2,adenosine triphosphate,KEAP1,L-arginine,PRKACB,PRKAR1A,TJP2
G Beta Gamma Signaling	1.35	2.44949	0.0432	adenosine triphosphate,CACNA2D1,EGFR,GDP,PRKACB,PRKAR1A
5-aminoimidazole Ribonucleotide Biosynthesis I	1.37		0.111	adenosine triphosphate,L-glutamine
Adenine and Adenosine Salvage III	1.41		0.118	adenine,hypoxanthine
Serotonin and Melatonin Biosynthesis	1.41		0.118	S-adenosylhomocysteine,S-adenosylmethionine
UDP-N-acetyl-D-glucosamine Biosynthesis II	1.41		0.118	L-glutamine,UDP-N-acetylglucosamine
Oxidative Ethanol Degradation III	1.43	1	0.0588	adenosine triphosphate,ALDH1B1,AMP,NADH
IL-1 Signaling	1.43	2.23607	0.0505	adenosine triphosphate,GDP,MAP2K6,PRKACB,PRKAR1A
Nitric Oxide Signaling in the Cardiovascular System	1.44		0.0455	acetylcholine,AMP,CACNA2D1,L-arginine,PRKACB,PRKAR1A
Inosine-5'-phosphate Biosynthesis II	1.46		0.125	adenosine triphosphate,ADSL
Selenocysteine Biosynthesis II (Archaea and Eukaryotes)	1.46		0.125	adenosine triphosphate,AMP
Relaxin Signaling	1.46	2	0.0424	adenosine triphosphate,AMP,GDP,L-arginine,PDE3A,PRKACB,PRKAR1A
Tryptophan Degradation X (Mammalian, via Tryptamine)	1.51		0.0811	ALDH1B1,NADH,tryptamine
Catecholamine Biosynthesis	1.51		0.133	S-adenosylhomocysteine,S-adenosylmethionine
RHOA Signaling	1.52	1.63299	0.0476	ACTA2,ARHGAP35,BAIAP2,MSN,PTK2,SEPTIN3
Hepatic Fibrosis Signaling Pathway	1.52	1.50756	0.0326	ACTA2,CACNA2D1,CCDC88A,CSNK1E,FTH1,HNF1A,MAP2K6,PDCD4,PRKACB,PRKAR1A,PTK2,RAC3,SDHC,succinic acid
Signaling by Rho Family GTPases	1.53	3	0.037	ACTA2,ARFIP2,BAIAP2,DES,GDP,MSN,PTK2,RAC3,SEPTIN3,VIM
Dopamine Receptor Signaling	1.53		0.0538	adenosine triphosphate,PPP1R11,PRKACB,PRKAR1A,SPR
Ceramide Degradation	1.57		0.143	adenosine triphosphate,phosphorylethanolamine
DNA Double-Strand Break Repair by Homologous Recombination	1.57		0.143	NBN,POLA1
Proline Biosynthesis I	1.57		0.143	adenosine triphosphate,L-proline
Serine Biosynthesis	1.57		0.143	2-oxoglutaric acid,NADH
Tyrosine Degradation I	1.57		0.143	2-oxoglutaric acid,GSTZ1
Aspartate Degradation II	1.63		0.154	2-oxoglutaric acid,NADH
Glycerol Degradation I	1.63		0.154	adenosine triphosphate,sn-glycerol-3-phosphate
Cardiac β-adrenergic Signaling	1.64	1.63299	0.043	adenosine triphosphate,AMP,CACNA2D1,GDP,PDE3A,PPP1R11,PRKACB,PRKAR1A
Vitamin-C Transport	1.64		0.0909	D-glucose,GLRX,glutathione disulfide
AMPK Signaling	1.64	1.34164	0.0388	acetylcholine,AK6,AMP,GDP,PHF10,phosphocreatine,PPM1E,PRKACB,PRKAR1A,SMARCD3
Glutaryl-CoA Degradation	1.68		0.0938	adenine-riboflavin dinucleotide,CDYL,NADH
NAD biosynthesis II (from tryptophan)	1.68		0.0938	adenosine triphosphate,AMP,L-glutamine
Cell Cycle Control of Chromosomal Replication	1.7	2	0.0714	CDK5,POLA1,PRIM1,PRIM2
Biotin-carboxyl Carrier Protein Assembly	1.7		0.167	adenosine triphosphate,AMP
Methylmalonyl Pathway	1.7		0.167	adenosine triphosphate,MMUT
N-acetylglucosamine Degradation II	1.7		0.167	adenosine triphosphate,GNPDA2
NAD Biosynthesis III	1.7		0.167	adenosine triphosphate,niacinamide
Actin Cytoskeleton Signaling	1.74	2.33333	0.0402	acetylcholine,ACTA2,ARHGAP35,BAIAP2,MSN,PTK2,RAC3,TLN2,TRIO,VAV2
Noradrenaline and Adrenaline Degradation	1.75		0.0741	ALDH1B1,NADH,S-adenosylhomocysteine,S-adenosylmethionine
4-hydroxyproline Degradation I	1.77		0.182	2-oxoglutaric acid,NADH
tRNA Splicing	1.78	0	0.0755	adenosine triphosphate,AMP,niacinamide,PDE3A
Leptin Signaling in Obesity	1.78		0.0625	adenosine triphosphate,AMP,PDE3A,PRKACB,PRKAR1A
Role of BRCA1 in DNA Damage Response	1.78		0.0625	CHEK1,NBN,PHF10,SMARCD3,STAT1
Amyloid Processing	1.81		0.0769	CDK5,CSNK1E,PRKACB,PRKAR1A
NER (Nucleotide Excision Repair, Enhanced Pathway)	1.83		0.0561	adenosine triphosphate,ERCC3,POLA1,POLR2I,PRIM1,PRIM2
Folate Transformations I	1.83		0.107	adenosine triphosphate,L-methionine,NADH
UDP-N-acetyl-D-galactosamine Biosynthesis II	1.83		0.107	adenosine triphosphate,GNPDA2,UDP-N-acetylglucosamine
Netrin Signaling	1.85	1.34164	0.0649	arachidonic acid,CACNA2D1,PRKACB,PRKAR1A,RAC3
Acetate Conversion to Acetyl-CoA	1.86		0.2	adenosine triphosphate,AMP
Adenine and Adenosine Salvage I	1.86		0.2	adenine,AMP
Guanine and Guanosine Salvage I	1.86		0.2	guanine,guanosine
Pyruvate Fermentation to Lactate	1.86		0.2	L-lactic acid,NADH
β-alanine Degradation I	1.86		0.2	2-oxoglutaric acid,NADH
γ-linolenate Biosynthesis II (Animals)	1.92		0.115	adenosine triphosphate,AMP,linoleic acid
Creatine-phosphate Biosynthesis	1.95		0.222	adenosine triphosphate,phosphocreatine
L-cysteine Degradation III	1.95		0.222	2-oxoglutaric acid,MPST
Threonine Degradation II	1.95		0.222	L-threonine,NADH
Gluconeogenesis I	1.96		0.0851	adenosine triphosphate,AMP,glyceraldehyde-3-phosphate,NADH
Cellular Effects of Sildenafil (Viagra)	1.96		0.0494	ACTA2,adenosine triphosphate,AMP,CACNA2D1,L-arginine,PDE3A,PRKACB,PRKAR1A
Ferroptosis Signaling Pathway	1.96	0	0.0494	2-oxoglutaric acid,arachidonic acid,BID,FTH1,glutathione disulfide,KEAP1,NADH,NFS1
Fcγ Receptor-mediated Phagocytosis in Macrophages and Monocytes	1.97	2.23607	0.06	ACTA2,arachidonic acid,GAB2,RAC3,TLN2,VAV2
Lysine Degradation V	1.97		0.12	2-oxoglutaric acid,adenosine triphosphate,NADH
Dopamine Degradation	1.99	1	0.087	ALDH1B1,NADH,S-adenosylhomocysteine,S-adenosylmethionine
Agrin Interactions at Neuromuscular Junction	1.99	2	0.0704	acetylcholine,ACTA2,EGFR,PTK2,RAC3
Glucose and Glucose-1-phosphate Degradation	2.02		0.125	adenosine triphosphate,D-glucose,glucose-1-phosphate
Flavin Biosynthesis IV (Mammalian)	2.05		0.25	adenine-riboflavin dinucleotide,adenosine triphosphate
Glutathione Redox Reactions II	2.05		0.25	GLRX,glutathione disulfide
Morphine Biosynthesis	2.05		0.25	2-oxoglutaric acid,succinic acid
NADH Repair	2.05		0.25	adenosine triphosphate,NADH
Proline Degradation	2.05		0.25	L-proline,NADH
Ethanol Degradation II	2.06	1	0.0909	adenosine triphosphate,ALDH1B1,AMP,NADH
Amyotrophic Lateral Sclerosis Signaling	2.07		0.0565	BID,CACNA2D1,GLUL,L-glutamine,NEFH,PRPH,RAB5B
Glycolysis I	2.09		0.093	adenosine triphosphate,AMP,glyceraldehyde-3-phosphate,NADH
Glucocorticoid Receptor Signaling	2.12		0.0338	A2M,arachidonic acid,EGFR,ERCC3,FKBP5,GTF2A1,GTF2F1,GTF2F2,HSPA14,KRT73,NDUFA4,PHF10,POLR2I,PRKACB,SDHC,SMARCD3,STAT1,TAF10,TAF6,TAF9
Choline Degradation I	2.17		0.286	choline,NADH
Glycerol-3-phosphate Shuttle	2.17		0.286	NADH,sn-glycerol-3-phosphate
Spermidine Biosynthesis I	2.17		0.286	S-adenosylmethionine,spermidine
Spermine Biosynthesis	2.17		0.286	S-adenosylmethionine,spermidine
UDP-D-xylose and UDP-D-glucuronate Biosynthesis	2.17		0.286	NADH,UDP-D-glucose
Sucrose Degradation V (Mammalian)	2.18		0.143	adenosine triphosphate,glyceraldehyde-3-phosphate,TKFC
Urea Cycle	2.24		0.15	adenosine triphosphate,AMP,L-arginine
Valine Degradation I	2.28		0.105	2-oxoglutaric acid,adenine-riboflavin dinucleotide,BCAT2,NADH
Phosphatidylethanolamine Biosynthesis II	2.31		0.158	adenosine triphosphate,ethanolamine,phosphorylethanolamine
Uridine-5'-phosphate Biosynthesis	2.31		0.158	adenosine triphosphate,L-glutamine,UMP
Alanine Biosynthesis II	2.31		0.333	2-oxoglutaric acid,GPT2
Alanine Degradation III	2.31		0.333	2-oxoglutaric acid,GPT2
Anandamide Degradation	2.31		0.333	arachidonic acid,ethanolamine
Bile Acid Biosynthesis, Neutral Pathway	2.33	0.447214	0.0847	adenosine triphosphate,AMP,glycochenodeoxycholate,NADH,taurine
Colanic Acid Building Blocks Biosynthesis	2.37		0.111	adenosine triphosphate,glucose-1-phosphate,NADH,UDP-D-glucose
Proline Biosynthesis II (from Arginine)	2.38		0.167	2-oxoglutaric acid,L-arginine,L-proline
Ethanol Degradation IV	2.41	1	0.114	adenosine triphosphate,ALDH1B1,AMP,NADH
2-oxobutanoate Degradation I	2.45		0.176	adenosine triphosphate,MMUT,NADH
NAD Biosynthesis from 2-amino-3-carboxymuconate Semialdehyde	2.45		0.176	adenosine triphosphate,AMP,L-glutamine
Phosphatidylcholine Biosynthesis I	2.45		0.176	adenosine triphosphate,choline,phosphorylcholine
Adenine and Adenosine Salvage VI	2.48		0.4	adenosine triphosphate,AMP
Lipoate Salvage and Modification	2.48		0.4	adenosine triphosphate,AMP
Sorbitol Degradation I	2.48		0.4	NADH,sorbitol
Sirtuin Signaling Pathway	2.5	1.26491	0.0431	2-oxoglutaric acid,adenosine triphosphate,ATG7,NADH,NBN,NDUFA4,niacinamide,NQO1,POLR1E,SDHC,succinic acid,TOMM22,XRCC5,XRCC6
Arginine Degradation VI (Arginase 2 Pathway)	2.53		0.188	2-oxoglutaric acid,L-arginine,L-proline
Citrulline-Nitric Oxide Cycle	2.53		0.188	adenosine triphosphate,AMP,L-arginine
Mitochondrial Dysfunction	2.56		0.0532	adenine-riboflavin dinucleotide,adenosine triphosphate,COX6C,COX7A2,COX7C,glutathione disulfide,NADH,NDUFA4,SDHC,TXN2
Methionine Degradation I (to Homocysteine)	2.61		0.129	adenosine triphosphate,L-methionine,S-adenosylhomocysteine,S-adenosylmethionine
Telomere Extension by Telomerase	2.61		0.2	NBN,XRCC5,XRCC6
DNA Double-Strand Break Repair by Non-Homologous End Joining	2.7		0.214	NBN,XRCC5,XRCC6
Galactose Degradation I (Leloir Pathway)	2.7		0.214	adenosine triphosphate,glucose-1-phosphate,UDP-D-glucose
Molybdenum Cofactor Biosynthesis	2.7		0.214	adenosine triphosphate,AMP,NFS1
Arginine Degradation I (Arginase Pathway)	2.8		0.231	2-oxoglutaric acid,L-arginine,NADH
Glycogen Biosynthesis II (from UDP-D-Glucose)	2.8		0.231	glucose-1-phosphate,UDP-D-glucose,uridine diphosphate
Adenosine Nucleotides Degradation II	2.84		0.148	AMP,hypoxanthine,NADH,uric acid
Diphthamide Biosynthesis	2.91		0.25	adenosine triphosphate,S-adenosylhomocysteine,S-adenosylmethionine
Glutamate Degradation III (via 4-aminobutyrate)	2.91		0.25	2-oxoglutaric acid,NADH,succinic acid
Insulin Secretion Signaling Pathway	2.91	2.49615	0.0478	2-oxoglutaric acid,acetylcholine,adenosine triphosphate,CACNA2D1,D-glucose,EIF1,EIF4A2,GDP,GOSR1,HNF1A,PDHX,PRKACB,PRKAR1A,STAT1
Ascorbate Recycling (Cytosolic)	3.03		0.273	GLRX,glutathione disulfide,NADH
L-glutamine Biosynthesis II (tRNA-dependent)	3.03		0.273	adenosine triphosphate,AMP,L-glutamine
Pyrimidine Deoxyribonucleotides De Novo Biosynthesis I	3.04	-0.447214	0.122	adenosine triphosphate,CDP,NME7,TYMS,uridine diphosphate
Arginine Biosynthesis IV	3.04		0.167	2-oxoglutaric acid,adenosine triphosphate,AMP,L-arginine
Guanosine Nucleotides Degradation III	3.11		0.174	guanine,guanosine,NADH,uric acid
Pentose Phosphate Pathway	3.11		0.174	D-ribose-5-phosphate,D-ribulose 5-phosphate,glyceraldehyde-3-phosphate,sedoheptulose 7-phosphate
Pyrimidine Ribonucleotides De Novo Biosynthesis	3.11		0.102	adenosine triphosphate,CDP,L-glutamine,NME7,UMP,uridine diphosphate
4-aminobutyrate Degradation I	3.16		0.3	2-oxoglutaric acid,NADH,succinic acid
Cysteine Biosynthesis III (mammalia)	3.19		0.132	adenosine triphosphate,L-cystathionine,L-methionine,S-adenosylhomocysteine,S-adenosylmethionine
(S)-reticuline Biosynthesis II	3.31		0.333	2-oxoglutaric acid,S-adenosylhomocysteine,S-adenosylmethionine
2-ketoglutarate Dehydrogenase Complex	3.31		0.333	2-oxoglutaric acid,DHTKD1,NADH
Glycine Degradation (Creatine Biosynthesis)	3.31		0.333	L-arginine,S-adenosylhomocysteine,S-adenosylmethionine
Histamine Degradation	3.36	0.447214	0.143	adenosine triphosphate,ALDH1B1,NADH,S-adenosylhomocysteine,S-adenosylmethionine
Oxidative Phosphorylation	3.37	-1.66667	0.0744	adenine-riboflavin dinucleotide,adenosine triphosphate,COX6C,COX7A2,COX7C,NADH,NDUFA4,SDHC,succinic acid
Phenylalanine Degradation IV (Mammalian, via Side Chain)	3.42	0.447214	0.147	2-oxoglutaric acid,adenosine triphosphate,AMP,L-glutamine,NADH
Isoleucine Degradation I	3.48	1.34164	0.152	2-oxoglutaric acid,adenine-riboflavin dinucleotide,BCAT2,L-isoleucine,NADH
PRPP Biosynthesis I	3.48		0.375	adenosine triphosphate,AMP,D-ribose-5-phosphate
S-adenosyl-L-methionine Biosynthesis	3.48		0.375	adenosine triphosphate,L-methionine,S-adenosylmethionine
Taurine Biosynthesis	3.48		0.375	hypotaurine,NADH,taurine
Salvage Pathways of Pyrimidine Ribonucleotides	3.53	1.63299	0.0783	adenosine triphosphate,CDK5,CDP,GDP,MAP2K6,NME7,UMP,uracil,uridine
Arsenate Detoxification I (Glutaredoxin)	3.64	1	0.235	AS3MT,glutathione disulfide,S-adenosylhomocysteine,S-adenosylmethionine
CMP-N-acetylneuraminate Biosynthesis I (Eukaryotes)	3.64	0	0.235	adenosine triphosphate,GNE,UDP-N-acetylglucosamine,uridine diphosphate
Glutamine Biosynthesis I	3.68		0.429	adenosine triphosphate,GLUL,L-glutamine
Dolichyl-diphosphooligosaccharide Biosynthesis	3.68	0.447214	0.167	GDP,UDP-D-glucose,UDP-N-acetylglucosamine,UMP,uridine diphosphate
Pyrimidine Ribonucleotides Interconversion	3.71		0.13	adenosine triphosphate,CDP,L-glutamine,NME7,UMP,uridine diphosphate
4-hydroxybenzoate Biosynthesis	3.75		0.25	2-oxoglutaric acid,adenosine triphosphate,AMP,NADH
PFKFB4 Signaling Pathway	3.84	1.63299	0.113	adenosine triphosphate,D-glucose,D-ribose-5-phosphate,glyceraldehyde-3-phosphate,MAP2K6,PRKACB,PRKAR1A
Citrulline Biosynthesis	3.91	-2.23607	0.185	2-oxoglutaric acid,adenosine triphosphate,L-arginine,L-glutamine,L-proline
Leucine Degradation I	3.99	0.447214	0.192	2-oxoglutaric acid,adenosine triphosphate,BCAT2,L-leucine,NADH
Purine Nucleotides De Novo Biosynthesis II	3.99	0.816497	0.146	adenosine triphosphate,ADSL,AMP,GDP,L-glutamine,NADH
TCA Cycle II (Eukaryotic)	3.99	2	0.146	2-oxoglutaric acid,adenosine triphosphate,DHTKD1,NADH,SDHC,succinic acid
Androgen Signaling	4.03	2	0.0698	CACNA2D1,ERCC3,GDP,GTF2A1,GTF2F1,GTF2F2,POLR2I,PRKACB,PRKAR1A,TAF10,TAF6,TAF9
Superpathway of Citrulline Metabolism	4.12	-1.63299	0.154	2-oxoglutaric acid,adenosine triphosphate,AMP,L-arginine,L-glutamine,L-proline
L-DOPA Degradation	4.14	0	0.308	2-oxoglutaric acid,NADH,S-adenosylhomocysteine,S-adenosylmethionine
Pentose Phosphate Pathway (Non-oxidative Branch)	4.14		0.308	D-ribose-5-phosphate,D-ribulose 5-phosphate,glyceraldehyde-3-phosphate,sedoheptulose 7-phosphate
Thiamin Salvage III	4.21		0.6	adenosine triphosphate,AMP,thiamine
Superpathway of Methionine Degradation	4.26	1	0.111	2-oxoglutaric acid,adenosine triphosphate,L-cystathionine,L-methionine,MMUT,NADH,S-adenosylhomocysteine,S-adenosylmethionine
Purine Nucleotides Degradation II (Aerobic)	4.32		0.167	AMP,guanine,guanosine,hypoxanthine,NADH,uric acid
Assembly of RNA Polymerase II Complex	4.45	2.64575	0.14	ERCC3,GTF2A1,GTF2F1,POLR2I,TAF10,TAF6,TAF9
Purine Ribonucleosides Degradation to Ribose-1-phosphate	4.58	-1.34164	0.25	adenine,D-ribose-5-phosphate,guanine,guanosine,hypoxanthine
Lipoate Biosynthesis and Incorporation II	4.65	0	0.4	adenosine triphosphate,AMP,L-methionine,S-adenosylmethionine
tRNA Charging	5.55	-2.52982	0.122	adenosine triphosphate,AMP,L-arginine,L-asparagine,L-glutamine,L-isoleucine,L-leucine,L-methionine,L-proline,L-threonine
L-carnitine Biosynthesis	5.61	1	0.385	2-oxoglutaric acid,gamma-butyrobetaine,N6,N6,N6-trimethyl-L-lysine,NADH,succinic acid
Asparagine Biosynthesis I	6.94	0.447214	0.625	adenosine triphosphate,AMP,ASNS,L-asparagine,L-glutamine
Upstream Regulators for My Projects->Mitochondria->metanalysis 111021 - 2021-10-11 09:30 PM
Analysis	ID	Upstream Regulator	Expr Log Ratio	Molecule Type	Predicted Activation State	Activation z-score	Notes	Bias Term	Bias-corrected z-score	p-value of overlap	Target molecules in dataset	Mechanistic Network
metanalysis 111021 - 2021-10-11 09:30 PM		afatinib		chemical drug		-0.451	bias	-0.664		1.91e-25	adenine,adenine-riboflavin dinucleotide,AMP,arachidonic acid,choline,D-glucose,D-pantothenic acid,ethanolamine,gamma-butyrobetaine,glucose-1-phosphate,homocitrulline,hypoxanthine,L-methionine,L-proline,L-threonine,N-acetyl-L-aspartic acid,niacinamide,phosphorylcholine,phosphorylethanolamine,spermidine,succinylcarnitine,TYMS,UDP-D-glucose,UDP-N-acetylglucosamine,uracil,uridine
metanalysis 111021 - 2021-10-11 09:30 PM		sirolimus		chemical drug		-1.572	bias	-0.374		1.01e-12	ACTA2,adenine,adenine-riboflavin dinucleotide,adenosine triphosphate,AMP,arachidonic acid,ASNS,ATG7,BID,CHEK1,choline,COX6C,creatinine,D-glucose,D-pantothenic acid,DDX56,DES,ethanolamine,FTH1,gamma-butyrobetaine,glucose-1-phosphate,homocitrulline,hypoxanthine,IDI1,L-methionine,L-proline,L-threonine,LPIN1,METTL3,N-acetyl-L-aspartic acid,niacinamide,PDCD4,phosphorylcholine,phosphorylethanolamine,PR…
metanalysis 111021 - 2021-10-11 09:30 PM		NCGC00378430		chemical reagent		-1.633	bias	-0.297		3.21e-11	2-oxoglutaric acid,adenosine triphosphate,AMP,D-arabitol,D-glucose,L-arginine,L-glutamine,L-threonine,phosphorylethanolamine,sn-glycerol-3-phosphate,spermidine,UDP-D-glucose	NCGC00378430,SIX1
metanalysis 111021 - 2021-10-11 09:30 PM		NPM1-ALK		fusion gene/product		-0.102	bias	0.357		9.29e-10	2-oxoglutaric acid,adenosine triphosphate,AMP,guanine,guanosine,succinic acid,taurine,UMP,uracil,uridine
metanalysis 111021 - 2021-10-11 09:30 PM		EGFR	4.595	kinase		1.913	bias	0.391		2.33e-09	ACTA2,adenine,adenine-riboflavin dinucleotide,AMP,arachidonic acid,BZW2,choline,creatinine,D-glucose,D-pantothenic acid,EGFR,ethanolamine,gamma-butyrobetaine,glucose-1-phosphate,homocitrulline,hypoxanthine,L-methionine,L-proline,L-threonine,N-acetyl-L-aspartic acid,niacinamide,phosphorylcholine,phosphorylethanolamine,PRKAR1A,PTTG1IP,QTRT1,sorbitol,spermidine,succinylcarnitine,TTF1,TUSC3,UDP-D-glu…
metanalysis 111021 - 2021-10-11 09:30 PM		SIX1		transcription regulator	Activated	2.714	bias	0.396		1.08e-08	2-oxoglutaric acid,adenosine triphosphate,AMP,D-arabitol,D-glucose,L-arginine,L-glutamine,L-threonine,phosphorylethanolamine,sn-glycerol-3-phosphate,spermidine,UDP-D-glucose
metanalysis 111021 - 2021-10-11 09:30 PM		CPT1B		enzyme		0.714	bias	-0.28		2.62e-08	2-oxoglutaric acid,adenine-riboflavin dinucleotide,adenosine triphosphate,AMP,EIF4E2,EXOC7,guanosine,hypoxanthine,L-arginine,L-asparagine,L-glutamine,L-isoleucine,L-leucine,L-threonine,NADH,NDUFA4,PDE3A,PRKACB,PRKAR1A,UMP,uracil
metanalysis 111021 - 2021-10-11 09:30 PM		GNMT		enzyme		-1.134	bias	-0.366		3.1e-07	adenine,D-glucose,glutathione disulfide,L-methionine,S-adenosylhomocysteine,S-adenosylmethionine,spermidine
metanalysis 111021 - 2021-10-11 09:30 PM		GSKJ4		chemical reagent		-0.535	bias	-0.47		4.16e-07	2-oxoglutaric acid,adenine-riboflavin dinucleotide,D-glucose,D-ribose-5-phosphate,gamma-butyrobetaine,glutathione disulfide,L-methionine,L-threonine,S-adenosylhomocysteine,succinic acid,TOMM22,TRMT1,UDP-D-glucose,UDP-N-acetylglucosamine
metanalysis 111021 - 2021-10-11 09:30 PM		IL37		cytokine		-0.426	bias	-0.581		7.58e-07	2-oxoglutaric acid,D-ribose-5-phosphate,GDP,glutathione disulfide,guanine,hypoxanthine,L-threonine,phosphocreatine,succinic acid
metanalysis 111021 - 2021-10-11 09:30 PM		n-nitrosomethylbenzylamine		chemical toxicant						9.9e-07	2-oxoglutaric acid,AHNAK,AMP,CDYL,D-ribose-5-phosphate,guanosine,hypoxanthine,L-proline,MSN,PRKAR1A,pseudouridine,sorbitol,succinic acid,UDP-N-acetylglucosamine,uric acid,uridine
metanalysis 111021 - 2021-10-11 09:30 PM		ZC3H10		other						1.54e-06	2-oxoglutaric acid,adenosine triphosphate,AMP,D-glucose,D-ribose-5-phosphate,L-proline,succinic acid
metanalysis 111021 - 2021-10-11 09:30 PM		AQP7		transporter		1.44		0.143		2.9e-06	creatinine,D-glucose,EGFR,glutathione disulfide,L-methionine,L-proline,phosphocreatine,S-adenosylmethionine,spermidine
metanalysis 111021 - 2021-10-11 09:30 PM		CA9		enzyme	Activated	2.828		0.104		3.15e-06	L-arginine,L-asparagine,L-glutamine,L-isoleucine,L-leucine,L-methionine,L-proline,L-threonine
metanalysis 111021 - 2021-10-11 09:30 PM		NDUFA4L2		enzyme		0		0.119		4.34e-06	2-oxoglutaric acid,D-ribose-5-phosphate,glyceraldehyde-3-phosphate,succinic acid
metanalysis 111021 - 2021-10-11 09:30 PM		UCP1		transporter	Activated	2.027		0.076		6.14e-06	adenosine triphosphate,arachidonic acid,ASNS,ATG7,BCAT2,BZW2,D-glucose,GSTZ1,HMBOX1,L-threonine,REEP6,sorbitol,spermidine,TENM4,TXN2
metanalysis 111021 - 2021-10-11 09:30 PM		APBB1		transcription regulator		0.762	bias	0.378		6.28e-06	ACTA2,EGFR,TAGLN,TYMS,VLDLR
metanalysis 111021 - 2021-10-11 09:30 PM		BHMT		enzyme		0.612	bias	0.277		6.28e-06	choline,phosphorylcholine,S-adenosylhomocysteine,S-adenosylmethionine,sn-glycero-3-phosphocholine
metanalysis 111021 - 2021-10-11 09:30 PM		CST5		other	Inhibited	-2.828	bias	-0.404		6.94e-06	ADSL,AHNAK,BRIX1,EXOC3,MALSU1,MSN,PDCL3,PITRM1,PPAN,PRKACB,PUS1,RPF2,RRP15,S100A11,SEPTIN3,SNF8,TOMM22,VIM
metanalysis 111021 - 2021-10-11 09:30 PM		creatine	-0.019	chemical - endogenous mammalian	Activated	2.383		0.024		9.39e-06	adenosine triphosphate,AMP,creatinine,D-glucose,GDP,N-acetyl-L-aspartic acid,phosphocreatine
metanalysis 111021 - 2021-10-11 09:30 PM		ADK	0	kinase						2.71e-05	adenosine triphosphate,AMP,S-adenosylhomocysteine
metanalysis 111021 - 2021-10-11 09:30 PM		GLIPR2	0	other						2.71e-05	ACTA2,EGFR,VIM
metanalysis 111021 - 2021-10-11 09:30 PM		HDAC11		transcription regulator	Activated	2.2		0.083		3e-05	adenosine triphosphate,L-arginine,L-asparagine,N-acetyl-L-aspartic acid,succinic acid
metanalysis 111021 - 2021-10-11 09:30 PM		4-aminophenol		chemical - endogenous mammalian		0		0		5.69e-05	adenosine triphosphate,AMP,glutathione disulfide,VIM
metanalysis 111021 - 2021-10-11 09:30 PM		MIR143-145a		group						6.67e-05	ACTA2,DES,TAGLN
metanalysis 111021 - 2021-10-11 09:30 PM		miR-382-5p (miRNAs w/seed AAGUUGU)		mature microrna						6.67e-05	SEPTIN3,TAGLN,VIM
metanalysis 111021 - 2021-10-11 09:30 PM		HNF4A		transcription regulator		1.371		0.172		7.14e-05	AAMDC,ABCF3,ACTA2,adenosine triphosphate,AHNAK,ARFGAP1,ARFIP2,AS3MT,ASNS,C11orf58,CCDC25,CDK5,CHD1L,COX7A2,COX7C,CWF19L1,CXXC1,D-glucose,DCK,DNAJC17,DNPH1,EHD3,EIF4ENIF1,FTH1,GSTZ1,HIKESHI,HIRIP3,HNF1A,INTS7,IPO8,ISOC1,ISOC2,KIF3B,KLC4,LAMTOR2,MMUT,MSN,NBAS,NDUFA4,NFS1,NME7,NSA2,OTUD6B,PDCD4,PEG10,PPP1R11,PTK2,RIOK1,RSL24D1,SAMHD1,SDR39U1,ST13,STAM,STAMBP,STAT1,TAF6,TENM4,TOM1,TRMT6,TYMS,UTP11,WD…
metanalysis 111021 - 2021-10-11 09:30 PM		miR-145-5p (and other miRNAs w/seed UCCAGUU)		mature microrna	Inhibited	-2.085	bias	-0.832		0.000108	ACTA2,adenosine triphosphate,AHNAK,C11orf58,CCDC25,NDUFA4,TAGLN,UNG
metanalysis 111021 - 2021-10-11 09:30 PM		UCP2		transporter		-0.128	bias	-0.277		0.000118	2-oxoglutaric acid,adenosine triphosphate,CHEK1,D-glucose,NADH,succinic acid
metanalysis 111021 - 2021-10-11 09:30 PM		FABP3		transporter						0.000131	adenosine triphosphate,D-glucose,phosphocreatine
metanalysis 111021 - 2021-10-11 09:30 PM		TP53		transcription regulator		1.559		0.096		0.000132	2-oxoglutaric acid,A2M,ACOT11,ACTA2,adenosine triphosphate,ALDH1B1,ASNS,ATG7,BICD2,BID,CHEK1,CNN2,COX7A2,CSRP1,D-glucose,DCK,DDX56,EGFR,EIF4E2,ENSA,ERCC3,FAM120A,FAM3C,FKBP5,FTH1,GLRX,GLUL,IGFBP2,LPIN1,MAP2K6,MAPRE2,MCAT,NDUFA4,NFS1,P4HA1,PDHX,PEG10,POLA1,PPP4R2,PRIM1,PTK2,RBM34,RPS26,SDHC,ST13,STAMBP,STAT1,TMOD4,TOM1,TOMM22,TP53I3,TPD52L1,TRIO,TSPAN6,TXN2,TYMS,UMP,UNG,VIM,VLDLR,XRCC5	BRCA1,TP53
metanalysis 111021 - 2021-10-11 09:30 PM		cyclosporin		biologic drug		-1		-0.104		0.000197	adenosine triphosphate,D-glucose,NADH,phosphocreatine
metanalysis 111021 - 2021-10-11 09:30 PM		XAV939		chemical reagent						0.000199	AHNAK,CSRP1,DES,DHX36,IGFBP2
metanalysis 111021 - 2021-10-11 09:30 PM		glutamine		chemical - endogenous mammalian		0.656		-0.04		0.000224	2-oxoglutaric acid,ACTA2,adenosine triphosphate,ASNS,ATG7,D-glucose,IGFBP2,PICK1,succinic acid,VIM	BRCA1,TP53,glutamine
metanalysis 111021 - 2021-10-11 09:30 PM		MED28	0	other						0.000227	ACTA2,CNN2,TAGLN
metanalysis 111021 - 2021-10-11 09:30 PM		PANK1		kinase						0.000227	D-glucose,D-pantothenic acid,NADH
metanalysis 111021 - 2021-10-11 09:30 PM		SLC2A9		transporter						0.000227	adenosine triphosphate,creatinine,uric acid
metanalysis 111021 - 2021-10-11 09:30 PM		benfotiamine		chemical drug						0.000227	D-glucose,sorbitol,UDP-N-acetylglucosamine
metanalysis 111021 - 2021-10-11 09:30 PM		KDM5A	0	transcription regulator		-0.632	bias	-0.707		0.000239	COQ7,COX7A2,GPT2,MCAT,MSTO1,NDUFA4,PDE3A,SDHC,TOMM22,TXN2
metanalysis 111021 - 2021-10-11 09:30 PM		OPRM1		g-protein coupled receptor						0.000254	D-glucose,EGFR,TLN2,VIM
metanalysis 111021 - 2021-10-11 09:30 PM		betaine		chemical - endogenous mammalian		-0.156		0.222		0.000277	hypotaurine,phosphorylcholine,S-adenosylmethionine,taurine,uric acid
metanalysis 111021 - 2021-10-11 09:30 PM		ANO1		ion channel						0.000358	ACTA2,EGFR,TAGLN
metanalysis 111021 - 2021-10-11 09:30 PM		EXOC5		other						0.000362	ACTA2,D-glucose
metanalysis 111021 - 2021-10-11 09:30 PM		SHMT1	0	enzyme						0.000362	S-adenosylmethionine,uracil
metanalysis 111021 - 2021-10-11 09:30 PM		SLC25A25		transporter						0.000362	adenosine triphosphate,D-glucose
metanalysis 111021 - 2021-10-11 09:30 PM		metalloproteinase inhibitor		chemical drug						0.000362	adenosine triphosphate,EGFR
metanalysis 111021 - 2021-10-11 09:30 PM		PHF12		transcription regulator	Inhibited	-2.236	bias	-0.782		0.000374	BRIX1,DDX56,NMD3,RSL24D1,UTP11
metanalysis 111021 - 2021-10-11 09:30 PM		FH	0	enzyme						0.000401	L-arginine,NADH,NQO1,succinic acid
metanalysis 111021 - 2021-10-11 09:30 PM		N-propyl bromide		chemical reagent						0.000401	acetylcholine,L-threonine,NQO1,taurine
metanalysis 111021 - 2021-10-11 09:30 PM		PRKAR1A	1.848	kinase		0.728		0.242		0.000432	D-glucose,EGFR,PRKAR1A,TUSC3,VIM
metanalysis 111021 - 2021-10-11 09:30 PM		CTH		enzyme		-0.152	bias	-0.394		0.000494	ASNS,D-ribose-5-phosphate,sedoheptulose 7-phosphate,sn-glycerol-3-phosphate
metanalysis 111021 - 2021-10-11 09:30 PM		ACTA2	1.567	other						0.000529	ACTA2,PTK2,VIM
metanalysis 111021 - 2021-10-11 09:30 PM		dapansutrile		chemical drug						0.000529	2-oxoglutaric acid,adenosine triphosphate,glutathione disulfide
metanalysis 111021 - 2021-10-11 09:30 PM		PARP1	0	enzyme		0.78	bias	0.385		0.000744	adenosine triphosphate,ATXN10,creatinine,EGFR,LGALS3BP,PEG10,POLA1,PRIM2,STAT1
metanalysis 111021 - 2021-10-11 09:30 PM		GLUD1	0	enzyme						0.000745	2-oxoglutaric acid,D-glucose,succinic acid
metanalysis 111021 - 2021-10-11 09:30 PM		ganetespib		chemical drug						0.000745	CHEK1,EGFR,STAT1
metanalysis 111021 - 2021-10-11 09:30 PM		FOLR1		transporter						0.000748	BASP1,BCAT2,COQ7,D-glucose,DNASE2,GLRX,PDCD4,TYMS
metanalysis 111021 - 2021-10-11 09:30 PM		carbonyl cyanide p-(trifluoromethoxy)phenylhydrazone		chemical reagent		-0.121	bias	0.454		0.000862	adenosine triphosphate,AMP,ASNS,NADH
metanalysis 111021 - 2021-10-11 09:30 PM		SLC2A1	0	transporter		1.4		0.125		0.000931	adenosine triphosphate,allantoin,D-glucose,NQO1,UMP
metanalysis 111021 - 2021-10-11 09:30 PM		MMP11		peptidase		-1.414	bias	0.37		0.00104	choline,ethanolamine,phosphorylcholine,sn-glycero-3-phosphocholine,taurine
metanalysis 111021 - 2021-10-11 09:30 PM		AKT2		kinase		0.038	bias	0.255		0.00106	ACTA2,adenosine triphosphate,D-glucose,NQO1,PDCD4,VIM
metanalysis 111021 - 2021-10-11 09:30 PM		2,5-di-tert-butylhydroquinone		chemical toxicant						0.00107	ASNS,EIF1
metanalysis 111021 - 2021-10-11 09:30 PM		APRT	0	enzyme						0.00107	adenosine triphosphate,uric acid
metanalysis 111021 - 2021-10-11 09:30 PM		FBP1		phosphatase						0.00107	adenosine triphosphate,D-glucose
metanalysis 111021 - 2021-10-11 09:30 PM		LINC00538		other						0.00107	D-glucose,sn-glycerol-3-phosphate
metanalysis 111021 - 2021-10-11 09:30 PM		LPXN		transcription regulator						0.00107	ACTA2,TAGLN
metanalysis 111021 - 2021-10-11 09:30 PM		N,N'-diphenyl-4-phenylenediamine		chemical toxicant						0.00107	arachidonic acid,creatinine
metanalysis 111021 - 2021-10-11 09:30 PM		NT5C2	0	phosphatase						0.00107	guanosine,hypoxanthine
metanalysis 111021 - 2021-10-11 09:30 PM		SLC25A23		transporter						0.00107	adenosine triphosphate,AMP
metanalysis 111021 - 2021-10-11 09:30 PM		MYC		transcription regulator	Activated	2.794	bias	0.346		0.0012	ABCF3,adenosine triphosphate,AMP,arachidonic acid,ASNS,BZW2,CHEK1,creatinine,D-glucose,DCTPP1,DNPH1,FKBP5,FTH1,GDP,GLUL,glutathione disulfide,GTF2F2,HSPA14,IMPACT,linoleic acid,MSN,NBN,NQO1,PDCD4,PEG10,POLDIP3,PRKACB,PRPH,PTK2,PUS7,RGPD4 (includes others),RPS19BP1,RPS26,STAT1,succinic acid,SUMO3,TP53I3,TYMS,uridine diphosphate,VIM,VLDLR	MYC,PRKAA,TP53,VHL
metanalysis 111021 - 2021-10-11 09:30 PM		doxorubicin		chemical drug		0.645	bias	0.267		0.00123	A2M,adenosine triphosphate,ASNS,ATG7,CHEK1,choline,creatinine,DES,EGFR,FTH1,glutathione disulfide,LGALS3BP,NQO1,PDE3A,S-adenosylmethionine,S100A11,spermidine,STAT1,TP53I3,VIM	BRCA1,MYC,PRKAA,TP53,VHL,doxorubicin
metanalysis 111021 - 2021-10-11 09:30 PM		NMNAT1		enzyme						0.00133	adenosine triphosphate,ATXN10,PEG10
metanalysis 111021 - 2021-10-11 09:30 PM		DDX5	0	enzyme		-1.342	bias	0.745		0.00148	ACTA2,COX6C,COX7A2,COX7C,NDUFA4,succinic acid
metanalysis 111021 - 2021-10-11 09:30 PM		let-7a-5p (and other miRNAs w/seed GAGGUAG)		mature microrna	Inhibited	-2.549	bias	-0.832		0.00152	AARSD1,ACTA2,GAK,NQO1,PRIM1,SEPTIN3,SYPL1,TAGLN,TRMT1,TYMS,VIM
metanalysis 111021 - 2021-10-11 09:30 PM		R419		chemical reagent		-1.951	bias	-0.32		0.00161	3-methylbutyrylcarnitine,D-glucose,L-methionine,L-threonine
metanalysis 111021 - 2021-10-11 09:30 PM		GLS	0	enzyme						0.0017	2-oxoglutaric acid,ACTA2,succinic acid	GLS,TP53,glutamine
metanalysis 111021 - 2021-10-11 09:30 PM		HAS2		enzyme						0.0017	ACTA2,adenosine triphosphate,PTK2
metanalysis 111021 - 2021-10-11 09:30 PM		KU-55933		chemical drug						0.0017	adenosine triphosphate,succinic acid,VIM	KU-55933,PRKAA,TP53
metanalysis 111021 - 2021-10-11 09:30 PM		L-methionine	0.563	chemical - endogenous mammalian		1.117		-0.046		0.00173	ACTA2,ASNS,D-glucose,phosphocreatine,S-adenosylmethionine,TYMS
metanalysis 111021 - 2021-10-11 09:30 PM		2-deoxyglucose		chemical drug		-0.331		-0.039		0.00178	adenosine triphosphate,AMP,BID,D-glucose,glutathione disulfide,hypoxanthine,spermidine	2-deoxyglucose,PRKAA,TP53
metanalysis 111021 - 2021-10-11 09:30 PM		oxaliplatin		chemical drug		1.067		0.102		0.00201	acetylcholine,BID,CDK5,EGFR,STAT1,VIM
metanalysis 111021 - 2021-10-11 09:30 PM		ARID5B		transcription regulator						0.00212	ACTA2,TAGLN
metanalysis 111021 - 2021-10-11 09:30 PM		Bc1		translation regulator						0.00212	ACTA2,TAGLN
metanalysis 111021 - 2021-10-11 09:30 PM		CPT1A	0	enzyme						0.00212	adenosine triphosphate,D-glucose
metanalysis 111021 - 2021-10-11 09:30 PM		GFUS	0	enzyme						0.00212	ACTA2,creatinine
metanalysis 111021 - 2021-10-11 09:30 PM		IP6K2		kinase						0.00212	adenosine triphosphate,phosphocreatine
metanalysis 111021 - 2021-10-11 09:30 PM		Lao1		enzyme						0.00212	L-leucine,L-methionine
metanalysis 111021 - 2021-10-11 09:30 PM		MBOAT4		enzyme						0.00212	adenosine triphosphate,D-glucose
metanalysis 111021 - 2021-10-11 09:30 PM		bestatin		chemical drug						0.00212	adenosine triphosphate,arachidonic acid
metanalysis 111021 - 2021-10-11 09:30 PM		febuxostat		chemical drug						0.00212	hypoxanthine,uric acid
metanalysis 111021 - 2021-10-11 09:30 PM		neostigmine		chemical drug						0.00212	acetylcholine,D-glucose
metanalysis 111021 - 2021-10-11 09:30 PM		pentachlorophenol		chemical toxicant						0.00212	adenosine triphosphate,NQO1
metanalysis 111021 - 2021-10-11 09:30 PM		proanthocyanidin derivative		chemical - other						0.00212	ATG7,MFGE8
metanalysis 111021 - 2021-10-11 09:30 PM		propionate derivative		chemical - other						0.00212	D-glucose,MMUT
metanalysis 111021 - 2021-10-11 09:30 PM		thiamine	-3.712	chemical - endogenous mammalian						0.00212	D-glucose,sorbitol
metanalysis 111021 - 2021-10-11 09:30 PM		adefovir dipivoxil		chemical drug						0.00214	ACTA2,creatinine,DES
metanalysis 111021 - 2021-10-11 09:30 PM		perfluorooctane sulfonic acid		chemical toxicant						0.00214	arachidonic acid,D-glucose,linoleic acid
metanalysis 111021 - 2021-10-11 09:30 PM		tetrahydro-2-furancarboxylic acid		chemical reagent						0.00214	glyceraldehyde-3-phosphate,guanosine,succinic acid
metanalysis 111021 - 2021-10-11 09:30 PM		chlorpyrifos		chemical toxicant						0.0024	choline,D-glucose,succinic acid,taurine
metanalysis 111021 - 2021-10-11 09:30 PM		3-nitropropionic acid		chemical toxicant						0.0025	adenosine triphosphate,AMP,ATP6V1C1,GDP,NQO1,phosphocreatine
metanalysis 111021 - 2021-10-11 09:30 PM		DNAJC3		other						0.00263	BASP1,D-glucose,MPST
metanalysis 111021 - 2021-10-11 09:30 PM		GPD2	0	enzyme						0.00263	adenosine triphosphate,AMP,sn-glycerol-3-phosphate
metanalysis 111021 - 2021-10-11 09:30 PM		mir-375		microrna						0.00263	ACTA2,D-glucose,QKI
metanalysis 111021 - 2021-10-11 09:30 PM		BRCA1		transcription regulator		0.137		0.239		0.00266	EGFR,ENSA,ERCC3,FKBP5,LPIN1,NQO1,STAT1,TP53I3,VIM,XRCC6	BRCA1,TP53
metanalysis 111021 - 2021-10-11 09:30 PM		gentamicin C		chemical drug	Activated	2.449	bias	0.673		0.00268	A2M,arachidonic acid,ASNS,creatinine,S100A11,VIM
metanalysis 111021 - 2021-10-11 09:30 PM		CCNK		kinase	Activated	2	bias	0.779		0.00272	CRELD1,SMARCD3,TAF10,TIMELESS
metanalysis 111021 - 2021-10-11 09:30 PM		PER2		transcription regulator		0.152		-0.033		0.00272	adenosine triphosphate,choline,D-glucose,L-methionine
metanalysis 111021 - 2021-10-11 09:30 PM		RNF181		enzyme	Activated	2	bias	0.779		0.00272	HDDC2,PDCD4,TPD52L1,WNK1
metanalysis 111021 - 2021-10-11 09:30 PM		CYP1A2		enzyme		-0.447		0.096		0.00305	ACOT11,IGFBP2,NQO1,QKI,VLDLR
metanalysis 111021 - 2021-10-11 09:30 PM		pyruvic acid		chemical - endogenous mammalian						0.00306	adenosine triphosphate,D-glucose,NADH,succinic acid
metanalysis 111021 - 2021-10-11 09:30 PM		PURA	0	transcription regulator						0.00319	ACTA2,CDK5,NEFH
metanalysis 111021 - 2021-10-11 09:30 PM		TFCP2		transcription regulator						0.00319	A2M,POLA1,TYMS
metanalysis 111021 - 2021-10-11 09:30 PM		arsenic		chemical toxicant		1.004	bias	0.277		0.00343	EGFR,FTH1,KEAP1,NQO1
metanalysis 111021 - 2021-10-11 09:30 PM		GLS2		enzyme						0.00348	2-oxoglutaric acid,D-glucose
metanalysis 111021 - 2021-10-11 09:30 PM		PUF60	0	other						0.00348	XRCC5,XRCC6
metanalysis 111021 - 2021-10-11 09:30 PM		TRA2B	0	other						0.00348	LPIN1,NQO1
metanalysis 111021 - 2021-10-11 09:30 PM		oxalic acid		chemical - endogenous non-mammalian						0.00348	creatinine,glutathione disulfide
metanalysis 111021 - 2021-10-11 09:30 PM		ABCB4		transporter						0.0036	ACTA2,choline,D-glucose,DES,VIM	ABCB4,BRCA1,MYC,TP53,VHL,doxorubicin
metanalysis 111021 - 2021-10-11 09:30 PM		G6PC1		phosphatase						0.00382	adenosine triphosphate,D-glucose,uric acid
metanalysis 111021 - 2021-10-11 09:30 PM		geldanamycin		chemical drug		-1.996		-0.234		0.00384	AARSD1,ACTA2,adenosine triphosphate,BRI3,CDK5,CHEK1,EGFR,FKBP5,PDCD4,ST13,STAT1,TPMT,TYMS	BRCA1,MYC,TP53,VHL,geldanamycin
metanalysis 111021 - 2021-10-11 09:30 PM		8-chlorophenylthio-adenosine 3',5'-cyclic monophosphate		chemical reagent		1.236	bias	0.33		0.00422	BCAT2,BID,D-glucose,LPIN1,PRKAR1A
metanalysis 111021 - 2021-10-11 09:30 PM		GNA12		enzyme	Activated	2.414	bias	0.539		0.00423	ACTA2,BAIAP2,EGFR,TAGLN,VAV2,VIM
metanalysis 111021 - 2021-10-11 09:30 PM		TSC1		other		0		-0.1		0.00423	GLRX,GLUL,LHPP,MAP2K6,NQO1,STAT1
metanalysis 111021 - 2021-10-11 09:30 PM		bardoxolone		chemical drug		0	bias	0.262		0.00426	ACTA2,FTH1,NQO1,RGPD4 (includes others)
metanalysis 111021 - 2021-10-11 09:30 PM		latrunculin B		chemical reagent						0.00452	ACTA2,DES,TAGLN
metanalysis 111021 - 2021-10-11 09:30 PM		PRKAA		group		-1.147		-0.208		0.00455	adenosine triphosphate,D-glucose,FKBP5,STAT1,VIM	BRCA1,PRKAA,TP53
metanalysis 111021 - 2021-10-11 09:30 PM		ATXN1		transcription regulator						0.00472	adenosine triphosphate,D-glucose,N-acetyl-L-aspartic acid,taurine
metanalysis 111021 - 2021-10-11 09:30 PM		CYP1A1		enzyme		-1.213		0.155		0.00489	ACOT11,CNN2,IGFBP2,NQO1,PRPH,QKI,VLDLR
metanalysis 111021 - 2021-10-11 09:30 PM		AKAP11		other						0.00516	adenosine triphosphate,PRKAR1A
metanalysis 111021 - 2021-10-11 09:30 PM		BCAT2	1.518	enzyme						0.00516	creatinine,D-glucose
metanalysis 111021 - 2021-10-11 09:30 PM		CHKA		kinase						0.00516	choline,phosphorylcholine
metanalysis 111021 - 2021-10-11 09:30 PM		FGF12		other						0.00516	ACTA2,TAGLN
metanalysis 111021 - 2021-10-11 09:30 PM		LGMN		peptidase						0.00516	creatinine,EGFR
metanalysis 111021 - 2021-10-11 09:30 PM		OTUD7B		peptidase						0.00516	ACTA2,PTK2
metanalysis 111021 - 2021-10-11 09:30 PM		UPK2		other						0.00516	creatinine,uric acid
metanalysis 111021 - 2021-10-11 09:30 PM		alanine		chemical - endogenous mammalian						0.00516	2-oxoglutaric acid,D-glucose
metanalysis 111021 - 2021-10-11 09:30 PM		isoacteoside		chemical - endogenous non-mammalian						0.00516	acetylcholine,NQO1
metanalysis 111021 - 2021-10-11 09:30 PM		miR-320b (and other miRNAs w/seed AAAGCUG)		mature microrna						0.00516	TAGLN,VIM
metanalysis 111021 - 2021-10-11 09:30 PM		titanium dioxide		chemical drug		0		0.247		0.00521	adenosine triphosphate,creatinine,IGFBP2,uric acid
metanalysis 111021 - 2021-10-11 09:30 PM		caffeic acid phenethyl ester		chemical drug		-0.988	bias	-0.612		0.00566	creatinine,EGFR,ERCC3,FTH1,NQO1,ST13,VIM
metanalysis 111021 - 2021-10-11 09:30 PM		LPIN1	2.563	phosphatase						0.00574	D-glucose,DLK1,linoleic acid,LPIN1
metanalysis 111021 - 2021-10-11 09:30 PM		ROCK2	0	kinase		0.625	bias	0.372		0.00608	ACTA2,DES,MSN,PTK2,TAGLN
metanalysis 111021 - 2021-10-11 09:30 PM		HNRNPAB	0	enzyme						0.00615	ACTA2,CHEK1,VIM
metanalysis 111021 - 2021-10-11 09:30 PM		mir-192		microrna						0.00615	ACTA2,MSN,TYMS
metanalysis 111021 - 2021-10-11 09:30 PM		AICAR		chemical - endogenous mammalian		-1.977		0.14		0.00623	ACTA2,adenosine triphosphate,D-glucose,EGFR,NQO1,TP53I3,UMP	AICAR,BRCA1,PRKAA,TP53
metanalysis 111021 - 2021-10-11 09:30 PM		VHL		transcription regulator		1.325	bias	-0.27		0.00646	adenosine triphosphate,D-glucose,EGFR,FTH1,HNF1A,TAGLN,TYMS,VIM	BRCA1,PRKAA,TP53,VHL
metanalysis 111021 - 2021-10-11 09:30 PM		CAB39L	0	kinase		-1.192	bias	0.791		0.0069	adenosine triphosphate,COX6C,COX7C,NDUFA4
metanalysis 111021 - 2021-10-11 09:30 PM		MAOA		enzyme		1.131	bias	0.458		0.0069	ACTA2,adenosine triphosphate,tryptamine,VIM
metanalysis 111021 - 2021-10-11 09:30 PM		D-fructose		chemical - endogenous mammalian		1.969	bias	0.684		0.00696	ACTA2,adenosine triphosphate,D-glucose,TXN2,uric acid
metanalysis 111021 - 2021-10-11 09:30 PM		STK11		kinase		1.941		0.171		0.00701	A2M,adenosine triphosphate,ADSL,choline,COX7A2,DCTPP1,L-methionine,MPST,NDUFA4,phosphorylethanolamine,PRIM2,TYMS,USP19
metanalysis 111021 - 2021-10-11 09:30 PM		miR-293-5p (and other miRNAs w/seed CUCAAAC)		mature microrna						0.00707	GOLPH3,SEPTIN3,TAGLN
metanalysis 111021 - 2021-10-11 09:30 PM		19,20-epoxydocosapentaenoic acid		chemical - endogenous mammalian						0.00713	ACTA2,DES
metanalysis 111021 - 2021-10-11 09:30 PM		EEF2K		kinase						0.00713	adenosine triphosphate,VIM
metanalysis 111021 - 2021-10-11 09:30 PM		MCM7	0	enzyme						0.00713	CHEK1,EGFR
metanalysis 111021 - 2021-10-11 09:30 PM		MCU		ion channel						0.00713	adenosine triphosphate,D-glucose
metanalysis 111021 - 2021-10-11 09:30 PM		MRPS18B	0	other						0.00713	ACTA2,VIM
metanalysis 111021 - 2021-10-11 09:30 PM		ZNF652		other						0.00713	EGFR,VIM
metanalysis 111021 - 2021-10-11 09:30 PM		histidinol		chemical - endogenous mammalian						0.00713	ASNS,GPT2
metanalysis 111021 - 2021-10-11 09:30 PM		hydrogen peroxide		chemical - endogenous mammalian		0.724	bias	0.426		0.00782	ACTA2,adenine-riboflavin dinucleotide,adenosine triphosphate,arachidonic acid,ATG7,CHEK1,COX6C,EGFR,FTH1,GLRX,glutathione disulfide,NADH,NEK1,NQO1,PDCD4,TAGLN,UNG,VIM,WNK1,XRCC6	BRCA1,FN1,LPXN,MYC,TP53,VHL,doxorubicin,hydrogen peroxide
metanalysis 111021 - 2021-10-11 09:30 PM		CAT	0	enzyme		-1.486	bias	-0.39		0.00793	adenosine triphosphate,ATG7,glutathione disulfide,TAGLN,VIM	BRCA1,CAT,MYC,PRKAA,TP53,hydrogen peroxide
metanalysis 111021 - 2021-10-11 09:30 PM		ITGA11		other						0.00807	ACTA2,DES,IDI1
metanalysis 111021 - 2021-10-11 09:30 PM		SAT1		enzyme						0.00807	IGFBP2,S-adenosylmethionine,spermidine
metanalysis 111021 - 2021-10-11 09:30 PM		GAPDH	0	enzyme						0.0082	adenosine triphosphate,glyceraldehyde-3-phosphate,STAT1,UDP-N-acetylglucosamine
metanalysis 111021 - 2021-10-11 09:30 PM		ICMT		enzyme						0.00891	2-oxoglutaric acid,adenosine triphosphate,SERINC1,succinic acid
metanalysis 111021 - 2021-10-11 09:30 PM		FN1		enzyme		1.463	bias	0.475		0.00928	ACTA2,EGFR,EPB41L1,L-lactic acid,PRKAR1A,SDHC,TAGLN,TOMM22,VAV2,VIM	FN1,LPXN
metanalysis 111021 - 2021-10-11 09:30 PM		CYTOR		other						0.00939	EGFR,STAT1
metanalysis 111021 - 2021-10-11 09:30 PM		EDN2		growth factor						0.00939	D-glucose,uric acid
metanalysis 111021 - 2021-10-11 09:30 PM		ONECUT2		transcription regulator						0.00939	BASP1,EGFR
metanalysis 111021 - 2021-10-11 09:30 PM		PEPCK		group						0.00939	adenosine triphosphate,D-glucose	PEPCK,PRKAA,TP53
metanalysis 111021 - 2021-10-11 09:30 PM		PGK1	0	kinase						0.00939	adenosine triphosphate,VIM
metanalysis 111021 - 2021-10-11 09:30 PM		Pcmt1		enzyme						0.00939	S-adenosylhomocysteine,S-adenosylmethionine
metanalysis 111021 - 2021-10-11 09:30 PM		SLC12A1		transporter						0.00939	creatinine,D-glucose
metanalysis 111021 - 2021-10-11 09:30 PM		SLC25A44		transporter						0.00939	2-oxoglutaric acid,succinic acid
metanalysis 111021 - 2021-10-11 09:30 PM		ditiocarb		chemical drug						0.00939	adenosine triphosphate,TAGLN
metanalysis 111021 - 2021-10-11 09:30 PM		ticrynafen		chemical drug						0.00939	NQO1,uric acid
metanalysis 111021 - 2021-10-11 09:30 PM		NFYC	0	transcription regulator						0.00966	D-glucose,FTH1,LPIN1,TYMS
metanalysis 111021 - 2021-10-11 09:30 PM		POSTN		other						0.00966	ACTA2,DLK1,EGFR,VIM	FN1,LPXN,POSTN
metanalysis 111021 - 2021-10-11 09:30 PM		leucine		chemical - endogenous mammalian		-0.651		0.119		0.00966	2-oxoglutaric acid,adenosine triphosphate,ASNS,D-glucose
metanalysis 111021 - 2021-10-11 09:30 PM		MGP		other						0.0103	ACTA2,HNF1A,TAGLN
metanalysis 111021 - 2021-10-11 09:30 PM		adenine	-5.802	chemical - endogenous mammalian						0.0103	adenosine triphosphate,AMP,creatinine
metanalysis 111021 - 2021-10-11 09:30 PM		dimethyl fumarate		chemical drug						0.0103	ACTA2,adenosine triphosphate,VIM
metanalysis 111021 - 2021-10-11 09:30 PM		NLRP3		other		-0.063		-0.135		0.0106	ACTA2,creatinine,PRIM1,PRIM2,TYMS,VIM
metanalysis 111021 - 2021-10-11 09:30 PM		CYP1B1		enzyme		-0.447		0.19		0.0108	ACOT11,IGFBP2,NQO1,QKI,VLDLR
metanalysis 111021 - 2021-10-11 09:30 PM		NRF1		transcription regulator		0.068	bias	0.468		0.0108	COX7A2,FMR1,FTH1,NQO1,VIM
metanalysis 111021 - 2021-10-11 09:30 PM		miR-21-5p (and other miRNAs w/seed AGCUUAU)		mature microrna	Inhibited	-2.184	bias	-0.832		0.0108	ACTA2,FAM3C,GLCCI1,PDCD4,TAGLN
metanalysis 111021 - 2021-10-11 09:30 PM		RB1	0	transcription regulator		0.653		0.078		0.0112	COQ7,COX7A2,DCK,DLK1,EHD3,GPT2,MCAT,MECR,MSN,MSTO1,NDUFA4,PBX3,PPT2,PRKAR1A,SDHC,TOMM22,TXN2,TYMS
metanalysis 111021 - 2021-10-11 09:30 PM		methimazole		chemical drug		-0.447		-0.157		0.0114	spermidine,succinic acid,taurine,uric acid,VLDLR
metanalysis 111021 - 2021-10-11 09:30 PM		USP19	1.671	peptidase						0.0116	ATXN3,D-glucose,FKBP5
metanalysis 111021 - 2021-10-11 09:30 PM		10-(6'-ubiquinonyl)decyltriphenylphosphonium		chemical drug						0.0119	adenosine triphosphate,EGFR
metanalysis 111021 - 2021-10-11 09:30 PM		BRD1	0	other						0.0119	UTP25,ZC3H15
metanalysis 111021 - 2021-10-11 09:30 PM		DNM3OS		other						0.0119	NBN,XRCC5
metanalysis 111021 - 2021-10-11 09:30 PM		FBXL5		enzyme						0.0119	FTH1,NQO1
metanalysis 111021 - 2021-10-11 09:30 PM		GATM		enzyme						0.0119	creatinine,D-glucose
metanalysis 111021 - 2021-10-11 09:30 PM		NOCT		transcription regulator						0.0119	D-glucose,NADH
metanalysis 111021 - 2021-10-11 09:30 PM		PDK1	0	kinase						0.0119	adenosine triphosphate,VIM
metanalysis 111021 - 2021-10-11 09:30 PM		PKN1		kinase						0.0119	ACTA2,TAGLN
metanalysis 111021 - 2021-10-11 09:30 PM		RHOC	0	enzyme						0.0119	GLUL,N-acetyl-L-aspartic acid
metanalysis 111021 - 2021-10-11 09:30 PM		SCTR		g-protein coupled receptor						0.0119	creatinine,D-glucose
metanalysis 111021 - 2021-10-11 09:30 PM		SULT2B1		enzyme						0.0119	D-glucose,VLDLR
metanalysis 111021 - 2021-10-11 09:30 PM		UCP3		transporter						0.0119	adenosine triphosphate,D-glucose
metanalysis 111021 - 2021-10-11 09:30 PM		carbaryl		chemical toxicant						0.0119	succinic acid,taurine
metanalysis 111021 - 2021-10-11 09:30 PM		cypermethrin		chemical toxicant						0.0119	creatinine,D-glucose
metanalysis 111021 - 2021-10-11 09:30 PM		floxuridine		chemical drug						0.0119	TYMS,UNG
metanalysis 111021 - 2021-10-11 09:30 PM		malonic acid		chemical - endogenous mammalian						0.0119	adenosine triphosphate,phosphocreatine
metanalysis 111021 - 2021-10-11 09:30 PM		phlorizin		chemical - endogenous non-mammalian						0.0119	D-glucose,HNF1A
metanalysis 111021 - 2021-10-11 09:30 PM		XDH		enzyme		-0.666		-0.055		0.0121	ACTA2,adenosine triphosphate,uric acid,VIM
metanalysis 111021 - 2021-10-11 09:30 PM		GCG		other	Activated	2.417	bias	0.404		0.0128	adenosine triphosphate,AMP,D-glucose,LPIN1,S-adenosylhomocysteine,S-adenosylmethionine
metanalysis 111021 - 2021-10-11 09:30 PM		FOXF2		transcription regulator						0.0129	ACTA2,TAGLN,VIM
metanalysis 111021 - 2021-10-11 09:30 PM		TWNK	0	enzyme						0.0129	adenosine triphosphate,ASNS,NADH
metanalysis 111021 - 2021-10-11 09:30 PM		ST1926		chemical drug		-0.707	bias	-0.791		0.0131	ARSA,COX6C,COX7A2,COX7C,EIF4A2,FKBP5,RPS26,ST13
metanalysis 111021 - 2021-10-11 09:30 PM		mir-210		microrna		-1.3	bias	-0.715		0.0134	adenosine triphosphate,CHD9,CLASP2,EPB41L1,FAM3C,NDUFA4
metanalysis 111021 - 2021-10-11 09:30 PM		metribolone		chemical reagent	Activated	3.031	bias	0.63		0.0139	adenosine triphosphate,ADSL,ALDH1B1,ATP6V1C1,CHEK1,CLN6,COX6C,COX7A2,FKBP5,IDI1,PDHX,PITRM1,PRKACB,REEP6,STK39,TOMM22
metanalysis 111021 - 2021-10-11 09:30 PM		arsenic trioxide		chemical drug		0.898		0.061		0.014	ATP6V1C1,COX7A2,COX7C,FTH1,GLRX,IDI1,KEAP1,MSN,NDUFA4,NQO1,RASA4,SDHC,TYMS
metanalysis 111021 - 2021-10-11 09:30 PM		D-glucose	1.771	chemical - endogenous mammalian		1.486	bias	0.301		0.0142	2-oxoglutaric acid,ACTA2,adenosine triphosphate,ASNS,ATG7,D-glucose,D-ribose-5-phosphate,DES,FTO,GDP,GLUL,glutathione disulfide,LAMTOR2,MAP2K6,NADH,NQO1,PDCD4,PDHX,PICK1,sn-glycerol-3-phosphate,sorbitol,succinic acid,TAGLN,UDP-N-acetylglucosamine,VIM
metanalysis 111021 - 2021-10-11 09:30 PM		curcumin		chemical drug		-1.963	bias	-0.261		0.0143	ACTA2,adenosine triphosphate,creatinine,D-glucose,DCX,EGFR,EIF3H,FTH1,GLUL,NQO1,sn-glycero-3-phosphocholine,ST13,taurine,UBE2E2,VIM
metanalysis 111021 - 2021-10-11 09:30 PM		BAG1		other						0.0143	D-glucose,EGFR,FKBP5
metanalysis 111021 - 2021-10-11 09:30 PM		NOTCH4		transcription regulator						0.0143	ACTA2,DES,TAGLN
metanalysis 111021 - 2021-10-11 09:30 PM		miR-7a-5p (and other miRNAs w/seed GGAAGAC)		mature microrna						0.0143	EGFR,SEPTIN3,VIM
metanalysis 111021 - 2021-10-11 09:30 PM		SLC25A13	0	transporter						0.0146	adenosine triphosphate,ASNS,EGFR,NADH,NQO1,VLDLR
metanalysis 111021 - 2021-10-11 09:30 PM		tyrphostin AG490		chemical drug		-0.487	bias	-0.667		0.0146	A2M,ACTA2,D-glucose,FTO,STAT1,TAGLN
metanalysis 111021 - 2021-10-11 09:30 PM		ACTG1		other						0.0147	ACTA2,TAGLN
metanalysis 111021 - 2021-10-11 09:30 PM		CXCL14		cytokine						0.0147	D-glucose,glutathione disulfide
metanalysis 111021 - 2021-10-11 09:30 PM		DUOXA1		other						0.0147	DCX,VIM
metanalysis 111021 - 2021-10-11 09:30 PM		GSK2837808A		chemical reagent						0.0147	L-methionine,L-threonine
metanalysis 111021 - 2021-10-11 09:30 PM		HGS	0	other						0.0147	EGFR,STAM
metanalysis 111021 - 2021-10-11 09:30 PM		IGFBP4		other						0.0147	ACTA2,D-glucose
metanalysis 111021 - 2021-10-11 09:30 PM		PCI-34051		chemical reagent						0.0147	ACTA2,VIM
metanalysis 111021 - 2021-10-11 09:30 PM		PFKFB4		kinase						0.0147	D-ribose-5-phosphate,guanine
metanalysis 111021 - 2021-10-11 09:30 PM		SCH772984		chemical drug						0.0147	AMP,hypoxanthine
metanalysis 111021 - 2021-10-11 09:30 PM		TP53BP2		other						0.0147	TP53I3,VIM
metanalysis 111021 - 2021-10-11 09:30 PM		UBQLN1	0	other						0.0147	adenosine triphosphate,VIM
metanalysis 111021 - 2021-10-11 09:30 PM		scopoletin		chemical - endogenous non-mammalian						0.0147	D-glucose,uric acid
metanalysis 111021 - 2021-10-11 09:30 PM		SERPINE1		other		0.625		-0.095		0.0158	ACTA2,D-glucose,DLK1,TAF6,VIM
metanalysis 111021 - 2021-10-11 09:30 PM		PLAU		peptidase		0.555	bias	0.363		0.0166	ACTA2,creatinine,EGFR,IGFBP2,VIM
metanalysis 111021 - 2021-10-11 09:30 PM		cisplatin		chemical drug		0.459	bias	0.297		0.0169	A2M,ACTA2,ANKFY1,ASNS,C11orf96,CDK5,CHEK1,creatinine,D-glucose,DUS3L,FTO,glutathione disulfide,LPIN1,NQO1,P4HA2,PBX3,PTK2,S-adenosylmethionine,S100A11,spermidine,TP53I3,TRIO,TYMS,UDP-N-acetylglucosamine,VIM,XRCC6
metanalysis 111021 - 2021-10-11 09:30 PM		dimethylnitrosamine		chemical toxicant		1.951	bias	0.615		0.0171	ACTA2,DES,NQO1,VIM
metanalysis 111021 - 2021-10-11 09:30 PM		pimagedine		chemical drug		0.152	bias	-0.277		0.0171	ACTA2,adenosine triphosphate,L-arginine,TAGLN
metanalysis 111021 - 2021-10-11 09:30 PM		reactive oxygen species		chemical toxicant		1.214	bias	0.644		0.0173	ACTA2,adenosine triphosphate,D-glucose,EGFR,GLRX,LPIN1,S-adenosylmethionine
metanalysis 111021 - 2021-10-11 09:30 PM		MST1		growth factor						0.0174	creatinine,D-glucose,PTK2
metanalysis 111021 - 2021-10-11 09:30 PM		DGCR5		other						0.0178	EGFR,VIM
metanalysis 111021 - 2021-10-11 09:30 PM		ENO1	0	enzyme						0.0178	adenosine triphosphate,VIM
metanalysis 111021 - 2021-10-11 09:30 PM		FOXD1		transcription regulator						0.0178	ISL1,PRKAR1A
metanalysis 111021 - 2021-10-11 09:30 PM		G2535		chemical reagent						0.0178	EGFR,VIM
metanalysis 111021 - 2021-10-11 09:30 PM		GNAO1	0	enzyme						0.0178	D-glucose,phosphorylcholine
metanalysis 111021 - 2021-10-11 09:30 PM		MGAT1		enzyme						0.0178	ACTA2,VIM
metanalysis 111021 - 2021-10-11 09:30 PM		NUAK1		kinase						0.0178	adenosine triphosphate,D-glucose
metanalysis 111021 - 2021-10-11 09:30 PM		OLFM4		other						0.0178	adenosine triphosphate,D-glucose
metanalysis 111021 - 2021-10-11 09:30 PM		POMGNT1		enzyme						0.0178	ACTA2,D-glucose
metanalysis 111021 - 2021-10-11 09:30 PM		SLC16A1	0	transporter						0.0178	adenosine triphosphate,sn-glycerol-3-phosphate
metanalysis 111021 - 2021-10-11 09:30 PM		TNFSF8		cytokine						0.0178	XRCC5,XRCC6
metanalysis 111021 - 2021-10-11 09:30 PM		Vacuolar H+ ATPase		complex						0.0178	L-threonine,TMEM106B
metanalysis 111021 - 2021-10-11 09:30 PM		apyrase		group						0.0178	adenosine triphosphate,creatinine
metanalysis 111021 - 2021-10-11 09:30 PM		hypochlorous acid		chemical drug						0.0178	ACTA2,adenosine triphosphate
metanalysis 111021 - 2021-10-11 09:30 PM		ketanserin		chemical drug						0.0178	adenosine triphosphate,creatinine
metanalysis 111021 - 2021-10-11 09:30 PM		manassantin B		chemical - endogenous non-mammalian						0.0178	adenosine triphosphate,AMP
metanalysis 111021 - 2021-10-11 09:30 PM		ATF3		transcription regulator	Activated	2.646		0.061		0.0179	AMPD2,ASNS,DCTPP1,POLA1,PRIM1,PRIM2,TP53I3
metanalysis 111021 - 2021-10-11 09:30 PM		GPX1	0	enzyme						0.0182	ACTA2,D-glucose,GLRX,TXN2
metanalysis 111021 - 2021-10-11 09:30 PM		PTTG1		transcription regulator		-1.109	bias	-0.427		0.0184	CHEK1,D-glucose,UNG,VIM,XRCC6
metanalysis 111021 - 2021-10-11 09:30 PM		lysophosphatidic acid		chemical - other	Activated	2.398	bias	0.599		0.0188	ACTA2,CACNA2D1,EGFR,FKBP5,TAGLN,VIM
metanalysis 111021 - 2021-10-11 09:30 PM		puromycin aminonucleoside		chemical reagent		0.816	bias	0.37		0.0188	A2M,ASNS,EXOC3,EXOC7,S100A11,VIM
metanalysis 111021 - 2021-10-11 09:30 PM		CRBN		enzyme						0.019	D-glucose,L-proline,spermidine
metanalysis 111021 - 2021-10-11 09:30 PM		ITGA1	0	other						0.019	creatinine,D-glucose,EGFR
metanalysis 111021 - 2021-10-11 09:30 PM		antimycin A		chemical - endogenous non-mammalian						0.019	adenosine triphosphate,glutathione disulfide,phosphocreatine
metanalysis 111021 - 2021-10-11 09:30 PM		glycine	0.504	chemical - endogenous mammalian						0.019	adenosine triphosphate,creatinine,D-glucose
metanalysis 111021 - 2021-10-11 09:30 PM		shikonin		chemical drug						0.019	ACTA2,D-glucose,L-lactic acid
metanalysis 111021 - 2021-10-11 09:30 PM		1-14:0 lysophosphatidylcholine		chemical - endogenous mammalian						0.019	D-glucose
metanalysis 111021 - 2021-10-11 09:30 PM		2-nitrophenyl EGTA		chemical reagent						0.019	AHNAK
metanalysis 111021 - 2021-10-11 09:30 PM		3-acetylpyridine		chemical toxicant						0.019	adenosine triphosphate
metanalysis 111021 - 2021-10-11 09:30 PM		5-carboxamidotryptamine		chemical reagent						0.019	D-glucose
metanalysis 111021 - 2021-10-11 09:30 PM		5-fluorouridine		chemical - endogenous mammalian						0.019	TYMS
metanalysis 111021 - 2021-10-11 09:30 PM		ABLIM1		other						0.019	TAGLN
metanalysis 111021 - 2021-10-11 09:30 PM		ABLIM2		other						0.019	TAGLN
metanalysis 111021 - 2021-10-11 09:30 PM		ABLIM3		other						0.019	TAGLN
metanalysis 111021 - 2021-10-11 09:30 PM		ACOT2	0	enzyme						0.019	arachidonic acid
metanalysis 111021 - 2021-10-11 09:30 PM		ADO	0	enzyme						0.019	hypotaurine
metanalysis 111021 - 2021-10-11 09:30 PM		AMPD1		enzyme						0.019	AMP
metanalysis 111021 - 2021-10-11 09:30 PM		AMPD2	1.578	enzyme						0.019	AMP
metanalysis 111021 - 2021-10-11 09:30 PM		AMPD3		enzyme						0.019	adenosine triphosphate
metanalysis 111021 - 2021-10-11 09:30 PM		APBB3		other						0.019	TYMS
metanalysis 111021 - 2021-10-11 09:30 PM		APOBEC3A		enzyme						0.019	uracil
metanalysis 111021 - 2021-10-11 09:30 PM		APOBEC3B		enzyme						0.019	uracil
metanalysis 111021 - 2021-10-11 09:30 PM		ARAP1		other						0.019	EGFR
metanalysis 111021 - 2021-10-11 09:30 PM		ARHGAP15		other						0.019	creatinine
metanalysis 111021 - 2021-10-11 09:30 PM		ASF1B	0	other						0.019	ASF1A
metanalysis 111021 - 2021-10-11 09:30 PM		ATP5F1B	0	transporter						0.019	adenosine triphosphate
metanalysis 111021 - 2021-10-11 09:30 PM		ATP5MC1		transporter						0.019	adenosine triphosphate
metanalysis 111021 - 2021-10-11 09:30 PM		ATP5MF-PTCD1		other						0.019	adenosine triphosphate
metanalysis 111021 - 2021-10-11 09:30 PM		BCKDHB	0	enzyme						0.019	adenosine triphosphate
metanalysis 111021 - 2021-10-11 09:30 PM		BCL2L2		other						0.019	adenosine triphosphate
metanalysis 111021 - 2021-10-11 09:30 PM		C2CD4B		other						0.019	D-glucose
metanalysis 111021 - 2021-10-11 09:30 PM		CASS4		other						0.019	PTK2
metanalysis 111021 - 2021-10-11 09:30 PM		CDK3		kinase						0.019	TYMS
metanalysis 111021 - 2021-10-11 09:30 PM		CDK5RAP1		enzyme						0.019	D-glucose
metanalysis 111021 - 2021-10-11 09:30 PM		CHMP6	0	other						0.019	EGFR
metanalysis 111021 - 2021-10-11 09:30 PM		CPSI-1306		chemical reagent						0.019	D-glucose
metanalysis 111021 - 2021-10-11 09:30 PM		Cyct		other						0.019	adenosine triphosphate
metanalysis 111021 - 2021-10-11 09:30 PM		DNAJB2		other						0.019	ATXN3
metanalysis 111021 - 2021-10-11 09:30 PM		DNPEP	0	peptidase						0.019	creatinine
metanalysis 111021 - 2021-10-11 09:30 PM		DPP3	0	peptidase						0.019	NQO1
metanalysis 111021 - 2021-10-11 09:30 PM		DPYSL4	0	enzyme						0.019	adenosine triphosphate
metanalysis 111021 - 2021-10-11 09:30 PM		EPZ020411		chemical reagent						0.019	adenosine triphosphate
metanalysis 111021 - 2021-10-11 09:30 PM		FADS1	0	enzyme						0.019	D-glucose
metanalysis 111021 - 2021-10-11 09:30 PM		FCHSD2		other						0.019	EGFR
metanalysis 111021 - 2021-10-11 09:30 PM		FOXD2		transcription regulator						0.019	PRKAR1A
metanalysis 111021 - 2021-10-11 09:30 PM		Flotillin		group						0.019	EGFR
metanalysis 111021 - 2021-10-11 09:30 PM		GAK	1.5	kinase						0.019	EGFR
metanalysis 111021 - 2021-10-11 09:30 PM		GAMT		enzyme						0.019	creatinine
metanalysis 111021 - 2021-10-11 09:30 PM		GANAB	0	enzyme						0.019	D-glucose
metanalysis 111021 - 2021-10-11 09:30 PM		GAPDHS		enzyme						0.019	adenosine triphosphate
metanalysis 111021 - 2021-10-11 09:30 PM		GPD1L	0	enzyme						0.019	NADH
metanalysis 111021 - 2021-10-11 09:30 PM		GPLD1		enzyme						0.019	LGALS3BP
metanalysis 111021 - 2021-10-11 09:30 PM		HEPES		chemical reagent						0.019	adenosine triphosphate
metanalysis 111021 - 2021-10-11 09:30 PM		HTS13286		chemical reagent						0.019	D-glucose
metanalysis 111021 - 2021-10-11 09:30 PM		IDH3A	0	enzyme						0.019	2-oxoglutaric acid
metanalysis 111021 - 2021-10-11 09:30 PM		IGF-1R inhibitor		chemical drug						0.019	D-glucose
metanalysis 111021 - 2021-10-11 09:30 PM		ITIH5		other						0.019	ACTA2
metanalysis 111021 - 2021-10-11 09:30 PM		Ins-PBA-A		chemical reagent						0.019	D-glucose
metanalysis 111021 - 2021-10-11 09:30 PM		Ins-PBA-F		chemical reagent						0.019	D-glucose
metanalysis 111021 - 2021-10-11 09:30 PM		Ins-PBA-N		chemical reagent						0.019	D-glucose
metanalysis 111021 - 2021-10-11 09:30 PM		Ins-PBA-S		chemical reagent						0.019	D-glucose
metanalysis 111021 - 2021-10-11 09:30 PM		KBTBD2		other						0.019	D-glucose
metanalysis 111021 - 2021-10-11 09:30 PM		KCNMB4		ion channel						0.019	adenosine triphosphate
metanalysis 111021 - 2021-10-11 09:30 PM		KIF26B	1.78	other						0.019	NQO1
metanalysis 111021 - 2021-10-11 09:30 PM		L-arabinose		chemical - endogenous mammalian						0.019	D-glucose
metanalysis 111021 - 2021-10-11 09:30 PM		MAGEL2		enzyme						0.019	D-glucose
metanalysis 111021 - 2021-10-11 09:30 PM		MDH2	0	enzyme						0.019	succinic acid
metanalysis 111021 - 2021-10-11 09:30 PM		MPI		enzyme						0.019	adenosine triphosphate
metanalysis 111021 - 2021-10-11 09:30 PM		MRPS5	0	other						0.019	adenosine triphosphate
metanalysis 111021 - 2021-10-11 09:30 PM		MT-ATP6	0	transporter						0.019	adenosine triphosphate
metanalysis 111021 - 2021-10-11 09:30 PM		MT-RNR1		other						0.019	adenosine triphosphate
metanalysis 111021 - 2021-10-11 09:30 PM		MT-TI		other						0.019	adenosine triphosphate
metanalysis 111021 - 2021-10-11 09:30 PM		MT-TL1		other						0.019	adenosine triphosphate
metanalysis 111021 - 2021-10-11 09:30 PM		MTAP	0	enzyme						0.019	RIOK1
metanalysis 111021 - 2021-10-11 09:30 PM		MYLPF		other						0.019	ACTA2
metanalysis 111021 - 2021-10-11 09:30 PM		NDUFAF1	0	other						0.019	adenosine triphosphate
metanalysis 111021 - 2021-10-11 09:30 PM		NP627		chemical reagent						0.019	adenosine triphosphate
metanalysis 111021 - 2021-10-11 09:30 PM		OIT3		other						0.019	uric acid
metanalysis 111021 - 2021-10-11 09:30 PM		PACSIN2	1.833	transporter						0.019	EGFR
metanalysis 111021 - 2021-10-11 09:30 PM		PAX5-ETV6		fusion gene/product						0.019	adenosine triphosphate
metanalysis 111021 - 2021-10-11 09:30 PM		POLA2	0	enzyme						0.019	POLA1
metanalysis 111021 - 2021-10-11 09:30 PM		RNF213		enzyme						0.019	D-glucose
metanalysis 111021 - 2021-10-11 09:30 PM		RPH3AL		other						0.019	D-glucose
metanalysis 111021 - 2021-10-11 09:30 PM		RPL9	0	other						0.019	VIM
metanalysis 111021 - 2021-10-11 09:30 PM		S0859		chemical reagent						0.019	adenosine triphosphate
metanalysis 111021 - 2021-10-11 09:30 PM		SLC25A47		other						0.019	adenosine triphosphate
metanalysis 111021 - 2021-10-11 09:30 PM		SLC34A2		transporter						0.019	creatinine
metanalysis 111021 - 2021-10-11 09:30 PM		SLC5A2		transporter						0.019	D-glucose
metanalysis 111021 - 2021-10-11 09:30 PM		TBC1D16		other						0.019	EGFR
metanalysis 111021 - 2021-10-11 09:30 PM		TINF2		other						0.019	adenosine triphosphate
metanalysis 111021 - 2021-10-11 09:30 PM		TMX1	0	enzyme						0.019	adenosine triphosphate
metanalysis 111021 - 2021-10-11 09:30 PM		TNS4		other						0.019	EGFR
metanalysis 111021 - 2021-10-11 09:30 PM		TRI-AAT9-1		other						0.019	EGFR
metanalysis 111021 - 2021-10-11 09:30 PM		TRIM72		enzyme						0.019	ACTA2
metanalysis 111021 - 2021-10-11 09:30 PM		UGP2	0	enzyme						0.019	UDP-D-glucose
metanalysis 111021 - 2021-10-11 09:30 PM		UNC5		group						0.019	arachidonic acid
metanalysis 111021 - 2021-10-11 09:30 PM		UQCC2	0	other						0.019	adenosine triphosphate
metanalysis 111021 - 2021-10-11 09:30 PM		UTS2B		other						0.019	D-glucose
metanalysis 111021 - 2021-10-11 09:30 PM		VPS13C	0	other						0.019	D-glucose
metanalysis 111021 - 2021-10-11 09:30 PM		VPS25	0	other						0.019	EGFR
metanalysis 111021 - 2021-10-11 09:30 PM		WBP11	0	phosphatase						0.019	TUBGCP6
metanalysis 111021 - 2021-10-11 09:30 PM		ZBED3		transcription regulator						0.019	D-glucose
metanalysis 111021 - 2021-10-11 09:30 PM		ZSET 1446		chemical drug						0.019	acetylcholine
metanalysis 111021 - 2021-10-11 09:30 PM		acemetacin		chemical drug						0.019	adenosine triphosphate
metanalysis 111021 - 2021-10-11 09:30 PM		aldo		group						0.019	glyceraldehyde-3-phosphate
metanalysis 111021 - 2021-10-11 09:30 PM		amine		chemical - other						0.019	adenosine triphosphate
metanalysis 111021 - 2021-10-11 09:30 PM		aminoglycoside		chemical drug						0.019	creatinine
metanalysis 111021 - 2021-10-11 09:30 PM		amitivir		chemical drug						0.019	uric acid
metanalysis 111021 - 2021-10-11 09:30 PM		anserine		chemical - endogenous mammalian						0.019	D-glucose
metanalysis 111021 - 2021-10-11 09:30 PM		anti-miR-126-3p inhibitor		chemical reagent						0.019	TOM1
metanalysis 111021 - 2021-10-11 09:30 PM		benzbromarone		chemical drug						0.019	D-glucose
metanalysis 111021 - 2021-10-11 09:30 PM		bethanechol		chemical drug						0.019	D-glucose
metanalysis 111021 - 2021-10-11 09:30 PM		bromethalin		chemical toxicant						0.019	adenosine triphosphate
metanalysis 111021 - 2021-10-11 09:30 PM		chebulagic acid		chemical - endogenous non-mammalian						0.019	D-glucose
metanalysis 111021 - 2021-10-11 09:30 PM		creatine kinase		group						0.019	adenosine triphosphate
metanalysis 111021 - 2021-10-11 09:30 PM		cytochrome C		group						0.019	adenosine triphosphate
metanalysis 111021 - 2021-10-11 09:30 PM		daptomycin		biologic drug						0.019	creatinine
metanalysis 111021 - 2021-10-11 09:30 PM		entacapone		chemical drug						0.019	S-adenosylhomocysteine
metanalysis 111021 - 2021-10-11 09:30 PM		ferric citrate		chemical drug						0.019	FTH1
metanalysis 111021 - 2021-10-11 09:30 PM		fucose		chemical - endogenous mammalian						0.019	ACTA2
metanalysis 111021 - 2021-10-11 09:30 PM		gentian violet		chemical drug						0.019	TXN2
metanalysis 111021 - 2021-10-11 09:30 PM		glycocyamine		chemical - endogenous mammalian						0.019	phosphocreatine
metanalysis 111021 - 2021-10-11 09:30 PM		glycogen		chemical - endogenous mammalian						0.019	D-glucose
metanalysis 111021 - 2021-10-11 09:30 PM		glycogen synthase kinase-3 inhibitor		chemical drug						0.019	D-glucose
metanalysis 111021 - 2021-10-11 09:30 PM		gramicidin A		chemical reagent						0.019	adenosine triphosphate
metanalysis 111021 - 2021-10-11 09:30 PM		hexestrol bis(diethylaminoethyl ether)		chemical toxicant						0.019	adenosine triphosphate
metanalysis 111021 - 2021-10-11 09:30 PM		itaconic acid		chemical - endogenous mammalian						0.019	succinic acid
metanalysis 111021 - 2021-10-11 09:30 PM		kathon 886		chemical reagent						0.019	glutathione disulfide
metanalysis 111021 - 2021-10-11 09:30 PM		levan		chemical - endogenous non-mammalian						0.019	D-glucose
metanalysis 111021 - 2021-10-11 09:30 PM		levosulpiride		chemical drug						0.019	D-glucose
metanalysis 111021 - 2021-10-11 09:30 PM		lewisite		chemical toxicant						0.019	adenosine triphosphate
metanalysis 111021 - 2021-10-11 09:30 PM		metabolite		chemical - endogenous mammalian						0.019	NQO1
metanalysis 111021 - 2021-10-11 09:30 PM		methazolamide		chemical drug						0.019	D-glucose
metanalysis 111021 - 2021-10-11 09:30 PM		miR-513a-3p (and other miRNAs w/seed AAAUUUC)		mature microrna						0.019	FMR1
metanalysis 111021 - 2021-10-11 09:30 PM		miR-542-5p (miRNAs w/seed CGGGGAU)		mature microrna						0.019	EGFR
metanalysis 111021 - 2021-10-11 09:30 PM		miR-741-3p (miRNAs w/seed GAGAGAU)		mature microrna						0.019	FMR1
metanalysis 111021 - 2021-10-11 09:30 PM		miR-880-3p (miRNAs w/seed ACUCCAU)		mature microrna						0.019	FMR1
metanalysis 111021 - 2021-10-11 09:30 PM		mir-465		microrna						0.019	FMR1
metanalysis 111021 - 2021-10-11 09:30 PM		mir-743		microrna						0.019	FMR1
metanalysis 111021 - 2021-10-11 09:30 PM		mir-802		microrna						0.019	D-glucose
metanalysis 111021 - 2021-10-11 09:30 PM		mir-881		microrna						0.019	FMR1
metanalysis 111021 - 2021-10-11 09:30 PM		mir-891		microrna						0.019	FMR1
metanalysis 111021 - 2021-10-11 09:30 PM		namitecan		chemical drug						0.019	EGFR
metanalysis 111021 - 2021-10-11 09:30 PM		nolatrexed		chemical drug						0.019	TYMS
metanalysis 111021 - 2021-10-11 09:30 PM		nucleotide		chemical - endogenous mammalian						0.019	adenosine triphosphate
metanalysis 111021 - 2021-10-11 09:30 PM		p-aminohippuric acid		chemical drug						0.019	creatinine
metanalysis 111021 - 2021-10-11 09:30 PM		panitumumab		biologic drug						0.019	EGFR
metanalysis 111021 - 2021-10-11 09:30 PM		piribedil		chemical drug						0.019	acetylcholine
metanalysis 111021 - 2021-10-11 09:30 PM		pregabalin		chemical drug						0.019	CACNA2D1
metanalysis 111021 - 2021-10-11 09:30 PM		pubchem compound 57916440		chemical reagent						0.019	D-glucose
metanalysis 111021 - 2021-10-11 09:30 PM		thiocholesterol		chemical reagent						0.019	D-glucose
metanalysis 111021 - 2021-10-11 09:30 PM		trifluridine		chemical drug						0.019	TYMS
metanalysis 111021 - 2021-10-11 09:30 PM		usnic acid		chemical - endogenous non-mammalian						0.019	adenosine triphosphate
metanalysis 111021 - 2021-10-11 09:30 PM		valinomycin		chemical reagent						0.019	adenosine triphosphate
metanalysis 111021 - 2021-10-11 09:30 PM		SOX4		transcription regulator		1.129	bias	0.491		0.0192	ALDH1B1,CSNK1E,PITRM1,PTK2,SDR39U1,TAX1BP3,TENM4,TSPAN6,VIM
metanalysis 111021 - 2021-10-11 09:30 PM		acetic acid		chemical - endogenous mammalian		-1		0.012		0.0192	AAMDC,ACTA2,FTO,LAMTOR2,NDUFA4,QKI,ST13,TNKS1BP1,XXYLT1
metanalysis 111021 - 2021-10-11 09:30 PM		LGR4		transmembrane receptor		1.067	bias	0.362		0.0194	creatinine,GLUL,LHPP,VIM
metanalysis 111021 - 2021-10-11 09:30 PM		inosine	-0.101	chemical - endogenous mammalian	Activated	2	bias	0.616		0.0194	A2M,LGALS3BP,uric acid,VIM
metanalysis 111021 - 2021-10-11 09:30 PM		EGF		growth factor		-0.193	bias	0.506		0.0196	2-oxoglutaric acid,adenosine triphosphate,arachidonic acid,BRIX1,CDK5,DES,EGFR,GAB2,GAK,IDI1,IGFBP2,ISL1,PDCD4,PDE3A,PTK2,S100A11,STAT1,succinic acid,TAGLN,VIM,XRCC6
metanalysis 111021 - 2021-10-11 09:30 PM		propylthiouracil		chemical drug		-0.378	bias	-0.404		0.0201	2-oxoglutaric acid,allantoin,DCX,DLK1,GLUL,GPC2,succinic acid,taurine,uric acid,VLDLR
metanalysis 111021 - 2021-10-11 09:30 PM		clofibrate		chemical drug		0.883	bias	0.352		0.0204	CHEK1,EGFR,glutathione disulfide,NBN,NQO1,PDCD4
metanalysis 111021 - 2021-10-11 09:30 PM		HSPA5	0	enzyme		0	bias	0.267		0.0206	D-glucose,EGFR,IDI1,NQO1
metanalysis 111021 - 2021-10-11 09:30 PM		SLC2A4		transporter						0.0208	adenosine triphosphate,D-glucose,phosphocreatine
metanalysis 111021 - 2021-10-11 09:30 PM		oltipraz		chemical drug						0.0208	FTH1,HNF1A,NQO1
metanalysis 111021 - 2021-10-11 09:30 PM		CCAT1		other						0.021	EGFR,VIM
metanalysis 111021 - 2021-10-11 09:30 PM		FBXO42		other						0.021	D-glucose,STAT1
metanalysis 111021 - 2021-10-11 09:30 PM		PANX1		transporter						0.021	creatinine,FTH1
metanalysis 111021 - 2021-10-11 09:30 PM		folic acid		chemical - endogenous mammalian		0.796		0.046		0.0212	ACTA2,adenosine triphosphate,TYMS,UNG,uracil
metanalysis 111021 - 2021-10-11 09:30 PM		KLF3		transcription regulator		-1.941	bias	-0.257		0.0213	ACOT11,AHNAK,ARFGAP2,DUS3L,GPSM1,LIN54,MCAT,MSN,MSTO1,PLPP2,PUM2,TRABD,VIM
metanalysis 111021 - 2021-10-11 09:30 PM		PARK7	0	enzyme						0.0226	adenosine triphosphate,EGFR,VIM
metanalysis 111021 - 2021-10-11 09:30 PM		butylated hydroxyanisol		chemical toxicant						0.0226	EGFR,HNF1A,NQO1
metanalysis 111021 - 2021-10-11 09:30 PM		HTT	0	transcription regulator		0.541		0.158		0.0229	2-oxoglutaric acid,ACTA2,adenosine triphosphate,BAIAP2,BASP1,BID,CDK5,choline,creatinine,CSNK1E,D-glucose,ERCC3,GLUL,N-acetyl-L-aspartic acid,NEFH,phosphocreatine,phosphorylethanolamine,PRKACB,RABGGTA,sn-glycero-3-phosphocholine,succinic acid,TAGLN,taurine
metanalysis 111021 - 2021-10-11 09:30 PM		hexachlorobenzene		chemical toxicant		1.982	bias	0.715		0.0232	A2M,ASNS,S100A11,VIM
metanalysis 111021 - 2021-10-11 09:30 PM		PKM	0	kinase		0.462	bias	0.451		0.0232	adenosine triphosphate,D-glucose,L-lactic acid,PTK2,UDP-D-glucose
metanalysis 111021 - 2021-10-11 09:30 PM		PML	0	transcription regulator		0.044		-0.015		0.0237	adenosine triphosphate,EGFR,IDI1,NQO1,STAT1,TRIO,TXN2,VIM
metanalysis 111021 - 2021-10-11 09:30 PM		melatonin		chemical - endogenous mammalian		-0.956		-0.135		0.0243	adenosine triphosphate,creatinine,D-glucose,L-arginine,NADH,NQO1,VIM
metanalysis 111021 - 2021-10-11 09:30 PM		ESR1		ligand-dependent nuclear receptor		0.986		0.124		0.0243	ACTA2,AHNAK,ALK,ARFGAP1,ARFIP2,CDK5,CHEK1,COG6,D-glucose,EGFR,FMR1,GLRX,GOSR1,ICA1,IGFBP2,KIF3B,LGALS3BP,MAP2K6,NEK1,NQO1,PDCD4,POLA1,PRKACB,PRKAR1A,PTK2,PTTG1IP,RAB5B,SAMHD1,STAT1,TAGLN,TJP2,TOM1,TP53I3,TPD52L1,TRIO,USP19,VIM,WNK1
metanalysis 111021 - 2021-10-11 09:30 PM		CREB3L3		transcription regulator						0.0245	D-glucose,IGFBP2,LPIN1
metanalysis 111021 - 2021-10-11 09:30 PM		SSRP1	0	transcription regulator						0.0245	MSN,TAGLN,TP53I3
metanalysis 111021 - 2021-10-11 09:30 PM		Pln		other						0.0246	DES,RAB5B,VIM,VLDLR
metanalysis 111021 - 2021-10-11 09:30 PM		SERPINF1		other		-1.964		-0.069		0.0246	ACTA2,BID,NEFH,VIM
metanalysis 111021 - 2021-10-11 09:30 PM		ABCC4		transporter						0.0246	D-glucose,PDE3A
metanalysis 111021 - 2021-10-11 09:30 PM		FRS2		other						0.0246	ACTA2,TAGLN
metanalysis 111021 - 2021-10-11 09:30 PM		LAMA2		other						0.0246	ACTA2,DES
metanalysis 111021 - 2021-10-11 09:30 PM		MCL1		transporter						0.0246	adenosine triphosphate,NQO1
metanalysis 111021 - 2021-10-11 09:30 PM		MED16		transcription regulator						0.0246	TAGLN,VIM
metanalysis 111021 - 2021-10-11 09:30 PM		TOP1	0	enzyme						0.0246	ASNS,CDK5
metanalysis 111021 - 2021-10-11 09:30 PM		brimonidine		chemical drug						0.0246	acetylcholine,D-glucose
metanalysis 111021 - 2021-10-11 09:30 PM		rosmarinic acid		chemical - endogenous non-mammalian						0.0246	acetylcholine,ACTA2
metanalysis 111021 - 2021-10-11 09:30 PM		TERT		enzyme						0.0251	adenosine triphosphate,ASNS,CHEK1,EGFR,MFGE8,PPP6R3,VIM
metanalysis 111021 - 2021-10-11 09:30 PM		PRL		cytokine		1.627	bias	0.564		0.0261	A2M,arachidonic acid,DES,EGFR,GPSM1,MFGE8,MSN,PTK2,SAMHD1,STAT1,VIM
metanalysis 111021 - 2021-10-11 09:30 PM		Gcg		other	Activated	2	bias	0.361		0.0274	ALDH1B1,AS3MT,D-glucose,LHPP
metanalysis 111021 - 2021-10-11 09:30 PM		ICAM1		transmembrane receptor		1.103	bias	0.636		0.0274	ACTA2,creatinine,D-glucose,VIM
metanalysis 111021 - 2021-10-11 09:30 PM		captopril		chemical drug		0.447		0.227		0.0276	A2M,adenosine triphosphate,ASNS,DLK1,S100A11
metanalysis 111021 - 2021-10-11 09:30 PM		ACHE		enzyme						0.0283	acetylcholine,adenosine triphosphate
metanalysis 111021 - 2021-10-11 09:30 PM		ATP6AP2		transporter						0.0283	ACTA2,D-glucose
metanalysis 111021 - 2021-10-11 09:30 PM		EIF2B5	0	translation regulator						0.0283	adenosine triphosphate,TAGLN
metanalysis 111021 - 2021-10-11 09:30 PM		GGT1		enzyme						0.0283	EGFR,glutathione disulfide
metanalysis 111021 - 2021-10-11 09:30 PM		GIPR		g-protein coupled receptor						0.0283	arachidonic acid,D-glucose
metanalysis 111021 - 2021-10-11 09:30 PM		GLP1R		g-protein coupled receptor						0.0283	creatinine,D-glucose
metanalysis 111021 - 2021-10-11 09:30 PM		HOXA4		transcription regulator						0.0283	ACTA2,TAGLN
metanalysis 111021 - 2021-10-11 09:30 PM		L-N6-(1-iminoethyl)-lysine		chemical reagent						0.0283	creatinine,FMR1
metanalysis 111021 - 2021-10-11 09:30 PM		L-lactic acid	-0.557	chemical - endogenous mammalian						0.0283	adenosine triphosphate,D-glucose
metanalysis 111021 - 2021-10-11 09:30 PM		L1CAM	0	other						0.0283	IDI1,NBN
metanalysis 111021 - 2021-10-11 09:30 PM		MEG3		other						0.0283	ACTA2,VIM
metanalysis 111021 - 2021-10-11 09:30 PM		PAX4		transcription regulator						0.0283	adenosine triphosphate,VIM
metanalysis 111021 - 2021-10-11 09:30 PM		PFKFB1		kinase						0.0283	D-glucose,UDP-N-acetylglucosamine
metanalysis 111021 - 2021-10-11 09:30 PM		Pdgfr		group						0.0283	ACTA2,VIM
metanalysis 111021 - 2021-10-11 09:30 PM		Sox2ot		other						0.0283	DCX,VIM
metanalysis 111021 - 2021-10-11 09:30 PM		mGluR		group						0.0283	EGFR,FMR1
metanalysis 111021 - 2021-10-11 09:30 PM		MEIS1		transcription regulator						0.0286	CHD9,DLK1,PBX3
metanalysis 111021 - 2021-10-11 09:30 PM		methylnitronitrosoguanidine		chemical toxicant						0.0286	adenosine triphosphate,NADH,TP53I3
metanalysis 111021 - 2021-10-11 09:30 PM		phenylbutazone		chemical drug		1.987	bias	0.641		0.0289	A2M,ASNS,S100A11,VIM
metanalysis 111021 - 2021-10-11 09:30 PM		ciprofibrate		chemical drug		-0.478		-0.022		0.0293	D-glucose,EGFR,glutathione disulfide,IGFBP2,IMPACT,LGALS3BP,LHPP
metanalysis 111021 - 2021-10-11 09:30 PM		ERBB2		kinase		1.372	bias	0.358		0.0293	ACTA2,adenosine triphosphate,AHNAK,BCAT2,CHD1L,CHEK1,choline,EGFR,GOLPH3,GSTZ1,IDI1,L-methionine,P4HA2,PDCD4,phosphorylethanolamine,POLA1,PRIM1,PRIM2,PTTG1IP,QKI,TAGLN,TAX1BP3,TMEM106B,TPD52L1,TUSC3,TYMS,VIM
metanalysis 111021 - 2021-10-11 09:30 PM		ANGPT2		growth factor		1.195	bias	0.616		0.0305	ACTA2,EGFR,EIF1,KIF1C,MFGE8,PDCD4,POLA1,ST13,VIM
metanalysis 111021 - 2021-10-11 09:30 PM		ETV4		transcription regulator						0.0308	ACTA2,PTK2,VIM
metanalysis 111021 - 2021-10-11 09:30 PM		miR-1-3p (and other miRNAs w/seed GGAAUGU)		mature microrna	Inhibited	-2.791	bias	-0.832		0.0312	CSRP1,EGFR,GAK,GNPDA2,LZTFL1,PDCD4,POLA1,XPNPEP3
metanalysis 111021 - 2021-10-11 09:30 PM		enalapril		biologic drug		0.6		-0.234		0.0313	A2M,ACTA2,ASNS,creatinine,MFGE8
metanalysis 111021 - 2021-10-11 09:30 PM		epinephrine		chemical - endogenous mammalian						0.0313	D-glucose,DLK1,FTH1,POLA1,PRIM2
metanalysis 111021 - 2021-10-11 09:30 PM		ABHD5		enzyme						0.0323	AMP,D-glucose
metanalysis 111021 - 2021-10-11 09:30 PM		CAPN3		peptidase						0.0323	FTH1,GSTZ1
metanalysis 111021 - 2021-10-11 09:30 PM		LAMC1	0	other						0.0323	ACTA2,VIM
metanalysis 111021 - 2021-10-11 09:30 PM		LRRK2		kinase						0.0323	adenosine triphosphate,creatinine
metanalysis 111021 - 2021-10-11 09:30 PM		S-equol		chemical drug						0.0323	D-glucose,NQO1
metanalysis 111021 - 2021-10-11 09:30 PM		UMOD		other						0.0323	creatinine,uric acid
metanalysis 111021 - 2021-10-11 09:30 PM		calpeptin		chemical reagent						0.0323	PTK2,VIM
metanalysis 111021 - 2021-10-11 09:30 PM		L-glutamic acid		chemical - endogenous mammalian		0.557	bias	0.519		0.033	ACTA2,adenosine triphosphate,creatinine,DLK1,FMR1,IDI1,phosphocreatine
metanalysis 111021 - 2021-10-11 09:30 PM		G6PD	0	enzyme						0.033	2-oxoglutaric acid,spermidine,succinic acid
metanalysis 111021 - 2021-10-11 09:30 PM		vitamin K3		chemical drug						0.033	adenosine triphosphate,BID,NADH
metanalysis 111021 - 2021-10-11 09:30 PM		CFTR		ion channel		-0.849		-0.062		0.0339	arachidonic acid,ASNS,IDI1,linoleic acid,STAT1
metanalysis 111021 - 2021-10-11 09:30 PM		G protein alpha		group		1.342	bias	0.689		0.0352	ARFIP2,COG6,EGFR,GOLPH3,OSGEP
metanalysis 111021 - 2021-10-11 09:30 PM		ACSL4		enzyme		1.732	bias	0.312		0.0354	arachidonic acid,EGFR,STAT1,STK39
metanalysis 111021 - 2021-10-11 09:30 PM		PLN		transporter						0.0354	DES,RAB5B,VIM,VLDLR
metanalysis 111021 - 2021-10-11 09:30 PM		lomustine		chemical drug	Activated	2	bias	0.704		0.0354	A2M,ASNS,S100A11,VIM
metanalysis 111021 - 2021-10-11 09:30 PM		alvocidib		chemical drug						0.0354	EGFR,XRCC5,XRCC6
metanalysis 111021 - 2021-10-11 09:30 PM		L-cysteine		chemical - endogenous mammalian						0.0364	D-glucose,taurine
metanalysis 111021 - 2021-10-11 09:30 PM		NREP		other						0.0364	ACTA2,TAGLN
metanalysis 111021 - 2021-10-11 09:30 PM		OGG1		enzyme						0.0364	adenosine triphosphate,ATG7
metanalysis 111021 - 2021-10-11 09:30 PM		PDGFRB		kinase						0.0364	ACTA2,EGFR
metanalysis 111021 - 2021-10-11 09:30 PM		NFYB	0	transcription regulator						0.0364	ACTA2,CYRIB,D-glucose,FTH1,INTS7,LPIN1,MARK2,TAX1BP3,TYMS,VIM
metanalysis 111021 - 2021-10-11 09:30 PM		MAPT		other						0.0367	A2M,adenosine triphosphate,BASP1,CCDC25,CDK5,CLASP2,COX7A2,CXXC1,EIF4A2,ENSA,IGFBP2,LGALS3BP,MSN,NEFH,SEPTIN3,TLN2,VIM
metanalysis 111021 - 2021-10-11 09:30 PM		BMI1	0	transcription regulator						0.0371	P4HA1,TP53I3,TUSC3,VIM
metanalysis 111021 - 2021-10-11 09:30 PM		CUX1	0	transcription regulator						0.0371	FTO,POLA1,PTK2,VIM
metanalysis 111021 - 2021-10-11 09:30 PM		triamterene		chemical drug		1.982	bias	0.757		0.0371	A2M,ASNS,S100A11,VIM
metanalysis 111021 - 2021-10-11 09:30 PM		(+)-SKF10047		chemical reagent						0.0377	acetylcholine
metanalysis 111021 - 2021-10-11 09:30 PM		(±)-bufuralol		chemical reagent						0.0377	tryptamine
metanalysis 111021 - 2021-10-11 09:30 PM		10-shogaol		chemical - endogenous non-mammalian						0.0377	arachidonic acid
metanalysis 111021 - 2021-10-11 09:30 PM		3,3'-iminodipropionitrile		chemical toxicant						0.0377	CDK5
metanalysis 111021 - 2021-10-11 09:30 PM		6-methoxy-8-hydroxylaminoquinoline		chemical toxicant						0.0377	glutathione disulfide
metanalysis 111021 - 2021-10-11 09:30 PM		6F-GalNAc (Ac3)		chemical reagent						0.0377	UDP-N-acetylglucosamine
metanalysis 111021 - 2021-10-11 09:30 PM		AADAT		enzyme						0.0377	acetylcholine
metanalysis 111021 - 2021-10-11 09:30 PM		ABHD11	0	enzyme						0.0377	D-glucose
metanalysis 111021 - 2021-10-11 09:30 PM		ADCY3		enzyme						0.0377	creatinine
metanalysis 111021 - 2021-10-11 09:30 PM		AP1M2	0	transporter						0.0377	D-glucose
metanalysis 111021 - 2021-10-11 09:30 PM		AR-12		chemical drug						0.0377	EGFR
metanalysis 111021 - 2021-10-11 09:30 PM		ATP synthase		complex						0.0377	adenosine triphosphate
metanalysis 111021 - 2021-10-11 09:30 PM		Becn2		other						0.0377	D-glucose
metanalysis 111021 - 2021-10-11 09:30 PM		CA5A		enzyme						0.0377	D-glucose
metanalysis 111021 - 2021-10-11 09:30 PM		CA5B		enzyme						0.0377	D-glucose
metanalysis 111021 - 2021-10-11 09:30 PM		CACNA1G		ion channel						0.0377	adenosine triphosphate
metanalysis 111021 - 2021-10-11 09:30 PM		CDKAL1		enzyme						0.0377	D-glucose
metanalysis 111021 - 2021-10-11 09:30 PM		CEP19		other						0.0377	D-glucose
metanalysis 111021 - 2021-10-11 09:30 PM		CGGBP1	0	transcription regulator						0.0377	FMR1
metanalysis 111021 - 2021-10-11 09:30 PM		CHCHD6	0	other						0.0377	adenosine triphosphate
metanalysis 111021 - 2021-10-11 09:30 PM		CTHRC1		other						0.0377	D-glucose
metanalysis 111021 - 2021-10-11 09:30 PM		CTS-1027		chemical drug						0.0377	ACTA2
metanalysis 111021 - 2021-10-11 09:30 PM		Crm197		biologic drug						0.0377	EGFR
metanalysis 111021 - 2021-10-11 09:30 PM		Cyp2j9		enzyme						0.0377	D-glucose
metanalysis 111021 - 2021-10-11 09:30 PM		DAGLB		enzyme						0.0377	arachidonic acid
metanalysis 111021 - 2021-10-11 09:30 PM		DGKB		kinase						0.0377	D-glucose
metanalysis 111021 - 2021-10-11 09:30 PM		DLEU2		other						0.0377	PRKACB
metanalysis 111021 - 2021-10-11 09:30 PM		EIF4E2	1.645	translation regulator						0.0377	EGFR
metanalysis 111021 - 2021-10-11 09:30 PM		ENC1		peptidase						0.0377	NQO1
metanalysis 111021 - 2021-10-11 09:30 PM		FBLIM1		other						0.0377	EGFR
metanalysis 111021 - 2021-10-11 09:30 PM		FBLN7		other						0.0377	creatinine
metanalysis 111021 - 2021-10-11 09:30 PM		FGFR3-TACC3		fusion gene/product						0.0377	adenosine triphosphate
metanalysis 111021 - 2021-10-11 09:30 PM		FRMPD1		other						0.0377	GPSM1
metanalysis 111021 - 2021-10-11 09:30 PM		Frizzled		group						0.0377	EGFR
metanalysis 111021 - 2021-10-11 09:30 PM		Fxyd2		other						0.0377	D-glucose
metanalysis 111021 - 2021-10-11 09:30 PM		G6PC2		phosphatase						0.0377	D-glucose
metanalysis 111021 - 2021-10-11 09:30 PM		GAS5-AS1		other						0.0377	ACTA2
metanalysis 111021 - 2021-10-11 09:30 PM		GCNT2		enzyme						0.0377	creatinine
metanalysis 111021 - 2021-10-11 09:30 PM		GGA2		transporter						0.0377	GGA1
metanalysis 111021 - 2021-10-11 09:30 PM		GLMP		transcription regulator						0.0377	D-glucose
metanalysis 111021 - 2021-10-11 09:30 PM		GNAL		enzyme						0.0377	acetylcholine
metanalysis 111021 - 2021-10-11 09:30 PM		GRB14		other						0.0377	D-glucose
metanalysis 111021 - 2021-10-11 09:30 PM		Gm26504		other						0.0377	D-glucose
metanalysis 111021 - 2021-10-11 09:30 PM		HK1	0	kinase						0.0377	D-glucose
metanalysis 111021 - 2021-10-11 09:30 PM		HSD17B10	0	enzyme						0.0377	adenosine triphosphate
metanalysis 111021 - 2021-10-11 09:30 PM		HTR1B		g-protein coupled receptor						0.0377	D-glucose
metanalysis 111021 - 2021-10-11 09:30 PM		HXQGTFTSDKSKYLDERAAQDFVQWLLDGGPSSGAPPPS-NH2		chemical reagent						0.0377	D-glucose
metanalysis 111021 - 2021-10-11 09:30 PM		ICA1	2.692	other						0.0377	D-glucose
metanalysis 111021 - 2021-10-11 09:30 PM		ISCU		other						0.0377	FTH1
metanalysis 111021 - 2021-10-11 09:30 PM		KB-R7785		chemical - protease inhibitor						0.0377	EGFR
metanalysis 111021 - 2021-10-11 09:30 PM		KHDRBS2		other						0.0377	STAT1
metanalysis 111021 - 2021-10-11 09:30 PM		LBH		transcription regulator						0.0377	POLA1
metanalysis 111021 - 2021-10-11 09:30 PM		LPIN2		phosphatase						0.0377	LPIN1
metanalysis 111021 - 2021-10-11 09:30 PM		LY3039478		chemical drug						0.0377	VIM
metanalysis 111021 - 2021-10-11 09:30 PM		MAGT1	0	enzyme						0.0377	TUSC3
metanalysis 111021 - 2021-10-11 09:30 PM		MAP1LC3B	0	other						0.0377	adenosine triphosphate
metanalysis 111021 - 2021-10-11 09:30 PM		MAP3K21		kinase						0.0377	VIM
metanalysis 111021 - 2021-10-11 09:30 PM		MAT2A	0	enzyme						0.0377	S-adenosylmethionine
metanalysis 111021 - 2021-10-11 09:30 PM		MCPH1		other						0.0377	CHEK1
metanalysis 111021 - 2021-10-11 09:30 PM		MGAT5B		enzyme						0.0377	D-glucose
metanalysis 111021 - 2021-10-11 09:30 PM		MIR4767		microrna						0.0377	EGFR
metanalysis 111021 - 2021-10-11 09:30 PM		MIR5590		microrna						0.0377	VIM
metanalysis 111021 - 2021-10-11 09:30 PM		MPG	0	enzyme						0.0377	D-glucose
metanalysis 111021 - 2021-10-11 09:30 PM		MPIG6B		other						0.0377	adenosine triphosphate
metanalysis 111021 - 2021-10-11 09:30 PM		MS049		chemical reagent						0.0377	VIM
metanalysis 111021 - 2021-10-11 09:30 PM		MTR	0	enzyme						0.0377	L-methionine
metanalysis 111021 - 2021-10-11 09:30 PM		NS-220		chemical drug						0.0377	D-glucose
metanalysis 111021 - 2021-10-11 09:30 PM		NUBP1	0	other						0.0377	FTH1
metanalysis 111021 - 2021-10-11 09:30 PM		Nmnat3		enzyme						0.0377	adenosine triphosphate
metanalysis 111021 - 2021-10-11 09:30 PM		P5091		chemical reagent						0.0377	VIM
metanalysis 111021 - 2021-10-11 09:30 PM		PHPT1	0	phosphatase						0.0377	D-glucose
metanalysis 111021 - 2021-10-11 09:30 PM		PNPLA6	0	enzyme						0.0377	sn-glycero-3-phosphocholine
metanalysis 111021 - 2021-10-11 09:30 PM		PRPF8	0	other						0.0377	TUBGCP6
metanalysis 111021 - 2021-10-11 09:30 PM		PSMB2	0	peptidase						0.0377	ATG7
metanalysis 111021 - 2021-10-11 09:30 PM		RNF43		enzyme						0.0377	GLUL
metanalysis 111021 - 2021-10-11 09:30 PM		RPLP2	0	other						0.0377	PDCD4
metanalysis 111021 - 2021-10-11 09:30 PM		RPS4Y1		other						0.0377	VIM
metanalysis 111021 - 2021-10-11 09:30 PM		RTBDN		other						0.0377	adenine-riboflavin dinucleotide
metanalysis 111021 - 2021-10-11 09:30 PM		RXFP1		g-protein coupled receptor						0.0377	ACTA2
metanalysis 111021 - 2021-10-11 09:30 PM		SA 4503		chemical drug						0.0377	acetylcholine
metanalysis 111021 - 2021-10-11 09:30 PM		SETX		enzyme						0.0377	ENSA
metanalysis 111021 - 2021-10-11 09:30 PM		SLC17A3		transporter						0.0377	uric acid
metanalysis 111021 - 2021-10-11 09:30 PM		SLC22A12		transporter						0.0377	uric acid
metanalysis 111021 - 2021-10-11 09:30 PM		SLC22A8		transporter						0.0377	uric acid
metanalysis 111021 - 2021-10-11 09:30 PM		SLC25A5	0	transporter						0.0377	adenosine triphosphate
metanalysis 111021 - 2021-10-11 09:30 PM		SLC30A8		transporter						0.0377	D-glucose
metanalysis 111021 - 2021-10-11 09:30 PM		SLC47A1		transporter						0.0377	creatinine
metanalysis 111021 - 2021-10-11 09:30 PM		SLC6A6		transporter						0.0377	taurine
metanalysis 111021 - 2021-10-11 09:30 PM		SLC9B2		transporter						0.0377	D-glucose
metanalysis 111021 - 2021-10-11 09:30 PM		SNRPN		other						0.0377	D-glucose
metanalysis 111021 - 2021-10-11 09:30 PM		SPAG1		other						0.0377	adenosine triphosphate
metanalysis 111021 - 2021-10-11 09:30 PM		SRRT	0	other						0.0377	PDCD4
metanalysis 111021 - 2021-10-11 09:30 PM		STX1A	0	transporter						0.0377	D-glucose
metanalysis 111021 - 2021-10-11 09:30 PM		STX6		transporter						0.0377	PTK2
metanalysis 111021 - 2021-10-11 09:30 PM		SYTL4		transporter						0.0377	D-glucose
metanalysis 111021 - 2021-10-11 09:30 PM		Snhg7		other						0.0377	ACTA2
metanalysis 111021 - 2021-10-11 09:30 PM		Spg20		other						0.0377	uric acid
metanalysis 111021 - 2021-10-11 09:30 PM		T1001		chemical reagent						0.0377	AMP
metanalysis 111021 - 2021-10-11 09:30 PM		TAS1R2		g-protein coupled receptor						0.0377	D-glucose
metanalysis 111021 - 2021-10-11 09:30 PM		THAP1		transcription regulator						0.0377	acetylcholine
metanalysis 111021 - 2021-10-11 09:30 PM		TKTL1		enzyme						0.0377	glyceraldehyde-3-phosphate
metanalysis 111021 - 2021-10-11 09:30 PM		TOP1MT	0	enzyme						0.0377	adenosine triphosphate
metanalysis 111021 - 2021-10-11 09:30 PM		TTC7A		other						0.0377	EGFR
metanalysis 111021 - 2021-10-11 09:30 PM		WASHC1		other						0.0377	EGFR
metanalysis 111021 - 2021-10-11 09:30 PM		acephate		chemical toxicant						0.0377	D-glucose
metanalysis 111021 - 2021-10-11 09:30 PM		adrenic acid		chemical - endogenous mammalian						0.0377	arachidonic acid
metanalysis 111021 - 2021-10-11 09:30 PM		allantoin	0.678	chemical - endogenous mammalian						0.0377	D-glucose
metanalysis 111021 - 2021-10-11 09:30 PM		alpha-4-pyridyl-1-oxide-n-tert-butylnitrone		chemical reagent						0.0377	glutathione disulfide
metanalysis 111021 - 2021-10-11 09:30 PM		anhydrovitamin A		chemical reagent						0.0377	adenosine triphosphate
metanalysis 111021 - 2021-10-11 09:30 PM		archazolid B		chemical - endogenous non-mammalian						0.0377	adenosine triphosphate
metanalysis 111021 - 2021-10-11 09:30 PM		creatinine	0.939	chemical - endogenous mammalian						0.0377	N-acetyl-L-aspartic acid
metanalysis 111021 - 2021-10-11 09:30 PM		debrisoquine		chemical drug						0.0377	tryptamine
metanalysis 111021 - 2021-10-11 09:30 PM		diflunisal		chemical drug						0.0377	adenosine triphosphate
metanalysis 111021 - 2021-10-11 09:30 PM		donepezil		chemical drug						0.0377	acetylcholine
metanalysis 111021 - 2021-10-11 09:30 PM		fadrozole		chemical drug						0.0377	D-glucose
metanalysis 111021 - 2021-10-11 09:30 PM		flunixin meglumine		chemical drug						0.0377	creatinine
metanalysis 111021 - 2021-10-11 09:30 PM		fluoroacetic acid		chemical toxicant						0.0377	adenosine triphosphate
metanalysis 111021 - 2021-10-11 09:30 PM		gatifloxacin		chemical drug						0.0377	D-glucose
metanalysis 111021 - 2021-10-11 09:30 PM		landiolol		chemical drug						0.0377	adenosine triphosphate
metanalysis 111021 - 2021-10-11 09:30 PM		luseogliflozin		chemical drug						0.0377	D-glucose
metanalysis 111021 - 2021-10-11 09:30 PM		methoxyflurane		chemical drug						0.0377	creatinine
metanalysis 111021 - 2021-10-11 09:30 PM		miR-1298-5p (and other miRNAs w/seed UCAUUCG)		mature microrna						0.0377	PTK2
metanalysis 111021 - 2021-10-11 09:30 PM		miR-16-1-3p (miRNAs w/seed CAGUAUU)		mature microrna						0.0377	CHEK1
metanalysis 111021 - 2021-10-11 09:30 PM		mir-878		microrna						0.0377	FMR1
metanalysis 111021 - 2021-10-11 09:30 PM		mir-880		microrna						0.0377	FMR1
metanalysis 111021 - 2021-10-11 09:30 PM		nateglinide		chemical drug						0.0377	D-glucose
metanalysis 111021 - 2021-10-11 09:30 PM		nitazoxanide		chemical drug						0.0377	adenosine triphosphate
metanalysis 111021 - 2021-10-11 09:30 PM		nitroaspirin		chemical drug						0.0377	adenosine triphosphate
metanalysis 111021 - 2021-10-11 09:30 PM		oligomycin A		chemical - endogenous non-mammalian						0.0377	adenosine triphosphate
metanalysis 111021 - 2021-10-11 09:30 PM		potassium dichromate		chemical toxicant						0.0377	creatinine
metanalysis 111021 - 2021-10-11 09:30 PM		procainamide		chemical drug						0.0377	creatinine
metanalysis 111021 - 2021-10-11 09:30 PM		rasburicase		biologic drug						0.0377	uric acid
metanalysis 111021 - 2021-10-11 09:30 PM		remdesivir		chemical drug						0.0377	creatinine
metanalysis 111021 - 2021-10-11 09:30 PM		rivastigmine		chemical drug						0.0377	acetylcholine
metanalysis 111021 - 2021-10-11 09:30 PM		triacetin		chemical toxicant						0.0377	adenosine triphosphate
metanalysis 111021 - 2021-10-11 09:30 PM		triphenyltin chloride		chemical reagent						0.0377	adenosine triphosphate
metanalysis 111021 - 2021-10-11 09:30 PM		tyrphostin AG 1295		chemical drug						0.0377	ACTA2
metanalysis 111021 - 2021-10-11 09:30 PM		uridine triacetate		chemical drug						0.0377	uridine
metanalysis 111021 - 2021-10-11 09:30 PM		zoptarelin doxorubicin		biologic drug						0.0377	EGFR
metanalysis 111021 - 2021-10-11 09:30 PM		ACE		peptidase						0.0378	adenine-riboflavin dinucleotide,adenosine triphosphate,succinic acid
metanalysis 111021 - 2021-10-11 09:30 PM		CAMK4	0	kinase						0.0378	CSRP1,DCX,FMR1
metanalysis 111021 - 2021-10-11 09:30 PM		HDL-cholesterol		complex						0.0378	GPT2,IDI1,VLDLR
metanalysis 111021 - 2021-10-11 09:30 PM		RYR1		ion channel						0.0378	ACAD11,adenosine triphosphate,TIMM29
metanalysis 111021 - 2021-10-11 09:30 PM		miR-155-5p (miRNAs w/seed UAAUGCU)		mature microrna	Inhibited	-2.646	bias	-0.832		0.0401	ANKFY1,ARFIP2,ATP6V1C1,EGFR,MPZL1,PDE3A,SYPL1
metanalysis 111021 - 2021-10-11 09:30 PM		choline	-1.573	chemical - endogenous mammalian						0.0403	D-glucose,phosphorylcholine,S-adenosylmethionine
metanalysis 111021 - 2021-10-11 09:30 PM		Akt		group		-0.792		0.244		0.0406	A2M,ACTA2,adenosine triphosphate,ATG7,BID,D-glucose,EGFR,FKBP5,IGFBP2,NBN,PTTG1IP,TMEM106B,TUSC3
metanalysis 111021 - 2021-10-11 09:30 PM		CCAT2		other						0.0407	ACTA2,VIM
metanalysis 111021 - 2021-10-11 09:30 PM		CSDE1	0	enzyme						0.0407	TRIO,VIM
metanalysis 111021 - 2021-10-11 09:30 PM		CSK	0	kinase						0.0407	PTK2,TAGLN
metanalysis 111021 - 2021-10-11 09:30 PM		ENTPD1		enzyme						0.0407	adenosine triphosphate,creatinine
metanalysis 111021 - 2021-10-11 09:30 PM		GRIN1		ion channel						0.0407	CDK5,D-glucose
metanalysis 111021 - 2021-10-11 09:30 PM		NRP1		transmembrane receptor						0.0407	ACTA2,PTK2
metanalysis 111021 - 2021-10-11 09:30 PM		PLA2G2E		enzyme						0.0407	arachidonic acid,linoleic acid
metanalysis 111021 - 2021-10-11 09:30 PM		TOR1A		enzyme						0.0407	BASP1,MPST
metanalysis 111021 - 2021-10-11 09:30 PM		auranofin		chemical drug						0.0407	adenosine triphosphate,NQO1
metanalysis 111021 - 2021-10-11 09:30 PM		bevacizumab		biologic drug						0.0407	EGFR,VIM
metanalysis 111021 - 2021-10-11 09:30 PM		phenformin		chemical drug						0.0407	adenosine triphosphate,glyceraldehyde-3-phosphate
metanalysis 111021 - 2021-10-11 09:30 PM		triclosan		chemical drug						0.0407	ACTA2,NQO1
metanalysis 111021 - 2021-10-11 09:30 PM		ETV5		transcription regulator	Inhibited	-2		0.175		0.0409	AHNAK,MSN,QKI,SAMHD1,TJP2
metanalysis 111021 - 2021-10-11 09:30 PM		3,3'-diindolylmethane		chemical drug		-1.932		0.081		0.0426	adenosine triphosphate,EGFR,NQO1,VIM
metanalysis 111021 - 2021-10-11 09:30 PM		fenamic acid		chemical reagent	Activated	2	bias	0.712		0.0426	A2M,ASNS,S100A11,VIM
metanalysis 111021 - 2021-10-11 09:30 PM		NORAD		other						0.0429	BASP1,SSBP3,TAGLN
metanalysis 111021 - 2021-10-11 09:30 PM		crizotinib		chemical drug						0.0429	ALK,EGFR,VIM
metanalysis 111021 - 2021-10-11 09:30 PM		xanthohumol		chemical drug						0.0429	GAB2,gamma-butyrobetaine,NQO1
metanalysis 111021 - 2021-10-11 09:30 PM		CD 437		chemical drug		-0.707	bias	-0.679		0.0443	ARSA,COX6C,COX7A2,COX7C,EIF4A2,FKBP5,FTH1,ST13
metanalysis 111021 - 2021-10-11 09:30 PM		SMARCA2	0	transcription regulator						0.0445	DES,FKBP5,TAGLN,TYMS
metanalysis 111021 - 2021-10-11 09:30 PM		mir-133		microrna	Inhibited	-2	bias	-0.688		0.0445	ARFIP2,MSN,QKI,TAGLN
metanalysis 111021 - 2021-10-11 09:30 PM		2-oxoglutaric acid	-6.725	chemical - endogenous mammalian						0.0453	ACTA2,succinic acid
metanalysis 111021 - 2021-10-11 09:30 PM		CNOT3	1.75	other						0.0453	ALDH1B1,D-glucose
metanalysis 111021 - 2021-10-11 09:30 PM		FZD8		g-protein coupled receptor						0.0453	ACTA2,VIM
metanalysis 111021 - 2021-10-11 09:30 PM		SLC22A6		transporter						0.0453	N-acetyl-L-aspartic acid,uracil
metanalysis 111021 - 2021-10-11 09:30 PM		fenofibrate		chemical drug		0.604		0.202		0.0455	ASNS,CHEK1,creatinine,D-glucose,EGFR,GLUL,MARK2,NBN,uric acid,VLDLR
metanalysis 111021 - 2021-10-11 09:30 PM		elaidic acid		chemical - endogenous mammalian		1.387	bias	0.653		0.0456	DLK1,GNE,IDI1,linoleic acid,LPIN1
metanalysis 111021 - 2021-10-11 09:30 PM		SAHM1		chemical reagent						0.0456	NLE1,P4HA1,PUS7
metanalysis 111021 - 2021-10-11 09:30 PM		phenacetin		chemical drug						0.0456	A2M,S100A11,VIM
metanalysis 111021 - 2021-10-11 09:30 PM		ATP5IF1	0	other						0.0465	adenine-riboflavin dinucleotide,adenosine triphosphate,BCAT2,MMUT
metanalysis 111021 - 2021-10-11 09:30 PM		FOXA2		transcription regulator		1.467		0.223		0.0469	A2M,ACTA2,D-glucose,DCX,DLK1,HNF1A,ISL1,PDHX,TAGLN
metanalysis 111021 - 2021-10-11 09:30 PM		simvastatin		chemical drug		-1.47		-0.201		0.0469	ACTA2,CDK5,creatinine,IMPACT,STAT1,TYMS,UMP,uric acid,VIM
metanalysis 111021 - 2021-10-11 09:30 PM		flutamide		chemical drug						0.0472	DCX,HNF1A,NQO1,TPD52L1,VIM
metanalysis 111021 - 2021-10-11 09:30 PM		SPP1		cytokine		1.425	bias	0.48		0.0475	creatinine,D-glucose,EGFR,GSTZ1,MECR,sn-glycero-3-phosphocholine,uric acid,VIM
metanalysis 111021 - 2021-10-11 09:30 PM		PTEN		phosphatase		-0.753		-0.037		0.0479	CHEK1,CSNK1E,CSRP1,D-glucose,DENR,DNPH1,EGFR,FTH1,GTF2A1,HDDC2,IDI1,IGFBP2,KIF3B,LHPP,NBN,NQO1,PDCD4,SBF1,TAF10,TOM1,XRCC5
metanalysis 111021 - 2021-10-11 09:30 PM		HES3		transcription regulator						0.0483	GOLPH3,MFGE8,MPZL1
metanalysis 111021 - 2021-10-11 09:30 PM		IGFBP3		other						0.0483	adenosine triphosphate,D-glucose,STAT1
metanalysis 111021 - 2021-10-11 09:30 PM		plerixafor		chemical drug						0.0483	ACTA2,DCK,ISL1
metanalysis 111021 - 2021-10-11 09:30 PM		GHR		transmembrane receptor		1.114		-0.062		0.0485	ACTA2,D-glucose,IGFBP2,linoleic acid
metanalysis 111021 - 2021-10-11 09:30 PM		NOS3		enzyme		-1.387		0.054		0.0485	adenosine triphosphate,creatinine,D-glucose,L-arginine
metanalysis 111021 - 2021-10-11 09:30 PM		TCF7L2		transcription regulator	Activated	3.464	bias	0.678		0.0493	CSRP1,D-glucose,EGFR,FTH1,GLUL,IGFBP2,LTV1,QKI,STK39,SYPL1,TAF10,TBC1D5,VIM
metanalysis 111021 - 2021-10-11 09:30 PM		MST1R		kinase						0.05	ACTA2,VIM
metanalysis 111021 - 2021-10-11 09:30 PM		MUC4		other						0.05	EGFR,VIM
metanalysis 111021 - 2021-10-11 09:30 PM		NCAM1	0	other						0.05	EGFR,GLUL
metanalysis 111021 - 2021-10-11 09:30 PM		S1PR3		g-protein coupled receptor						0.05	ACTA2,TAGLN
metanalysis 111021 - 2021-10-11 09:30 PM		SDHB	0	enzyme						0.05	NFS1,succinic acid
metanalysis 111021 - 2021-10-11 09:30 PM		SLC18A3		transporter						0.05	acetylcholine,taurine
metanalysis 111021 - 2021-10-11 09:30 PM		ethoxyquin		chemical toxicant						0.05	FTH1,NQO1
metanalysis 111021 - 2021-10-11 09:30 PM		TP73		transcription regulator	Activated	2.062		0.25		0.106	ACTA2,adenosine triphosphate,ATG7,BID,EGFR,ERCC3,GAB2,HAGH,MAPRE2,PPP4R2,TP53I3,XRCC6
metanalysis 111021 - 2021-10-11 09:30 PM		NR3C1		ligand-dependent nuclear receptor	Activated	2.238		0.114		0.126	A2M,ACTA2,adenosine triphosphate,AS3MT,D-glucose,FKBP5,FNTA,GLCCI1,GLUL,KLF13,LPIN1,NQO1,PDCD4,PDCL3,PRKACB,PRKAR1A,PRPH,STK39,TP53I3
metanalysis 111021 - 2021-10-11 09:30 PM		GnRH analog		biologic drug	Inhibited	-2.828		-0.023		0.311	BICD2,CDK5,ENSA,HDDC2,NBN,PPM1E,PTK2,TPBG
metanalysis 111021 - 2021-10-11 09:30 PM		CCND1		transcription regulator		1.947		0.105		0.319	AHNAK,C11orf58,EGFR,FAM120A,PDCD4,PRIM2,QKI,TYMS
metanalysis 111021 - 2021-10-11 09:30 PM		NOTCH1		transcription regulator	Activated	2.335		0.102		0.413	ACTA2,DES,DLK1,EGFR,IGFBP2,TAGLN
metanalysis 111021 - 2021-10-11 09:30 PM		streptozocin		chemical drug	Activated	2.008		0.179		0.431	3-methylbutyrylcarnitine,adenosine triphosphate,creatinine,D-glucose,NQO1,sorbitol,VIM
metanalysis 111021 - 2021-10-11 09:30 PM		MRTFA		transcription regulator		1.954		0.21		0.478	ACTA2,CNN2,STAT1,TAGLN
metanalysis 111021 - 2021-10-11 09:30 PM		mifepristone		chemical drug		-1.969		-0.167		1	D-glucose,FKBP5,FTH1,KLF13
Causal Networks for My Projects->Mitochondria->metanalysis 111021 - 2021-10-11 09:30 PM
Master Regulator	Molecule Type	Expr Log Ratio	Depth	Predicted Activation State	Notes	Activation z-score	p-value of overlap	Network bias-corrected p-value	Participating regulators	Target molecules in dataset	Causal network	Target-connected regulators	Relationships Between Master Regulators(Increases/Downstream)	Relationships Between Master Regulators(Decreases/Downstream)	Relationships Between Master Regulators(Affects/Downstream)	Relationships Between Master Regulators(Increases/Upstream)	Relationships Between Master Regulators(Decreases/Upstream)	Relationships Between Master Regulators(Affects/Upstream)	Relationships Between Master Regulators(Increases/Both)	Relationships Between Master Regulators(Decreases/Both)	Relationships Between Master Regulators(Affects/Both)
afatinib	chemical drug		1		biased	-0.392	1.91e-25	0.0001	afatinib	adenine,adenine-riboflavin dinucleotide,AMP,arachidonic acid,choline,D-glucose,D-pantothenic acid,ethanolamine,gamma-butyrobetaine,glucose-1-phosphate,homocitrulline,hypoxanthine,L-methionine,L-proline,L-threonine,N-acetyl-L-aspartic acid,niacinamide,phosphorylcholine,phosphorylethanolamine,spermidine,succinylcarnitine,TYMS,UDP-D-glucose,UDP-N-acetylglucosamine,uracil,uridine	26 (1)	1					adenine,arginine,asparagine,ERBB4,glutamine,glycine,hypoxanthine,inosine,L-cysteine,L-lysine,L-methionine,L-threonine,leucine
sirolimus	chemical drug		1		biased	-1.406	4.13e-11	0.0001	sirolimus	adenine,adenine-riboflavin dinucleotide,AMP,arachidonic acid,ATG7,ATP,CHEK1,choline,COX6C,creatinine,D-glucose,D-pantothenic acid,DDX56,DES,ethanolamine,FTH1,gamma-butyrobetaine,glucose-1-phosphate,homocitrulline,hypoxanthine,IDI1,L-methionine,L-proline,L-threonine,METTL3,N-acetyl-L-aspartic acid,niacinamide,PDCD4,phosphorylcholine,phosphorylethanolamine,PRKAR1A,RPS26,spermidine,STAT1,succinylcar…	41 (1)	1				BCKDHA,CDKN1B,FOXO3,MAPK10,miR-17-5p (and other miRNAs w/seed AAAGUGC),miR-21-5p (and other miRNAs w/seed AGCUUAU),MYC,PARP,PI3K (family),PLAU,SERPINE1,SLC27A1,SLC6A6,TFEB,TSC1,TSC2,UCP2	adenine,arginine,asparagine,AURKA,AURKB,BAG1,BIRC5,calpain,CCNA2,CCNE1,CDC25A,Cdk,CDK4,CDKN1A,creatinine,Cyclin D,cytochrome C,DDIT4,EEF2K,EIF4EBP2,FKBP1A,FN1,FUS,G6PD,GGA2,glutamine,glycine,HIF1A,HSPA5,HTT,hypoxanthine,inosine,L-cysteine,L-lysine,L-methionine,L-threonine,LCN2,Ldh (complex),LDHA,leucine,LMNA,MCL1,mir-210,mir-375,MLST8,MTOR,MTORC1,MTORC2,NCAM1,p70 S6k,PDPK1,PGK1,PKM,RNF168,RORC,RP…
NPM1-ALK	fusion gene/product		1		biased	0	6.82e-10	0.0001	NPM1-ALK	2-oxoglutaric acid,AMP,ATP,guanine,guanosine,succinic acid,taurine,UMP,uracil,uridine	10 (1)	1				HIF1A,HNRNPA1,inosine,NAD+	PKM,TP53
CDK4	kinase	1.625	2	Activated		2.037	1.15e-09	0.0001	BRCA1,CDK1,CDK2,CDK4,CDKN2A,CEBPA,FOXM1,GLI1,MTOR,MYC,MYOD1,NPM1,Rb,RB1,RBL1,RBL2,SENP3,TFE3,TFEB,WT1	2-oxoglutaric acid,ABCF3,AHNAK,ALK,AMP,arachidonic acid,ARSA,ASNS,ATG7,ATP,ATP6V1C1,BID,BZW2,C11orf96,CHEK1,choline,COQ7,COX7A2,creatinine,D-glucose,DCK,DCTPP1,DES,DLK1,DNPH1,EHD3,ERCC3,FKBP5,FTH1,GDP,GLRX,glutathione disulfide,GOSR1,GPT2,GSTZ1,HNF1A,HSPA14,IDI1,IMPACT,KLF13,L-threonine,linoleic acid,LPIN1,MAPRE2,MARK2,MCAT,MICAL1,MSN,MSTO1,NBN,NDUFA4,NQO1,P4HA2,PBX3,PDCD4,PEG10,PGP,phosphorylcho…	87 (20)	20	CDC25A,Cyclin D,FOXF2,MAPK10,okadaic acid,p70 S6k,PKM,SNHG11,TGFBR2	(diaminocyclohexane)(diacetato)(dichloro)platinum,3',4',7-trihydroxyisoflavone,3,3'-diindolylmethane,7-(4-fluorobenzylamino)-1,3,4,8-tetrahydropyrrolo[4,3,2-de]quinolin-8(1H)-one,calyculin A,CD 437,CDKN2D,CINK4,curcumin,FN1,GAS5,geldanamycin,HAVCR1,hydrogen peroxide,INHBA,INK4,lycopene,miR-145-5p (and other miRNAs w/seed UCCAGUU),miR-378a-3p (and other miRNAs w/seed CUGGACU),MXD1,NDRG1,PENK,PTEN,…		BRCA1,MTOR,SENP3	TFEB
CPT1C	enzyme		3		biased	-0.853	2.49e-09	0.0001	CPT1,CPT1A,CPT1B,CPT1C	2-oxoglutaric acid,adenine-riboflavin dinucleotide,AMP,ATP,D-glucose,EIF4E2,EXOC7,guanosine,hypoxanthine,L-arginine,L-asparagine,L-glutamine,L-isoleucine,L-leucine,L-threonine,NADH,NDUFA4,PDE3A,PRKACB,PRKAR1A,UMP,uracil	22 (4)	3	TP53
CPT1B	enzyme		1		biased	0.655	4.31e-09	0.0001	CPT1B	2-oxoglutaric acid,adenine-riboflavin dinucleotide,AMP,ATP,EIF4E2,EXOC7,guanosine,hypoxanthine,L-arginine,L-asparagine,L-glutamine,L-isoleucine,L-leucine,L-threonine,NADH,NDUFA4,PDE3A,PRKACB,PRKAR1A,UMP,uracil	21 (1)	1	8-chlorophenylthio-adenosine 3',5'-cyclic monophosphate,AICAR,BCL6	cisplatin,SLC22A1,TP53		EIF4E2,L-leucine,PIK3CB,PRKX	FABP3,FH,glycine,hypoxanthine,inosine,L-lysine,L-threonine,NADH,PANK1,PDPK1,TSC1,TSC2
SIX1	transcription regulator		1	Activated	biased	2.714	1.88e-08	0.0001	SIX1	2-oxoglutaric acid,ATP,D-arabitol,D-glucose,L-arginine,L-glutamine,L-threonine,phosphorylethanolamine,sn-glycerol-3-phosphate,spermidine,UDP-D-glucose	11 (1)	1				CCNA1,FGF3,inosine,L-carnitine,L-threonine,NAD+,ZEB1	citrulline,pyruvic acid
SIRT7	enzyme		2	Inhibited	biased	-2.929	7.13e-08	0.0001	EPAS1,GATA4,HIF1A,MTOR,MYC,SIRT7,TP53	2-oxoglutaric acid,3-methylbutyrylcarnitine,A2M,ABCF3,ACOT11,ACTA2,AMP,arachidonic acid,ASNS,ATP,BICD2,BID,BZW2,CHEK1,choline,CNN2,COX7A2,creatinine,CSRP1,D-glucose,DCK,DCTPP1,DES,DNPH1,EGFR,EIF4E2,FAM120A,FAM3C,FKBP5,GDP,GLUL,glutathione disulfide,GSTZ1,HNF1A,HSPA14,IGFBP2,IMPACT,L-methionine,L-proline,linoleic acid,LPIN1,MAP2K6,MAPRE2,MCAT,MICAL1,MSN,NBN,NDUFA4,NFS1,NQO1,P4HA1,P4HA2,PDCD4,PDHX,…	85 (7)	7	NAD+			CDKN1A,MTOR,TP53BP1	HIF1A,MYC,TP53
2-amino-2-norbornanecarboxylic acid	chemical toxicant		3			-1.6	2.03e-07	0.0001	2-amino-2-norbornanecarboxylic acid,Akt,AKT1,CCND1,CDKN1B,CDKN2A,Creb,CREM,GLUD1,Gsk3,GSK3A,GSK3B,HMGA1,IRS1,MAF1,MTOR,MTORC1,MYC,p70 S6k,PAX6,PDX1,PI3K (complex),RELA,RICTOR,RPTOR,SQSTM1,SREBF1,TFEB,TP53	A2M,ABCF3,acetylcholine,ACOT11,AHNAK,AMP,arachidonic acid,ARSA,ASNS,ATP6V1C1,BICD2,BID,BZW2,C11orf58,CDK5,CHEK1,choline,CNN2,creatinine,CSRP1,DCK,DCTPP1,DNPH1,EHD3,EIF4E2,FAM3C,FKBP5,FTO,GDP,GLUL,glutathione disulfide,GSTZ1,HNF1A,HSPA14,ICA1,IGFBP2,IMPACT,IRF2BP2,ISL1,KEAP1,KIF3B,L-glutamine,LHPP,linoleic acid,MAP2K6,MAPRE2,MCAT,MICAL1,MMUT,MSN,NBN,NDUFA4,NEFH,NFS1,P4HA1,PBX3,PDCD4,PDE3A,PDHX,PGP…	100 (29)	27					MTORC1,p70 S6k
GNMT	enzyme		1		biased	-1.134	3.1e-07	0.0001	GNMT	adenine,D-glucose,glutathione disulfide,L-methionine,S-adenosylhomocysteine,S-adenosylmethionine,spermidine	7 (1)	1	ACOX1,metribolone,UCP1			CYP1A1	adenine,betaine,glycine,L-cysteine,L-methionine
3-hydroxykynurenine	chemical - endogenous mammalian		3		biased	0.229	3.73e-07	0.0001	3-hydroxykynurenine,creatine,creatine kinase,cytochrome-c oxidase,MAOA,MAP4K4,Mitochondrial complex 1,NDUFA13,NDUFA4L2	2-oxoglutaric acid,A2M,ACTA2,AMP,ATP,BCAT2,creatinine,D-glucose,D-ribose-5-phosphate,EIF4E2,GDP,GLUL,glyceraldehyde-3-phosphate,N-acetyl-L-aspartic acid,PDHX,phosphocreatine,succinic acid,tryptamine,VIM	19 (9)	9	HTT			hydrogen peroxide	RORC
GSKJ4	chemical reagent		1		biased	-0.535	4.16e-07	0.0001	GSKJ4	2-oxoglutaric acid,adenine-riboflavin dinucleotide,D-glucose,D-ribose-5-phosphate,gamma-butyrobetaine,glutathione disulfide,L-methionine,L-threonine,S-adenosylhomocysteine,succinic acid,TOMM22,TRMT1,UDP-D-glucose,UDP-N-acetylglucosamine	14 (1)	1				arginine,asparagine,glutamine,L-lysine,L-methionine,L-threonine,LDHA,leucine,pyruvic acid,SLC2A9,UCP3	G6PD,glycine,L-cysteine,NAD+,Nos,UCP2
IL37	cytokine		1		biased	-0.333	5.42e-07	0.0001	IL37	2-oxoglutaric acid,D-ribose-5-phosphate,GDP,glutathione disulfide,guanine,hypoxanthine,L-threonine,phosphocreatine,succinic acid	9 (1)	1				pyruvic acid	asparagine,glutamine,glycine,glycocyamine,hypoxanthine,inosine,L-threonine,leucine
mafenide	chemical drug		2	Inhibited		-3	5.42e-07	0.0001	CA5A,CA5B,CA9,mafenide	D-glucose,L-arginine,L-asparagine,L-glutamine,L-isoleucine,L-leucine,L-methionine,L-proline,L-threonine	9 (4)	3					CA9
bicarbonate	chemical - endogenous mammalian		3	Activated		4.495	7.04e-07	0.0022	ADCY,Akt,AKT1,APP,ATF2,ATF4,bicarbonate,CA9,CAMK4,CAV1,CBS/CBSL,CEBPB,CREB1,cyclic AMP,EGFR,EIF2AK3,EIF4E,ESR1,EZH2,GAPDH,GSK3B,Hdac,HDAC2,HRAS,HSF1,hydrogen peroxide,JUN,LCK,LEPR,MAPK1,MAT1A,MKNK1,MTOR,MYC,NFKBIA,NR3C1,ODC1,P38 MAPK,PARP1,PDX1,PGR,PLA2G4A,PRKAA2,PRKCB,PRKCD,PTEN,PTPN1,RAC1,RB1,RBL2,SIRT1,SNCA,SOD1,SQSTM1,STAT3,STAT6,STK11,TGM2,TP53	2-oxoglutaric acid,ABCF3,ACOT11,ACTA2,adenine-riboflavin dinucleotide,ADSL,AHNAK,ALK,AMP,arachidonic acid,ARFIP2,ARHGAP35,ASF1A,ASNS,ATG7,ATP,ATP6V1C1,ATXN10,BICD2,BZW2,CACNA2D1,CCDC88A,CHEK1,CNN2,COG6,COQ7,COX6C,CSNK1E,D-glucose,DCK,DCTPP1,DCX,DDX56,DENR,DNPH1,EGFR,EIF4A2,EIF4E2,ethanolamine,FAM120A,FAM3C,FMR1,FTH1,FTO,GDP,GLCCI1,GLRX,glutathione disulfide,GOSR1,GPT2,GSTZ1,GTF2A1,HDDC2,HSPA14,IP…	139 (59)	56		EDN2,SLC12A1		CA9,hydrogen peroxide
ISCU	other		3		biased	-0.632	7.09e-07	0.0001	ISCU,MAOA,Mitochondrial complex 1,NDUFA13,NDUFA4L2	2-oxoglutaric acid,A2M,ACTA2,ATP,D-ribose-5-phosphate,FTH1,glyceraldehyde-3-phosphate,succinic acid,tryptamine,VIM	10 (5)	5	cisplatin,doxorubicin,MTOR,MTORC1,TP53	hydrogen peroxide,mir-210
CUL7	enzyme		3			-0.343	7.65e-07	0.0004	ABCB1,AKT1,AKT3,ATM,BIRC5,CCND1,CDKN2A,CEBPA,CREB1,CUL7,E2F1,EIF2AK3,EIF4E,ERBB2,GLI1,Gsk3,GSK3A,HDAC1,HMGA1,HNF4A,IL6,Insulin,IRS1,MST1,MTOR,MYC,NFKBIA,NOS2,NOTCH1,NOTCH3,NPM1,NR3C1,P38 MAPK,PGR,PPARG,RB1,RELA,SIRT1,SOD2,STAT1,STAT3,TOP1,TP53,TP73,TSC2,VEGFA,XIAP,YAP1,Yap1	2-oxoglutaric acid,A2M,ABCF3,acetylcholine,ACOT11,ACTA2,AHNAK,ALK,AMP,arachidonic acid,ARFGAP1,ARHGAP35,ATG7,ATP,BCAT2,BICD2,BID,BZW2,C11orf58,C11orf96,CACNA2D1,CCDC88A,CDK5,CHD1L,CHEK1,choline,CNN2,COMMD1,COQ7,COX7A2,creatinine,CSRP1,D-glucose,DCK,DCTPP1,DCX,DDX56,DES,DLK1,DNPH1,EGFR,EHD3,EIF4E2,ERCC3,FAM120A,FAM3C,FKBP5,FTH1,FTO,GAB2,GDP,GLCCI1,GLRX,GLUL,glutathione disulfide,GOSR1,GPT2,GSTZ1,H…	136 (49)	47				BIRC5,ZEB1	TP53
BPNT2	enzyme		3		biased	1.265	9.31e-07	0.0001	BPNT2,MAOA,Mitochondrial complex 1,NDUFA13,NDUFA4L2	2-oxoglutaric acid,A2M,ACTA2,AMP,ATP,D-ribose-5-phosphate,glyceraldehyde-3-phosphate,succinic acid,tryptamine,VIM	10 (5)	5				PRKAA
NDRG1	kinase		3			0.839	1.58e-06	0.0028	ABCB1,APP,ATF4,ATM,BRCA1,CASP3,CAV1,CCND1,CDKN2A,CEBPA,EGFR,EGR1,EIF2AK3,ERBB2,FOS,GATA1,GLI1,GRM1,HMGA1,IL6,Jnk,JUN,MET,MTOR,MYC,MYD88,NDRG1,NFE2L2,NFKBIA,NOS2,NPM1,NR3C1,PARP1,PGR,PLA2G4A,PPARGC1A,PRKACA,PTEN,RB1,RHOC,RICTOR,RPTOR,SERPINE1,SMAD3,SOD2,STAT6,STK11,TCF3,Tgf beta,TGM2,TNF,TP53,TP73,TWIST1	2-oxoglutaric acid,ABCF3,ACOT11,ADSL,AHNAK,ALK,AMP,arachidonic acid,ARFGAP1,ARHGEF40,ASNS,ATP,ATP6V1C1,ATXN10,ATXN2,BAIAP2,BASP1,BCAT2,BICD2,BZW2,C11orf58,C11orf96,CBX2,CHD1L,CHEK1,cholesterol sulfate,CNN2,COQ7,COX7A2,CSNK1E,CSRP1,D-glucose,DCK,DCX,DENR,DNPH1,EGFR,EHD3,EIF4E2,ERCC3,ethanolamine,FAM120A,FAM3C,FKBP5,FMR1,FTH1,GAB2,GAK,GDP,GLRX,GLUL,glutathione disulfide,GNE,GOSR1,GPT2,GSTZ1,GTF2A1,…	142 (54)	53	doxorubicin,FOXO3,HIF1A,metribolone,okadaic acid,PTEN	ANPEP,KLF3,mir-210,MYC			ATF3,CDK4,PARP1,ZEB1
AQP7	transporter		2			1	2.2e-06	0.0001	AQP7,Gk	creatinine,D-glucose,EGFR,glutathione disulfide,L-methionine,L-proline,phosphocreatine,S-adenosylmethionine,spermidine	9 (2)	2				creatine,creatinine,MYC	arginine,citrulline,L-methionine,MTOR,p70 S6k
PI-540	chemical drug		3	Inhibited		-2.496	2.22e-06	0.0015	Akt,AKT1,ATM,BCL2L1,CEBPB,CRTC2,DNA-PK,EGR1,EIF4E,ESR1,FOXO1,GFPT1,Gsk3,HIF1A,HRAS,HSF1,IRF3,IRS1,JUN,MAPK1,MTOR,MYC,NR3C1,OXSR1,P38 MAPK,PDX1,PI-540,PIK3CA,PIK3CB,PIK3CD,PIK3CG,PRKCD,PTEN,PTK2,RAC1,Rb,REL,RELA,RICTOR,RPTOR,SIRT1,STAT3,TFEB,TP53	2-oxoglutaric acid,ABCF3,acetylcholine,ACOT11,ALK,AMP,arachidonic acid,ARFGAP1,ARFIP2,ARHGAP35,ARSA,ASF1A,ASNS,ATG7,ATP6V1C1,BAIAP2,BICD2,BZW2,CCDC88A,CDK5,choline,CNN2,COG6,CSNK1E,CSRP1,D-glucose,DCK,DCTPP1,DDX56,DENR,DES,DLK1,DNPH1,EGFR,EIF4A2,EIF4E2,FAM120A,FAM3C,GDP,GLCCI1,glutathione disulfide,GOSR1,GPT2,GSTZ1,GTF2A1,HDDC2,HNF1A,HSPA14,ICA1,IMPACT,IRF2BP2,L-glutamine,LHPP,linoleic acid,MAP2K…	117 (44)	40					MTOR,PIK3CB
PI-620	chemical drug		3	Inhibited		-2.496	2.22e-06	0.0015	Akt,AKT1,ATM,BCL2L1,CEBPB,CRTC2,DNA-PK,EGR1,EIF4E,ESR1,FOXO1,GFPT1,Gsk3,HIF1A,HRAS,HSF1,IRF3,IRS1,JUN,MAPK1,MTOR,MYC,NR3C1,OXSR1,P38 MAPK,PDX1,PI-620,PIK3CA,PIK3CB,PIK3CD,PIK3CG,PRKCD,PTEN,PTK2,RAC1,Rb,REL,RELA,RICTOR,RPTOR,SIRT1,STAT3,TFEB,TP53	2-oxoglutaric acid,ABCF3,acetylcholine,ACOT11,ALK,AMP,arachidonic acid,ARFGAP1,ARFIP2,ARHGAP35,ARSA,ASF1A,ASNS,ATG7,ATP6V1C1,BAIAP2,BICD2,BZW2,CCDC88A,CDK5,choline,CNN2,COG6,CSNK1E,CSRP1,D-glucose,DCK,DCTPP1,DDX56,DENR,DES,DLK1,DNPH1,EGFR,EIF4A2,EIF4E2,FAM120A,FAM3C,GDP,GLCCI1,glutathione disulfide,GOSR1,GPT2,GSTZ1,GTF2A1,HDDC2,HNF1A,HSPA14,ICA1,IMPACT,IRF2BP2,L-glutamine,LHPP,linoleic acid,MAP2K…	117 (44)	40					MTOR,PIK3CB
ISCA1	other	0	3			-1.265	2.85e-06	0.0001	ACO1,ISCA1,MAOA,Mitochondrial complex 1,NDUFA13,NDUFA4L2	2-oxoglutaric acid,A2M,ACTA2,ATP,D-ribose-5-phosphate,FTH1,glyceraldehyde-3-phosphate,succinic acid,tryptamine,VIM	10 (6)	5		ABCB6
CA9	enzyme		1	Activated		2.828	3.15e-06	0.0002	CA9	L-arginine,L-asparagine,L-glutamine,L-isoleucine,L-leucine,L-methionine,L-proline,L-threonine	8 (1)	1	bicarbonate,HIF1A	mafenide		glycine,L-leucine,L-methionine,L-threonine,SLC6A6
FBXO32	enzyme		3			-1.54	3.25e-06	0.0002	Akt,AKT1,APP,ATF4,BRCA1,Calcineurin A,Calcineurin protein(s),caspase,CDKN1A,CDKN1B,CDKN2A,Creb,CTNNB1,E2f,ERK1/2,F2,FBXO32,GCK,GLI1,GSK3B,Hdac,HTT,MAPK1,MYC,MYD88,MYOD1,NFkB (complex),NOS1,PRKAA,PRKCB,PTEN,RAS,RB1,RBL2,SP1,TFEB,Tgf beta,TP73	ABCF3,acetylcholine,ACTA2,ALDH1B1,AMP,arachidonic acid,ARSA,ASF1A,ATP,ATP6V1C1,BASP1,BCAT2,BZW2,C11orf96,CDK5,cholesterol sulfate,choline,COQ7,COX7A2,creatinine,CSRP1,D-glucose,DCK,DCTPP1,DENR,DES,DNPH1,EHD3,FKBP5,FTH1,FTO,GAB2,GDP,GLUL,glutathione disulfide,GOSR1,GPT2,GTF2A1,HAGH,HDDC2,HSPA14,IMPACT,ISL1,KLF13,L-arginine,LGALS3BP,LHPP,linoleic acid,LZTFL1,MAPRE2,MARK2,MCAT,MMUT,MSN,MSTO1,N-acety…	108 (38)	36	FOXO3,hydrogen peroxide,MTOR,USP19	PI3K (family),UCP1		BCAT2,CDKN1B,HSPA5
phenylglyoxal	chemical toxicant		2		biased	-0.378	3.68e-06	0.0002	AKR1B1,creatine kinase,GGT1,GLUD1,phenylglyoxal	2-oxoglutaric acid,ATP,creatinine,D-glucose,EGFR,glutathione disulfide,succinic acid	7 (5)	4					GGT1,GLUD1
L-leucine	chemical - endogenous mammalian	0.685	3			1.414	4.25e-06	0.0004	AKT1,AMBRA1,CCND1,CDC37,CDKN1B,CDKN2A,Creb,CREB1,CREM,GLUD1,Gsk3,GSK3A,GSK3B,HMGA1,IRS1,L-leucine,LMNA,MAF1,MET,MTOR,MTORC1,MYC,p70 S6k,PASK,PAX6,PDX1,PFKFB1,PI3K (complex),PIAS1,RELA,RICTOR,RPTOR,SQSTM1,SREBF1,TFEB,TP53,ULK1,VIM	ABCF3,acetylcholine,ACOT11,AHNAK,AMP,arachidonic acid,ARHGAP35,ARSA,ASNS,ATP,ATP6V1C1,BICD2,BZW2,C11orf58,CACNA2D1,CDK5,CHEK1,choline,CNN2,creatinine,CSRP1,DCK,DCTPP1,DCX,DES,DNPH1,EHD3,EIF4E2,FAM3C,FTO,GDP,GLUL,glutathione disulfide,GSTZ1,HNF1A,HSPA14,ICA1,IGFBP2,IRF2BP2,ISL1,KEAP1,KIF3B,L-glutamine,LHPP,linoleic acid,MAP2K6,MAPRE2,MCAT,MICAL1,MMUT,MSN,NDUFA4,NEFH,NFS1,P4HA1,PBX3,PDCD4,PDE3A,PDH…	98 (38)	35	CA9,CPT1B	Lao1		MTORC1,p70 S6k
NDUFA4L2	enzyme		1			0	4.34e-06	0.0001	NDUFA4L2	2-oxoglutaric acid,D-ribose-5-phosphate,glyceraldehyde-3-phosphate,succinic acid	4 (1)	1
DPTA-NONOate	chemical reagent		3			0.26	5.23e-06	0.0016	ABCB1,Akt,AKT1,ATM,BCL2,BCL2L1,CAPN2,CASP8,CCND1,CDKN1A,CDKN2A,CEBPA,DPTA-NONOate,E2F3,EIF2AK3,EIF4E,EP300,ERBB2,GLI1,GSK3A,HIF1A,HNF4A,IL1B,IL6,IRF3,JUN,MAPK9,Mek,MTOR,MYC,NFKBIA,NOTCH1,NPM1,NR3C1,P38 MAPK,PGR,PPARG,RAC1,RB1,RELA,SOD2,STAT3,TICAM1,TOP1,TP53,TP73,TRIM28,TSC2	2-oxoglutaric acid,A2M,ABCF3,acetylcholine,ACOT11,ACTA2,AHNAK,ALK,AMP,arachidonic acid,ARFGAP1,ATG7,BICD2,BID,BZW2,C11orf58,C11orf96,CCDC88A,CDK5,CHD1L,CHEK1,choline,CNN2,COQ7,COX7A2,CSRP1,DCK,DCTPP1,DDX56,DES,DNPH1,EGFR,EHD3,EIF4E2,ERCC3,FAM120A,FAM3C,FKBP5,FMR1,FTH1,FTO,GAB2,GDP,GLCCI1,GLRX,GLUL,glutathione disulfide,GOSR1,GPT2,GSTZ1,GTF2F1,HAGH,HSPA14,ICA1,IMPACT,IRF2BP2,KEAP1,KLF13,L-lactic a…	133 (48)	47					TP53,TRIM28
ZEB1	transcription regulator		2			1.709	5.3e-06	0.0001	CCND1,MMP14,MYC,Notch,SERPINE1,TP53,USP7,ZEB1	2-oxoglutaric acid,A2M,ABCF3,ACOT11,AHNAK,AMP,arachidonic acid,ATG7,ATP,BICD2,BID,BZW2,C11orf58,CHEK1,CNN2,COX7A2,creatinine,CSRP1,D-glucose,DCK,DCTPP1,DLK1,DNPH1,EIF4E2,FAM120A,FAM3C,FTH1,GDP,GLUL,glutathione disulfide,HSPA14,IMPACT,linoleic acid,LPIN1,MAP2K6,MAPRE2,MCAT,MSN,NDUFA4,NFS1,NQO1,P4HA1,PDCD4,PDHX,PEG10,POLA1,POLDIP3,PPP4R2,PRIM1,PRIM2,PRKACB,PRPH,PTK2,PUS7,QKI,RGPD4 (includes others)…	77 (8)	8	CUL7,LGR4,MEG3,SIX1,TWIST1	3,3'-diindolylmethane,G2535,NDRG1		FN1,NRP1,PLAU,UHRF1	SERPINE1
UCP1	transporter		1	Activated		2.324	5.42e-06	0.0001	UCP1	arachidonic acid,ASNS,ATG7,ATP,BCAT2,BZW2,D-glucose,GSTZ1,HMBOX1,L-threonine,REEP6,sorbitol,spermidine,TENM4,TXN2	15 (1)	1	CDN1163,IGF1R,LCN2,PENK,PER2,RYR2	2,4-dinitrophenol,DNMT1,leucine,PRCP,ROCK2		AARS1,ACOT2,BCAT2,BCKDHA,CTH,G6PD,glycine,GNMT,L-threonine,MYC,STAP2	adrenic acid,CCNK,FBXO32,SERPINE1,SYNM,UCP2,UCP3
BHMT	enzyme		1		biased	0.447	6.28e-06	0.0001	BHMT	choline,phosphorylcholine,S-adenosylhomocysteine,S-adenosylmethionine,sn-glycero-3-phosphocholine	5 (1)	1
NOP53	other		2			-0.775	6.5e-06	0.0002	MDM2,NOP53,PTEN,TP53	2-oxoglutaric acid,A2M,ACOT11,ACTA2,ATG7,BICD2,BID,CHEK1,CNN2,COX7A2,creatinine,CSNK1E,CSRP1,D-glucose,DCK,DENR,DNPH1,EGFR,EIF4E2,FAM120A,FAM3C,FKBP5,FTH1,GLUL,GTF2A1,HDDC2,IDI1,IGFBP2,KIF3B,LHPP,LPIN1,MAP2K6,MAPRE2,MCAT,NBN,NDUFA4,NFS1,NQO1,P4HA1,PDCD4,PDHX,PEG10,POLA1,PPP4R2,PRIM1,RPS26,SBF1,SDHC,ST13,TAF10,TMOD4,TOMM22,TP53I3,TRIO,TSPAN6,TXN2,UNG,VIM,VLDLR,XRCC5	60 (4)	3		CST5		PTEN	TP53
CST5	other		1	Inhibited	biased	-2.828	6.61e-06	0.0001	CST5	ADSL,AHNAK,BRIX1,EXOC3,MALSU1,MSN,PDCL3,PITRM1,PPAN,PRKACB,PUS1,RPF2,RRP15,S100A11,SEPTIN3,SNF8,TOMM22,VIM	18 (1)	1				ABLIM1,KDM5B,SOX4	NOP53,NRP1,PRPF8,PUF60,SSRP1,VPS25
GNE-493	chemical drug		3	Inhibited		-2.06	6.87e-06	0.0024	Akt,AKT1,BCL2L1,CEBPB,CRTC2,EIF4E,ESR1,FOXO1,GFPT1,GNE-493,Gsk3,HIF1A,HRAS,HSF1,IRS1,MAPK1,MTOR,MYC,NR3C1,OXSR1,P38 MAPK,PIK3CA,PIK3CB,PIK3CD,PIK3CG,PRKCD,PTEN,PTK2,RAC1,Rb,REL,RELA,RICTOR,RPTOR,SIRT1,STAT3,TFEB,TP53	2-oxoglutaric acid,ABCF3,acetylcholine,ACOT11,AHNAK,ALK,AMP,arachidonic acid,ARFGAP1,ARFIP2,ARHGAP35,ARSA,ASF1A,ASNS,ATG7,ATP6V1C1,BICD2,BZW2,CCDC88A,CDK5,choline,CNN2,COG6,CSNK1E,CSRP1,D-glucose,DCK,DCTPP1,DDX56,DENR,DES,DLK1,DNPH1,EGFR,EIF4A2,EIF4E2,FAM120A,FAM3C,GDP,GLCCI1,glutathione disulfide,GOSR1,GPT2,GSTZ1,GTF2A1,HDDC2,HNF1A,HSPA14,ICA1,IMPACT,IRF2BP2,L-glutamine,LHPP,linoleic acid,MAP2K6…	114 (38)	35					MTOR,PIK3CB
bimiralisib	chemical drug		3	Inhibited		-2.06	6.87e-06	0.0024	Akt,AKT1,BCL2L1,bimiralisib,CEBPB,CRTC2,EIF4E,ESR1,FOXO1,GFPT1,Gsk3,HIF1A,HRAS,HSF1,IRS1,MAPK1,MTOR,MYC,NR3C1,OXSR1,P38 MAPK,PIK3CA,PIK3CB,PIK3CD,PIK3CG,PRKCD,PTEN,PTK2,RAC1,Rb,REL,RELA,RICTOR,RPTOR,SIRT1,STAT3,TFEB,TP53	2-oxoglutaric acid,ABCF3,acetylcholine,ACOT11,AHNAK,ALK,AMP,arachidonic acid,ARFGAP1,ARFIP2,ARHGAP35,ARSA,ASF1A,ASNS,ATG7,ATP6V1C1,BICD2,BZW2,CCDC88A,CDK5,choline,CNN2,COG6,CSNK1E,CSRP1,D-glucose,DCK,DCTPP1,DDX56,DENR,DES,DLK1,DNPH1,EGFR,EIF4A2,EIF4E2,FAM120A,FAM3C,GDP,GLCCI1,glutathione disulfide,GOSR1,GPT2,GSTZ1,GTF2A1,HDDC2,HNF1A,HSPA14,ICA1,IMPACT,IRF2BP2,L-glutamine,LHPP,linoleic acid,MAP2K6…	114 (38)	35					MTOR,PIK3CB
VCP	enzyme	0	2	Activated	biased	2.393	8.01e-06	0.0001	ELK1,MYC,NFkB (complex),P38 MAPK,TP53,VCP	2-oxoglutaric acid,A2M,ABCF3,ACOT11,ACTA2,ALDH1B1,AMP,arachidonic acid,ATP,BICD2,BZW2,CHEK1,CNN2,COX7A2,creatinine,CSRP1,D-glucose,DCK,DCTPP1,DES,DNPH1,EGFR,EIF4E2,FAM120A,FAM3C,FKBP5,GDP,GLUL,glutathione disulfide,HSPA14,IGFBP2,IMPACT,ISL1,linoleic acid,LPIN1,MAP2K6,MAPRE2,MCAT,MSN,NDUFA4,NFS1,NQO1,P4HA1,PDCD4,PDHX,POLA1,POLDIP3,PPP4R2,PRIM1,PRKACB,PRPH,PTK2,PUS7,RGPD4 (includes others),RPS19BP1…	77 (6)	5		glutamine,xanthohumol		MYC,TP53	CDKN1A,CDKN1B,HSPA5
PUF60	other	0	3			-0.389	1.04e-05	0.0008	ATF4,BRCA1,caspase,CCND1,CDK4/6,CDKN1A,CDKN1B,CDKN2A,CREB1,CTNNB1,EIF2AK4,F2,GCK,GLI1,GSK3B,Jnk,MAPK14,MYC,NFKBIA,P38 MAPK,PRKAA,PTEN,PUF60,RB1,RBL2,RELA,SP1,STAT3,Tgf beta,TP73	2-oxoglutaric acid,ABCF3,ALDH1B1,AMP,arachidonic acid,ARHGAP35,ATG7,ATP,BASP1,BZW2,C11orf58,C11orf96,CACNA2D1,CCDC88A,cholesterol sulfate,COQ7,COX7A2,creatinine,CSNK1E,CSRP1,D-glucose,DCK,DCTPP1,DCX,DENR,DES,DNPH1,EHD3,FAM120A,FKBP5,FTH1,FTO,GAB2,GDP,GLUL,glutathione disulfide,GOSR1,GPT2,GTF2A1,HAGH,HDDC2,HNF1A,HSPA14,ICA1,IMPACT,IRF2BP2,ISL1,KLF13,LGALS3BP,LHPP,linoleic acid,MAP2K6,MAPRE2,MARK2,…	106 (30)	30		acetic acid,CST5		CDKN1B,H2AX,XRCC6	MYC
RPL11	other	0	2			-0.717	1.12e-05	0.0001	MDM2,MYC,RPL11,TP53	2-oxoglutaric acid,A2M,ABCF3,ACOT11,ACTA2,AMP,arachidonic acid,ATG7,ATP,BICD2,BID,BZW2,CHEK1,CNN2,COX7A2,creatinine,CSRP1,D-glucose,DCK,DCTPP1,DNPH1,EGFR,EIF4E2,FAM120A,FAM3C,FKBP5,FTH1,GDP,GLUL,glutathione disulfide,HSPA14,IMPACT,linoleic acid,LPIN1,MAP2K6,MAPRE2,MCAT,MSN,NDUFA4,NFS1,NQO1,P4HA1,PDCD4,PDHX,PEG10,POLA1,POLDIP3,PPP4R2,PRIM1,PRKACB,PRPH,PTK2,PUS7,RGPD4 (includes others),RPS19BP1,SDH…	70 (4)	4	MLXIPL	CD 437		CDKN1A,TP53
AQP7	transporter		1			1.414	1.19e-05	0.0001	AQP7	creatinine,EGFR,glutathione disulfide,L-methionine,L-proline,phosphocreatine,S-adenosylmethionine,spermidine	8 (1)	1				creatine,creatinine,MYC	arginine,citrulline,L-methionine,MTOR,p70 S6k
NCGC00378430	chemical reagent		1		biased	-1.633	1.22e-05	0.0002	NCGC00378430	AMP,ATP,L-glutamine,L-threonine,spermidine,UDP-D-glucose	6 (1)	1					FN1,inosine,L-carnitine,L-threonine
tyrphostin AG957	chemical drug		3			-1.106	1.24e-05	0.0009	Akt,BCR-ABL1,CDKN1B,GLI1,Gsk3,GSK3B,Hdac,HRAS,Mek,MYC,NFkB (complex),PLD2,PRKCI,RAC1,RAS,RELA,SOX2,STAT1,STAT3,STAT5a/b,STAT6,TP53,tyrphostin AG957	ABCF3,acetylcholine,ACOT11,AHNAK,ALDH1B1,AMP,arachidonic acid,ASNS,ATG7,BICD2,BZW2,C11orf96,CCDC88A,choline,CNN2,COX7A2,creatinine,CSRP1,DCK,DCTPP1,DNPH1,EFS,EIF4E2,FAM120A,FAM3C,FTH1,FTO,GAB2,GDP,GLUL,glutathione disulfide,GOSR1,HSPA14,ICA1,IDI1,IGFBP2,IMPACT,IRF2BP2,KIF3B,KLF13,L-methionine,LGALS3BP,linoleic acid,LPIN1,MAP2K6,MAPRE2,MCAT,MPZL1,MSN,NBN,NDUFA4,NEDD1,NEFH,NFS1,NMD3,NQO1,P4HA1,PDHX…	99 (23)	22					BCR-ABL1
valinomycin	chemical reagent		3			-1.311	1.33e-05	0.0019	ABCB1,Akt,AKT1,ATM,BCL2,BCL2L1,CASP3,CRTC2,DICER1,EIF4E,ESR1,GFPT1,Gsk3,HIF1A,HSF1,IRS1,MTOR,MYC,NFkB (complex),NR3C1,OXSR1,PARP1,PRKCD,PTEN,RAC1,RICTOR,RPTOR,SIRT1,STAT3,TFEB,TP53,valinomycin	2-oxoglutaric acid,ABCF3,acetylcholine,ACOT11,AHNAK,ALDH1B1,ALK,AMP,arachidonic acid,ARFGAP1,ARFIP2,ARHGAP35,ARSA,ASNS,ATG7,ATP,ATP6V1C1,ATXN10,BICD2,BZW2,CCDC88A,CDK5,choline,CNN2,COG6,CSNK1E,CSRP1,DCK,DCTPP1,DDX56,DENR,DES,DLK1,DNPH1,EGFR,EIF4A2,EIF4E2,FAM120A,FAM3C,GDP,GLCCI1,GOSR1,GSTZ1,GTF2A1,HDDC2,HNF1A,HSPA14,ICA1,IMPACT,L-glutamine,LHPP,linoleic acid,MAP2K6,MAPRE2,MCAT,MICAL1,MMUT,MSN,NAD…	114 (32)	31					MTOR
YY1	transcription regulator	0	2			-1.522	1.36e-05	0.0003	CDKN1B,MYC,RUNX2,SMAD7,TFCP2,TP53,YY1	2-oxoglutaric acid,A2M,ABCF3,ACOT11,AMP,arachidonic acid,ATG7,ATP,BICD2,BID,CHEK1,CNN2,COX7A2,creatinine,CSRP1,D-glucose,DCK,DCTPP1,DNPH1,EGFR,EIF4E2,FAM120A,FAM3C,FKBP5,GDP,GLUL,glutathione disulfide,HSPA14,IMPACT,ISL1,linoleic acid,LPIN1,MAP2K6,MAPRE2,MCAT,MSN,NDUFA4,NFS1,NQO1,P4HA1,PDCD4,PDHX,POLA1,POLDIP3,PPP4R2,PPT2,PRIM1,PRKACB,PRPH,PUS7,QKI,RGPD4 (includes others),RPS19BP1,RPS26,SDHC,ST13,…	73 (7)	7	PARP1,PLK1	sirolimus		BRCA1,DDIT4,HIF1A,HSPA5	CDKN1A,CDKN1B,H2AX,HAS2,TP53
GDC-0077	chemical drug		3	Inhibited		-2.488	1.47e-05	0.0005	Akt,AKT1,Creb,ELAVL1,GDC-0077,Gsk3,GSK3B,HMGA1,IRF3,MTOR,MYC,NFkB (complex),NFKBIA,Notch,P38 MAPK,PFKFB2,PI3K (family),PIK3CA,PPARGC1A,PRKCD,PTK2,RAC1,REL,RELA,SP1,SREBF1,SREBF2,STAT1,STAT3,SYK,TP53	ABCF3,acetylcholine,ACOT11,ACTA2,AHNAK,ALDH1B1,AMP,arachidonic acid,ASNS,ATG7,BCAT2,BICD2,BZW2,CCDC88A,CNN2,COX6C,COX7A2,creatinine,D-glucose,DCK,DCTPP1,DES,DNPH1,EIF4E2,EIF4ENIF1,FAM120A,FAM3C,FTH1,FTO,GDP,GLUL,glutathione disulfide,GPT2,GSTZ1,HNF1A,HSPA14,ICA1,IDI1,IMPACT,IRF2BP2,ISL1,KIF3B,L-leucine,LGALS3BP,linoleic acid,MAP2K6,MAPRE2,MCAT,MFGE8,MICAL1,MMUT,MSN,NBN,NFS1,NQO1,P4HA1,P4HA2,PACSI…	101 (31)	30					PI3K (family)
SYVN1	transporter	0	3	Inhibited		-2.073	1.53e-05	0.004	ABCB1,AKT1,ATM,BCL2,BCL2L1,CCND1,CDH1,CDKN2A,CEBPA,CEBPB,EIF2AK3,EIF4E,ERBB2,ERN1,G6PD,GAPDH,GLI1,GSK3B,HMGCR,HNF4A,HTT,IL6,JUN,MYC,NEUROD1,NFKBIA,NOTCH1,NPM1,NR3C1,P38 MAPK,PGR,PKM,PPARG,PRKAA1,RAC1,RB1,RELA,RHEB,RPTOR,SIRT2,SOD2,STAT1,STAT3,SYVN1,TOP1,TP53,TP73,TSC2,XBP1	2-oxoglutaric acid,A2M,ABCF3,ACOT11,ACTA2,AHNAK,ALK,AMP,ARFGAP1,ASF1A,ATG7,ATP,BICD2,BID,BZW2,C11orf58,C11orf96,CCDC88A,CDK5,CHD1L,CHEK1,CNN2,COG6,COQ7,COX7A2,CSNK1E,CSRP1,D-glucose,DCK,DCTPP1,DCX,DDX56,DES,DNPH1,EGFR,EHD3,EIF4E2,ERCC3,FAM120A,FAM3C,FKBP5,FKBP7,FNTA,FTH1,GAB2,GDP,GLCCI1,GLRX,GLUL,glutathione disulfide,GOLPH3,GOSR1,GPT2,HAGH,HSPA14,ICA1,IDI1,IMPACT,IRF2BP2,KEAP1,KIF3B,L-glutamine,…	134 (49)	47				ASF1B,CYP1B1,FANCG,IGF1R,ITGA6,PFN1,SLC16A1,SLC2A1,SLC6A6,TRERF1	HTT,TP53
sepantronium	chemical drug		3	Inhibited		-2.201	1.55e-05	0.001	Akt,BCL2,BIRC5,CASP8,caspase,CDK2,EP300,HDAC1,Jnk,JUN,MAPK9,MYC,NFkB (complex),NFKBIA,PTEN,RAC1,RB1,RELA,sepantronium,SP1,TGFBR1,TP53,VEGFA,XIAP	2-oxoglutaric acid,ABCF3,ACOT11,ALDH1B1,AMP,arachidonic acid,ASNS,BCAT2,BICD2,BID,BZW2,CHEK1,CNN2,COMMD1,COQ7,COX7A2,CSNK1E,DCK,DCTPP1,DENR,DLK1,DNPH1,EIF4E2,FAM120A,FAM3C,FKBP5,GDP,GLUL,glutathione disulfide,GPT2,GTF2A1,HDDC2,HSPA14,ICA1,IDI1,IMPACT,IRF2BP2,ISL1,KIF3B,LGALS3BP,LHPP,linoleic acid,LPIN1,MAP2K6,MAPRE2,MFGE8,MSN,MSTO1,NBN,NEFH,NFS1,P4HA1,PDHX,PEG10,phosphocreatine,phosphorylcholine,…	91 (24)	22					BIRC5
CDC20	other		3	Activated		2.851	1.67e-05	0.0056	ABCB1,Akt,AKT1,APP,AR,AURKB,BCL2L1,CDC20,CDK1,CDKN1A,CDKN2A,CDX2,CEBPA,CEBPB,Cyclin A,E2F3,EGR1,EIF4E,ERBB2,EZH2,GLI1,GSK3A,GSK3B,HMGA1,ID3,ITPR2,MAPK1,MASTL,MTOR,MYC,MYOD1,NFE2L2,NFKBIA,NR3C1,PARP1,PBXIP1,PKM,PPARG,PRKAA1,RAC1,RASSF1,RELA,SIRT2,SOD2,SOX2,SQSTM1,TOP1,TP53,TP73,TSC1,TSC2	2-oxoglutaric acid,A2M,ABCF3,acetylcholine,ACOT11,AMP,ASF1A,ATG7,ATXN10,BAIAP2,BICD2,BID,BZW2,C11orf96,CDK5,CHD1L,choline,CNN2,COX6C,COX7A2,COX7C,CSRP1,DCK,DCX,DDX56,DENR,DNPH1,EFS,EHD3,EIF4E2,ERCC3,FAM120A,FAM3C,FKBP5,FNTA,FTH1,FTO,GAB2,GDP,GLUL,GOSR1,GSTZ1,HAGH,HSPA14,IMPACT,IRF2BP2,KEAP1,KIF3B,L-lactic acid,L-methionine,LGALS3BP,LHPP,LPIN1,MAP2K6,MAPRE2,MARK2,MCAT,METTL3,MFGE8,MICAL1,MMUT,MPZL…	126 (51)	46	Cdk,HNRNPAB,MYC,TLX1	CDC27,NEK2,PLK1,PTEN		UBE2C	AURKB,CCNB1,CDKN1A
HIF1A-AS1	other		3			1.411	1.7e-05	0.0021	Akt,AKT1,ATM,BCL2,BCL2L1,CASP3,CRTC2,DICER1,EIF4E,ESR1,GFPT1,Gsk3,HIF1A,HIF1A-AS1,HSF1,IRS1,MTOR,MYC,NFkB (complex),NR3C1,OXSR1,PARP1,PRKCD,PTEN,RAC1,RICTOR,RPTOR,SIRT1,STAT3,TFEB,TP53	2-oxoglutaric acid,ABCF3,acetylcholine,ACOT11,AHNAK,ALDH1B1,ALK,AMP,arachidonic acid,ARFGAP1,ARFIP2,ARHGAP35,ARSA,ASNS,ATG7,ATP6V1C1,ATXN10,BICD2,BZW2,CCDC88A,CDK5,choline,CNN2,COG6,CSNK1E,CSRP1,DCK,DCTPP1,DDX56,DENR,DES,DLK1,DNPH1,EGFR,EIF4A2,EIF4E2,FAM120A,FAM3C,GDP,GLCCI1,GOSR1,GSTZ1,GTF2A1,HDDC2,HNF1A,HSPA14,ICA1,IMPACT,L-glutamine,LHPP,linoleic acid,MAP2K6,MAPRE2,MCAT,MICAL1,MMUT,MSN,NADH,ND…	113 (31)	29	TOP1			HIF1A,MTOR
CDC27	other	0	3			-0.944	1.8e-05	0.0002	ATM,AURKB,BCL2L1,CDC20,CDC27,CDKN1A,NPM1,PKM,TP53,USP13	2-oxoglutaric acid,A2M,ACOT11,ALK,ATG7,BICD2,BID,CNN2,COX7A2,creatinine,CSRP1,D-glucose,DCK,EIF4E2,FAM120A,FAM3C,FKBP5,FTH1,GLUL,L-lactic acid,LGALS3BP,LPIN1,MAP2K6,MAPRE2,MCAT,MSN,NADH,NDUFA4,NFS1,NQO1,P4HA1,PDHX,PEG10,phosphocreatine,POLA1,PPP4R2,PRIM1,PTK2,RPS26,SDHC,ST13,STAT1,TMOD4,TOM1,TOMM22,TP53I3,TRIO,TSPAN6,TXN2,UDP-D-glucose,UNG,VIM,VLDLR,XRCC5,XRCC6	55 (10)	9	curcumin,PLK1			creatinine	AURKB,CDC20
miR-378a-3p (and other miRNAs w/seed CUGGACU)	mature microRNA		3			-1.411	1.83e-05	0.0023	Akt,AKT1,ATM,BCL2,BCL2L1,CASP3,CDC37,CRTC2,DICER1,EIF4E,ESR1,GFPT1,Gsk3,HIF1A,HSF1,IRS1,miR-378a-3p (and other miRNAs w/seed CUGGACU),MTOR,MYC,NFkB (complex),NR3C1,OXSR1,PARP1,PRKCD,PTEN,RAC1,RICTOR,RPTOR,SIRT1,STAT3,TFEB,TP53,ULK1	2-oxoglutaric acid,ABCF3,acetylcholine,ACOT11,AHNAK,ALDH1B1,ALK,AMP,arachidonic acid,ARFGAP1,ARFIP2,ARHGAP35,ARSA,ASNS,ATG7,ATP6V1C1,ATXN10,BICD2,BZW2,CCDC88A,CDK5,choline,CNN2,COG6,CSNK1E,CSRP1,DCK,DCTPP1,DDX56,DENR,DES,DLK1,DNPH1,EGFR,EIF4A2,EIF4E2,FAM120A,FAM3C,GDP,GLCCI1,GOSR1,GSTZ1,GTF2A1,HDDC2,HNF1A,HSPA14,ICA1,IMPACT,L-glutamine,LHPP,linoleic acid,MAP2K6,MAPRE2,MCAT,MICAL1,MMUT,MSN,NADH,ND…	113 (33)	30		TP53			CDK4,FOXO3,IGF1R,MTOR,PDPK1
hydrogen peroxide	chemical - endogenous mammalian		2	Activated	biased	4.427	1.9e-05	0.0105	Akt,AKT1,APP,ATF2,ATF4,CAMK4,CAV1,CBS/CBSL,CEBPB,Creb,CREB1,DIO2,EGFR,EIF4E,EZH2,GAPDH,Hdac,HDAC2,HRAS,HSF1,hydrogen peroxide,Insulin,JUN,LCK,MAPK1,MAT1A,MKNK1,MTOR,MYC,NFkB (complex),NFKBIA,NOS1,NR3C1,ODC1,P38 MAPK,PARP1,PDX1,PGR,PLA2G4A,PRKAA2,PRKCB,PRKCD,PTEN,RAC1,RB1,RBL2,RELA,SIRT1,SNCA,SOD2,SQSTM1,STAT3,STAT6,STK11,TGM2,TP53	2-oxoglutaric acid,ABCF3,ACOT11,ACTA2,adenine-riboflavin dinucleotide,ADSL,AHNAK,ALDH1B1,AMP,arachidonic acid,ARHGAP35,ASF1A,ASNS,ATG7,ATP,ATP6V1C1,ATXN10,BICD2,BZW2,CACNA2D1,CCDC88A,CDK5,CHEK1,CNN2,COQ7,COX6C,CSNK1E,DCK,DCTPP1,DCX,DDX56,DENR,DES,DNPH1,EGFR,EIF4A2,EIF4E2,ethanolamine,FAM120A,FAM3C,FMR1,FTH1,GDP,GLCCI1,GLRX,glutathione disulfide,GPT2,GSTZ1,GTF2A1,HDDC2,HSPA14,ICA1,IRF2BP2,KEAP1,KI…	138 (56)	56	3-hydroxykynurenine,4-aminophenol,ACOX1,bicarbonate,cisplatin,curcumin,doxorubicin,GGT1,MAOA,titanium dioxide,TOP1	bestatin,betaine,clofibrate,enalapril,NDUFA13,pimagedine,quinacrine,SIRT5,UCP3		ACE,ACTA2,ADH5,aldehyde,ATF3,CAMK4,CCNA2,CDKN1A,DDIT4,DNAJB1,ENC1,FBXO32,FN1,GADD45B,GLS2,H2AX,HIF1A,HNRNPA1,IGF1R,IL10RB,ITGA6,LCN2,Ldh (complex),let-7a-5p (and other miRNAs w/seed GAGGUAG),LGR4,MAPK10,MAPKAPK5,miR-21-5p (and other miRNAs w/seed AGCUUAU),mir-378,mir-7,MTORC1,MYC,NEK1,PARP,PARP1,PDPK1,PFDN5,PLK3,PRKAA,PTP4A2,RPL5,RYR2,SENP3,SERPINE1,sGC,STK11,TP53,TWIST1,TXNIP	AURKA,BIRC5,CCNB1,CCNE1,CDK4,CDKN1B,Cyclin D,CYP1A2,DNMT1,FOXO3,glutamine,ISCU,miR-145-5p (and other miRNAs w/seed UCCAGUU),mir-193,miR-193a-3p (and other miRNAs w/seed ACUGGCC),miR-293-5p (and other miRNAs w/seed CUCAAAC),MTOR,OPRM1,PRKN,UHRF1,XAF1,XRCC6
ACP-319	chemical drug		3	Inhibited		-2.6	1.91e-05	0.0008	ACP-319,Akt,AKT1,Creb,ELAVL1,ERK1/2,FOXO1,Gsk3,GSK3B,HMGA1,IRF3,MYC,NFKBIA,Notch,P38 MAPK,PFKFB2,PI3K (complex),PI3K (family),PIK3CD,PPARGC1A,PRKCD,PTEN,RAS,Rb,RELA,SP1,SREBF1,SREBF2,STAT1,STAT3,SYK,TP53	ABCF3,acetylcholine,ACOT11,ACTA2,AHNAK,AMP,arachidonic acid,ASNS,ATG7,BCAT2,BICD2,BID,BZW2,CCDC88A,choline,CNN2,COX6C,COX7A2,creatinine,CSNK1E,DCK,DCTPP1,DENR,DES,DLK1,DNPH1,EIF4E2,EIF4ENIF1,FAM120A,FAM3C,FKBP5,FTH1,GDP,GLUL,glutathione disulfide,GTF2A1,HDDC2,HSPA14,ICA1,IDI1,IGFBP2,IMPACT,IRF2BP2,ISL1,KIF3B,L-leucine,LGALS3BP,LHPP,linoleic acid,MAP2K6,MAPRE2,MCAT,MFGE8,MMUT,MSN,NBN,NFS1,NQO1,P4H…	100 (32)	30					PI3K (family)
LCN2	transporter		3			-0.247	2.07e-05	0.0166	Akt,AKT1,AR,CDH1,CDKN2A,CLOCK,Cpla2,CREB1,CREM,disulfiram,EGR1,EIF4E,ERK1/2,FOS,GATA4,GLI1,HSF1,HTT,IFNG,IL1B,IL4,IRF3,IRF4,LCN2,MASTL,Mek,MET,MITF,MMP9,MPO,MYC,NFkB (complex),NR1I3,PARP1,PFKFB2,PKM,PLA2,PLA2G4A,PPARGC1A,PTEN,PTPRR,REL,RELA,RPTOR,SERPINE1,SLC2A1,SOD2,SOX2,SPARC,SREBF1,STAT4,STAT6,TCF3,Tgf beta,TGFB1,TNF,TP53,TP73,Vacuolar H+ ATPase,Vegf	2-oxoglutaric acid,3-methylbutyrylcarnitine,ABCF3,ACOT11,ADI1,AHNAK,ALDH1B1,allantoin,AMP,arachidonic acid,ARHGAP35,ARHGEF40,ATP6V1C1,ATXN10,ATXN2,BAIAP2,BASP1,BICD2,C11orf96,CACNA2D1,CDYL,CHEK1,CHMP7,cholesterol sulfate,CNN2,COX6C,COX7A2,COX7C,CSNK1E,CSRP1,D-glucose,DCK,DDX56,DHTKD1,DNASE2,DNPH1,EFS,EGFR,EHD3,EIF4A2,EIF4E2,FAM120A,FAM3C,FMR1,FTH1,GAK,GDP,GLUL,glutathione disulfide,GNE,GTF2A1,GTF…	147 (60)	58	AR-12,BCR-ABL1,captopril,cisplatin,DDX5,doxorubicin,enalapril,fenamic acid,FOXO3,gentamicin C,hexachlorobenzene,hydrogen peroxide,lomustine,phenacetin,phenylbutazone,puromycin aminonucleoside,triamterene,USP19	ACOX1,IL10RA,sirolimus		HIF1A,PTEN,UCP1	TWIST1
AURK	group		3			1.153	2.11e-05	0.0015	AKT1,ATM,AURK,AURKA,AURKB,BRCA1,CDK4/6,ESR1,Histone h3,HNRNPK,KMT2A,MTOR,MYC,NF2,NFKBIA,NLRP3,PKM,RUVBL1,STMN1,TP53,WWC1,YAP1	2-oxoglutaric acid,ABCF3,ACOT11,AHNAK,AMP,arachidonic acid,ARFGAP1,ARFIP2,ATG7,BICD2,BID,BZW2,C11orf58,CDK5,choline,CNN2,COG6,COX7A2,creatinine,CSRP1,DCK,DCTPP1,DNPH1,EIF4E2,ERCC3,FAM120A,FAM3C,GDP,GLUL,glutathione disulfide,GOSR1,GSTZ1,HNF1A,HSPA14,ICA1,IMPACT,KIF3B,L-lactic acid,LGALS3BP,linoleic acid,LPIN1,MAP2K6,MAPRE2,MCAT,MFGE8,MICAL1,MMUT,MSN,NADH,NDUFA4,NEK1,NFS1,P4HA1,PDHX,PGP,phosphoryl…	91 (22)	18					CDKN1A
TRIM28	transcription regulator	0	3	Inhibited		-2.043	2.14e-05	0.0047	ABCB1,AKT1,AR,ATF4,BCL2,BCL2L1,CDKN1B,CREB1,E2F1,E2F3,EIF2AK2,EIF2AK3,EIF4E,EP300,ERBB2,FOS,GATA4,GLI1,HNF4A,MAPK1,mir-21,MTOR,MYC,MYOD1,NFKBIA,NPM1,NR3C1,PGR,PPARG,PTEN,RAC1,RBL2,SIRT1,STAT1,STAT3,Tgf beta,TOP1,TP53,TP63,TP73,TRIM28,TSC2	2-oxoglutaric acid,3-methylbutyrylcarnitine,A2M,ABCF3,ACOT11,ALK,AMP,arachidonic acid,ARFGAP1,ARHGAP35,ATP,ATXN2,BASP1,BICD2,BZW2,C11orf96,CACNA2D1,CCDC88A,CDK5,CHD1L,CHEK1,cholesterol sulfate,choline,CNN2,COX6C,COX7A2,COX7C,creatinine,CSNK1E,CSRP1,D-glucose,DCK,DCTPP1,DCX,DDX56,DENR,DNPH1,EGFR,EIF4E2,ENSA,FAM120A,FAM3C,FKBP5,GAB2,GAK,GDP,GLUL,glutathione disulfide,GOSR1,GSTZ1,GTF2A1,HDDC2,HSPA14…	138 (42)	42	CHEK2,HMGA1,MDC1,zinostatin	DPTA-NONOate,TOP1		FOXO3	MYC
SGI 1776	chemical drug		3			-0.905	2.17e-05	0.0044	Akt,AKT1,AR,ATF4,ATM,BAD,BCL2,BCL2L1,CBX3,CCND1,CDH1,CDK4/6,CDKN1A,CDKN2A,CREB1,CTNNB1,EGR1,EIF2AK3,EIF4E,EIF4EBP1,EP300,F2,FOS,FOXO3,GCK,GLI1,GSK3B,HSF1,MAP3K8,MAPK14,MYC,NFE2L2,NFKBIA,NPM1,PARP1,PIM1,PIM2,PKM,PTEN,RB1,RBL2,SGI 1776,SP1,STAT6,Tgf beta,TP53,TP73,TSC2	ABCF3,ACOT11,ACTA2,ALK,AMP,arachidonic acid,ARFGAP1,ARHGAP35,ATP,ATXN10,ATXN2,BAIAP2,BASP1,BICD2,BZW2,C11orf58,C11orf96,CACNA2D1,CHEK1,cholesterol sulfate,CNN2,COQ7,COX6C,COX7C,creatinine,CSNK1E,D-glucose,DCTPP1,DCX,DDX56,DENR,DNPH1,EHD3,EIF4A2,EIF4E2,FAM3C,FTH1,FTO,GAB2,GAK,GDP,GLCCI1,glutathione disulfide,GOSR1,GPT2,GTF2A1,HAGH,HDDC2,HSPA14,IMPACT,KEAP1,KLF13,L-lactic acid,LGALS3BP,LHPP,linolei…	122 (48)	43				CDKN1A	MCL1,MYC
AARS1	enzyme	0	3			0.663	2.36e-05	0.0003	AARS1,Akt,AKT1,CCND1,CDKN1B,Creb,ERK,GLUD1,glycine,Gsk3,GSK3B,IRS1,ISCU,L-serine,MAF1,MTOR,MTORC1,P38 MAPK,p70 S6k,PAX6,PI3K (complex),PKM,RELA,RICTOR,RPTOR,SQSTM1,SREBF1,SREBF2,TFEB,TP53	A2M,acetylcholine,ACOT11,AHNAK,ARSA,ATP,ATP6V1C1,BICD2,BID,C11orf58,CHEK1,choline,CNN2,creatinine,CSRP1,D-glucose,DCK,DES,EIF4E2,FAM3C,FKBP5,FTH1,FTO,GLUL,GSTZ1,HNF1A,ICA1,IDI1,IGFBP2,IRF2BP2,ISL1,KEAP1,KIF3B,L-glutamine,L-lactic acid,LHPP,MAP2K6,MAPRE2,MCAT,MICAL1,MMUT,NBN,NDUFA4,NEFH,NFS1,P4HA1,P4HA2,PDCD4,PDHX,PEG10,PGP,phosphorylcholine,PICK1,POLA1,PPP4R2,PPT2,PRIM1,PRIM2,PRKAR1A,PTK2,PTTG1IP…	82 (30)	27	UCP1			glycine,MTORC1
TRIM28	transcription regulator	0	2			-1.963	2.4e-05	0.0006	E2F1,E2F3,MYC,STAT3,TP53,TRIM28	2-oxoglutaric acid,A2M,ABCF3,ACOT11,AMP,arachidonic acid,ATP,BICD2,BZW2,CCDC88A,CHEK1,CNN2,COX7A2,creatinine,CSRP1,D-glucose,DCK,DCTPP1,DNPH1,EGFR,EIF4E2,FAM120A,FAM3C,FKBP5,GDP,GLUL,glutathione disulfide,HSPA14,IMPACT,KLF13,linoleic acid,LPIN1,MAP2K6,MAPRE2,MCAT,MSN,NDUFA4,NFS1,NQO1,P4HA1,PDCD4,PDHX,POLA1,POLDIP3,PPP4R2,PRIM1,PRIM2,PRKACB,PRPH,PTK2,PUS7,QKI,RGPD4 (includes others),RPS19BP1,RPS26…	75 (6)	6	CHEK2,HMGA1,MDC1,zinostatin	DPTA-NONOate,TOP1		FOXO3	MYC
4-aminophenol	chemical - endogenous mammalian		1			0	2.49e-05	0.0002	4-aminophenol	AMP,ATP,glutathione disulfide,VIM	4 (1)	1				hydrogen peroxide
miR-17-5p (and other miRNAs w/seed AAAGUGC)	mature microRNA		3			1.044	2.51e-05	0.0059	Akt,AKT1,AKT3,AR,BCL2,BCL2L11,CCND1,CDK4/6,CDKN1A,CREB1,E2F1,EGFR,EGR1,EIF2AK2,EIF2AK3,EIF4E,ELK1,EP300,FOS,Gsk3,HIF1A,MAPK1,Mek,miR-17-5p (and other miRNAs w/seed AAAGUGC),MTOR,MYC,MYOD1,NCOA3,NFE2L2,NPM1,P38 MAPK,PARP1,PTEN,RAC1,RB1,RELA,ROCK,ROCK2,RPTOR,SIRT1,STAT1,STAT3,STAT6,TSC2,XBP1	ABCF3,acetylcholine,ACTA2,ALK,AMP,arachidonic acid,ARFGAP1,ARHGAP35,ATG7,ATXN10,ATXN2,BAIAP2,BID,BZW2,C11orf58,CACNA2D1,CCDC88A,choline,COG6,COQ7,COX6C,COX7C,CSNK1E,CSRP1,D-glucose,D-ribose-5-phosphate,DCX,DDX56,DENR,DES,DNPH1,EGFR,FKBP7,FTH1,GAK,GDP,GLCCI1,glutathione disulfide,GOLPH3,GPT2,GTF2A1,guanine,HDDC2,HSPA14,IDI1,IGFBP2,IRF2BP2,KEAP1,KIF3B,KLF13,L-glutamine,LGALS3BP,LHPP,linoleic acid,M…	111 (45)	44	metribolone,MYC,sirolimus,TP53	oxaliplatin		BIRC5	ACTA2,CCNE1,CDKN1A,H2AX,PTEN,PURA,RHOC,TGFBR2,TXNIP
Max-Myc	complex		3			0.777	2.53e-05	0.0018	AKT1,ATF4,caspase,CDKN1A,CDKN1B,CDKN2A,CREB1,CTNNB1,E2F1,EIF2AK3,F2,GCK,GLI1,GSK3B,HSF1,JUN,MAPK14,MAX,Max-Myc,MYC,NFKBIA,NPM1,NR3C1,PTEN,RAS,RB1,RBL2,RELA,SP1,STAT1,Tgf beta,TP73	ABCF3,ALK,AMP,arachidonic acid,ARFGAP1,ARHGAP35,ATP,BASP1,BZW2,C11orf96,CACNA2D1,cholesterol sulfate,choline,COQ7,COX7A2,creatinine,CSNK1E,CSRP1,DCK,DCTPP1,DCX,DENR,DNPH1,EHD3,EIF4A2,FTH1,FTO,GAB2,GDP,GLCCI1,GLUL,glutathione disulfide,GOSR1,GPT2,GTF2A1,HAGH,HDDC2,HNF1A,HSPA14,ICA1,IMPACT,IRF2BP2,LGALS3BP,LHPP,linoleic acid,MAP2K6,MAPRE2,MARK2,MCAT,MFGE8,MMUT,MSN,MSTO1,NADH,NBN,NDUFA4,NEFH,NQO1,P4…	106 (32)	31					CDKN1B
UGCG	enzyme		3	Inhibited		-2.629	2.62e-05	0.0097	ABCB1,AKT1,APP,AR,ATM,BCL2,BCL2L1,CDH1,CDKN2A,CEBPA,CEBPB,CREB1,EGR1,EIF2AK3,EIF4E,EP300,ERBB2,GATA4,GLI1,GSK3B,HNF4A,HSF1,IL6,KLF5,KLF6,LCK,MAPK1,MITF,MTOR,MYC,NCOA1,NFE2L2,NPM1,NR3C1,PRKAA1,PSEN1,PTEN,RB1,reactive oxygen species,RELA,SLC16A1,SOD2,SREBF1,SRF,STAT1,STAT3,TERT,TFEB,TOP1,TP53,TP73,TSC2,UGCG,VCAM1	2-oxoglutaric acid,3-methylbutyrylcarnitine,A2M,ABCF3,acetylcholine,ACOT11,ACTA2,ALK,AMP,ARFGAP1,ARHGAP35,ARSA,ASF1A,ATG7,ATP,BAIAP2,BICD2,BID,BZW2,C11orf96,CACNA2D1,CCDC88A,CDK5,CHD1L,CHD9,CHEK1,choline,CNN2,COQ7,COX6C,COX7A2,COX7C,CSNK1E,CSRP1,D-glucose,DCK,DCX,DDX56,DENR,EHD3,EIF4A2,EIF4E2,ERCC3,FAM120A,FAM3C,FKBP5,FTH1,FTO,GAB2,GDP,GLRX,GLUL,GOSR1,GPSM1,GPT2,GTF2A1,HAGH,HDDC2,HSPA14,ICA1,IRF2…	139 (54)	52	doxorubicin,RNF181	CD 437,KLF3,ST1926			CDKN1A,GLS2,SLC12A1,TP53
ADK	kinase	0	1		biased	0.577	2.71e-05	0.0003	ADK	AMP,ATP,S-adenosylhomocysteine	3 (1)	1
GLIPR2	other	0	1		biased	1.732	2.71e-05	0.0008	GLIPR2	ACTA2,EGFR,VIM	3 (1)	1		KLF3		ACTA2
MYC	transcription regulator		2			0.588	2.77e-05	0.0013	ATF4,BRCA1,caspase,CCND1,CDK4/6,CDKN1A,CDKN1B,CDKN2A,CREB1,CTNNB1,EIF2AK4,F2,GCK,GLI1,GSK3B,Jnk,MAPK14,MYC,NFKBIA,P38 MAPK,PRKAA,PTEN,RB1,RBL2,RELA,SP1,STAT3,Tgf beta,TP73	2-oxoglutaric acid,ABCF3,ALDH1B1,AMP,arachidonic acid,ARHGAP35,ATG7,ATP,BASP1,BZW2,C11orf58,C11orf96,CACNA2D1,CCDC88A,cholesterol sulfate,COQ7,COX7A2,creatinine,CSNK1E,CSRP1,D-glucose,DCK,DCTPP1,DCX,DENR,DES,DNPH1,EHD3,FAM120A,FKBP5,FTH1,FTO,GAB2,GDP,GLUL,glutathione disulfide,GOSR1,GPT2,GTF2A1,HAGH,HDDC2,HNF1A,HSPA14,ICA1,IMPACT,IRF2BP2,ISL1,KLF13,LGALS3BP,LHPP,linoleic acid,MAP2K6,MAPRE2,MARK2,…	104 (29)	29	2-deoxyglucose,amino acids,APBB1,AQP7,AURKA,azoxymethane,BCKDHA,CD 437,CDK9,cisplatin,clofibrate,CRTC2,CYTOR,doxorubicin,enalapril,enzastaurin,ERBB4,fenamic acid,gentamicin C,GNA12,GNL2,hexachlorobenzene,HNRNPA1,hydrogen peroxide,IFN Beta,IGF1R,L-threonine,LGR4,lomustine,MAOA,mir-190,MTOR,MTORC1,okadaic acid,p70 S6k,PCGEM1,PDPK1,phenacetin,PI3K (family),PTTG1,puromycin aminonucleoside,sirolimus,S…	arginine,BCL6,CRBN,CTDSP1,curcumin,EIF2B5,FOXO3,GAS5,geldanamycin,GLIPR1,HOXA4,HUNK,HUWE1,miR-145-5p (and other miRNAs w/seed UCCAGUU),miR-455-3p (miRNAs w/seed CAGUCCA),nitrofurantoin,NKX3-1,PFDN5,PRKN,PUF60,RB1CC1,rigosertib,RPL23A,SERPINF1,SGI 1776,SIRT7,SMARCB1,STK11,temsirolimus,topotecan,TRIM28,tyrphostin AG490,U0126,USP10,xanthohumol,YAF2		Ant,AURKB,AZIN1,BAG1,BUB1B,calpain,CCN4,CCNA1,CCNA2,CCNB1,CDC20,CDC25A,CDK4/6,CHEK2,creatinine,Cyclin D,DNMT1,G6PC1,GFPT1,GGT1,GLS,GLS2,GLUD1,glycine,H6PD,HAS2,HNRNPAB,INHBA,LDHA,MAPKAPK5,MCM7,MGP,miR-17-5p (and other miRNAs w/seed AAAGUGC),mir-193,mir-7,MSH2,MTBP,NRP1,PARP1,PGK1,PRKAA,RPL23,RPLP2,RPS15,SLC16A1,SLC2A1,TWIST1,UBE2C,Ubiquitin	BIN1,CAST,CPT1A,LGMN,MCL1,NCAM1,NDRG1,PLAU,ROCK2,RRM2B
NFIC	transcription regulator	0	3			1.891	2.94e-05	0.0022	Akt,ATM,BCL2,CASP3,CASP8,CCND1,CDK4/6,CDKN1A,DICER1,EGR1,EIF2AK3,EP300,FOS,IL1B,IRF3,Mek,MYC,NFE2L2,NFIC,NFkB (complex),NLRP3,NPM1,PARP1,PRKCD,PTEN,Rb,RB1,RELA,STAT3,TICAM1,TP53	2-oxoglutaric acid,ABCF3,acetylcholine,ACOT11,ACTA2,AHNAK,ALDH1B1,ALK,AMP,arachidonic acid,ARFGAP1,ASNS,ATXN10,ATXN2,BAIAP2,BICD2,BID,BZW2,C11orf58,CCDC88A,CHEK1,CNN2,COQ7,CSNK1E,DCK,DCTPP1,DENR,DLK1,EIF4E2,FAM3C,FMR1,GAK,GDP,GPT2,GTF2A1,GTF2F1,HDDC2,HNF1A,HSPA14,IDI1,IGFBP2,IMPACT,IRF2BP2,KEAP1,KIF3B,L-lactic acid,LGALS3BP,LHPP,linoleic acid,LPIN1,LZTFL1,MAP2K6,MAPRE2,MCAT,MSN,MSTO1,NADH,NDUFA4,…	101 (31)	29				CCNB1	CDKN1A
oltipraz	chemical drug		3			-0.447	2.97e-05	0.0076	ABCB1,aflatoxin B1,AKT3,C/EBP,CCND1,CDKN1A,CDKN1B,CDKN2A,CEBPA,CEBPB,CEBPD,chlorpyrifos,CHUK,CREB1,CYP1A2,Cyp2b,E2F1,EGFR,EIF2AK3,EIF4E,ERBB2,FMR1,FOXA2,GLI1,Gsk3,GSK3A,GSK3B,HMGA1,HNF4A,HTT,IL6,Insulin,IRS1,MAPK9,NCOA3,NFKBIA,NPM1,NQO1,Nr1h,NR3C1,oltipraz,PARP1,PGR,PPARG,PRKAA1,RAC1,RB1,RICTOR,RPS6KB1,SOD2,SREBF1,STAT3,TOP1,TP53,TP73,TSC2	2-oxoglutaric acid,A2M,acetylcholine,ACTA2,AHNAK,ALK,arachidonic acid,ARFGAP1,ARHGAP35,ASF1A,ATG7,ATP,ATP6V1C1,ATXN10,BASP1,BICD2,BID,BZW2,C11orf58,C11orf96,CACNA2D1,CCDC88A,CDK5,CHD1L,CHEK1,CNN2,COQ7,COX7A2,CSNK1E,CSRP1,D-glucose,D-ribose-5-phosphate,DCK,DCX,DDX56,DLK1,EGFR,EHD3,EIF4E2,ERCC3,FAM120A,FAM3C,FKBP5,FTH1,FTO,GAB2,GLRX,GLUL,GOSR1,GPT2,guanine,HAGH,HNF1A,IMPACT,KEAP1,KIF3B,L-methionine…	125 (56)	51				ACE,CYP1A1	CYP1A2
SNS 314	chemical drug		3	Inhibited		-2.425	2.98e-05	0.0005	AKT1,ATM,AURKA,AURKB,BRCA1,HNRNPK,MYC,NF2,NFKBIA,NPM1,PKM,RASSF1,SDCBP,SNS 314,TERT,TP53	2-oxoglutaric acid,ABCF3,ACOT11,ACTA2,ALK,AMP,arachidonic acid,ATG7,BICD2,BID,BZW2,CNN2,COX7A2,creatinine,CSRP1,DCK,DCTPP1,DNPH1,EGFR,EIF4E2,ERCC3,FAM120A,FAM3C,GDP,GLUL,glutathione disulfide,HSPA14,IMPACT,L-lactic acid,linoleic acid,LPIN1,MAP2K6,MAPRE2,MCAT,MFGE8,MMUT,MSN,NADH,NDUFA4,NFS1,NQO1,P4HA1,PDCD4,PDHX,POLA1,POLDIP3,PPP4R2,PRIM1,PRKACB,PRKAR1A,PRPH,PUS7,RGPD4 (includes others),RPS19BP1,R…	75 (16)	14					AURKA,AURKB
TT-00420	chemical drug		3	Inhibited		-2.425	2.98e-05	0.0005	AKT1,ATM,AURKA,AURKB,BRCA1,HNRNPK,MYC,NF2,NFKBIA,NPM1,PKM,RASSF1,SDCBP,TERT,TP53,TT-00420	2-oxoglutaric acid,ABCF3,ACOT11,ACTA2,ALK,AMP,arachidonic acid,ATG7,BICD2,BID,BZW2,CNN2,COX7A2,creatinine,CSRP1,DCK,DCTPP1,DNPH1,EGFR,EIF4E2,ERCC3,FAM120A,FAM3C,GDP,GLUL,glutathione disulfide,HSPA14,IMPACT,L-lactic acid,linoleic acid,LPIN1,MAP2K6,MAPRE2,MCAT,MFGE8,MMUT,MSN,NADH,NDUFA4,NFS1,NQO1,P4HA1,PDCD4,PDHX,POLA1,POLDIP3,PPP4R2,PRIM1,PRKACB,PRKAR1A,PRPH,PUS7,RGPD4 (includes others),RPS19BP1,R…	75 (16)	14					AURKA,AURKB
XMD16-144	chemical drug		3	Inhibited		-2.425	2.98e-05	0.0005	AKT1,ATM,AURKA,AURKB,BRCA1,HNRNPK,MYC,NF2,NFKBIA,NPM1,PKM,RASSF1,SDCBP,TERT,TP53,XMD16-144	2-oxoglutaric acid,ABCF3,ACOT11,ACTA2,ALK,AMP,arachidonic acid,ATG7,BICD2,BID,BZW2,CNN2,COX7A2,creatinine,CSRP1,DCK,DCTPP1,DNPH1,EGFR,EIF4E2,ERCC3,FAM120A,FAM3C,GDP,GLUL,glutathione disulfide,HSPA14,IMPACT,L-lactic acid,linoleic acid,LPIN1,MAP2K6,MAPRE2,MCAT,MFGE8,MMUT,MSN,NADH,NDUFA4,NFS1,NQO1,P4HA1,PDCD4,PDHX,POLA1,POLDIP3,PPP4R2,PRIM1,PRKACB,PRKAR1A,PRPH,PUS7,RGPD4 (includes others),RPS19BP1,R…	75 (16)	14					AURKA,AURKB
HDAC11	transcription regulator		1	Activated		2.236	3e-05	0.0002	HDAC11	ATP,L-arginine,L-asparagine,N-acetyl-L-aspartic acid,succinic acid	5 (1)	1	KLF3	geldanamycin		pyruvic acid,SLC2A1	STK11
AMG 900	chemical drug		3	Inhibited		-2.425	3.07e-05	0.0005	AKT1,AMG 900,ATM,AURKA,AURKB,BRCA1,HNRNPK,MYC,NF2,NFKBIA,NPM1,PKM,RASSF1,SDCBP,TERT,TP53	2-oxoglutaric acid,ABCF3,ACOT11,ACTA2,ALK,AMP,arachidonic acid,ATG7,BICD2,BID,BZW2,CNN2,COX7A2,creatinine,CSRP1,DCK,DCTPP1,DNPH1,EGFR,EIF4E2,ERCC3,FAM120A,FAM3C,GDP,GLUL,glutathione disulfide,HSPA14,IMPACT,L-lactic acid,linoleic acid,LPIN1,MAP2K6,MAPRE2,MCAT,MFGE8,MMUT,MSN,NADH,NDUFA4,NFS1,NQO1,P4HA1,PDCD4,PDHX,POLA1,POLDIP3,PPP4R2,PRIM1,PRKACB,PRKAR1A,PRPH,PUS7,RGPD4 (includes others),RPS19BP1,R…	75 (16)	14					AURKA,AURKB
TTP607	chemical drug		3	Inhibited		-2.425	3.07e-05	0.0005	AKT1,ATM,AURKA,AURKB,BRCA1,HNRNPK,MYC,NF2,NFKBIA,NPM1,PKM,RASSF1,SDCBP,TERT,TP53,TTP607	2-oxoglutaric acid,ABCF3,ACOT11,ACTA2,ALK,AMP,arachidonic acid,ATG7,BICD2,BID,BZW2,CNN2,COX7A2,creatinine,CSRP1,DCK,DCTPP1,DNPH1,EGFR,EIF4E2,ERCC3,FAM120A,FAM3C,GDP,GLUL,glutathione disulfide,HSPA14,IMPACT,L-lactic acid,linoleic acid,LPIN1,MAP2K6,MAPRE2,MCAT,MFGE8,MMUT,MSN,NADH,NDUFA4,NFS1,NQO1,P4HA1,PDCD4,PDHX,POLA1,POLDIP3,PPP4R2,PRIM1,PRKACB,PRKAR1A,PRPH,PUS7,RGPD4 (includes others),RPS19BP1,R…	75 (16)	14					AURKA,AURKB
gentamicin C	chemical drug		3			0.663	3.14e-05	0.0018	Abcb1b,Akt,AKT1,CAMK4,CAT,CAV1,gentamicin C,GSK3B,HSF1,hydrogen peroxide,INSR,MAPK1,MTOR,MYB,NFKBIA,NOS1,PTPRJ,SMPD1,STAT3,TP53	2-oxoglutaric acid,A2M,ACOT11,ACTA2,adenine-riboflavin dinucleotide,arachidonic acid,ASNS,ATG7,ATP,BICD2,CCDC88A,CHEK1,choline,CNN2,COX6C,COX7A2,creatinine,CSRP1,DCK,DCTPP1,DCX,DLK1,EIF4A2,EIF4E2,ethanolamine,FAM120A,FAM3C,FMR1,FTO,GLRX,GLUL,glutathione disulfide,GSTZ1,HNF1A,IDI1,KIF3B,L-arginine,LGALS3BP,LZTFL1,MAP2K6,MAPRE2,MCAT,MFGE8,MICAL1,MMUT,NADH,NBN,NEK1,NFS1,P4HA1,PDHX,PEG10,PGP,phosphor…	82 (20)	20				creatine,creatinine,FBLIM1,GAS5,LCN2,MYC,SLC34A2	CAT
UCP2	transporter		1		biased	0	3.3e-05	0.0001	UCP2	2-oxoglutaric acid,ATP,CHEK1,D-glucose,NADH,succinic acid	6 (1)	1	CCNK,clofibrate,enalapril,FOXO3,sirolimus	ACOX1,cisplatin,GSKJ4,TSC2,UCP1		MYC	NADH,PKM
GSK2837808A	chemical reagent		3			0.788	3.45e-05	0.0003	Akt,AKT1,CCND1,CDKN1B,Creb,GLUD1,GSK2837808A,Gsk3,GSK3B,IRS1,ISCU,MAF1,MTOR,MTORC1,p70 S6k,PAX6,PI3K (complex),RELA,RICTOR,RPTOR,SQSTM1,SREBF1,SREBF2,TFEB,TP53	A2M,acetylcholine,ACOT11,AHNAK,ARSA,ATP6V1C1,BICD2,BID,C11orf58,CHEK1,choline,CNN2,CSRP1,DCK,EIF4E2,FAM3C,FKBP5,FTH1,FTO,GLUL,GSTZ1,HNF1A,ICA1,IDI1,IGFBP2,IRF2BP2,ISL1,KEAP1,KIF3B,L-glutamine,L-methionine,L-threonine,LHPP,MAP2K6,MAPRE2,MCAT,MICAL1,MMUT,NBN,NDUFA4,NEFH,NFS1,P4HA1,P4HA2,PDCD4,PDHX,PEG10,PGP,phosphorylcholine,PICK1,POLA1,PPP4R2,PPT2,PRIM1,PRIM2,PRKAR1A,PTK2,PTTG1IP,RSL24D1,SDHC,sper…	79 (25)	24				L-lysine,L-methionine,L-threonine,leucine,MTORC1	glutamine
cobalt	chemical toxicant		3			0.53	3.6e-05	0.0077	ABCB1,AKT1,APLN,ATM,BCL2,BCL2L1,CAT,CCND1,CDKN2A,CEBPA,cobalt,E2F1,EIF2AK3,EIF4E,EP300,ERBB2,GLI1,GSK3A,Hif1,HIF1A,HNF4A,IL1B,IL6,Ldh (complex),MAPK1,Mek,MET,MTOR,NFkB (complex),NFKBIA,NOTCH1,NPM1,NR3C1,P38 MAPK,PDE3A,PGR,PPARG,PRKAA1,PRKACA,PTEN,RAC1,RB1,SOD2,TOP1,TP53,TP73,TSC2,Vegf,VEGFA	2-oxoglutaric acid,A2M,acetylcholine,ACOT11,ACTA2,AHNAK,ALDH1B1,ALK,ARFGAP1,ASNS,ATG7,BCAT2,BICD2,BID,C11orf58,C11orf96,CDK5,CHD1L,CHEK1,choline,CNN2,COQ7,COX7A2,CSNK1E,CSRP1,D-glucose,DCK,DDX56,DENR,DES,DNPH1,EGFR,EHD3,EIF4E2,ERCC3,FAM120A,FAM3C,FKBP5,FMR1,FTH1,FTO,GAB2,GLCCI1,GLRX,GLUL,glutathione disulfide,GOSR1,GPT2,GSTZ1,GTF2A1,GTF2F1,HAGH,HDDC2,IGFBP2,KEAP1,KIF3B,L-lactic acid,L-methionine,…	128 (49)	45				HIF1A,Ldh (complex),LDHA,PGK1,TP53
dioleoylphosphatidic acid	chemical - endogenous mammalian		3	Activated		2.201	3.72e-05	0.0015	Akt,AKT1,CDKN2A,Creb,CREB1,CREM,dioleoylphosphatidic acid,FMR1,GSK3A,GSK3B,HIF1A,HMGA1,IRS1,MDM2,MTOR,MYC,p70 S6k,PDX1,RICTOR,RPS6KB1,TP53	ABCF3,ACOT11,AMP,arachidonic acid,ARHGAP35,ASNS,ATP6V1C1,BASP1,BICD2,BID,BZW2,CACNA2D1,CDK5,CHEK1,choline,CNN2,creatinine,CSRP1,DCK,DCTPP1,DCX,DLK1,DNPH1,EHD3,EIF4E2,FAM120A,FAM3C,FKBP5,FTO,GDP,GLUL,glutathione disulfide,GSTZ1,HNF1A,HSPA14,IDI1,KIF3B,LHPP,linoleic acid,LPIN1,MAP2K6,MAPRE2,MCAT,MICAL1,MMUT,MSN,NDUFA4,NFS1,P4HA1,P4HA2,PBX3,PDCD4,PDE3A,PDHX,PGP,phosphorylcholine,POLDIP3,PPP4R2,PRIM1…	91 (21)	19				p70 S6k
CD 437	chemical drug		3	Activated		4.838	3.8e-05	0.0206	APP,AR,ATG5,BCL2,BCL2L1,CASP2,CASP3,CASP7,CASP8,CASP9,caspase,CAV1,CCND1,CD 437,CDH1,CEBPA,CREB1,Cyclin A,DDIT3,DICER1,E2F3,EGFR,EGR1,EIF4E,ESR1,FH,FN1,FOS,GATA4,Gsk3,GSK3B,HNF4A,HSF1,ID3,IGF1,IL1B,Jnk,LEP,MAPK14,MAPK8,MKNK1,MTOR,MYC,MYOD1,NCOA3,NFkB (complex),NFKBIA,NR3C1,P38 MAPK,PARP1,PFKFB2,PPARGC1A,PRKCD,PTEN,RAC1,RELA,RICTOR,RPTOR,SERPINE1,SIRT1,SPIB,SPP1,SREBF1,STAT3,STAT4,STAT6,Tgf beta,T…	3-methylbutyrylcarnitine,A2M,ABCF3,acetylcholine,ACTA2,ADI1,ALDH1B1,ALK,AMP,ARFIP2,ARHGAP35,ARHGEF40,ARSA,ATG7,ATXN10,ATXN2,BAIAP2,BASP1,BCAT2,BID,BZW2,C11orf58,CACNA2D1,CBX2,CCDC12,CCDC88A,CDK5,CHMP7,cholesterol sulfate,choline,CLASP2,COG6,COX6C,COX7A2,COX7C,CSNK1E,D-glucose,D-ribose-5-phosphate,DCX,DDX56,DENR,DES,DNPH1,EFS,EGFR,EIF4A2,ENSA,ERCC3,ethanolamine,FKBP5,FMR1,FTH1,FTO,GAB2,GAK,GDP,GLC…	134 (75)	70				CDKN1A,MYC,TP53	CDK4,HNRNPA1,ITGA11,PFN1,PNPLA6,RPL11,RPLP2,RPS15,SKP1,SOX4,UGCG
PKI-179	chemical drug		3			-1.584	3.81e-05	0.005	Akt,AKT1,BCL2L1,CRTC2,EIF4E,ESR1,FOXO1,GFPT1,Gsk3,HIF1A,HSF1,IRS1,MTOR,MYC,NR3C1,OXSR1,PIK3CA,PKI-179,PRKCD,RAC1,RICTOR,RPTOR,SIRT1,STAT1,STAT3,TFEB,TP53	2-oxoglutaric acid,ABCF3,acetylcholine,ACOT11,AHNAK,ALK,AMP,arachidonic acid,ARFGAP1,ARFIP2,ARHGAP35,ARSA,ASNS,ATG7,ATP6V1C1,BICD2,BZW2,CCDC88A,CDK5,choline,CNN2,COG6,CSRP1,D-glucose,DCK,DCTPP1,DDX56,DLK1,DNPH1,EGFR,EIF4A2,EIF4E2,FAM120A,FAM3C,GDP,GLCCI1,glutathione disulfide,GOSR1,GSTZ1,HNF1A,HSPA14,ICA1,IMPACT,L-glutamine,LHPP,linoleic acid,MAP2K6,MAPRE2,MCAT,MICAL1,MMUT,MSN,NBN,NDUFA4,NEK1,NFS…	102 (27)	26					MTOR
PWT33597	chemical drug		3			-1.584	3.81e-05	0.005	Akt,AKT1,BCL2L1,CRTC2,EIF4E,ESR1,FOXO1,GFPT1,Gsk3,HIF1A,HSF1,IRS1,MTOR,MYC,NR3C1,OXSR1,PIK3CA,PRKCD,PWT33597,RAC1,RICTOR,RPTOR,SIRT1,STAT1,STAT3,TFEB,TP53	2-oxoglutaric acid,ABCF3,acetylcholine,ACOT11,AHNAK,ALK,AMP,arachidonic acid,ARFGAP1,ARFIP2,ARHGAP35,ARSA,ASNS,ATG7,ATP6V1C1,BICD2,BZW2,CCDC88A,CDK5,choline,CNN2,COG6,CSRP1,D-glucose,DCK,DCTPP1,DDX56,DLK1,DNPH1,EGFR,EIF4A2,EIF4E2,FAM120A,FAM3C,GDP,GLCCI1,glutathione disulfide,GOSR1,GSTZ1,HNF1A,HSPA14,ICA1,IMPACT,L-glutamine,LHPP,linoleic acid,MAP2K6,MAPRE2,MCAT,MICAL1,MMUT,MSN,NBN,NDUFA4,NEK1,NFS…	102 (27)	26					MTOR
APBB1	transcription regulator		1		biased	1	3.85e-05	0.0001	APBB1	ACTA2,TAGLN,TYMS,VLDLR	4 (1)	1		SOX4		ACTA2,H2AX,MYC
creatine	chemical - endogenous mammalian	-0.019	1	Activated		2.449	3.95e-05	0.0002	creatine	AMP,ATP,creatinine,GDP,N-acetyl-L-aspartic acid,phosphocreatine	6 (1)	1	AQP7,chlorpyrifos,cyanamide,gentamicin C	curcumin		creatinine,NAD+,p70 S6k	GATM
ELOB	transcription regulator	0	3			-1.021	3.96e-05	0.0042	Akt,AKT1,AURKA,BCL2,BIK,BRCA1,CCND1,EGR1,ELOB,ERBB2,GLI1,HGS,HIF1A,Mek,MYC,NFKBIA,NOS1,NPM1,NR2E1,PLD2,PPARA,PRKCD,PRKCI,PTTG1,RAC1,RELA,RNA polymerase II,SOX2,SYK,TP53,Ubiquitin,VEGFA,VHL	ABCF3,ACOT11,AHNAK,ALK,AMP,arachidonic acid,ASNS,ATG7,ATP,BAIAP2,BCAT2,BICD2,BZW2,C11orf58,C11orf96,CHD1L,choline,CNN2,COX7A2,CSRP1,D-glucose,DCK,DCTPP1,DCX,DNPH1,EFS,EIF4E2,ERCC3,FAM3C,FTH1,GAB2,GDP,glutathione disulfide,GOSR1,GSTZ1,HNF1A,HSPA14,ICA1,IMPACT,IRF2BP2,KLF13,L-arginine,L-methionine,linoleic acid,MAP2K6,MAPRE2,MCAT,MFGE8,MMUT,MPZL1,MSN,NBN,NEFH,NFS1,NQO1,P4HA2,PDHX,phosphocreatine,ph…	96 (33)	28	geldanamycin	curcumin		ELOA	AURKA,Ubiquitin
CCNE1	transcription regulator		2	Activated	biased	2.668	3.98e-05	0.0012	ACLY,AR,caspase,CCNB1,CCNE1,CDK1,CDK2,CDKN1B,E2f,E2F1,FOXM1,ID2,MYC,NPM1,POU5F1,RB1,RBL1,RBL2,SOX2	ABCF3,ACTA2,ALK,AMP,arachidonic acid,ATG7,ATP,BID,BZW2,CHEK1,COQ7,COX6C,COX7A2,COX7C,creatinine,DES,DLK1,DNPH1,EFS,EGFR,FKBP5,FTH1,GAB2,GDP,GLCCI1,GLUL,glutathione disulfide,GPT2,HSPA14,IMPACT,KLF13,linoleic acid,MARK2,MCAT,MPZL1,MSN,MSTO1,NBN,NDUFA4,NQO1,P4HA1,PDHX,PEG10,PITRM1,POLA1,POLDIP3,PPT2,PRIM2,PRKACB,PRPH,PUS7,QKI,RGPD4 (includes others),RPS19BP1,RPS26,SDHC,STAT1,succinic acid,SUMO3,TEN…	68 (19)	18	acetic acid,CYP1B1,CYTOR,FOXF2,glycine,GNL2,KDM5A,L-threonine,MTOR,topotecan	3',4',7-trihydroxyisoflavone,AICAR,ATF3,calyculin A,everolimus,FGF12,FN1,HOXA4,hydrogen peroxide,KRT10,let-7a-5p (and other miRNAs w/seed GAGGUAG),miR-17-5p (and other miRNAs w/seed AAAGUGC),PER2,PRKN,PTEN,RPL23A,sirolimus,TGFBR2,U0126		CCNA2,CCNB1,TP53	BARD1
LDHA	enzyme	0	3			-0.563	4.03e-05	0.0003	Akt,AKT1,CAT,CCND1,CDKN1B,Creb,GLUD1,Gsk3,GSK3B,IRS1,ISCU,Ldh (complex),LDHA,MAF1,MTOR,MTORC1,p70 S6k,PAX6,PI3K (complex),RELA,RICTOR,RPTOR,SQSTM1,SREBF1,SREBF2,TFEB,TP53	A2M,acetylcholine,ACOT11,AHNAK,ARSA,ATP,ATP6V1C1,BICD2,BID,C11orf58,CHEK1,choline,CNN2,CSRP1,DCK,EIF4E2,FAM3C,FKBP5,FTH1,FTO,GLUL,glutathione disulfide,GSTZ1,HNF1A,ICA1,IDI1,IGFBP2,IRF2BP2,ISL1,KEAP1,KIF3B,L-glutamine,LHPP,MAP2K6,MAPRE2,MCAT,MICAL1,MMUT,NBN,NDUFA4,NEFH,NFS1,P4HA1,P4HA2,PDCD4,PDHX,PEG10,PGP,phosphorylcholine,PICK1,POLA1,PPP4R2,PPT2,PRIM1,PRIM2,PRKAR1A,PTK2,PTTG1IP,RSL24D1,SDHC,spe…	79 (27)	25	BCR-ABL1,cobalt,FN1,GSKJ4,HIF1A,metribolone,MTOR,MYC,PCGEM1,PKM,STK11	ACE,pyruvic acid,sirolimus,TGFBR2,torin1,TP53,TXNIP		Ldh (complex)	PARP
PPIF	enzyme	0	3	Inhibited		-2.079	4.06e-05	0.0043	AHR,Akt,AKT1,AR,CEBPA,CTNNB1,EGFR,FOS,GATA4,GSK3B,IGF1R,ITGA2B,ITGB3,JUN,MET,mir-21,MTOR,MYC,NFkB (complex),P38 MAPK,PI3K (complex),Pkc(s),PPIF,RAC1,REL,SOD2,STAT3,STAT6,SYK,Tgf beta,TP53,TP63	2-oxoglutaric acid,3-methylbutyrylcarnitine,A2M,ABCF3,ACOT11,ACTA2,AHNAK,ALDH1B1,AMP,arachidonic acid,ATP,ATXN2,BASP1,BICD2,BZW2,CCDC88A,CHEK1,cholesterol sulfate,choline,CNN2,COX6C,COX7A2,COX7C,CSRP1,D-glucose,DCK,DES,DLK1,DNPH1,EIF4E2,ENSA,FAM120A,FAM3C,FTO,GAK,GDP,GLRX,glutathione disulfide,GPT2,GSTZ1,HAGH,HNF1A,HSPA14,IGFBP2,IMPACT,IPO11,KIF3B,L-methionine,L-proline,LGALS3BP,linoleic acid,LPI…	112 (32)	31	TP53			PF4	MGP
NAD+	chemical - endogenous mammalian	0.086	2			0.42	4.11e-05	0.0003	ADH5,AKT1,AMPK,ERK1/2,GSK3B,MTOR,NAD+,NFkB (complex),PARP1,Pkc(s),RPTOR,SIRT1,SIRT2,SIRT3,SIRT6,STK11,TOP1	2-oxoglutaric acid,A2M,ADSL,ALDH1B1,ASNS,ATP,BID,CDK5,COX7A2,creatinine,D-glucose,DCTPP1,DES,EGFR,FKBP5,FNTA,FTH1,FTO,GSTZ1,HNF1A,IDI1,IGFBP2,ISL1,KIF3B,L-glutamine,L-lactic acid,L-methionine,LGALS3BP,LPIN1,MICAL1,MMUT,MPST,NADH,NDUFA4,PANK3,PGP,phosphorylcholine,phosphorylethanolamine,POLA1,PRIM2,PRKAR1A,S-adenosylmethionine,SCLY,SSBP3,TAGLN,TPD52L1,TYMS,USP19,VIM,XRCC5,XRCC6	51 (17)	17	ACE,AICAR,creatine,FOXO3,NMNAT1,NPM1-ALK,SIX1,SLC25A13	adenine,cisplatin,cyclosporin,GSKJ4,TAS-103		ADH5,MTOR,SIRT5,SIRT7,STK11,TXNIP	Nos,TOP1
PKI-402	chemical drug		3	Inhibited		-2.03	4.13e-05	0.0057	Akt,AKT1,BCL2L1,CEBPB,CRTC2,EIF4E,ESR1,FOXO1,GFPT1,Gsk3,HIF1A,HSF1,IRS1,MAPK1,MTOR,MYC,NR3C1,OXSR1,P38 MAPK,PIK3CA,PIK3CG,PKI-402,PRKCD,RAC1,RELA,RICTOR,RPTOR,SIRT1,STAT3,TFEB,TP53	2-oxoglutaric acid,ABCF3,acetylcholine,ACOT11,AHNAK,ALK,AMP,arachidonic acid,ARFGAP1,ARFIP2,ARHGAP35,ARSA,ASF1A,ASNS,ATG7,ATP6V1C1,BICD2,BZW2,CCDC88A,CDK5,choline,CNN2,COG6,CSRP1,D-glucose,DCK,DCTPP1,DDX56,DES,DLK1,DNPH1,EGFR,EIF4A2,EIF4E2,FAM120A,FAM3C,GDP,GLCCI1,glutathione disulfide,GOSR1,GSTZ1,HNF1A,HSPA14,ICA1,IMPACT,IRF2BP2,L-glutamine,LHPP,linoleic acid,MAP2K6,MAPRE2,MCAT,MICAL1,MMUT,MSN,N…	107 (31)	30					MTOR
PI3K (family)	group		2	Activated		2.626	4.18e-05	0.0017	Akt,AKT1,Creb,ELAVL1,ERK1/2,FOXO1,Gsk3,GSK3B,HMGA1,IRF3,MYC,NFKBIA,Notch,P38 MAPK,PFKFB2,PI3K (family),PPARGC1A,PRKCD,PTK2,RAS,REL,RELA,SP1,SREBF1,SREBF2,STAT1,STAT3,SYK,TP53	ABCF3,acetylcholine,ACOT11,ACTA2,AHNAK,AMP,arachidonic acid,ASNS,ATG7,BCAT2,BICD2,BID,BZW2,CCDC88A,choline,CNN2,COX6C,COX7A2,creatinine,DCK,DCTPP1,DES,DLK1,DNPH1,EIF4E2,EIF4ENIF1,FAM120A,FAM3C,FKBP5,FTH1,FTO,GDP,GLUL,glutathione disulfide,GPT2,HSPA14,ICA1,IDI1,IMPACT,IRF2BP2,ISL1,KIF3B,L-leucine,LGALS3BP,linoleic acid,MAP2K6,MAPRE2,MCAT,MFGE8,MMUT,MSN,NBN,NFS1,NQO1,P4HA1,P4HA2,PACSIN2,PDHX,phosph…	98 (29)	29	GNA12,IGF1R,L-methionine,LINC00963,PIK3CB,PRCP,sirolimus,TP73-AS1	ACP-319,buparlisib,curcumin,GAS5,GDC-0077,MALAT1,NKX3-1,panulisib,rigosertib,SF2523		ACTA2,BIRC5,DDIT4,HIF1A,HSPA5,ITGA6,miR-21-5p (and other miRNAs w/seed AGCUUAU),MYC,PDPK1,PKM,SLC2A1,SOX4	CAT,CDKN1B,FBXO32,FOXO3,H2AX,HMGA1,IFN Beta,SERPINE1,TP53,TXNIP
USP10	peptidase	0	2	Inhibited	biased	-2.593	4.21e-05	0.0008	Akt,AR,MTOR,MYC,NFkB (complex),PTEN,SIRT6,USP10	2-oxoglutaric acid,A2M,ABCF3,ACTA2,ALDH1B1,AMP,arachidonic acid,ATG7,BID,BZW2,choline,COX6C,COX7C,creatinine,CSNK1E,CSRP1,D-glucose,DENR,DES,DNPH1,GDP,GLCCI1,glutathione disulfide,GSTZ1,GTF2A1,HDDC2,HNF1A,HSPA14,IDI1,IGFBP2,IMPACT,ISL1,KIF3B,LHPP,linoleic acid,MICAL1,MSN,NADH,NBN,NQO1,P4HA1,PEG10,PGP,phosphorylcholine,PITRM1,POLDIP3,PRKACB,PRPH,PTK2,PTTG1IP,PUS7,RGPD4 (includes others),RPS19BP1,R…	72 (8)	7		topotecan		MSH2,PTEN	MTOR,MYC
SB 559457	chemical reagent		3	Activated	biased	3.25	4.4e-05	0.0002	Akt,AKT1,CDKN2A,Creb,CREM,EEF2K,EIF4E,GSK3A,GSK3B,HMGA1,IRS1,MYC,p70 S6k,PDX1,RPS6KA,SB 559457,SLC9A1,STUB1	A2M,ABCF3,AMP,arachidonic acid,ASNS,ATG7,ATP,BID,BZW2,CDK5,creatinine,CSRP1,DCK,DCTPP1,DDX56,DLK1,DNPH1,EGFR,EHD3,FKBP5,FTH1,FTO,GDP,glutathione disulfide,HSPA14,IDI1,IMPACT,KIF3B,KLF13,LGALS3BP,linoleic acid,MMUT,MSN,NBN,P4HA2,PBX3,PDCD4,PDE3A,PEG10,POLDIP3,PRKACB,PRKAR1A,PRPH,PTK2,PTTG1IP,PUS7,QKI,RGPD4 (includes others),RPS19BP1,RPS26,STAT1,succinic acid,SUMO3,SYPL1,TAGLN,TMEM106B,TMOD4,TP53I3…	64 (18)	16				DDIT4,p70 S6k
telaglenastat	chemical drug		2		biased	-1.414	4.42e-05	0.0005	GLS,PRKAA,telaglenastat	2-oxoglutaric acid,ACTA2,ATP,D-glucose,FKBP5,STAT1,succinic acid,VIM	8 (3)	2				PRKAA	GLS
2prime-3prime RR-S2 cyclic di-AMP	chemical reagent		3			1.118	4.92e-05	0.001	2prime-3prime RR-S2 cyclic di-AMP,Akt,AKT1,ATF2,IFNA2,IFNB1,IKBKB,IRF3,JUN,MTOR,NFkB (complex),REL,RELA,SQSTM1,STAT1,STAT3,STING1,TANK,TBK1,TP53,XIAP,YAP1	2-oxoglutaric acid,ACOT11,AHNAK,ALDH1B1,ASNS,ATG7,BICD2,CCDC88A,CHEK1,choline,CNN2,COMMD1,COX7A2,CSRP1,DCK,DDX56,EIF4E2,FAM120A,FAM3C,FKBP5,GLUL,GPT2,GSTZ1,HNF1A,ICA1,IDI1,IGFBP2,IRF2BP2,KEAP1,LGALS3BP,LPIN1,MAP2K6,MAPRE2,MCAT,MICAL1,MMUT,NBN,NDUFA4,NEFH,NFS1,NQO1,P4HA1,PDHX,PEG10,PGP,phosphorylcholine,POLA1,POLR3C,PPP4R2,PPP6R3,PRIM1,PRKAR1A,PTTG1IP,QKI,RNF7,RPS26,SAMHD1,SCLY,SDHC,SLC39A10,sperm…	80 (22)	19				TBK1
9-nitrooleic acid	chemical - endogenous mammalian		3			-1.118	4.92e-05	0.001	9-nitrooleic acid,Akt,AKT1,ATF2,IFNA2,IFNB1,IKBKB,IRF3,JUN,MTOR,NFkB (complex),REL,RELA,SQSTM1,STAT1,STAT3,STING1,TANK,TBK1,TP53,XIAP,YAP1	2-oxoglutaric acid,ACOT11,AHNAK,ALDH1B1,ASNS,ATG7,BICD2,CCDC88A,CHEK1,choline,CNN2,COMMD1,COX7A2,CSRP1,DCK,DDX56,EIF4E2,FAM120A,FAM3C,FKBP5,GLUL,GPT2,GSTZ1,HNF1A,ICA1,IDI1,IGFBP2,IRF2BP2,KEAP1,LGALS3BP,LPIN1,MAP2K6,MAPRE2,MCAT,MICAL1,MMUT,NBN,NDUFA4,NEFH,NFS1,NQO1,P4HA1,PDHX,PEG10,PGP,phosphorylcholine,POLA1,POLR3C,PPP4R2,PPP6R3,PRIM1,PRKAR1A,PTTG1IP,QKI,RNF7,RPS26,SAMHD1,SCLY,SDHC,SLC39A10,sperm…	80 (22)	19					TBK1
CXA-10	chemical drug		3			-1.118	4.92e-05	0.001	Akt,AKT1,ATF2,CXA-10,IFNA2,IFNB1,IKBKB,IRF3,JUN,MTOR,NFkB (complex),REL,RELA,SQSTM1,STAT1,STAT3,STING1,TANK,TBK1,TP53,XIAP,YAP1	2-oxoglutaric acid,ACOT11,AHNAK,ALDH1B1,ASNS,ATG7,BICD2,CCDC88A,CHEK1,choline,CNN2,COMMD1,COX7A2,CSRP1,DCK,DDX56,EIF4E2,FAM120A,FAM3C,FKBP5,GLUL,GPT2,GSTZ1,HNF1A,ICA1,IDI1,IGFBP2,IRF2BP2,KEAP1,LGALS3BP,LPIN1,MAP2K6,MAPRE2,MCAT,MICAL1,MMUT,NBN,NDUFA4,NEFH,NFS1,NQO1,P4HA1,PDHX,PEG10,PGP,phosphorylcholine,POLA1,POLR3C,PPP4R2,PPP6R3,PRIM1,PRKAR1A,PTTG1IP,QKI,RNF7,RPS26,SAMHD1,SCLY,SDHC,SLC39A10,sperm…	80 (22)	19					TBK1
nitro-conjugated linoleic acid	chemical - endogenous mammalian		3			-1.118	4.92e-05	0.001	Akt,AKT1,ATF2,IFNA2,IFNB1,IKBKB,IRF3,JUN,MTOR,NFkB (complex),nitro-conjugated linoleic acid,REL,RELA,SQSTM1,STAT1,STAT3,STING1,TANK,TBK1,TP53,XIAP,YAP1	2-oxoglutaric acid,ACOT11,AHNAK,ALDH1B1,ASNS,ATG7,BICD2,CCDC88A,CHEK1,choline,CNN2,COMMD1,COX7A2,CSRP1,DCK,DDX56,EIF4E2,FAM120A,FAM3C,FKBP5,GLUL,GPT2,GSTZ1,HNF1A,ICA1,IDI1,IGFBP2,IRF2BP2,KEAP1,LGALS3BP,LPIN1,MAP2K6,MAPRE2,MCAT,MICAL1,MMUT,NBN,NDUFA4,NEFH,NFS1,NQO1,P4HA1,PDHX,PEG10,PGP,phosphorylcholine,POLA1,POLR3C,PPP4R2,PPP6R3,PRIM1,PRKAR1A,PTTG1IP,QKI,RNF7,RPS26,SAMHD1,SCLY,SDHC,SLC39A10,sperm…	80 (22)	19					TBK1
PARK7	enzyme	0	2			1.455	5.12e-05	0.0012	Akt,AKT1,BCL2L1,HIF1A,OTUD7B,PARK7,PTEN,TP53	2-oxoglutaric acid,ACOT11,ACTA2,ASNS,ATP,BICD2,CHEK1,CNN2,COX7A2,CSNK1E,CSRP1,D-glucose,DCK,DENR,DNPH1,EGFR,EIF4E2,FAM120A,FAM3C,FTH1,GLUL,GTF2A1,HDDC2,IDI1,IGFBP2,KIF3B,LHPP,LPIN1,MAP2K6,MAPRE2,MCAT,MMUT,NBN,NDUFA4,NFS1,NQO1,P4HA1,P4HA2,PDCD4,PDHX,PEG10,phosphocreatine,POLA1,PPP4R2,PRIM1,PRKAR1A,PTK2,PTTG1IP,QKI,RPS26,SBF1,SDHC,ST13,STAT1,TAF10,TMEM106B,TMOD4,TOMM22,TP53I3,TPD52L1,TRIO,TSPAN6,TU…	68 (8)	8	BAG1,geldanamycin	KDM5A		HIF1A	OTUD7B,PTEN
danusertib	chemical drug		3			-1.937	5.15e-05	0.001	AKT1,ATM,AURKA,AURKB,BRCA1,danusertib,HNRNPK,MYBBP1A,MYC,NF2,NFkB (complex),NFKBIA,NPM1,PKM,RASSF1,SDCBP,TERT,TP53	2-oxoglutaric acid,ABCF3,ACOT11,ACTA2,ALDH1B1,ALK,AMP,arachidonic acid,ATG7,BICD2,BID,BZW2,CNN2,COX7A2,creatinine,CSRP1,DCK,DCTPP1,DNPH1,EGFR,EIF4E2,ERCC3,FAM120A,FAM3C,GDP,GLUL,glutathione disulfide,HSPA14,IGFBP2,IMPACT,ISL1,L-lactic acid,linoleic acid,LPIN1,MAP2K6,MAPRE2,MCAT,MFGE8,MMUT,MSN,NADH,NDUFA4,NFS1,NQO1,P4HA1,PDCD4,PDHX,POLA1,POLDIP3,PPP4R2,PRIM1,PRKACB,PRKAR1A,PRPH,PUS7,RGPD4 (include…	77 (18)	15					AURKA,AURKB
enalapril	biologic drug		3			-0.632	5.24e-05	0.0018	1-methyl-4-phenyl-1,2,3,6-tetrahydropyridine,26s Proteasome,ACE,AGT,Akt,AKT1,caspase,CDKN2A,CREM,ELK1,enalapril,ERK1/2,FOXM1,GSK3A,GSK3B,HIF1A,HMGA1,IRS1,JUN,LCK,MAO,MAOA,Mek,mitomycin C,MYC,NFkB (complex),Nos,NOS1,NOS2,P38 MAPK,p70 S6k,PPARGC1A,PRKCD,SOD2,STAT3,ZAP70	2-oxoglutaric acid,A2M,ABCF3,ACTA2,adenine-riboflavin dinucleotide,ALDH1B1,AMP,arachidonic acid,ARFGAP1,ASNS,ATP,BCAT2,BZW2,CACNA2D1,CCDC88A,CHEK1,COX6C,COX7A2,creatinine,D-glucose,DCK,DCTPP1,DES,DLK1,DNPH1,EHD3,FKBP5,FTH1,FTO,GDP,GLCCI1,GLUL,glutathione disulfide,HSPA14,IMPACT,IRF2BP2,ISL1,KIF3B,L-arginine,LGALS3BP,linoleic acid,LPIN1,MAP2K6,MFGE8,MMUT,MSN,NBN,NDUFA4,NEFH,P4HA1,PACSIN2,PBX3,PDCD…	90 (36)	34				FBLIM1,LCN2,MYC,Nos,SLC34A2,UCP2	ACE,ACTA2,CDKN1B,creatinine,FN1,hydrogen peroxide,p70 S6k,SERPINE1,TGFBR2
HUWE1	transcription regulator	0	2			-1.812	5.34e-05	0.0014	APOBEC3B,AR,EGFR,HGS,HUWE1,KRAS,MCL1,MYC,PRKAR1A,TP53	2-oxoglutaric acid,A2M,ABCF3,ACOT11,ACTA2,AMP,arachidonic acid,ATG7,ATP,BICD2,BID,BZW2,CHEK1,CNN2,COX6C,COX7A2,COX7C,CSRP1,D-glucose,DCK,DCTPP1,DES,DNPH1,EGFR,EIF4E2,FAM120A,FAM3C,GDP,GLCCI1,glutathione disulfide,HSPA14,IGFBP2,IMPACT,linoleic acid,LPIN1,MAP2K6,MAPRE2,MCAT,MSN,NDUFA4,NFS1,NQO1,P4HA1,PDCD4,PDHX,PITRM1,POLA1,POLDIP3,PPP4R2,PRIM1,PRKACB,PRKAR1A,PTK2,PUS7,QTRT1,RGPD4 (includes others)…	78 (10)	10	HIF1A			CDKN1A,glutamine	APOBEC3B,H2AX,MCL1,MYC,TP53
LETM1	transporter	0	3			0.937	5.5e-05	0.0185	Akt,AMPK,BCL2,CAV1,CDH1,disulfiram,E2f,E2F1,EGFR,EGR1,EIF2AK3,EIF4E,ELAVL1,ESR1,ESR2,G6PD,GATA1,GATA4,GSK3B,HNF4A,HSF1,HTT,Insulin,IRF3,KLF5,LETM1,MITF,MLXIPL,MTOR,MYC,NAMPT,NCOA1,NCOA3,NFAT5,NLRP3,NOS1,NQO1,PFKFB2,PGR,POU5F1,PSEN1,PTEN,SIRT1,SLC16A1,SP1,SRF,STAT3,STAT6,STK11,TFEB,TP53,TP73,TWIST1,Vegf	3-methylbutyrylcarnitine,A2M,ABCF3,ACOT11,ACTA2,ADSL,AMP,arachidonic acid,ARFGAP1,ARFIP2,ARSA,ATG7,ATP,ATXN10,BAIAP2,BICD2,BID,CBX2,CCDC88A,CHD9,CNN2,COG6,CSNK1E,CSRP1,D-glucose,D-ribose-5-phosphate,DCK,DDX56,DENR,DNPH1,EGFR,EIF4A2,EIF4E2,EIF4ENIF1,ethanolamine,FAM3C,FKBP5,FTH1,FTO,GAB2,GDP,GOSR1,GPSM1,GTF2A1,guanine,HAGH,HDDC2,HSPA14,IDI1,IGFBP2,KIF3B,L-arginine,L-leucine,L-methionine,L-proline,…	114 (54)	54					PTEN
RORC	ligand-dependent nuclear receptor		3			1.414	5.51e-05	0.0094	ABCB1,AKT1,APLN,ATM,BCL2,BCL2L1,CCND1,CDKN2A,CEBPA,CREB1,E2F1,EIF2AK3,EIF4E,ELK1,ERBB2,FMR1,FOXP3,GLI1,GSK3A,GSK3B,Hdac,HDAC1,HIF1A,HNF4A,IL1B,IL6,IRF3,IRF4,MAPK1,MET,NOTCH1,NPM1,NR3C1,P38 MAPK,PGR,PPARG,PPP2CA,PTEN,RAC1,RB1,RICTOR,RORC,RPS6KB1,SOD2,STAT5a/b,STAT5B,TOP1,TP53,TP73,TSC2,VEGFA	2-oxoglutaric acid,A2M,acetylcholine,ACOT11,ACTA2,ALK,ARFGAP1,ARHGAP35,ASNS,ATG7,ATP6V1C1,BAIAP2,BASP1,BCAT2,BICD2,BID,C11orf58,C11orf96,CACNA2D1,CDK5,CHD1L,CHEK1,CNN2,COQ7,COX7A2,CSNK1E,CSRP1,D-glucose,DCK,DCX,DDX56,DENR,DES,DNASE2,DNPH1,EGFR,EHD3,EIF4E2,ERCC3,FAM120A,FAM3C,FKBP5,FMR1,FTH1,FTO,GAB2,GLCCI1,GLRX,GLUL,glutathione disulfide,GOSR1,GPT2,GTF2A1,GTF2F1,HAGH,HDDC2,IDI1,IGFBP2,IMPACT,KEAP…	128 (51)	48	amino acids,MTOR,MTORC1	3-hydroxykynurenine,sirolimus,U0126		G6PC1,PEPCK,TP53
KDM4A	transcription regulator		3			-1.118	5.72e-05	0.0012	Akt,AKT1,ATF2,IFNA2,IFNB1,IKBKB,IRF3,JUN,KDM4A,MTOR,NFkB (complex),REL,RELA,SQSTM1,STAT1,STAT3,STING1,TANK,TBK1,TP53,XIAP,YAP1	2-oxoglutaric acid,ACOT11,AHNAK,ALDH1B1,ASNS,ATG7,BICD2,CCDC88A,CHEK1,choline,CNN2,COMMD1,COX7A2,CSRP1,DCK,DDX56,EIF4E2,FAM120A,FAM3C,FKBP5,GLUL,GPT2,GSTZ1,HNF1A,ICA1,IDI1,IGFBP2,IRF2BP2,KEAP1,LGALS3BP,LPIN1,MAP2K6,MAPRE2,MCAT,MICAL1,MMUT,NBN,NDUFA4,NEFH,NFS1,NQO1,P4HA1,PDHX,PEG10,PGP,phosphorylcholine,POLA1,POLR3C,PPP4R2,PPP6R3,PRIM1,PRKAR1A,PTTG1IP,QKI,RNF7,RPS26,SAMHD1,SCLY,SDHC,SLC39A10,sperm…	80 (22)	19					IFN Beta,TBK1
EIF2B3	translation regulator	0	3			0.679	5.76e-05	0.0007	Akt,AKT1,CCND1,CDKN1B,Creb,EIF2B3,EIF2B5,GLUD1,Gsk3,GSK3B,ISCU,MAF1,MTOR,MTORC1,p70 S6k,PAX6,PI3K (complex),RELA,RICTOR,RPTOR,SQSTM1,SREBF1,SREBF2,TFEB,TP53	A2M,acetylcholine,ACOT11,AHNAK,ARSA,ATP,ATP6V1C1,BICD2,BID,C11orf58,CHEK1,choline,CNN2,CSRP1,DCK,EIF4E2,FAM3C,FKBP5,FTH1,FTO,GLUL,GSTZ1,HNF1A,ICA1,IDI1,IGFBP2,IRF2BP2,ISL1,KEAP1,KIF3B,L-glutamine,LHPP,MAP2K6,MAPRE2,MCAT,MICAL1,MMUT,NBN,NDUFA4,NEFH,NFS1,P4HA1,P4HA2,PDCD4,PDHX,PEG10,PGP,phosphorylcholine,PICK1,POLA1,PPP4R2,PPT2,PRIM1,PRIM2,PRKAR1A,PTK2,PTTG1IP,RSL24D1,SDHC,spermidine,ST13,succinic …	78 (25)	23				EIF2B5,MTORC1
EIF2B5	translation regulator	0	3			0.679	5.84e-05	0.0007	Akt,AKT1,CCND1,CDKN1B,Creb,EIF2B5,GLUD1,Gsk3,GSK3B,ISCU,MAF1,MTOR,MTORC1,p70 S6k,PAX6,PI3K (complex),RELA,RICTOR,RPTOR,SQSTM1,SREBF1,SREBF2,TFEB,TP53	A2M,acetylcholine,ACOT11,AHNAK,ARSA,ATP,ATP6V1C1,BICD2,BID,C11orf58,CHEK1,choline,CNN2,CSRP1,DCK,EIF4E2,FAM3C,FKBP5,FTH1,FTO,GLUL,GSTZ1,HNF1A,ICA1,IDI1,IGFBP2,IRF2BP2,ISL1,KEAP1,KIF3B,L-glutamine,LHPP,MAP2K6,MAPRE2,MCAT,MICAL1,MMUT,NBN,NDUFA4,NEFH,NFS1,P4HA1,P4HA2,PDCD4,PDHX,PEG10,PGP,phosphorylcholine,PICK1,POLA1,PPP4R2,PPT2,PRIM1,PRIM2,PRKAR1A,PTK2,PTTG1IP,RSL24D1,SDHC,spermidine,ST13,succinic …	78 (24)	23	EIF2B3,leucine			MTORC1	MYC
E platinum	chemical reagent		3			-1.437	5.9e-05	0.0059	Akt,AKT1,BCL2L1,CDKN2A,CREM,CRTC2,E platinum,EIF4E,ESR1,GFPT1,Gsk3,HIF1A,HMGA1,HSF1,IRS1,MTOR,MYC,NFkB (complex),NR3C1,OXSR1,p70 S6k,PDX1,PRKCD,RAC1,RICTOR,RPTOR,SIRT1,STAT1,STAT3,TFEB,TP53	2-oxoglutaric acid,ABCF3,acetylcholine,ACOT11,AHNAK,ALDH1B1,ALK,AMP,arachidonic acid,ARFGAP1,ARFIP2,ARHGAP35,ARSA,ASNS,ATG7,ATP6V1C1,BICD2,BZW2,CCDC88A,CDK5,choline,CNN2,COG6,CSRP1,DCK,DCTPP1,DDX56,DLK1,DNPH1,EGFR,EHD3,EIF4A2,EIF4E2,FAM120A,FAM3C,GDP,GLCCI1,glutathione disulfide,GOSR1,GSTZ1,HNF1A,HSPA14,ICA1,IMPACT,L-glutamine,LHPP,linoleic acid,MAP2K6,MAPRE2,MCAT,MICAL1,MMUT,MSN,NDUFA4,NEK1,NFS1…	109 (31)	30					MTOR,p70 S6k
TP-3654	chemical drug		3	Inhibited		-2.619	6.04e-05	0.0023	ABCG2,Akt,AMPK,AR,ATM,BCL2,CBX3,CDH1,CDK2,CDKN1A,CDKN1B,Focal adhesion kinase,FOXO1,FOXO3,GSK3B,HSF1,IRS1,MAP3K8,MTOR,MYB,MYC,NFATC1,PI3K (family),PI3Kγ,PIK3CA,PIK3CD,PIM1,PIM2,PIM3,PKM,PTEN,RAC1,RAS,Rb,REL,STAT6,TP-3654,TSC2	2-oxoglutaric acid,ABCF3,AHNAK,AMP,arachidonic acid,ATG7,BZW2,CHEK1,choline,COX6C,COX7C,CSNK1E,CSRP1,D-glucose,DENR,DES,DLK1,DNPH1,EIF4A2,GDP,GLCCI1,glutathione disulfide,GPT2,GSTZ1,GTF2A1,HDDC2,HNF1A,HSPA14,IDI1,IMPACT,KIF3B,L-lactic acid,LGALS3BP,LHPP,linoleic acid,LPIN1,METTL3,MICAL1,NADH,NBN,NDUFA4,NEDD1,NMD3,PEG10,PGP,phosphocreatine,phosphorylcholine,PITRM1,POLA1,POLDIP3,PPP6R3,PPT2,PRKACB,…	84 (38)	32
mir-190	microRNA		3			1.837	6.29e-05	0.0052	Akt,AKT1,BCL2L1,CRTC2,EIF4E,EIF4EBP,ESR1,GFPT1,Gsk3,GSK3B,HIF1A,HSF1,IRS1,mir-190,MTOR,MYC,NFkB (complex),NR3C1,OXSR1,PRKCD,RAC1,RICTOR,RPS6,RPTOR,SIRT1,STAT1,STAT3,TFEB,TP53	2-oxoglutaric acid,ABCF3,acetylcholine,ACOT11,AHNAK,ALDH1B1,ALK,AMP,arachidonic acid,ARFGAP1,ARFIP2,ARHGAP35,ARSA,ASNS,ATG7,ATP6V1C1,BICD2,BZW2,CCDC88A,CDK5,choline,CNN2,COG6,CSRP1,DCK,DCTPP1,DDX56,DLK1,DNPH1,EGFR,EIF4A2,EIF4E2,FAM120A,FAM3C,GDP,GLCCI1,glutathione disulfide,GOSR1,GSTZ1,HNF1A,HSPA14,ICA1,IMPACT,KIF3B,L-glutamine,LHPP,linoleic acid,MAP2K6,MAPRE2,MCAT,MICAL1,MMUT,MSN,NBN,NDUFA4,NEK1…	107 (29)	27	cisplatin,TP53			MTOR,MYC	EIF4EBP
SNX27	other	0	3			1.294	6.5e-05	0.0043	AKT1,BCL2L1,CDKN2A,CREM,CRTC2,ESR1,GFPT1,Gsk3,HIF1A,HMGA1,HSF1,IRS1,MTOR,MYC,NFkB (complex),NR3C1,OXSR1,p70 S6k,PDX1,PRKCD,RAC1,RICTOR,RPTOR,SIRT1,SNX27,STAT1,TFEB,TP53	2-oxoglutaric acid,ABCF3,acetylcholine,ACOT11,AHNAK,ALDH1B1,ALK,AMP,arachidonic acid,ARFGAP1,ARFIP2,ARHGAP35,ARSA,ASNS,ATG7,ATP6V1C1,BICD2,BZW2,CDK5,choline,CNN2,COG6,CSRP1,DCK,DCTPP1,DLK1,DNPH1,EGFR,EHD3,EIF4A2,EIF4E2,FAM120A,FAM3C,GDP,GLCCI1,glutathione disulfide,GOSR1,GSTZ1,HNF1A,HSPA14,ICA1,IMPACT,L-glutamine,LHPP,linoleic acid,MAP2K6,MAPRE2,MCAT,MICAL1,MMUT,MSN,NDUFA4,NEK1,NFS1,P4HA1,P4HA2,P…	101 (28)	27				MTOR,p70 S6k
CCN4	other		2			-1.524	6.53e-05	0.0005	Akt,CCN4,Focal adhesion kinase,GSK3B,Jnk,MTOR,P38 MAPK,p70 S6k,SMAD2,TP53	2-oxoglutaric acid,A2M,ACOT11,ATG7,ATP,BICD2,BID,CHEK1,choline,CNN2,COX7A2,CSRP1,D-glucose,DCK,DES,EIF4E2,FAM120A,FAM3C,FKBP5,FTH1,FTO,GLUL,GSTZ1,HNF1A,KIF3B,LPIN1,MAP2K6,MAPRE2,MCAT,MICAL1,NBN,NDUFA4,NFS1,NQO1,P4HA1,PDCD4,PDHX,PEG10,PGP,phosphorylcholine,POLA1,PPP4R2,PRIM1,PTK2,PTTG1IP,RPS26,SDHC,ST13,STAT1,TAGLN,TMEM106B,TMOD4,TOM1,TOMM22,TP53I3,TRIO,TSPAN6,TUSC3,TXN2,UNG,VIM,XRCC5	62 (10)	9	HTT,MYC,TWIST1	U0126		FN1,MTOR,p70 S6k	TP53
moclobemide	chemical drug		2		biased	-0.333	6.54e-05	0.0005	CYP1A2,MAOA,moclobemide	ACOT11,ACTA2,ATP,IGFBP2,NQO1,QKI,tryptamine,VIM,VLDLR	9 (3)	2					CYP1A2,MAOA
hypoxanthine	chemical - endogenous mammalian	-1.139	2			0.775	6.54e-05	0.0004	ACHE,caspase,CAT,hypoxanthine,NR4A2,PARP1	acetylcholine,ATG7,ATP,ATXN10,creatinine,D-glucose,GLUL,glutathione disulfide,LGALS3BP,PEG10,POLA1,PRIM2,STAT1,TAGLN,VIM	15 (6)	6	2-deoxyglucose,ethylenediaminetetraacetic acid,febuxostat,NT5C2,SCH772984	afatinib,CPT1B,IL37,sirolimus		ACHE	CAT,PARP1
IL10RA	transmembrane receptor		3			1.364	6.62e-05	0.0074	AKT1,AR,BCL2L1,CCND1,CEBPA,CREB1,CTNNB1,EIF4E,FANCC,FOS,GATA4,IGF1R,IL10RA,IRF3,ITGAM,JAK1,LCK,MAPK1,MAPK14,MET,mir-21,MKNK1,MYC,MYD88,NFKBIA,NOS2,PLG,PTEN,PTK2,RAS,RELA,SIRT1,SOD2,STAT1,STAT3,STAT4,STAT5B,STAT6,TP53,TP63,TSC2,TYK2,YAP1	2-oxoglutaric acid,3-methylbutyrylcarnitine,A2M,ABCF3,AMP,arachidonic acid,ARHGAP35,ATP,ATXN2,BAIAP2,BICD2,BID,BZW2,C11orf58,CACNA2D1,CCDC88A,CHEK1,choline,CNN2,COX6C,COX7A2,COX7C,CSNK1E,CSRP1,DCK,DCX,DDX56,DENR,EIF4E2,ENSA,FAM120A,GAK,GDP,GLRX,GLUL,glutathione disulfide,GNE,GTF2A1,HAGH,HDDC2,HNF1A,HSPA14,ICA1,IPO11,IRF2BP2,ISL1,KLF13,L-methionine,L-proline,LHPP,linoleic acid,LZTFL1,MAP2K6,MAPRE2…	121 (43)	41		TP53		ANO1,CTH,FN1,GHR,PF4,ST6GALNAC2	DDIT4,IFI16,INHBA,LCN2,OLFM4,SLC2A1
MIR143-145a	group		1		biased	1.732	6.67e-05	0.0005	MIR143-145a	ACTA2,DES,TAGLN	3 (1)	1				ACTA2
miR-382-5p (miRNAs w/seed AAGUUGU)	mature microRNA		1		biased	-1.732	6.67e-05	0.0004	miR-382-5p (miRNAs w/seed AAGUUGU)	SEPTIN3,TAGLN,VIM	3 (1)	1
Hoxb3os	transcription regulator		3			-1.493	6.86e-05	0.0049	Akt,AKT1,BCL2L1,CRTC2,EIF4EBP1,ESR1,GFPT1,Gsk3,GSK3B,HIF1A,Hoxb3os,HSF1,IRS1,MTOR,MYC,NFkB (complex),NR3C1,OXSR1,PRKCD,RAC1,RICTOR,RPS6,RPTOR,SIRT1,STAT1,TFEB,TP53	2-oxoglutaric acid,ABCF3,acetylcholine,ACOT11,AHNAK,ALDH1B1,ALK,AMP,arachidonic acid,ARFGAP1,ARFIP2,ARHGAP35,ARSA,ASNS,ATG7,ATP6V1C1,BICD2,BZW2,CDK5,choline,CNN2,COG6,CSRP1,DCK,DCTPP1,DLK1,DNPH1,EGFR,EIF4A2,EIF4E2,FAM120A,FAM3C,GDP,GLCCI1,glutathione disulfide,GOSR1,GSTZ1,HNF1A,HSPA14,ICA1,IMPACT,KIF3B,L-glutamine,LHPP,linoleic acid,MAP2K6,MAPRE2,MCAT,MICAL1,MMUT,MSN,NBN,NDUFA4,NEK1,NFS1,P4HA1,P4…	101 (27)	24					MTOR
PARP	group		3			1.857	7.37e-05	0.0045	AHR,Akt,AKT1,AR,ATF2,ATM,CEBPB,CREB1,EIF2AK3,ELK1,ERK,GATA3,GSK3B,IRF3,Jnk,MAP2K4,MMP2,MMP9,NOS2,P38 MAPK,PARP,PARP1,PARP10,PARP16,PARP2,PARP9,PTEN,RELA,SIRT1,STAT1,STAT3,TIPARP,TNKS,TNKS2,TP53	2-oxoglutaric acid,ACOT11,AHNAK,ARFGAP1,ARHGAP35,ASF1A,ASNS,ATP,ATXN10,BICD2,BZW2,CACNA2D1,CCDC88A,CHEK1,CNN2,COX6C,COX7A2,COX7C,creatinine,CSNK1E,CSRP1,DCK,DCTPP1,DCX,DENR,DES,DNPH1,EGFR,EIF4E2,FAM120A,FAM3C,FTO,GLCCI1,GLUL,GTF2A1,HDDC2,ICA1,IDI1,IMPACT,IRF2BP2,KIF3B,LGALS3BP,LHPP,MAP2K6,MAPRE2,MCAT,MMUT,NADH,NBN,NDUFA4,NEFH,NFS1,PANK3,PDCD4,PDE3A,PDHX,PEG10,PITRM1,POLA1,POLR3C,PPP4R2,PRIM1,PRIM…	94 (35)	29	BI 2536,hydrogen peroxide,PARG,PARP1,sirolimus,XAF1	2X-121,BLM,INO-1001,JPI-547,LDHA,niraparib,NU-7026,RAD52,senaparib		TP53	CDKN1A,H2AX
ZNF148	transcription regulator		3			0.621	7.59e-05	0.0109	ABCB1,Akt,AKT1,BCL2,BCL2L1,CAPN2,CASP3,CASP8,CCND1,CDKN1A,CDKN2A,CEBPA,DICER1,E2F1,EIF2AK2,EIF2AK3,EIF4E,EP300,ERBB2,GLI1,GSK3A,HNF4A,IL1B,IL6,IRF3,JUN,MAPK9,Mek,MTOR,NFKBIA,NLRP3,NPM1,NR3C1,PARP1,PGR,PPARG,PRKAA1,PRKCD,PTEN,RAC1,RB1,RELA,SOD2,STAT3,TICAM1,TOP1,TP53,TP73,TSC2,ZNF148	2-oxoglutaric acid,A2M,acetylcholine,ACOT11,ACTA2,AHNAK,ALK,arachidonic acid,ARFGAP1,ATG7,ATXN10,BICD2,BID,C11orf58,C11orf96,CCDC88A,CDK5,CHD1L,CHEK1,choline,CNN2,COQ7,COX7A2,CSNK1E,CSRP1,DCK,DDX56,DENR,DNPH1,EGFR,EHD3,EIF4E2,ERCC3,FAM120A,FAM3C,FKBP5,FMR1,FTH1,FTO,GAB2,GLCCI1,GLRX,GLUL,GOSR1,GPT2,GSTZ1,GTF2A1,GTF2F1,HAGH,HDDC2,ICA1,IRF2BP2,KEAP1,KIF3B,L-lactic acid,L-methionine,LGALS3BP,LHPP,lin…	127 (50)	49		CDK4/6		TP53	CDKN1A,FN1
GNL2	enzyme	0	3			1.579	7.61e-05	0.0123	ABCB1,AHR,Akt,AKT1,AR,ATM,CDKN1A,CDKN2A,CEBPB,EGR1,EIF2AK3,EIF4E,EP300,ERBB2,GLI1,GNL2,GSK3A,HNF4A,IL1B,IRF3,IRF4,MAPK9,Mek,MTOR,MYOD1,NFkB (complex),NOS2,NPM1,NR3C1,PGR,PRKAA1,PRKCD,PTEN,RAC1,RB1,REL,RELA,SOD2,STAT1,STAT3,STAT4,TOP1,TP53,TP73,TSC2	2-oxoglutaric acid,A2M,acetylcholine,ACOT11,ACTA2,ALDH1B1,ALK,arachidonic acid,ARFGAP1,ASF1A,ATG7,BAIAP2,BICD2,BZW2,C11orf96,CCDC88A,CDK5,CHD1L,CHEK1,choline,CNN2,COQ7,COX6C,COX7C,CSNK1E,CSRP1,DCK,DDX56,DENR,DLK1,DNASE2,DNPH1,EGFR,EHD3,EIF4E2,ERCC3,FAM120A,FAM3C,FKBP5,FMR1,FTH1,FTO,GAB2,GLCCI1,GLUL,GOSR1,GPT2,GSTZ1,GTF2A1,GTF2F1,HAGH,HDDC2,ICA1,IGFBP2,IRF2BP2,ISL1,KIF3B,L-lactic acid,L-methionine…	130 (45)	44				CCNA2,CCNE1,CDKN1A,MYC,TP53
PREX2	other		3			0.186	7.71e-05	0.0258	Akt,BCL2,CDH1,disulfiram,E2f,E2F1,EGFR,EGR1,EIF4E,ESR1,ESR2,GATA1,GATA4,GLI3,GSK3B,HSF1,HTT,IRF3,KLF5,MASTL,MITF,MTOR,MYC,NCOA1,NCOA3,NFAT5,NLRP3,NQO1,PFKFB2,PGR,POU5F1,PPARGC1A,PREX2,PSEN1,PTEN,RB1,RPTOR,SLC16A1,SLC2A1,SP1,SRF,STAT3,STAT6,STK11,TFEB,TP53,TP73,TWIST1,Vegf	3-methylbutyrylcarnitine,A2M,ABCF3,ACOT11,ACTA2,ADSL,allantoin,AMP,arachidonic acid,ARFGAP1,ARFIP2,ARSA,ATG7,ATP,BAIAP2,BCAT2,BICD2,BID,CBX2,CCDC88A,CHD9,CNN2,COG6,CSNK1E,CSRP1,D-glucose,D-ribose-5-phosphate,DCK,DDX56,DENR,DNPH1,EGFR,EIF4A2,EIF4E2,FAM3C,FKBP5,FTH1,FTO,GAB2,GDP,GOSR1,GPSM1,GPT2,GTF2A1,guanine,HAGH,HDDC2,HSPA14,IDI1,IGFBP2,KIF3B,KLF13,L-glutamine,L-leucine,L-methionine,L-proline,LH…	116 (49)	48					PTEN
ZIC5	transcription regulator		3	Activated		2.268	8.21e-05	0.007	Akt,AKT1,AR,CASP8,CCND1,Cdc42,CEBPA,CREB1,CTNNB1,FOS,GATA4,GSK3B,IGF1R,IRS1,JUN,LCK,MET,mir-21,MYC,MYD88,NFkB (complex),P38 MAPK,PTEN,PTK2,RAC1,RAS,SOD2,STAT3,TP53,TP63,TSC2,YAP1,ZIC5	2-oxoglutaric acid,3-methylbutyrylcarnitine,A2M,ABCF3,ACOT11,AHNAK,ALDH1B1,AMP,arachidonic acid,ARHGAP35,ATP,ATXN2,BICD2,BID,BZW2,C11orf58,CACNA2D1,CCDC88A,CHEK1,choline,CNN2,COX6C,COX7A2,COX7C,creatinine,CSNK1E,CSRP1,DCK,DCX,DENR,DES,DLK1,EIF4E2,ENSA,FAM120A,FTO,GAK,GDP,GLRX,GLUL,glutathione disulfide,GTF2A1,HAGH,HDDC2,HNF1A,HSPA14,IPO11,KIF3B,L-methionine,L-proline,LHPP,linoleic acid,LPIN1,LZTF…	112 (33)	32
TNFAIP6	other		3			-1.584	8.45e-05	0.0044	Akt,ATM,BCL2L1,CDKN2A,CEBPA,FANCC,FOS,FOXO3,GATA4,GLI1,GSK3B,HTT,IKBKB,IRF3,MAPK1,Mek,MET,mir-21,MTOR,MYC,NCOA3,NFKBIA,NOS2,NR3C1,RB1,RELA,SOD2,STAT1,STAT3,TNFAIP6,TP63,TP73	2-oxoglutaric acid,3-methylbutyrylcarnitine,A2M,ABCF3,ACTA2,AMP,arachidonic acid,ATP,ATXN2,BZW2,C11orf96,CCDC88A,CHEK1,choline,COQ7,COX7A2,CSNK1E,D-glucose,D-ribose-5-phosphate,DCK,DNPH1,EHD3,ENSA,ERCC3,FAM3C,FTO,GAB2,GAK,GDP,GLRX,glutathione disulfide,GOSR1,GPT2,GSTZ1,guanine,HAGH,HSPA14,ICA1,IGFBP2,IMPACT,IPO11,IRF2BP2,ISL1,KIF3B,L-methionine,L-proline,linoleic acid,LPIN1,MAPRE2,MCAT,MICAL1,MSN…	102 (32)	32	GCG,SLC15A4	HAS2		ACTA2
SLC15A4	transporter		3			0.483	8.65e-05	0.0088	Akt,AKT1,BCL2L1,CDKN2A,CREM,CRTC2,EIF4E,ESR1,FANCC,GFPT1,Gsk3,HIF1A,HMGA1,HSF1,IRF5,IRS1,JUN,MAPK1,MTOR,MYC,NR3C1,OXSR1,p70 S6k,PDX1,PRKCD,RAC1,RICTOR,RPTOR,SIRT1,SLC15A4,STAT1,TFEB,TP53	2-oxoglutaric acid,A2M,ABCF3,acetylcholine,ACOT11,AHNAK,ALK,AMP,arachidonic acid,ARFGAP1,ARFIP2,ARHGAP35,ARSA,ASNS,ATG7,ATP6V1C1,BICD2,BID,BZW2,CDK5,choline,CNN2,COG6,CSRP1,DCK,DCTPP1,DDX56,DLK1,DNPH1,EGFR,EHD3,EIF4A2,EIF4E2,FAM120A,FAM3C,GDP,GLCCI1,glutathione disulfide,GOSR1,GSTZ1,HNF1A,HSPA14,ICA1,IMPACT,ISL1,L-glutamine,LHPP,linoleic acid,MAP2K6,MAPRE2,MCAT,MICAL1,MMUT,MSN,NDUFA4,NEK1,NFS1,P4…	107 (33)	32				IFN Beta,MTOR,p70 S6k,TNFAIP6
Cry-Period	complex		3	Inhibited	biased	-3.939	8.73e-05	0.0005	ARNTL,CLOCK,Cry-Period,CRY1,CRY2,Cryptochrome,HIF1A,MYC,NR3C1,PER1,PER2,PER3,PPARG	ABCF3,AMP,arachidonic acid,ASNS,ATP,BID,BZW2,CHEK1,choline,creatinine,D-glucose,DCTPP1,DHTKD1,DLK1,DNPH1,EGFR,FKBP5,FTH1,GDP,GLCCI1,GLUL,glutathione disulfide,HSPA14,IGFBP2,IMPACT,KEAP1,KLF13,L-methionine,linoleic acid,LPIN1,MSN,NBN,NDUFA4,P4HA1,P4HA2,PDCD4,PEG10,POLDIP3,PRKACB,PRPH,PTK2,PUS7,QKI,RGPD4 (includes others),RPS19BP1,RPS26,SDHC,STK39,succinic acid,SUMO3,TAGLN,THUMPD1,TP53I3,TYMS,UDP,V…	58 (13)	8
MLXIPL	transcription regulator		3			0.171	8.87e-05	0.0193	AJUBA,Akt,ATM,AURKA,BRCA1,CCND1,CDKN1A,CDKN2A,CEBPA,E2F1,EIF2AK3,EIF4E,EP300,ERBB2,ESR1,GLI1,GSK3A,HNF4A,HSF1,HSPA1A/HSPA1B,IL6,IRF3,JUN,MAPK9,Mek,MLXIPL,MTOR,MYC,NFkB (complex),NOTCH1,NR3C1,P38 MAPK,PDK,PGR,PLK1,PPARG,PTEN,RAC1,RB1,RELA,SOD2,STAT3,TP53,TP63,TP73,TSC2,VIM	2-oxoglutaric acid,A2M,ABCF3,ACOT11,ACTA2,ALDH1B1,AMP,arachidonic acid,ARFGAP1,ARFIP2,ATG7,BICD2,BID,BZW2,C11orf58,C11orf96,CCDC88A,CHD1L,CHEK1,choline,CNN2,COG6,COQ7,COX7A2,CSNK1E,CSRP1,D-glucose,DCK,DCTPP1,DDX56,DENR,DES,EGFR,EHD3,EIF4A2,EIF4E2,ENSA,ERCC3,FAM120A,FAM3C,FKBP5,FTH1,FTO,GAB2,GDP,GLCCI1,GLRX,GLUL,glutathione disulfide,GOSR1,GPT2,GSTZ1,GTF2A1,HAGH,HDDC2,HSPA14,ICA1,IMPACT,IRF2BP2,KE…	136 (47)	44	TSC1	MTOR		AURKA,CPT1A,G6PC1,HIF1A,PEPCK,PLK1,RPL11,RPL23,RPL5,RPLP2,RPS15,RPS25,TXNIP	TP53
CDKN1A	kinase		2	Inhibited		-2.558	9.05e-05	0.003	ATM,caspase,CCND1,CDK4/6,CDKN1A,EGR1,EIF2AK3,EP300,FOS,Jnk,MDM2,Mek,MYC,NFE2L2,NFkB (complex),NPM1,P38 MAPK,PARP1,Rb,RB1,RELA,ROCK,ROCK2,STAT3,TP53	2-oxoglutaric acid,ABCF3,ACOT11,ACTA2,AHNAK,ALDH1B1,ALK,AMP,arachidonic acid,ARFGAP1,ASNS,ATG7,ATXN10,ATXN2,BAIAP2,BICD2,BZW2,C11orf58,CCDC88A,CHEK1,CNN2,COQ7,creatinine,CSRP1,DCK,DCTPP1,DES,DLK1,DNPH1,EIF4E2,FAM3C,GAK,GDP,GLUL,glutathione disulfide,GPT2,HNF1A,HSPA14,IGFBP2,IMPACT,IRF2BP2,ISL1,KEAP1,LGALS3BP,linoleic acid,LPIN1,MAP2K6,MAPRE2,MCAT,MSN,MSTO1,NADH,NDUFA4,NEFH,NFS1,P4HA1,PDCD4,PDHX,p…	88 (25)	25	(diaminocyclohexane)(diacetato)(dichloro)platinum,1,10-phenanthroline,2-deoxyglucose,3,3'-diindolylmethane,4-(2-aminoethyl)benzenesulfonylfluoride,AICAR,ATF3,BAG1,bardoxolone,bendamustine,beta-escin,BLM,CAB39L,calyculin A,CD 437,CDK9,CHEK2,cisplatin,CTH,curcumin,DDX5,dihematoporphyrin ether,dimethylnitrosamine,doxorubicin,EEF2K,eflornithine,ELOA,ERBB4,farnesyltransferase inhibitor,FH,FOXO3,GADD45…	ACOX1,ALDH3A1,AURK,AURKA,azoxymethane,BCL6,CAT,CDC20,CGGBP1,CINP,COP1,DNMT1,everolimus,FKBP1A,FOXF2,FSTL3,ICMT,KHDRBS2,lycopene,MAPK10,miR-17-5p (and other miRNAs w/seed AAAGUGC),miR-21-5p (and other miRNAs w/seed AGCUUAU),MTOR,NAB2,NEK2,NFIC,NOC2L,okadaic acid,PARP,PDPK1,PRKN,PTTG1,RHOC,RNF2,RRM2B,sirolimus,SLC13A5,SYF2,SYNM,TACC3,TBK1,TWIST1,tyrphostin AG490,U0126,UBE3A,UBR5,UGCG,UHRF1,VCP,YY1,…		ACTA2,HSPA5	CCNB1,CDC25A,Cdk,Cyclin D,DPP3,FANCG,ROCK2,UBE2C,XRCC6
MTORC1	complex		2			0.57	9.05e-05	0.0009	Akt,AKT1,CCND1,CDKN1B,Creb,GLUD1,Gsk3,GSK3B,IRS1,ISCU,MAF1,MTOR,MTORC1,p70 S6k,PAX6,PI3K (complex),RELA,RICTOR,RPTOR,SQSTM1,SREBF1,SREBF2,TFEB,TP53	A2M,acetylcholine,ACOT11,AHNAK,ARSA,ATP6V1C1,BICD2,BID,C11orf58,CHEK1,choline,CNN2,CSRP1,DCK,EIF4E2,FAM3C,FKBP5,FTH1,FTO,GLUL,GSTZ1,HNF1A,ICA1,IDI1,IGFBP2,IRF2BP2,ISL1,KEAP1,KIF3B,L-glutamine,LHPP,MAP2K6,MAPRE2,MCAT,MICAL1,MMUT,NBN,NDUFA4,NEFH,NFS1,P4HA1,P4HA2,PDCD4,PDHX,PEG10,PGP,phosphorylcholine,PICK1,POLA1,PPP4R2,PPT2,PRIM1,PRIM2,PRKAR1A,PTK2,PTTG1IP,RSL24D1,SDHC,spermidine,ST13,succinic acid…	77 (24)	23	AARS1,amino acids,asparagine,EIF2B3,EIF2B5,GHR,glutamine,GSK2837808A,hydrogen peroxide,L-leucine,leucine,PDPK1	2-amino-2-norbornanecarboxylic acid,2-deoxyglucose,CAT,DDIT4,everolimus,FKBP1A,OTUB1,PRKAA,PTEN,sirolimus,temsirolimus,torin1,TSC1,TSC2,WYE-125132		GLUD1,ISCU,MYC,p70 S6k,RORC,SLC2A1,TP53	CDKN1B,EIF4EBP,MTORC2,TFEB
EIF4EBP2	translation regulator		3			0.434	9.1e-05	0.0354	Akt,AKT1,AR,BCL2,CDKN1B,CEBPA,CEBPB,CREB1,disulfiram,EGFR,EIF4E,EIF4EBP2,ESR1,ESR2,FMR1,FOS,GATA1,GATA4,HSF1,HTT,IRF3,MAPK1,MASTL,Mek,MET,mir-21,MMP3,MYC,NFAT5,NFE2L2,NFkB (complex),NFKBIA,NLRP3,NQO1,PFKFB2,POU5F1,PPARGC1A,PTEN,RB1,RELA,RICTOR,RPS6KB1,SLC2A1,SOD2,SP1,SREBF1,STAT3,STK11,TP53,TP63,TP73,TSC2,TWIST1,Vegf	2-oxoglutaric acid,3-methylbutyrylcarnitine,A2M,ABCF3,ACOT11,ACTA2,ADSL,ALDH1B1,allantoin,AMP,arachidonic acid,ARFGAP1,ARFIP2,ARHGAP35,ASF1A,ATG7,ATP,ATP6V1C1,BASP1,BCAT2,BICD2,BID,CACNA2D1,CBX2,CCDC88A,CDK5,CHEK1,CLP1,CNN2,COG6,COX6C,COX7C,CSNK1E,D-glucose,DCK,DCX,DDX56,DES,DNPH1,EGFR,EIF4A2,EIF4E2,ENSA,FAM3C,FKBP5,GAB2,GAK,GDP,GLRX,glutathione disulfide,GOSR1,GPT2,GTF2A1,HAGH,HDDC2,HSPA14,IPO11…	133 (54)	52	cAMP-dependent protein kinase,MTOR	cisplatin,miR-145-5p (and other miRNAs w/seed UCCAGUU),sirolimus			IFN Beta
JPI-547	chemical drug		3			-1.414	9.11e-05	0.0008	AKT1,JPI-547,PARP,PARP1,PARP9,PTEN,TNKS	ACTA2,ATXN10,creatinine,CSNK1E,CSRP1,D-glucose,DENR,DNPH1,EGFR,FTH1,GTF2A1,HDDC2,IDI1,IGFBP2,KIF3B,LGALS3BP,LHPP,MMUT,NBN,NQO1,PDCD4,PEG10,POLA1,PRIM2,PRKAR1A,SBF1,STAT1,TAF10,TOM1,TPD52L1,VIM,XRCC5	32 (7)	5					PARP,TNKS
KAT5	transcription regulator		2	Activated	biased	2.393	9.16e-05	0.001	ATM,EOMES,KAT5,MAPK8,MAPK9,MYC,PAX6,RELA,TP53,TP63	2-oxoglutaric acid,ABCF3,ACOT11,AMP,arachidonic acid,ATG7,BICD2,BID,BZW2,CNN2,COX7A2,creatinine,CSRP1,DCK,DCTPP1,DNPH1,EGFR,EIF4E2,ENSA,FAM120A,FAM3C,FKBP5,GDP,GLUL,glutathione disulfide,HAGH,HSPA14,ICA1,IGFBP2,IMPACT,IRF2BP2,ISL1,LGALS3BP,linoleic acid,LPIN1,MAP2K6,MAPRE2,MCAT,MFGE8,MSN,NADH,NDUFA4,NEFH,NFS1,NQO1,P4HA1,PDCD4,PDHX,POLA1,POLDIP3,PPP4R2,PRIM1,PRKACB,PRPH,PTK2,PUS7,QKI,RGPD4 (includ…	77 (10)	9	ATF3	metribolone,S-equol,UHRF1		AURKB,CDKN1A,CHEK2,H2AX,MAPKAPK5,PTPRZ1,TP53
trichosanthin	chemical drug		3	Activated		2.236	9.19e-05	0.0136	ABCB1,AKT1,ATM,BAX,BCL2,BCL2L1,CCND1,CCR1,CCR2,CCR5,CDKN2A,CEBPA,CXCR4,cyclic AMP,E2F1,EGF,EGFR,EIF2AK3,EIF4E,EP300,ERBB2,G protein,G protein alpha,GLI1,GNA12,GNAL,GNAO1,GSK3A,HNF4A,IL6,IRF3,MTOR,NFKBIA,NOCT,NOTCH1,NPM1,NR3C1,P38 MAPK,PGR,Pkc(s),PRKAA1,PTEN,RAC1,RB1,RELA,SOD2,TGFB1,TP53,TP73,trichosanthin,TSC2	2-oxoglutaric acid,A2M,acetylcholine,ACOT11,ACTA2,ADI1,ALK,AMP,ARFGAP1,ARFIP2,ATG7,BICD2,BID,BZW2,C11orf58,C11orf96,CHD1L,CHEK1,CHMP7,choline,CNN2,COG6,COQ7,COX7A2,creatinine,CSNK1E,CSRP1,D-glucose,DCK,DDX56,DENR,DES,DNPH1,EGFR,EHD3,EIF4E2,ERCC3,FAM120A,FAM3C,FKBP5,FMR1,FTH1,FTO,GAK,GLCCI1,GLRX,GLUL,GOLPH3,GOSR1,GPT2,GSTZ1,GTF2A1,HAGH,HDDC2,ICA1,IRF2BP2,KIF3B,L-methionine,L-proline,LHPP,LPIN1,MAP…	125 (51)	48				TP53
CDK4/6	group		2			0.316	9.22e-05	0.0005	Akt,CDK2,CDK4,CDK4/6,CDKN1A,FOXM1,GSK3B,MTOR,p70 S6k,Rb,RB1,RBL2	2-oxoglutaric acid,A2M,AHNAK,ATG7,ATP,BID,C11orf58,CHEK1,choline,COQ7,COX7A2,D-glucose,DLK1,FAM120A,FKBP5,FTO,GPT2,GSTZ1,HNF1A,KIF3B,LGALS3BP,MARK2,MCAT,MICAL1,MSN,MSTO1,NDUFA4,PDCD4,PGP,phosphorylcholine,PTTG1IP,SDHC,TMEM106B,TOMM22,TP53I3,TUSC3,TXN2,TYMS,VIM,XRCC6	40 (12)	12	CDC25A,MYC	CDKN2D		MTOR,p70 S6k	FAM120A,KRT10,ZNF148
NADH	chemical - endogenous mammalian	4.704	2			-1.155	9.57e-05	0.0008	ADH5,CYP1A2,HSD17B12,NADH,PDK4,SPHK1,XDH	ACOT11,arachidonic acid,D-glucose,IGFBP2,MAP2K6,NQO1,QKI,S-adenosylmethionine,TAGLN,uric acid,VIM,VLDLR	12 (7)	6	cyclosporin,FH,PANK1,SLC25A13,SLC27A1	carbonyl cyanide p-(trifluoromethoxy)phenylhydrazone,CPT1B,OSU-CG12,pyruvic acid,TWNK,UCP2		ADH5,CYP1A2	XDH
acetyl-11-keto-beta-boswellic acid	chemical reagent		3			-0.29	9.57e-05	0.0062	acetyl-11-keto-beta-boswellic acid,AHR,ATM,BCL2,BCL2L1,CASP8,CDKN1B,CDKN2A,CEBPA,CHUK,CTSG,FOS,FOXA2,GATA4,GLI1,GSK3B,HTT,IKBKB,IL33,IRAK1,MAPK1,MAPK9,Mek,MET,mir-21,MTOR,MYC,NCOA3,NFKBIA,NLRP3,PRTN3,PTEN,RAC1,RB1,REL,RELA,SOD2,STAT3,TICAM1,TNF,TP63,TP73	2-oxoglutaric acid,3-methylbutyrylcarnitine,ABCF3,ACTA2,AMP,ARHGEF40,ATXN2,BID,C11orf96,CCDC88A,CHEK1,choline,COQ7,COX7A2,CSNK1E,CSRP1,D-glucose,D-ribose-5-phosphate,DCK,DCX,DENR,EHD3,ENSA,ERCC3,FAM3C,FTO,GAB2,GAK,GDP,GLRX,glutathione disulfide,GOSR1,GPT2,GSTZ1,GTF2A1,guanine,HAGH,HDDC2,HSPA14,ICA1,IGFBP2,IMPACT,IPO11,IRF2BP2,KIF3B,L-methionine,L-proline,LGALS3BP,LHPP,linoleic acid,LZTFL1,MAPRE2,…	107 (42)	38
TPCA-1	chemical drug		3	Inhibited		-2.03	9.67e-05	0.0042	Akt,ATM,BCL2,BCL2L1,CDKN2A,CEBPA,FOS,FOXO3,GATA4,GLI1,GSK3B,HTT,IKBKB,IRF3,JUN,MAPK9,Mek,MET,mir-21,MTOR,MYC,NCOA3,NFkB (complex),NFKBIA,NR3C1,P38 MAPK,RB1,REL,RELA,SOD2,STAT3,TP63,TP73,TPCA-1	2-oxoglutaric acid,3-methylbutyrylcarnitine,A2M,ABCF3,ACTA2,ALDH1B1,AMP,arachidonic acid,ATP,ATXN2,BZW2,C11orf96,CCDC88A,CHEK1,choline,COQ7,COX7A2,CSNK1E,D-glucose,D-ribose-5-phosphate,DCK,DNPH1,EHD3,ENSA,ERCC3,FAM3C,FTO,GAB2,GAK,GDP,GLRX,glutathione disulfide,GOSR1,GPT2,GSTZ1,guanine,HAGH,HSPA14,ICA1,IGFBP2,IMPACT,IPO11,IRF2BP2,KIF3B,L-methionine,L-proline,LGALS3BP,linoleic acid,LPIN1,MAPRE2,MCA…	107 (34)	33					mir-375
OSU-CG12	chemical reagent		2		biased	-0.378	0.000101	0.0005	AMPK,HDAC1,HDAC2,HDAC3,HDAC4,KDM1A,KDM5A,KDM5B,OSU-CG12	ACTA2,ASF1A,ATG7,ATP,COQ7,COX7A2,D-glucose,EGFR,EPB41L1,GLUL,GPT2,IGFBP2,ISL1,LGALS3BP,LPIN1,MCAT,MSTO1,NADH,NDUFA4,PDE3A,PRIM2,SDHC,STAT1,TAGLN,TIMELESS,TOMM22,TXN2,VIM	28 (9)	9				HSPA5	KDM5A,KDM5B,NADH
archazolid B	chemical - endogenous non-mammalian		3			-1.508	0.000103	0.0102	AKT1,APLN,AR,archazolid B,BCL2,CASP9,CDKN1A,CDKN2A,CREM,CTNNB1,EIF2S1,EP300,GSK3A,GSK3B,HIF1A,HMGA1,HSF1,IL1B,JUN,MAPK1,MTOR,MYC,NFkB (complex),NFKBIA,NR3C1,p70 S6k,PARP1,PPARG,PPARGC1A,PRKAA,PRKACA,PTEN,RB1,RELA,RPTOR,SIRT1,SREBF1,STAT3,TSC1,TSC2,Vacuolar H+ ATPase,VEGFA,VHL	ABCF3,acetylcholine,ACTA2,ALDH1B1,AMP,ASNS,ATP,ATXN10,BCAT2,BID,BZW2,CCDC88A,CDK5,choline,COQ7,COX6C,COX7C,creatinine,CSNK1E,D-glucose,DENR,DES,DNPH1,EHD3,EIF4A2,FKBP5,FMR1,FTO,GDP,GLRX,GPT2,GSTZ1,GTF2A1,GTF2F1,HDDC2,HNF1A,HSPA14,ICA1,IGFBP2,IMPACT,IRF2BP2,KEAP1,KIF3B,KLF13,L-glutamine,L-lactic acid,L-threonine,LHPP,linoleic acid,METTL3,MFGE8,MICAL1,MMUT,MSN,MSTO1,NBN,NDUFA4,NEFH,P4HA1,P4HA2,PACS…	99 (43)	41				HIF1A,PRKAA	p70 S6k,Vacuolar H+ ATPase
Ubiquitin	group		3			-0.427	0.000107	0.0246	Akt,CAT,CAV1,CCND1,CDH1,CDKN2A,CEBPA,CEBPB,CHEK2,CREB1,disulfiram,E2F3,EGR1,EIF4E,ERBB2,FGF2,GATA1,GLI1,H2AX,HGS,HSD17B12,HSF1,HTT,IKK (complex),IKZF1,IRF3,ITPR2,LCK,LYN,MAOA,MAP3K7,MASTL,MET,mGluR,MXD1,MYC,MYD88,NCOA3,NFE2L2,NOS1,NR3C1,OPTN,PARP1,PFKFB2,PGR,PPARA,PPARGC1A,PRKCD,PRKN,PTTG1,RAD21,RBL2,REL,SERPINE1,SIRT1,SLC2A1,SMAD2,SMAD3,SOD2,STK11,SYK,TFEB,Tgf beta,TGFB1,TGM2,TICAM1,TP53,TWIST1,…	2-oxoglutaric acid,A2M,AARSD1,ABCF3,ACOT11,ADI1,ADSL,AHNAK,allantoin,AMP,ANKFY1,arachidonic acid,ARHGAP35,ARSA,ASF1A,ASNS,ATG7,ATP6V1C1,ATXN10,BAIAP2,BASP1,BICD2,BID,C11orf58,C11orf96,CACNA2D1,CBX2,CHD1L,CHEK1,CHMP7,cholesterol sulfate,choline,CNN2,COMMD1,COX7A2,creatinine,CSRP1,D-ribose-5-phosphate,DCK,DCX,DDX56,EHD3,EIF4A2,EIF4E2,ethanolamine,FAM3C,FKBP5,FMR1,FTH1,GDP,GLUL,glutathione disulfide…	137 (71)	61	MYC	BARD1,BRCA1,curcumin,ELOB,ELOC,L-carnitine		CHEK2,H2AX,PRKN	HSPA5,PTTG1,TP53
miR-145-5p (and other miRNAs w/seed UCCAGUU)	mature microRNA		1	Inhibited	biased	-2.121	0.000108	0.0004	miR-145-5p (and other miRNAs w/seed UCCAGUU)	ACTA2,AHNAK,ATP,C11orf58,CCDC25,NDUFA4,TAGLN,UNG	8 (1)	1	FOXO3,TP53	hydrogen peroxide			ACTA2,CCNA2,CDK4,EIF4EBP2,IGF1R,MYC,SERPINE1
p70 S6k	group		2	Activated	biased	2.782	0.000111	0.0004	Akt,AKT1,CDKN2A,CREM,EEF2K,GSK3A,GSK3B,HMGA1,IRS1,MYC,p70 S6k,PDX1	A2M,ABCF3,AMP,arachidonic acid,ASNS,ATG7,ATP,BID,BZW2,CDK5,creatinine,DCK,DCTPP1,DLK1,DNPH1,EGFR,EHD3,FKBP5,FTH1,FTO,GDP,glutathione disulfide,HSPA14,IDI1,IMPACT,KIF3B,linoleic acid,MMUT,MSN,NBN,P4HA2,PBX3,PDCD4,PDE3A,PEG10,POLDIP3,PRKACB,PRKAR1A,PRPH,PTK2,PTTG1IP,PUS7,RGPD4 (includes others),RPS19BP1,RPS26,STAT1,succinic acid,SUMO3,SYPL1,TAGLN,TMEM106B,TP53I3,TPD52L1,TUSC3,TYMS,UDP,VLDLR	57 (12)	12	2-deoxyglucose,alpha-keto-beta-methylvaleric acid,alpha-ketoisocaproic acid,amino acids,avexitide,calyculin A,CCN4,CDK4/6,creatine,dioleoylphosphatidic acid,doxorubicin,FKBP1A,FOLH1,GCG,glutamine,glycine,HIF1A,IGF1R,L-leucine,L-methionine,L-threonine,leucine,LINC00963,MLST8,MTOR,MTORC1,okadaic acid,OPRM1,PDPK1,PGK1,PIK3CB,pimagedine,pinitol,PKM,SB 559457,SC79,SLC15A4,SNX27,ST6GAL1	(-)-arctigenin,2-amino-2-norbornanecarboxylic acid,AICAR,AQP7,AR-12,archazolid B,AT13148,cisplatin,DDIT4,E platinum,enalapril,everolimus,ICMT,L-cysteine,mir-7,miR-7a-5p (and other miRNAs w/seed GGAAGAC),MLIP,nigericin,OTUD3,PRKN,PTEN,sirolimus,SR-3420,STK11,TBC1D3 (includes others),temsirolimus,torin1,TP53,TSC2,U0126,USP19		BIRC5,CDK4,EEF2K,HMGA1,mGluR,MYC
BI 2536	chemical drug		3			-0.736	0.000112	0.0247	AKT1,AKT3,BCL2L1,BI 2536,CREB1,E2F1,EGFR,EIF4E,EP300,ESR1,estrogen receptor,Gsk3,HIF1A,HSF1,IRF3,MTOR,MYC,MYOD1,NCOA3,NFKBIA,NOS1,PLD2,PLK1,PRKCD,PTEN,RAC1,Rb,RB1,RBL2,reactive oxygen species,RELA,RPTOR,SIRT1,SNCA,SP1,STAT3,STAT5a/b,STAT5B,STAT6,TP53,TP63,TSC2	ABCF3,acetylcholine,ACOT11,AMP,arachidonic acid,ARFGAP1,ARFIP2,ARHGAP35,ATG7,BAIAP2,BICD2,BID,CACNA2D1,CCDC88A,CHEK1,choline,CNN2,COG6,COQ7,COX7A2,CSNK1E,CSRP1,D-glucose,D-ribose-5-phosphate,DCK,DCX,DDX56,DENR,DLK1,DNPH1,EIF4A2,EIF4E2,ENSA,FAM120A,FAM3C,FTH1,GDP,glutathione disulfide,GOSR1,GPT2,GSTZ1,GTF2A1,guanine,HAGH,HDDC2,HSPA14,ICA1,IGFBP2,IMPACT,IRF2BP2,KIF3B,KLF13,L-arginine,L-glutamine,LH…	118 (42)	40				CHEK2,H2AX,PARP	BCR-ABL1,PLK1,PTEN
GSTK1	enzyme	0	3			-0.329	0.000113	0.003	AHR,Akt,AKT1,ATF2,GSTK1,HMOX1,IFNA2,IFNB1,IRF3,MAPK8,MTOR,NFkB (complex),NR3C1,REL,RELA,RXRA,SQSTM1,STAT1,STAT5a/b,TANK,TBK1,TP53,XIAP,YAP1	2-oxoglutaric acid,A2M,ACOT11,ACTA2,AHNAK,ALDH1B1,ASNS,ATG7,ATP,BICD2,BZW2,CHEK1,choline,CNN2,COMMD1,COX7A2,creatinine,CSRP1,DCK,DDX56,DLK1,EIF4E2,FAM120A,FAM3C,FKBP5,GLCCI1,GLUL,GPT2,GSTZ1,HNF1A,ICA1,IDI1,IRF2BP2,KEAP1,KLF13,LGALS3BP,LPIN1,MAP2K6,MAPRE2,MCAT,MICAL1,MMUT,NBN,NDUFA4,NEFH,NFS1,P4HA1,PDHX,PEG10,PGP,phosphorylcholine,POLA1,POLR3C,PPP4R2,PPP6R3,PRIM1,PRKAR1A,PRPH,PTTG1IP,QKI,RPS26,SAM…	83 (24)	22	KLF3				2'3'-cyclic guanosine monophosphate-adenosine monophosphate,TBK1
CDK9	kinase	0	3	Activated		2.708	0.000119	0.0171	AKT1,AR,ATF3,ATF4,BCL2,BCL2L1,BRD4,CDK9,CDKN1B,CDKN2A,CEBPA,CEBPB,CREB1,CRTC2,EGFR,EGR1,EIF4E,EP300,G6PC1,GATA4,GLI1,GSK3A,GSK3B,HISTONE,IL6,KLF1,L-serine,MAPK1,MTOR,MYBL2,MYC,MYOD1,NFE2L2,NFKBIA,Nr1h,NR3C1,ODC1,PARP1,PGR,PKM,PTEN,RAC1,RB1,RCHY1,RELA,SOD2,TLR9,TP53,TP73,TSC2,XBP1	2-oxoglutaric acid,3-methylbutyrylcarnitine,A2M,ABCF3,ACOT11,ACTA2,ALDH1B1,AMP,AMPD2,arachidonic acid,ARHGAP35,ASF1A,ASNS,ATP,ATXN10,BAIAP2,BICD2,BID,BZW2,C11orf96,CACNA2D1,CHEK1,CNN2,COQ7,COX6C,COX7C,CSNK1E,CSRP1,DCK,DDX56,DENR,DES,DLK1,DNASE2,DNPH1,EGFR,EHD3,EIF4E2,FAM120A,FAM3C,FKBP5,FKBP7,FTH1,FTO,GAB2,GDP,GLCCI1,GLRX,GLUL,GOLPH3,GPT2,GSTZ1,GTF2A1,HAGH,HDDC2,HSPA14,IGFBP2,IRF2BP2,L-lactic aci…	131 (51)	46	PTEN	geldanamycin,HEXIM1		CCNB1,CDKN1A,G6PD,MYC,RCHY1,TP53
VRK1	kinase	0	3			-0.264	0.000122	0.0254	AKT1,APP,ATF2,ATM,CCND1,CDKN2A,CEBPA,Cpla2,EGFR,EIF4E,EP300,ERBB2,ESR1,FOS,GLI1,GSK3A,H2AX,HSF1,IL6,IRF3,MAPK1,MAPK8,Mek,MTOR,MYC,NFE2L2,NFKBIA,NOTCH1,NR3C1,P38 MAPK,PARP1,PGR,PPARG,RAC1,RB1,RICTOR,RPTOR,SIRT1,SOD2,SPIB,STAT3,TP53,TP53BP1,TP73,TSC2,VRK1	2-oxoglutaric acid,A2M,ABCF3,acetylcholine,ACOT11,AMP,arachidonic acid,ARFIP2,ASNS,ATP6V1C1,ATXN10,ATXN2,BICD2,BID,BZW2,C11orf58,C11orf96,CCDC12,CCDC88A,CHD1L,CHEK1,choline,CNN2,COG6,COX7A2,CSRP1,D-glucose,DCK,DCTPP1,DCX,DDX56,DES,DNPH1,EGFR,EHD3,EIF4A2,EIF4E2,FAM120A,FAM3C,FKBP5,FTH1,FTO,GAB2,GAK,GDP,GLCCI1,GLRX,GLUL,GOSR1,GPT2,GSTZ1,HAGH,HSPA14,IMPACT,KEAP1,KIF3B,L-glutamine,L-methionine,LHPP,l…	129 (46)	43		mercury		H2AX,TP53BP1
IL10RB	transmembrane receptor		3	Activated		2.209	0.000126	0.0126	Akt,AKT1,AR,BCL2L1,CCND1,CEBPA,CREB1,CTNNB1,EIF4E,FANCC,FOS,GATA4,IGF1R,IL10RA,IL10RB,JAK1,LCK,MAPK1,MET,mir-21,MKNK1,MYC,MYD88,NOS2,PTEN,PTK2,RAC1,RAS,SIRT1,SOD2,STAT1,STAT3,STAT5B,STAT6,SYK,TP53,TP63,TSC2,YAP1	2-oxoglutaric acid,3-methylbutyrylcarnitine,A2M,ABCF3,AMP,arachidonic acid,ARHGAP35,ATP,ATXN2,BAIAP2,BICD2,BID,BZW2,C11orf58,CACNA2D1,CCDC88A,CHEK1,choline,CNN2,COX6C,COX7A2,COX7C,CSNK1E,CSRP1,DCK,DCX,DDX56,DENR,EIF4E2,ENSA,FAM120A,GAK,GDP,GLRX,GLUL,glutathione disulfide,GNE,GTF2A1,HAGH,HDDC2,HNF1A,HSPA14,IPO11,ISL1,KLF13,L-methionine,L-proline,LHPP,linoleic acid,LPIN1,LZTFL1,MAP2K6,MAPRE2,MCAT,M…	118 (39)	38	curcumin,hydrogen peroxide	FOXO3
APH-1	group		3			-0.508	0.000128	0.0011	Akt,AKT1,APH-1,APH1A,APH1B,HES1,MDM2,Notch,NOTCH1,PSEN1,PSEN2,Secretase gamma,TP53	2-oxoglutaric acid,A2M,ACOT11,ATG7,BICD2,BID,CHEK1,CNN2,COX7A2,creatinine,CSRP1,D-glucose,DCK,DES,DLK1,EGFR,EIF4E2,FAM120A,FAM3C,FKBP5,FTH1,GLUL,IGFBP2,IMPACT,ISL1,LPIN1,MAP2K6,MAPRE2,MCAT,MMUT,NBN,NDUFA4,NFS1,NQO1,P4HA1,PDHX,PDXDC1,PEG10,POLA1,PPP4R2,PRIM1,PRKAR1A,PTTG1IP,RPS26,S100A11,SAMHD1,SDHC,ST13,TAGLN,TMEM106B,TMOD4,TOM1,TOMM22,TP53I3,TPD52L1,TRIO,TSPAN6,TUSC3,TXN2,UNG,VLDLR,XRCC5	62 (13)	10
TAK-901	chemical drug		3			-1.069	0.000131	0.0017	ATM,AURKB,Histone h3,KMT2A,NLRP3,NPM1,PKM,RASSF1,RUVBL1,TAK-901,TP53,USP13	2-oxoglutaric acid,A2M,ACOT11,ACTA2,ALK,ATG7,ATP,BICD2,BID,CNN2,COX7A2,CSRP1,D-glucose,DCK,EGFR,EIF4E2,FAM120A,FAM3C,FKBP5,FTH1,GLUL,L-lactic acid,LPIN1,MAP2K6,MAPRE2,MCAT,NADH,NDUFA4,NEK1,NFS1,P4HA1,PDHX,PEG10,POLA1,PPP4R2,PRIM1,PRIM2,PTK2,QKI,RPS26,SDHC,ST13,STAT1,TMOD4,TOM1,TOMM22,TP53I3,TRIO,TSPAN6,TXN2,TYMS,UDP-D-glucose,UNG,VIM,VLDLR,XRCC5	56 (12)	10					AURKB
FABP3	transporter		1		biased	1.732	0.000131	0.001	FABP3	ATP,D-glucose,phosphocreatine	3 (1)	1		CPT1B
PANK1	kinase		1			0.577	0.000131	0.0006	PANK1	D-glucose,D-pantothenic acid,NADH	3 (1)	1	TP53	CPT1B		NADH
benfotiamine	chemical drug		1		biased	-1.732	0.000131	0.0006	benfotiamine	D-glucose,sorbitol,UDP-N-acetylglucosamine	3 (1)	1
2-aminobenzimidazole	chemical reagent		3			-0.923	0.000133	0.0102	2-aminobenzimidazole,ACACB,Akt,AKT1,AKT3,AMPK,CAV1,CDKN1B,CREB1,CTNNB1,EIF2AK3,ELAVL1,EP300,G6PD,Gsk3,HMGA1,HNF4A,HRAS,IRS1,JUN,MAPK1,Mek,MKNK1,MLXIPL,MTOR,NAMPT,NFkB (complex),NOS1,NOS2,P38 MAPK,PGR,PI3K (complex),PPARGC1A,PRKAA1,PRKAA2,RB1,RPTOR,SIRT1,SLC2A1,TP53,TSC2,YAP1	2-oxoglutaric acid,acetylcholine,ACOT11,AHNAK,ALDH1B1,allantoin,ARFGAP1,ATP,ATXN10,BCAT2,BICD2,CACNA2D1,CHEK1,choline,CNN2,COQ7,COX6C,D-glucose,DCK,DCX,DES,DLK1,EIF4E2,EIF4ENIF1,ethanolamine,FAM120A,FAM3C,GPT2,GSTZ1,ICA1,IGFBP2,IMPACT,ISL1,KLF13,L-arginine,L-glutamine,LPIN1,MAPRE2,MCAT,METTL3,MICAL1,MMUT,MSN,MSTO1,NBN,NEFH,NFS1,P4HA1,P4HA2,PACSIN2,PANK3,PDE3A,PDHX,PGP,phosphorylcholine,POLA1,PPP4…	95 (42)	41
TWIST1	transcription regulator		2			-1.291	0.000152	0.0008	BCL2,BMI1,CDH1,EP300,MYOD1,NOTCH1,SRC (family),TP53,TWIST1	2-oxoglutaric acid,A2M,ACOT11,ACTA2,ATG7,ATP,BICD2,BID,CBX2,CHEK1,CNN2,COX7A2,creatinine,CSRP1,D-glucose,DCK,DES,DLK1,EGFR,EIF4E2,FAM120A,FAM3C,FKBP5,FTH1,GLUL,IGFBP2,LPIN1,MAP2K6,MAPRE2,MCAT,MFGE8,NDUFA4,NFS1,P4HA1,PDHX,PEG10,phosphocreatine,phosphorylcholine,POLA1,PPP4R2,PRIM1,PTK2,RPS26,SDHC,ST13,STAM,STAT1,TAGLN,TMOD4,TOM1,TOMM22,TP53I3,TPBG,TRIO,TSPAN6,TXN2,UNG,VIM,VLDLR,XRCC5	60 (9)	9	CDKN1B,HMGA1,HNRNPAB,hydrogen peroxide,LGR4,MALAT1,MAOA,metribolone,MYC,OXSR1,SNHG11	BRCA1,CTDSP1,IGF1R,LCN2,mir-7,miR-7a-5p (and other miRNAs w/seed GGAAGAC),NKX3-1,PTEN,tyrphostin AG490,U0126		CCN4,FN1,IGFBP4,LMNA,NCAM1,RHOC,TGFBR2,ZEB1	ACTA2,CDKN1A,PTPRZ1
PFN1	other	0	3	Activated	biased	5.413	0.000152	0.0436	AKT1,AMPK,ATF2,BCL2,CEBPA,CEBPB,Cpla2,Creb,CREB1,DDIT3,doxorubicin,EGFR,EGR1,EIF4E,ELK1,ESR1,estrogen receptor,FH,FOS,GATA3,GATA4,GSK3B,IGF1,INF2,INSR,IRF3,JUN,LEP,MAPK1,MITF,MKNK1,MTOR,MYC,NFAT5,NFE2L2,NFKBIA,nitric oxide,NOS2,NOS3,NR3C1,P38 MAPK,PFKFB2,PFN1,PGR,PLA2G4A,PLD2,PPARA,PPARG,PPARGC1A,RAC1,RB1,RELA,SERPINE1,SRF,STAT3,STAT6,SYK,Tgf beta,TP53,TP63,TP73,TWIST1,VASP,YAP1	3-methylbutyrylcarnitine,ABCF3,ACOT11,ALK,AMP,arachidonic acid,ARFGAP1,ARFIP2,ARHGAP35,ASF1A,ASNS,ATG7,ATP,ATP6V1C1,ATXN2,BAIAP2,BASP1,BCAT2,BICD2,BZW2,CACNA2D1,CBX2,CCDC88A,CDK5,cholesterol sulfate,choline,CNN2,COG6,COQ7,COX6C,creatinine,CSRP1,DCK,DCTPP1,DCX,DDX56,DES,DNPH1,EFS,EIF4E2,ENSA,ERCC3,FAM120A,FAM3C,FTO,GAB2,GAK,GDP,GLCCI1,GLRX,GLUL,GOSR1,GPT2,HAGH,HSPA14,hypoxanthine,IDI1,IRF2BP2,KLF1…	127 (64)	62	geldanamycin,MTOR,SYVN1,TP53	CD 437,latrunculin B,ST1926
mir-378	microRNA		3			-1.569	0.000155	0.0088	AKT1,BCL2L1,CDC37,CRTC2,EIF4E,ESR1,GFPT1,Gsk3,GSK3B,HIF1A,HSF1,IRS1,mir-378,MTOR,MYC,NFkB (complex),NR3C1,OXSR1,PRKCD,RAC1,RICTOR,RPTOR,SIRT1,STAT1,STAT3,TFEB,TP53,ULK1	2-oxoglutaric acid,ABCF3,acetylcholine,ACOT11,AHNAK,ALDH1B1,ALK,AMP,arachidonic acid,ARFGAP1,ARFIP2,ARHGAP35,ARSA,ASNS,ATG7,ATP6V1C1,BICD2,BZW2,CCDC88A,CDK5,choline,CNN2,COG6,CSRP1,D-glucose,DCK,DCTPP1,DDX56,DLK1,DNPH1,EGFR,EIF4A2,EIF4E2,FAM120A,FAM3C,GDP,GLCCI1,glutathione disulfide,GOSR1,GSTZ1,HNF1A,HSPA14,ICA1,IMPACT,KIF3B,L-glutamine,LHPP,linoleic acid,MAP2K6,MAPRE2,MCAT,MICAL1,MMUT,MSN,NBN,N…	104 (28)	27	hydrogen peroxide	TP53		FOXO3	MTOR,PDPK1
mefloquine	chemical drug		3			0.333	0.000156	0.0053	ABCC4,Akt,GJA1,GLI1,HBA1/HBA2,mefloquine,NFkB (complex),PANX1,PTEN,RB1,reactive oxygen species,RELA,tetradecanoylphorbol acetate,TP53	2-oxoglutaric acid,ACOT11,AHNAK,ALDH1B1,BICD2,C11orf96,CNN2,COQ7,creatinine,CSNK1E,CSRP1,D-glucose,DCK,DENR,DES,DLK1,DNPH1,EIF4E2,FAM120A,FAM3C,FTH1,GOSR1,GPC2,GPT2,GTF2A1,HDDC2,HNF1A,ICA1,IDI1,IRF2BP2,ISL1,KIF3B,KLF13,LHPP,MAP2K6,MAPRE2,MCAT,MSTO1,NBN,NDUFA4,NEFH,NFS1,P4HA1,PDCD4,PDE3A,PDHX,PLPP2,POLA1,PPP4R2,PPT2,PRIM1,PRKAR1A,PTK2,PTTG1IP,QKI,RASA4,RNF7,RPS26,RRP15,S-adenosylmethionine,S100A11…	81 (14)	13					PANX1
PDPK1	kinase		2	Activated	biased	2.81	0.00016	0.0015	Akt,AKT1,AKT2,AKT3,ERK,FOXO1,GSK3B,IKBKB,IRS1,MTOR,MYC,NCF1,NFkB (complex),NFKBIA,PDPK1,PFKFB1,Pkc(s),PKN1,PRKACA,PRKCB,PRKCD,PRKCE,RAC1	2-oxoglutaric acid,A2M,ABCF3,ACTA2,ALDH1B1,AMP,arachidonic acid,ATG7,ATP6V1C1,BID,BZW2,choline,creatinine,DCTPP1,DES,DLK1,DNPH1,FKBP5,FTO,GDP,glutathione disulfide,GSTZ1,HNF1A,HSPA14,IGFBP2,IMPACT,ISL1,KIF3B,linoleic acid,MFGE8,MICAL1,MMUT,MSN,NBN,NDUFA4,NQO1,PEG10,PGP,phosphorylcholine,POLDIP3,PRKAR1A,PRPH,PTK2,PTTG1IP,PUS7,RAC3,RGPD4 (includes others),RPS19BP1,RPS26,SCLY,SERINC1,succinic acid,S…	67 (23)	23	HIF1A,hydrogen peroxide,PI3K (family)	AR-12,BX-795,cisplatin,CPT1B,geldanamycin,IGF1R,mir-375,mir-378,miR-378a-3p (and other miRNAs w/seed CUGGACU),PTEN,SEMA3B,sirolimus,SNCB,topotecan,TSC2,U0126		L-threonine,MTORC1,MYC,p70 S6k,PKN1	CDKN1A,FOXO3,SERPINE1
MXD1	transcription regulator		3	Inhibited		-2.372	0.000161	0.0046	Akt,AR,ATM,CCND1,Cdk,CDK19,CDKN2A,CTNNB1,E2f,E2F3,EP300,estrogen receptor,HDAC1,MXD1,MYC,NRF1,PPARG,RB1,RBL2,ROCK,ROCK2,STAT3,TERT,THRB,TSC1,TSC2,WT1	2-oxoglutaric acid,AARSD1,ABCF3,AHNAK,AMP,arachidonic acid,ASNS,ATP,BAIAP2,BID,BZW2,C11orf58,CCDC88A,CHEK1,COQ7,COX6C,COX7A2,COX7C,DCK,DCTPP1,DES,DNPH1,EGFR,EHD3,FAM120A,FKBP5,FTH1,GDP,GLCCI1,GLRX,GLUL,glutathione disulfide,GPT2,HNF1A,HSPA14,IDI1,IGFBP2,IMPACT,ISL1,KEAP1,LHPP,LPIN1,MAP2K6,MAPRE2,MARK2,MCAT,METTL3,MSN,MSTO1,NADH,NBN,NDUFA4,NOP14,P4HA1,P4HA2,PBX3,PDCD4,PEG10,phosphorylcholine,PITRM…	86 (27)	26	FOXO3	TGFBR2			BCL6,CCNA2,Cdk,CDK4,NOTCH4,TOP1
gossypol	chemical drug		2			1.786	0.000176	0.0011	BCL2,gossypol,NCOA1,NCOA3,TP53	2-oxoglutaric acid,A2M,ACOT11,ACTA2,ATG7,BICD2,BID,CHD9,CHEK1,CNN2,COX7A2,creatinine,CSRP1,D-glucose,D-ribose-5-phosphate,DCK,EGFR,EIF4E2,ERCC3,FAM120A,FAM3C,FKBP5,FTH1,GLUL,guanine,HNF1A,MAP2K6,MAPRE2,MCAT,NDUFA4,NFS1,P4HA1,PDHX,PEG10,phosphocreatine,POLA1,PPP4R2,PRIM1,RPS26,SDHC,ST13,TAGLN,TMOD4,TOM1,TOMM22,TP53I3,TRIO,TSPAN6,TXN2,UNG,VIM,VLDLR,XRCC5	53 (5)	4				ATF3,MCL1,TP53
IP6K2	kinase		2			0	0.000176	0.0019	Akt,AKT1,CASP8,IP6K2,STK11,TP53	2-oxoglutaric acid,ACOT11,ADSL,ATG7,ATP,BICD2,BID,CHEK1,choline,CNN2,CSRP1,D-glucose,DCK,DCTPP1,EIF4E2,FAM120A,FAM3C,FKBP5,FTH1,GLUL,L-methionine,LPIN1,MAP2K6,MAPRE2,MCAT,MMUT,MPST,NBN,NDUFA4,NFS1,NQO1,P4HA1,PDHX,PEG10,phosphocreatine,phosphorylethanolamine,POLA1,PPP4R2,PRIM1,PRIM2,PRKAR1A,PTTG1IP,RPS26,SDHC,ST13,TMEM106B,TMOD4,TOM1,TOMM22,TP53I3,TPD52L1,TRIO,TSPAN6,TUSC3,TXN2,TYMS,UNG,USP19,VLDL…	60 (6)	6	cisplatin			TP53	STK11
AURKB	kinase	0	2			1.387	0.000179	0.0022	ATM,AURKB,NPM1,PKM,RASSF1,TP53,USP13	2-oxoglutaric acid,A2M,ACOT11,ACTA2,ALK,ATG7,ATP,BICD2,BID,CNN2,COX7A2,CSRP1,D-glucose,DCK,EGFR,EIF4E2,FAM120A,FAM3C,FKBP5,FTH1,GLUL,L-lactic acid,LPIN1,MAP2K6,MAPRE2,MCAT,NADH,NDUFA4,NFS1,P4HA1,PDHX,PEG10,POLA1,PPP4R2,PRIM1,PTK2,RPS26,SDHC,ST13,STAT1,TMOD4,TOM1,TOMM22,TP53I3,TRIO,TSPAN6,TXN2,UDP-D-glucose,UNG,VIM,VLDLR,XRCC5	52 (7)	7	BCR-ABL1,HNRNPAB,KAT5,MYC,PIK3CB	AMG 900,BARD1,CDC20,CDC27,danusertib,doxorubicin,let-7a-5p (and other miRNAs w/seed GAGGUAG),PTEN,sirolimus,SNS 314,TAK-901,TT-00420,TTP607,XMD16-144		BLM,CCNA2	PKM
NACC1	transcription regulator		3		biased	1.565	0.000187	0.0031	Akt,AKT1,ATF2,IFNA2,IFNB1,IKBKB,IRF3,JUN,MTOR,NACC1,NFkB (complex),NFKBIA,REL,RELA,SQSTM1,STAT1,TANK,TBK1,TP53,XIAP,YAP1	2-oxoglutaric acid,ACOT11,AHNAK,ALDH1B1,ASNS,ATG7,BICD2,CHEK1,choline,CNN2,COMMD1,COX7A2,CSRP1,DCK,DDX56,EIF4E2,FAM120A,FAM3C,FKBP5,GLUL,GPT2,GSTZ1,HNF1A,ICA1,IDI1,IGFBP2,IRF2BP2,KEAP1,LGALS3BP,LPIN1,MAP2K6,MAPRE2,MCAT,MFGE8,MICAL1,MMUT,NBN,NDUFA4,NEFH,NFS1,NQO1,P4HA1,PDHX,PEG10,PGP,phosphorylcholine,POLA1,POLR3C,PPP4R2,PPP6R3,PRIM1,PRKAR1A,PTTG1IP,QKI,RNF7,RPS26,SAMHD1,SCLY,SDHC,SERINC1,spermidi…	80 (21)	19		cisplatin		TBK1,TP53
Ctf2	cytokine		3			0.378	0.000188	0.0319	Akt,AKT1,AR,CEBPA,Ctf2,disulfiram,FOS,GATA1,GATA4,HMGA1,HTT,Insulin,IRF3,IRS1,MAPK1,MAPK3,MASTL,mir-21,MKNK1,MTOR,MYC,NCOA1,NCOA3,NEUROD1,NFAT5,NLRP3,NQO1,NR3C1,P38 MAPK,PARP1,PFKFB2,PKM,PLA2G4A,PPARGC1A,PTEN,RB1,RELA,RPTOR,SLC2A1,SOD2,STAT3,STK11,TP53,TP63,TP73,TSC2,Vegf,XBP1	2-oxoglutaric acid,3-methylbutyrylcarnitine,A2M,ABCF3,ACOT11,ACTA2,ADSL,allantoin,AMP,arachidonic acid,ATG7,ATXN10,ATXN2,BCAT2,BICD2,BID,CCDC88A,CHD9,CHEK1,CNN2,COX6C,COX7C,CSNK1E,D-glucose,D-ribose-5-phosphate,DCK,DLK1,DNPH1,EGFR,EIF4E2,ENSA,FAM3C,FKBP5,FKBP7,GAB2,GAK,GDP,GLRX,GOLPH3,GPT2,GSTZ1,GTF2A1,guanine,HAGH,HDDC2,HSPA14,IPO11,IRF2BP2,KLF13,L-glutamine,L-lactic acid,L-leucine,L-methionine,…	112 (48)	46
BCKDHA	enzyme	0	2			1.109	0.000192	0.0013	AKT1,AKT2,BCKDHA,TP53	2-oxoglutaric acid,A2M,ACOT11,ACTA2,ATG7,ATP,BICD2,BID,CHEK1,CNN2,COX7A2,CSRP1,D-glucose,DCK,EGFR,EIF4E2,FAM120A,FAM3C,FKBP5,FTH1,GLUL,LPIN1,MAP2K6,MAPRE2,MCAT,MMUT,NDUFA4,NFS1,NQO1,P4HA1,PDCD4,PDHX,PEG10,POLA1,PPP4R2,PRIM1,PRKAR1A,RPS26,SDHC,ST13,TMOD4,TOM1,TOMM22,TP53I3,TPD52L1,TRIO,TSPAN6,TXN2,UNG,VIM,VLDLR,XRCC5	52 (4)	3	sirolimus,UCP1	alpha-ketoisocaproic acid,KDM5A		MYC,TP53
cyclosporin	biologic drug		1			-1	0.000197	0.0008	cyclosporin	ATP,D-glucose,NADH,phosphocreatine	4 (1)	1				NADH	glutamine,NAD+
U0126	chemical drug		2	Inhibited	biased	-5.814	0.000198	0.0279	AHR,AKT1,AR,BCL2,C/EBP,CDKN1B,CEBPB,Cpla2,CREB1,EGF,EGFR,EGR1,EIF4E,ELK1,FMR1,FOS,FOXO3,GATA3,GATA4,GSK3B,HTT,JUN,LCK,MAPK1,Mek,MKNK1,MTOR,MYC,NF2,NFE2L2,NFkB (complex),NFKBIA,NR4A1,PGR,PLA2,PLA2G4A,PTGS2,RBL2,RELA,RET,SP1,STAT3,STAT6,SYK,tamoxifen,TP53,TSC2,U0126	3-methylbutyrylcarnitine,ABCF3,ACOT11,ACTA2,AHNAK,ALDH1B1,AMP,arachidonic acid,ARHGAP35,ASF1A,ASNS,ATXN2,BAIAP2,BASP1,BICD2,BZW2,CACNA2D1,CCDC88A,CDK5,choline,CNN2,COQ7,COX6C,COX7C,CSNK1E,CSRP1,DCK,DCX,DDX56,DES,DLK1,DNPH1,EGFR,EIF4E2,FAM120A,FAM3C,FKBP5,FTO,GAB2,GDP,GLCCI1,GLUL,GSTZ1,HNF1A,HSPA14,ICA1,IDI1,IRF2BP2,KEAP1,KIF3B,KLF13,L-methionine,L-proline,linoleic acid,LPIN1,MAPRE2,MARK2,MCAT,MET…	125 (48)	48				ACTA2,CDKN1B,CYP1A1,FOXO3,TGFBR2,TSC2,UPK2	ACHE,ACTG1,ATF3,BIRC5,calpain,CCN4,CCNE1,CDK4,CDKN1A,Cyclin D,FN1,HIF1A,HSPA5,HTT,INHBA,MCL1,MCU,MTOR,MYC,myosin-light-chain kinase,NEK2,p70 S6k,PDPK1,PER2,PLAU,PNMT,RORC,SERPINE1,TNKS,TP53,TWIST1
ELOC	transcription regulator	0	3			-0.4	0.000204	0.0121	Akt,AKT1,AURKA,BCL2,BIK,BRCA1,CCND1,EGR1,ELOC,ERBB2,GLI1,HGS,HIF1A,JUN,MAPK8,Mek,MYC,NFKBIA,NOS1,NPM1,NR2E1,NR3C1,PLD2,PPARA,PRKCD,PRKCI,PTTG1,RAC1,RELA,RNA polymerase II,RXRA,SOX2,SYK,TP53,Ubiquitin,VEGFA,VHL	A2M,ABCF3,ACOT11,ACTA2,AHNAK,ALK,AMP,arachidonic acid,ASNS,ATG7,ATP,BAIAP2,BCAT2,BICD2,C11orf58,C11orf96,CHD1L,choline,CNN2,COX7A2,CSRP1,D-glucose,DCK,DCTPP1,DCX,DLK1,DNPH1,EFS,EIF4E2,ERCC3,FAM3C,FTH1,GAB2,GDP,GLCCI1,glutathione disulfide,GOSR1,GSTZ1,HNF1A,HSPA14,ICA1,IMPACT,IRF2BP2,KLF13,L-arginine,L-methionine,linoleic acid,MAP2K6,MAPRE2,MCAT,MFGE8,MMUT,MPZL1,MSN,NBN,NEFH,NFS1,P4HA2,PDHX,phosph…	100 (37)	32					AURKA,Ubiquitin
GW843682	chemical drug		3			-1.616	0.000205	0.007	AKT1,ATF2,ATM,BCL2L1,CDC27,CTNNB1,ESR1,GSK3B,GW843682,HSF1,HSPA1A/HSPA1B,IRF3,JUN,MDM2,MYC,NFkB (complex),NFKBIA,PLK1,PLK3,PTEN,SNCA,TP53,TP63,VIM,YY1	2-oxoglutaric acid,ABCF3,ACOT11,AHNAK,ALDH1B1,AMP,arachidonic acid,ARFGAP1,ARFIP2,ASNS,BICD2,BZW2,CDK5,CNN2,COG6,COX7A2,creatinine,CSNK1E,DCK,DCTPP1,DENR,DLK1,EIF4A2,EIF4E2,ENSA,FAM120A,FAM3C,FKBP5,FTO,GDP,GLUL,glutathione disulfide,GOSR1,GTF2A1,HAGH,HDDC2,HNF1A,HSPA14,ICA1,IMPACT,ISL1,KIF3B,LGALS3BP,LHPP,linoleic acid,MAP2K6,MAPRE2,MCAT,MFGE8,MICAL1,MMUT,MSN,NADH,NBN,NDUFA4,NEK1,NFS1,P4HA1,PDHX,…	98 (25)	22					PLK1,PLK3
PYHIN1	other		3			-0.621	0.000212	0.0409	ABCB1,Akt,AKT1,APP,ATM,CCND1,CDK1,CDK2,CDKN1B,CEBPA,CEBPB,E2F3,EIF2AK3,EIF4E,EP300,ERBB2,FOS,GATA3,GLI1,GSK3A,HMGA1,HNF4A,ID3,IL6,JUN,MASTL,MDM2,Mek,MTOR,MYC,MYCN,MYOD1,NCOA1,NFkB (complex),NFKBIA,NPM1,PARP1,PER2,PPARG,PYHIN1,RARA,RB1,RELA,SIRT2,SMARCA4,SOD2,SOX2,TP53,TP63,TSC1,TSC2	2-oxoglutaric acid,A2M,ABCF3,acetylcholine,ACOT11,ACTA2,AHNAK,ALDH1B1,ALK,AMP,arachidonic acid,ARFGAP1,ASF1A,ATG7,ATP,ATXN10,ATXN2,BASP1,BICD2,BID,BZW2,C11orf58,C11orf96,CHD1L,CHD9,CHEK1,CNN2,COQ7,COX7A2,creatinine,CSRP1,DCK,DCX,DDX56,DENR,DNPH1,EFS,EGFR,EIF4E2,ENSA,FAM120A,FAM3C,FKBP5,FNTA,FTH1,FTO,GAK,GDP,GLRX,GLUL,GOSR1,GPT2,GSTZ1,HSPA14,ICA1,IMPACT,IRF2BP2,L-methionine,LHPP,linoleic acid,LPIN…	127 (51)	50				CDKN1A,TP53
MAPK10	kinase		2	Activated		2.668	0.000213	0.0012	APP,ATF2,BCL2,CBX7,CCND1,CDKN1A,ELK1,FOXO4,GABPA,JUN,MAPK10,NFATC1,NR3C1,STAT5a/b,TP53	2-oxoglutaric acid,A2M,acetylcholine,ACOT11,AHNAK,ASNS,ATG7,BICD2,BID,C11orf58,CBX2,CDK5,CNN2,COX7A2,creatinine,CSRP1,DCK,DCX,EIF4E2,FAM3C,FKBP5,FTH1,GLCCI1,GLUL,glutathione disulfide,HNF1A,IDI1,IGFBP2,KLF13,LGALS3BP,LPIN1,MAP2K6,MAPRE2,MCAT,MSN,NDUFA4,NFS1,P4HA1,PDCD4,PDHX,PEG10,phosphocreatine,POLA1,PPP4R2,PRIM1,PRIM2,PRPH,QKI,RNF7,RPS26,SDHC,ST13,STAT1,STK39,TAGLN,TMOD4,TOMM22,TP53I3,TPD52L1,T…	68 (15)	14	cisplatin,hydrogen peroxide,sirolimus	FN1		CDK4,MCL1,TP53	CDKN1A
MTOR	kinase	0	2			1.675	0.000222	0.0108	AKT1,BCL2L1,CRTC2,EIF4E,ESR1,GFPT1,Gsk3,GSK3B,HIF1A,HSF1,IRS1,MTOR,MYC,NFkB (complex),NR3C1,OXSR1,PRKCD,RAC1,RICTOR,RPTOR,SIRT1,STAT1,STAT3,TFEB,TP53	2-oxoglutaric acid,ABCF3,acetylcholine,ACOT11,AHNAK,ALDH1B1,ALK,AMP,arachidonic acid,ARFGAP1,ARFIP2,ARHGAP35,ARSA,ASNS,ATG7,ATP6V1C1,BICD2,BZW2,CCDC88A,CDK5,choline,CNN2,COG6,CSRP1,DCK,DCTPP1,DDX56,DLK1,DNPH1,EGFR,EIF4A2,EIF4E2,FAM120A,FAM3C,GDP,GLCCI1,glutathione disulfide,GOSR1,GSTZ1,HNF1A,HSPA14,ICA1,IMPACT,KIF3B,L-glutamine,LHPP,linoleic acid,MAP2K6,MAPRE2,MCAT,MICAL1,MMUT,MSN,NBN,NDUFA4,NEK1…	103 (25)	25	2,4-dinitrophenol,AGAP2,alpha-keto-beta-methylvaleric acid,alpha-ketoisocaproic acid,amino acids,AZD6482,buparlisib,calyculin A,CAMK4,carbonyl cyanide p-(trifluoromethoxy)phenylhydrazone,CCN4,CDK4,CDK4/6,Congo Red,FAM120A,FN1,FOLH1,GATM,GCG,glutamine,HIF1A-AS1,IGF1R,ITGA6,L-threonine,leucine,LINC00963,LMNA,mir-190,MLST8,NAD+,OPRM1,PARG,PGK1,PIK3CB,PRKCH,SC79,SH42,SIRT7,SLC13A5,SLC15A4,SNX27,TBK1	(-)-arctigenin,1L-6-hydroxymethyl-chiro-inositol 2-(R)-2-O-methyl-3-O-octadecylcarbonate,2-deoxyglucose,8-chlorophenylthio-adenosine 3',5'-cyclic monophosphate,AICAR,AQP7,arsenic,ASAH1,bimiralisib,BX-795,cisplatin,curcumin,doxorubicin,E platinum,everolimus,FKBP1A,FNIP1,GAS5,geldanamycin,GNE-493,GSI34,Hoxb3os,HTT,hydrogen peroxide,KDM5A,lancemaside A,LRBA,lycopene,MALAT1,memantine,mir-193,miR-193a…		AKR1A1,BIRC5,CAB39L,CCNE1,CHKA,Cyclin D,EIF4EBP2,FBXO32,GFPT1,HIF1A,ISCU,Ldh (complex),LDHA,MCL1,MDH2,MYC,OXSR1,p70 S6k,PFN1,PKM,RORC,RPL23,SLC2A1,SOX4,UBE2C	CDKN1A,citrulline,EIF4EBP,MLXIPL,NCAM1,RB1CC1,RNF168,TFEB
MED28	other	0	1		biased	-1.732	0.000227	0.0005	MED28	ACTA2,CNN2,TAGLN	3 (1)	1	RNF181	let-7a-5p (and other miRNAs w/seed GAGGUAG)			ACTA2
SLC2A9	transporter		1		biased	-0.577	0.000227	0.0011	SLC2A9	ATP,creatinine,uric acid	3 (1)	1	GSKJ4,TP53				creatinine
ganetespib	chemical drug		1		biased	-1.732	0.000227	0.0003	ganetespib	CHEK1,EGFR,STAT1	3 (1)	1
acyline	biologic drug		3	Activated	biased	4.919	0.000228	0.0474	acyline,BCL2,CASP3,CASP9,caspase,CEBPA,CEBPB,CGA,Cpla2,Creb,DDIT3,DICER1,EGFR,EGR1,EIF4E,ESR1,estrogen receptor,FH,FOS,GATA3,GATA4,Gsk3,IGF1,IKBKB,IRF3,JUN,LEP,Lh,MITF,MKNK1,MTOR,MYC,NFE2L2,NFkB (complex),NFKBIA,NR3C1,P38 MAPK,PARP1,PFKFB2,PGR,PLA2G4A,PLD2,PPARG,PPARGC1A,PRKCD,PTEN,RB1,RELA,SERPINE1,SRF,STAT5B,STS,SYK,Tgf beta,TP53,TP63,TP73,TWIST1,YAP1	3-methylbutyrylcarnitine,ABCF3,acetylcholine,ACTA2,ALDH1B1,ALK,AMP,arachidonic acid,ARFGAP1,ARFIP2,ARHGAP35,ASF1A,ATG7,ATP6V1C1,ATXN10,ATXN2,BAIAP2,BASP1,BCAT2,BICD2,BZW2,CBX2,CDK5,cholesterol sulfate,choline,CNN2,COG6,COQ7,COX6C,CSNK1E,CSRP1,DCK,DCTPP1,DDX56,DENR,DES,DNPH1,EFS,EGFR,EIF3H,EIF4E2,ENSA,ERCC3,FAM120A,FAM3C,FKBP5,GAB2,GAK,GDP,GLCCI1,GLRX,GLUL,GOSR1,GPT2,GTF2A1,GTF2F2,HAGH,HDDC2,HSPA1…	125 (59)	56
neostigmine	chemical drug		3			0.962	0.000228	0.0018	ACHE,Akt,APEX1,ATM,BCL2,calpain,CAPN2,CAPN3,CASP3,CASP9,caspase,CAT,EIF2AK2,IL1A,neostigmine,NFkB (complex),PARP1,PRKCD,PTEN,RB1,Tgf beta	A2M,acetylcholine,ALDH1B1,ATG7,ATP,ATXN10,BASP1,cholesterol sulfate,COQ7,COX7A2,CSNK1E,CSRP1,D-glucose,DENR,DLK1,DNPH1,FKBP5,FTH1,GLUL,GPT2,GSTZ1,GTF2A1,HDDC2,IDI1,IGFBP2,ISL1,KIF3B,LGALS3BP,LHPP,LPIN1,MCAT,MSTO1,NADH,NDUFA4,PEG10,phosphocreatine,POLA1,PRIM2,PTK2,PTTG1IP,SBF1,SCLY,SDHC,SSBP3,TAF10,TMEM106B,TOM1,TOMM22,TPBG,TUSC3,TXN2,TYMS,XRCC6	53 (21)	18				calpain	ACHE
SYVN1	transporter	0	2			-1.192	0.000232	0.0024	ERN1,HTT,SIRT2,SYVN1,TP53	2-oxoglutaric acid,A2M,ACOT11,ACTA2,ATG7,ATP,BICD2,BID,CHEK1,CNN2,COX7A2,CSNK1E,CSRP1,D-glucose,DCK,EGFR,EIF4E2,FAM120A,FAM3C,FKBP5,FNTA,FTH1,GLUL,IDI1,LGALS3BP,LPIN1,MAP2K6,MAPRE2,MCAT,N-acetyl-L-aspartic acid,NDUFA4,NFS1,P4HA1,PDHX,PEG10,POLA1,PPP4R2,PRIM1,RPS26,SDHC,SLC39A10,sn-glycero-3-phosphocholine,ST13,succinic acid,taurine,TMEM106B,TMOD4,TOM1,TOMM22,TP53I3,TRIO,TSPAN6,TXN2,UNG,VIM,VLDLR,…	57 (5)	5				ASF1B,CYP1B1,FANCG,IGF1R,ITGA6,PFN1,SLC16A1,SLC2A1,SLC6A6,TRERF1	HTT,TP53
LETM1	transporter	0	2			1.219	0.000233	0.0015	Akt,AMPK,GSK3B,LETM1,PTEN	A2M,ACTA2,ATG7,ATP,BID,CSNK1E,CSRP1,D-glucose,DENR,DNPH1,EGFR,FKBP5,FTH1,FTO,GTF2A1,HDDC2,IDI1,IGFBP2,KIF3B,LHPP,LPIN1,NBN,NQO1,PDCD4,PTTG1IP,SBF1,STAT1,TAF10,TMEM106B,TOM1,TUSC3,VIM,XRCC5	33 (5)	5					PTEN
betaine	chemical - endogenous mammalian		1			-0.447	0.000236	0.001	betaine	hypotaurine,phosphorylcholine,S-adenosylmethionine,taurine,uric acid	5 (1)	1		GNMT			HSPA5,hydrogen peroxide
KDM5A	transcription regulator	0	1		biased	-0.632	0.000239	0.0009	KDM5A	COQ7,COX7A2,GPT2,MCAT,MSTO1,NDUFA4,PDE3A,SDHC,TOMM22,TXN2	10 (1)	1		OSU-CG12		CCNE1	BCKDHA,CDKN1B,MTOR,NDUFA13,PARK7
CCNB1	kinase	0	3	Activated		2.729	0.00024	0.0485	ABCB1,AKAP12,APP,ATM,BARD1,BCL2L1,BIRC5,CAMK4,CCNB1,CDC25A,CDC25B,CDK1,CDKN1B,CDKN2A,CDX2,CEBPA,EGFR,EP300,ERBB2,ESR1,EZH2,FMR1,FOS,FZR1,G6PC1,GLI1,HISTONE,HMGA1,HSF1,ITPR2,MAPK1,MAPT,MASTL,MCM7,MTOR,MYC,MYOD1,NPM1,NR3C1,ODC1,PARP1,PGR,PPARG,PRKAA1,PTEN,RAC1,RAS,RBL2,RELA,RGCC,SIRT2,SOD2,SOX2,SQSTM1,TLR9,TP53,TP73,TSC2,VEGFA,XIAP	2-oxoglutaric acid,A2M,ABCF3,acetylcholine,ACOT11,ACTA2,ALK,AMP,ARFIP2,ATG7,ATP,ATXN10,ATXN2,BASP1,BCAT2,BICD2,BID,C11orf96,CHD1L,CHEK1,choline,CNN2,COG6,COMMD1,COX7A2,CSNK1E,CSRP1,D-glucose,DCK,DENR,DNPH1,EFS,EGFR,EHD3,EIF4A2,EIF4E2,ERCC3,FAM120A,FAM3C,FKBP5,FMR1,FNTA,GAB2,GAK,GDP,GLUL,GSTZ1,GTF2A1,HAGH,HDDC2,HSPA14,IMPACT,IRF2BP2,KEAP1,L-methionine,LPIN1,MAP2K6,MAPRE2,MARK2,MCAT,METTL3,MICAL1,M…	129 (60)	51	CCNE1,CDK9,clofibrate,FOXO3,MYC,NFIC,PLK1,SLC13A5,SNHG11,SULT2B1,TLX1	AICAR,ANAPC11,ANAPC2,bendamustine,BRCA1,CDC14A,CDC20,CDKN1A,cisplatin,colcemid,COTI-2,curcumin,doxorubicin,GAS5,hydrogen peroxide,KDM5B,LATS1,NDUFA13,PTEN,SKP1,topotecan,UBE2C		BIRC5,CDKN1B	BARD1,MCM7
doxorubicin	chemical drug		2	Activated	biased	3.726	0.000242	0.0142	ABCB1,AKT1,ATM,BCL2,BCL2L1,BRCA1,caspase,CYP1B1,doxorubicin,E2F1,E2F3,EGFR,EIF4E,FOXO1,FUS,GSK3B,HIF1A,histone deacetylase,IRF3,Jnk,JUN,MAPK1,MTOR,MYC,NFkB (complex),NFKBIA,POR,RELA,SERPINE1,SIRT1,TP53,TP63,VHL	2-oxoglutaric acid,A2M,ABCF3,ACOT11,AHNAK,ALDH1B1,AMP,arachidonic acid,ASNS,ATG7,ATP,BICD2,BZW2,CHEK1,choline,CNN2,COX7A2,CSRP1,DCK,DCTPP1,DDX56,DES,DLK1,DNPH1,EIF4E2,ENSA,ERCC3,FAM120A,FAM3C,FTH1,FTO,GDP,GLUL,glutathione disulfide,GSTZ1,HAGH,HNF1A,HSPA14,ICA1,IDI1,IMPACT,IRF2BP2,KEAP1,KIF3B,KLF13,LGALS3BP,linoleic acid,LPIN1,MAPRE2,MCAT,MICAL1,MMUT,NDUFA4,NEFH,NFS1,P4HA1,P4HA2,PANK3,PDE3A,PGP,ph…	104 (33)	33	citrulline			APOBEC3B,ATF3,BARD1,BRCA1,calpain,CDKN1A,CHEK2,FOXO3,FUS,GAS5,GLIPR1,H2AX,HIF1A,hydrogen peroxide,ISCU,LCN2,Ldh (complex),LGMN,MRE11,MYC,NDRG1,p70 S6k,PANX1,RB1CC1,RGS6,RRM2B,RYR2,SERPINE1,SLC34A2,STX6,TP53,UGCG	AURKA,AURKB,BIRC5,BUB1B,CAT,CCNB1,CYP1B1,DNMT1,MCL1,MTOR,NCAM1,Nos,PLK1,PRKAA,PTTG1,SLC6A6
calyculin A	chemical toxicant		2			0.707	0.000245	0.002	Akt,AKT1,calyculin A,caspase,CASR,CCND1,CDK2,CFTR,CLOCK,Creb,CRTC2,FUS,GSK3B,HSF1,MTOR,NFkB (complex),NOS3,P38 MAPK,p70 S6k,Pkc(s),RB1,RBL2,RELA,Sod,STAT3,STAT5B,SYK,TFEB,VIM	ACOT11,AHNAK,ALDH1B1,arachidonic acid,ARHGAP35,ARSA,ASNS,ATP6V1C1,BAIAP2,BID,C11orf58,CCDC88A,CHEK1,choline,COQ7,COX7A2,creatinine,CSRP1,DCTPP1,DES,DHTKD1,EIF4A2,FAM120A,FKBP5,FTO,GLUL,glutathione disulfide,GPT2,GSTZ1,HNF1A,ICA1,IDI1,IGFBP2,IRF2BP2,ISL1,KEAP1,KIF3B,linoleic acid,MARK2,MCAT,MICAL1,MMUT,MSTO1,NBN,NDUFA4,NEFH,PDCD4,PEG10,PGP,phosphorylcholine,PRIM2,PRKAR1A,PTK2,PTTG1IP,QKI,SCLY,SDHC…	72 (29)	28				CDKN1A,CDKN1B,CRTC2,CYP1B1,FUS,MCL1,MTOR,OPRM1,p70 S6k	CCNE1,CDK4,Cyclin D,TFEB
Serpin	group		3			1.63	0.000245	0.0432	AGT,AKT1,AMPK,caspase,CAT,CDK2,CNR1,Creb,CREB1,CREM,CTNNB1,CTSG,EGFR,EIF4E,ELANE,ELAVL1,ELK1,FN1,FOS,GATA4,GSK3A,GSK3B,HIF1A,IL1B,IL33,JUN,KLHL3,LONP1,Mek,MTOR,NFKBIA,nitric oxide,PARP1,PKD1,PLA2,PLG,PPARG,PPARGC1A,PRKACA,PRKCB,PRTN3,PTEN,RAC1,RAS,RB1,RPTOR,SCNN1A,Serine Protease,Serpin,SERPINE1,SOD2,STAT3,STAT6,STK11,SYK,Tgf beta,TGFB1,TNF,TP53,XDH	3-methylbutyrylcarnitine,acetylcholine,ACOT11,ACTA2,ADI1,ADSL,AHNAK,arachidonic acid,ARFGAP1,ARHGAP35,ARHGEF40,ATP,ATP6V1C1,ATXN10,ATXN2,BASP1,BCAT2,BICD2,BZW2,CACNA2D1,CAMSAP2,CCDC88A,CDK5,CHEK1,CHMP7,cholesterol sulfate,choline,COQ7,COX6C,COX7A2,creatinine,CSNK1E,D-glucose,DCK,DCTPP1,DCX,DDX56,DENR,DNPH1,EIF4E2,EIF4ENIF1,FAM120A,FAM3C,FKBP5,FMR1,FTO,GAK,GLCCI1,GLUL,glutathione disulfide,GPT2,GS…	122 (60)	55
rocuronium	chemical drug		3			0.679	0.000246	0.0064	Akt,AKT1,CHRM2,CHRNA3,CHRNA4,CHRNA7,CHRNB2,EGFR,MAPK1,MAPK14,MYC,nicotine,P38 MAPK,RAS,RGS4,rocuronium,TP53,TP53RK	2-oxoglutaric acid,ABCF3,acetylcholine,ACOT11,AMP,arachidonic acid,BICD2,CACNA2D1,CHEK1,choline,CNN2,COX7A2,creatinine,CSRP1,DCK,DCTPP1,DES,DNPH1,EIF4E2,FAM120A,FAM3C,GDP,GLUL,glutathione disulfide,HSPA14,IMPACT,LGALS3BP,linoleic acid,LPIN1,MAP2K6,MAPRE2,MCAT,MMUT,MSN,NBN,NDUFA4,NFS1,P4HA1,PDCD4,PDHX,PEG10,phosphorylcholine,POLA1,POLDIP3,PPM1E,PPP4R2,PPT2,PRIM1,PRKACB,PRKAR1A,PRPH,PRSS12,PTTG1IP,…	78 (18)	12					TP53RK
methyl pyruvate	chemical reagent		2		biased	1	0.000254	0.001	GLUD1,methyl pyruvate	2-oxoglutaric acid,ATP,D-glucose,succinic acid	4 (2)	2					GLUD1,SLC16A1
ABCB6	transporter	0	2			-1.508	0.000259	0.0015	ABCB6,CAT,CYP1A2,cytochrome-c oxidase	ACOT11,ATG7,ATP,glutathione disulfide,HAGH,IGFBP2,NQO1,QKI,TAGLN,VIM,VLDLR	11 (4)	4	metribolone	TP53		CAT,CYP1A1,CYP1A2	ISCA1
Stat dimer	complex		3	Activated	biased	2.273	0.000266	0.0322	Akt,AR,BCL2L1,CEBPA,CTNNB1,EGFR,ESR1,ESR2,FANCC,FOS,FOXA2,GATA4,GSK3B,HNF4A,IL4,MAPK1,MET,mir-21,MYC,NOS2,PPARA,PPARG,PRL,PTK2,RELA,SOD2,STAT,Stat dimer,STAT1,STAT3,STAT4,STAT5A,STAT5B,STAT6,TP53,TP63	2-oxoglutaric acid,3-methylbutyrylcarnitine,A2M,ABCF3,ACOT11,ACTA2,ALK,AMP,arachidonic acid,ARFGAP1,ARFIP2,ATP,ATXN2,BAIAP2,BCAT2,BICD2,BZW2,CCDC88A,CDK5,CHEK1,CNN2,COG6,COX6C,COX7A2,COX7C,creatinine,CSRP1,D-glucose,DCK,DCX,DNPH1,EGFR,EIF4E2,ENSA,FAM120A,FTO,GAK,GDP,GLRX,glutathione disulfide,GOSR1,GPSM1,GSTZ1,HAGH,HDDC2,HSPA14,ICA1,IMPACT,IPO11,IPO8,IRF2BP2,ISL1,KEAP1,KIF3B,L-arginine,L-methioni…	121 (36)	35
3,6-di(2,3-epoxypropoxy)xanthone	chemical reagent		3	Inhibited		-3.575	0.000266	0.0419	3,6-di(2,3-epoxypropoxy)xanthone,Akt,AKT1,AMPK,ATM,BAX,BCL2,BCL2L1,CASP3,CASP9,CCND1,CEBPB,Cpla2,Creb,CREB1,DDIT3,DICER1,EIF4E,ELK1,ERK,ESR1,FOS,GATA4,GSK3B,IRF3,MAPK1,MCL1,MKNK1,MTOR,MYC,MYCN,NCOA2,NFATC1,NOS1,NOS2,Notch,PARP1,PLA2,PLA2G4A,PLD2,PPARG,PRKCD,PTEN,RAC1,RELA,SIRT1,SRF,STAT3,STAT6,TP53,TSC2	3-methylbutyrylcarnitine,ABCF3,ACOT11,ACTA2,ALK,AMP,arachidonic acid,ARFGAP1,ARFIP2,ARHGAP35,ASF1A,ATP,ATXN10,ATXN2,BASP1,BICD2,BZW2,C11orf58,CACNA2D1,CCDC88A,choline,CNN2,COG6,COX7A2,CSNK1E,DCK,DCTPP1,DDX56,DENR,EGFR,EIF4E2,FAM3C,FTO,GAK,GDP,GOSR1,GSTZ1,GTF2A1,HDDC2,HNF1A,HSPA14,IRF2BP2,KEAP1,KLF13,L-arginine,L-methionine,L-proline,LHPP,LPIN1,MAP2K6,MAPRE2,MCAT,METTL3,MICAL1,MMUT,NADH,NDUFA4,NED…	119 (51)	47					MCL1
BIRC5	other		2			0.585	0.000266	0.0039	BCL2,BIRC5,CASP8,caspase,CDK2,EP300,HDAC1,MYC,RAC1,RB1,SP1,TP53,VEGFA,XIAP	2-oxoglutaric acid,A2M,ABCF3,ACOT11,AMP,arachidonic acid,ASNS,ATG7,ATP,BCAT2,BICD2,BID,BZW2,CHEK1,CNN2,COMMD1,COQ7,COX7A2,CSRP1,DCK,DCTPP1,DLK1,DNPH1,EIF4E2,FAM120A,FAM3C,FKBP5,GDP,GLUL,glutathione disulfide,GPT2,HSPA14,IMPACT,linoleic acid,LPIN1,MAP2K6,MAPRE2,MSN,MSTO1,NFS1,NQO1,P4HA1,PDCD4,PDHX,PEG10,phosphocreatine,phosphorylcholine,POLA1,POLDIP3,PPP4R2,PRIM1,PRIM2,PRKACB,PRPH,PTK2,PUS7,RAC3,R…	73 (14)	13	adenine,AURKA,BCR-ABL1,captopril,CCNB1,CHEK2,cisplatin,CUL7,FN1,geldanamycin,HIF1A,ITGA6,miR-17-5p (and other miRNAs w/seed AAAGUGC),MTOR,p70 S6k,PI3K (family),PLK1,SOX4,SP4,YAP/TAZ	3,3'-diindolylmethane,8-chlorophenylthio-adenosine 3',5'-cyclic monophosphate,BRCA1,curcumin,DNMT1,doxorubicin,GSI34,HOXA4,hydrogen peroxide,let-7a-5p (and other miRNAs w/seed GAGGUAG),oxaliplatin,PRKAA,PTEN,pyruvic acid,quinacrine,sepantronium,sirolimus,TGFBR2,tolfenamic acid,TSC2,tyrphostin AG490,U0126,XAF1,xanthohumol		PTTG1	MCL1
pralsetinib	chemical drug		3	Inhibited	biased	-3.909	0.000268	0.0473	ACHE,Akt,ATF4,ATM,BCL2,CDKN1B,Creb,CREB1,DDR1,EGFR,EIF4E,ERBB2,ESR1,estrogen receptor,FGF2,FGFR1,GSK3B,HOXA10,HRAS,HSF1,IL10RA,IRS1,JAK1,JAK2,KDR,LEPR,Mek,MKNK1,MTOR,MYC,NFE2L2,NFkB (complex),NTRK1,NTRK3,PDGFRB,PLA2G4A,PPARG,pralsetinib,PRKCD,RAC1,RAS,RELA,RET,SIRT1,SOD2,SP1,STAT4,STAT5B,STAT6,SYK,TP53,Vegf,YAP1	A2M,ABCF3,acetylcholine,ACOT11,ACTA2,ALDH1B1,ALK,AMP,arachidonic acid,ARFGAP1,ARFIP2,ARHGAP35,ASNS,ATP,BAIAP2,BICD2,BID,BZW2,CACNA2D1,CDK5,CHD1L,choline,CNN2,COG6,COQ7,COX7A2,CSRP1,D-glucose,DCK,DCTPP1,DCX,DDX56,DES,DLK1,DNPH1,EGFR,EIF4A2,EIF4E2,FAM120A,FAM3C,FTO,GDP,GLUL,GNE,GOSR1,GSTZ1,HNF1A,HSPA14,IPO8,IRF2BP2,ISL1,KEAP1,KLF13,L-methionine,LPIN1,MAP2K6,MAPRE2,MCAT,MECR,MICAL1,MSN,NADH,NDUFA4,N…	121 (53)	49
RASGRP2	other		3	Activated		3.051	0.000277	0.0397	AHR,Akt,ATM,BRCA1,CAV1,CEBPB,CHAT,CREB1,CTNNB1,EGFR,EIF4E,ELK1,ESR1,FOS,GSK3B,Hdac,HIF1A,HRAS,ITGA2B,ITGB1,ITGB2,ITGB3,JUN,MAP2K5,MAPK1,MAPK14,MAPK7,Mek,MYC,NFkB (complex),NFKBIA,PRKCD,Rap1,RAP1A,RAP1B,RAS,RASGRP2,RASSF5,REL,RELA,STAT5a/b,STAT6,SYK,Tgf beta,TP53,TSC2,YAP1	2-oxoglutaric acid,ABCF3,acetylcholine,ACOT11,ACTA2,ALDH1B1,ALK,AMP,arachidonic acid,ARFGAP1,ARFIP2,ARHGAP35,ASF1A,ASNS,ATXN2,BASP1,BICD2,BZW2,CACNA2D1,CDK5,cholesterol sulfate,choline,COG6,COX7A2,DCK,DCTPP1,DCX,DDX56,DNPH1,EIF4E2,ERCC3,ethanolamine,FAM120A,FAM3C,FTO,GAK,GDP,glutathione disulfide,GOSR1,GPT2,HSPA14,IDI1,IRF2BP2,KLF13,linoleic acid,MAP2K6,MAPRE2,MCAT,METTL3,MFGE8,MSN,NADH,NEDD1,NEF…	110 (47)	41
HIF3A	transcription regulator		3			1.144	0.000279	0.0165	Akt,AMPK,APLN,AR,CDKN1A,CEBPA,CTNNB1,EP300,FOS,GATA4,GSK3B,HIF1A,HIF3A,IL1B,JUN,MET,mir-21,MYC,PPARG,PTEN,RAC1,RELA,SOD2,STAT1,STAT3,TP53,TP63,VEGFA,VHL	2-oxoglutaric acid,3-methylbutyrylcarnitine,A2M,ABCF3,acetylcholine,ACOT11,AMP,ASNS,ATP,ATXN2,BCAT2,BICD2,BID,BZW2,CCDC88A,CHEK1,CNN2,COX6C,COX7A2,COX7C,CSNK1E,CSRP1,D-glucose,DCK,DENR,DES,DLK1,EIF4E2,ENSA,FAM120A,FMR1,FTO,GAK,GDP,GLRX,GLUL,glutathione disulfide,GTF2A1,GTF2F1,HAGH,HDDC2,HNF1A,HSPA14,ICA1,IGFBP2,IMPACT,IPO11,IRF2BP2,KEAP1,KIF3B,L-lactic acid,L-methionine,L-proline,LGALS3BP,LHPP,LP…	110 (29)	28	betamethasone				PGK1,SLC2A1
CDN1163	chemical reagent		3	Inhibited	biased	-4.08	0.000307	0.043	AKT1,AMPK,APP,AR,ATF4,BCL2,BCL2L1,CAMK4,CAMKK2,CAV1,CDH1,CDKN1B,CDN1163,CEBPB,CRTC2,EGR1,EIF2A,EIF2AK3,EIF4E,ELAVL1,EP300,ERN1,FOS,Gsk3,GSK3B,HNF4A,Insulin,Jnk,JUN,MAPK1,MLXIPL,MTOR,MYC,NAMPT,NFkB (complex),NOS1,NOS2,PGR,PLA2G4A,PPARGC1A,PRKAA1,RAC1,RICTOR,SIRT1,SLC2A1,STAT6,STK11,TNF,TRAF2,TSC2,TWIST1,XBP1	A2M,ABCF3,acetylcholine,ACTA2,ADSL,ALDH1B1,allantoin,AMP,arachidonic acid,ARFGAP1,ARHGAP35,ARHGEF40,ASF1A,ASNS,ATG7,ATP6V1C1,ATXN10,ATXN2,BAIAP2,BCAT2,BZW2,CBX2,CDK5,COG6,COX6C,COX7C,DDX56,DNPH1,EIF4ENIF1,ethanolamine,FKBP7,FMR1,FTO,GAK,GDP,GLCCI1,GOLPH3,GSTZ1,HSPA14,ICA1,IMPACT,KIF3B,L-arginine,L-methionine,LHPP,LPIN1,MELTF,METTL3,MFGE8,MICAL1,MMUT,MPST,MSN,NADH,NEDD1,NMD3,NQO1,P4HA2,PACSIN2,PAN…	101 (52)	49				UCP1,UCP3	G6PC1,PEPCK
OTUD3	peptidase		2			-0.333	0.000307	0.002	Akt,GSK3B,MTOR,OTUD3,p70 S6k,PTEN	2-oxoglutaric acid,A2M,ACTA2,ATG7,ATP,BID,choline,CSNK1E,CSRP1,D-glucose,DENR,DNPH1,FKBP5,FTH1,FTO,GSTZ1,GTF2A1,HDDC2,HNF1A,IDI1,IGFBP2,KIF3B,LHPP,MICAL1,NBN,NQO1,PDCD4,PGP,phosphorylcholine,PTTG1IP,SBF1,TAF10,TMEM106B,TOM1,TUSC3,XRCC5	36 (6)	5				PTEN	MTOR,p70 S6k
4-(2-aminoethyl)benzenesulfonylfluoride	chemical - protease inhibitor		3	Activated		2.288	0.000309	0.0374	4-(2-aminoethyl)benzenesulfonylfluoride,Akt,APP,AR,ATF4,BCL2,BCL2L1,caspase,CAV1,CDH1,Creb,CTNNB1,DDIT3,DPP4,EGFR,EGR1,EIF2A,EIF4E,ELK1,EP300,FOS,GCG,IFNB1,IL1B,IRF3,Jnk,JUN,MAPK1,MTOR,MYC,NADPH oxidase,NFE2L2,NFkB (family),NLRP3,NR4A1,P38 MAPK,PARP1,PLA2G4A,PPARG,RAC1,RB1,reactive oxygen species,RICTOR,RPTOR,STAT6,TNF,TP53,TWIST1	A2M,ABCF3,ACOT11,ACTA2,AHNAK,AMP,arachidonic acid,ARHGEF40,ATG7,ATP6V1C1,ATXN10,ATXN2,BAIAP2,BICD2,CBX2,CDK5,choline,CNN2,COQ7,COX6C,COX7C,CSRP1,D-glucose,DCK,DCX,DNPH1,EGFR,EIF4E2,ethanolamine,FAM120A,FAM3C,FMR1,GAK,GDP,GLCCI1,GLUL,GPT2,GSTZ1,GTF2F1,HSPA14,IDI1,IMPACT,KEAP1,KLF13,L-glutamine,L-lactic acid,LHPP,MAPRE2,MCAT,MFGE8,MICAL1,MSN,MSTO1,NADH,NBN,NEDD1,NEFH,NFS1,NMD3,NQO1,PGP,phosphocreat…	110 (48)	45				CDKN1A	FN1,HSPA5
PLK3	kinase		2			0.75	0.000314	0.0025	AKT1,ATF2,BCL2L1,CHEK2,GSK3B,JUN,PDPK1,PLK3,PTEN,SNCA,TP53	2-oxoglutaric acid,A2M,ACOT11,ASNS,ATG7,ATP,BICD2,BID,CHEK1,CNN2,COX7A2,CSNK1E,D-glucose,DCK,DENR,DLK1,DNPH1,EIF4E2,FAM120A,FAM3C,FKBP5,FTO,GLUL,GTF2A1,HDDC2,IDI1,KIF3B,LHPP,LPIN1,MAP2K6,MAPRE2,MCAT,MICAL1,MMUT,NBN,NDUFA4,NFS1,NQO1,P4HA1,PDCD4,PDHX,PEG10,phosphocreatine,POLA1,PPP4R2,PRIM1,PRKAR1A,RNF7,RPS26,SBF1,SDHC,ST13,STAT1,TAF10,TMOD4,TOM1,TOMM22,TP53I3,TPD52L1,TRIO,TSPAN6,TXN2,UNG,VLDLR	64 (11)	10	cisplatin,GCG,hydrogen peroxide,topotecan	GW843682,PLAU		CHEK2,H2AX,PTEN,SNCB,TP53
INO-1001	chemical drug		2		biased	-1	0.000317	0.001	INO-1001,PARP,PARP1	ATP,ATXN10,creatinine,LGALS3BP,PEG10,POLA1,PRIM2,STAT1,VIM	9 (3)	2					PARP,PARP1
SYNGAP1	other		3			-1.802	0.000321	0.0216	ATM,BRCA1,CDH1,CEBPB,CHAT,EIF4E,ESR1,FOS,Hdac,HRAS,MTOR,MYC,NFKBIA,PTGS2,Rap,RAS,RASSF5,RB1,SRF,STAT3,SYNGAP1,TP53,TP73,TSC2	A2M,ABCF3,acetylcholine,ACOT11,AHNAK,ALK,AMP,ARFGAP1,ARFIP2,ASF1A,ASNS,ATXN2,BICD2,BZW2,CCDC88A,CDK5,choline,COG6,COQ7,DCK,DCTPP1,DDX56,DLK1,DNPH1,EIF4E2,ERCC3,FAM120A,FAM3C,GAB2,GAK,GDP,glutathione disulfide,GOSR1,GPT2,GSTZ1,HAGH,HNF1A,HSPA14,KIF3B,KLF13,MAPRE2,MCAT,METTL3,MFGE8,MICAL1,MSN,MSTO1,NADH,NDUFA4,NEK1,NFS1,PDCD4,PDHX,PGP,phosphorylcholine,POLA1,POLDIP3,PPP4R2,PRIM1,PRIM2,PRKACB,PUM2,R…	89 (24)	22
IL10R	group		3			0.483	0.000327	0.0213	AR,CAMK4,CD28,CD3,CEBPA,Creb,CREB1,CTNNB1,EIF4E,FOS,GATA3,GATA4,IL10R,IL10RA,IL10RB,JAK1,LCK,MAPK1,MAPK14,MET,mir-21,MKNK1,MTOR,MYC,NFKBIA,Notch,P38 MAPK,PRKACA,PTEN,PTK2,RAC1,RAS,REL,RELA,SIRT1,SOD2,SP1,STAT3,STAT4,STAT5B,SYK,TP63	2-oxoglutaric acid,3-methylbutyrylcarnitine,A2M,ABCF3,ACOT11,ACTA2,AMP,arachidonic acid,ARHGAP35,ASNS,ATP,ATXN2,BAIAP2,BID,BZW2,CACNA2D1,CCDC88A,CHEK1,choline,COX6C,COX7C,CSNK1E,CSRP1,DCX,DDX56,DENR,ENSA,FAM3C,FMR1,GAK,GDP,GLRX,GLUL,glutathione disulfide,GNE,GPT2,GSTZ1,GTF2A1,HAGH,HDDC2,HNF1A,HSPA14,ICA1,IMPACT,IPO11,IRF2BP2,KLF13,L-methionine,L-proline,LHPP,linoleic acid,LPIN1,MAP2K6,MECR,MFGE8,…	107 (42)	40
CCNB1	kinase	0	2			1.109	0.000333	0.0039	BCL2L1,CCNB1,CDKN1B,MCM7,NPM1,RGCC,TP53	2-oxoglutaric acid,A2M,ACOT11,ACTA2,ALK,ATG7,ATP,BICD2,BID,CHEK1,CNN2,COX7A2,CSRP1,D-glucose,DCK,EGFR,EIF4E2,FAM120A,FAM3C,FKBP5,GLUL,LPIN1,MAP2K6,MAPRE2,MCAT,NDUFA4,NFS1,NQO1,P4HA1,PDHX,PEG10,phosphocreatine,POLA1,PPP4R2,PPT2,PRIM1,PTK2,RPS26,SDHC,ST13,TENM4,TMOD4,TOM1,TOMM22,TP53I3,TRIO,TSPAN6,TXN2,UNG,VIM,VLDLR,XRCC5	52 (7)	7	CCNE1,CDK9,clofibrate,FOXO3,MYC,NFIC,PLK1,SLC13A5,SNHG11,SULT2B1,TLX1	AICAR,ANAPC11,ANAPC2,bendamustine,BRCA1,CDC14A,CDC20,CDKN1A,cisplatin,colcemid,COTI-2,curcumin,doxorubicin,GAS5,hydrogen peroxide,KDM5B,LATS1,NDUFA13,PTEN,SKP1,topotecan,UBE2C		BIRC5,CDKN1B	BARD1,MCM7
MTORC2	complex		2			-0.25	0.000334	0.0026	Akt,AKT1,AKT2,AKT3,Gsk3,GSK3B,MTOR,MTORC2,OXSR1,Pkc(s),RAC1,RHOA,RICTOR,TP53	acetylcholine,ACOT11,ACTA2,ATP6V1C1,BICD2,CHEK1,choline,CNN2,CSRP1,DCK,DES,EIF4E2,FAM120A,FAM3C,FTH1,FTO,GLUL,GSTZ1,HNF1A,KIF3B,LHPP,LPIN1,MAP2K6,MAPRE2,MCAT,MICAL1,MMUT,NBN,NDUFA4,NFS1,NQO1,P4HA1,PDCD4,PDHX,PEG10,PGP,phosphorylcholine,POLA1,PPP4R2,PRIM1,PRKAR1A,PTTG1IP,RAC3,RSL24D1,SDHC,ST13,STAT1,STK39,TAGLN,TMEM106B,TMOD4,TOM1,TOMM22,TP53I3,TPD52L1,TRIO,TSPAN6,TUSC3,TXN2,UNG,VIM,VLDLR,WNK1,XRC…	64 (14)	13	2-deoxyglucose,amino acids,IGF1R,TSC2	GHR,MTORC1,PTEN,sirolimus,torin1,WYE-125132		OXSR1,TP53
1G244	chemical reagent		3		biased	1.265	0.000341	0.001	1G244,CASP1,DPP8,Inflammasome (NALP1, ASC, CASP1, CASP5),PARP1	ACTA2,ATP,ATXN10,creatinine,LGALS3BP,PEG10,POLA1,PRIM2,STAT1,VIM	10 (5)	2
antroalbol H	chemical - endogenous non-mammalian		2			0.728	0.000345	0.0028	antroalbol H,PRKAA,STK11	A2M,ADSL,ATP,choline,COX7A2,D-glucose,DCTPP1,FKBP5,L-methionine,MPST,NDUFA4,phosphorylethanolamine,PRIM2,STAT1,TYMS,USP19,VIM	17 (3)	2				PRKAA,STK11
PCGEM1	other		2	Activated	biased	2.596	0.000348	0.0019	G6PD,MYC,PCGEM1	2-oxoglutaric acid,ABCF3,AMP,arachidonic acid,ATP,BZW2,creatinine,D-glucose,DCTPP1,DNPH1,FTH1,GDP,glutathione disulfide,HSPA14,IMPACT,linoleic acid,MSN,NQO1,NUDT9,PDCD4,PEG10,POLDIP3,PRKACB,PRPH,PTK2,PUS7,RGPD4 (includes others),RPS19BP1,RPS26,spermidine,STAT1,succinic acid,SUMO3,TP53I3,TYMS,UDP,VIM,VLDLR	38 (3)	3				ACOX1,FH,G6PD,GGT1,GLS,GLUD1,LDHA,MYC,PKM,SLC2A1	PGK1
LATS1	kinase		3	Inhibited		-2.173	0.000349	0.0487	Akt,AKT1,ATM,BCL2L1,BRCA2,Cdc2,CDC27,CDK2,CDKN1B,CDX2,CEBPB,CTNNB1,DDX5,E2F3,EIF4E,ESR1,FOXL2,HSF1,HTRA2,ID2,ID3,IRF3,JUN,LATS1,MDM2,MYC,MYOD1,NCOA1,NFkB (complex),NFKBIA,PARP1,PGR,PLK1,PTEN,RAC1,RB1,RBL2,RPTOR,RUNX2,SMARCA4,SNCA,SOX2,SP1,SREBF1,STAT3,TFEB,TP53,TP63,TP73,WT1,XIAP,YAP1	ABCF3,ACOT11,ACTA2,AHNAK,ALDH1B1,AMP,arachidonic acid,ARFGAP1,ARFIP2,ARSA,ASF1A,ASNS,ATP6V1C1,ATXN10,BICD2,BID,BZW2,CCDC88A,CDK5,CHD9,CHEK1,CNN2,COG6,COMMD1,COQ7,COX6C,COX7C,creatinine,CSNK1E,DCK,DCTPP1,DDX56,DENR,DES,EFS,EGFR,EIF4A2,EIF4E2,ENSA,FAM120A,FAM3C,GDP,glutathione disulfide,GOSR1,GPT2,GTF2A1,HAGH,HDDC2,HNF1A,HSPA14,ICA1,IDI1,IMPACT,ISL1,KIF3B,KLF13,L-glutamine,LHPP,linoleic acid,MARK2,…	122 (52)	47	2-deoxyglucose	FN1,NUAK1			CCNB1,PLK1
HEXIM1	transcription regulator	0	2			0.739	0.000353	0.0077	ESR1,HEXIM1,TP53	2-oxoglutaric acid,A2M,ACOT11,AHNAK,ALK,ARFGAP1,ARFIP2,ATG7,BICD2,BID,CDK5,CHEK1,CNN2,COG6,COX7A2,CSRP1,D-glucose,DCK,EIF4E2,FAM120A,FAM3C,FKBP5,FTH1,GLUL,GOSR1,ICA1,KIF3B,LGALS3BP,LPIN1,MAPRE2,MCAT,NDUFA4,NEK1,NFS1,NQO1,P4HA1,PDCD4,PDHX,PEG10,POLA1,PPP4R2,PRIM1,PRKACB,PRKAR1A,PTK2,RAB5B,RPS26,SAMHD1,SDHC,ST13,STAT1,TAGLN,TJP2,TMOD4,TOM1,TOMM22,TP53I3,TPD52L1,TSPAN6,TXN2,UNG,USP19,VIM,VLDLR,WNK1,…	66 (3)	2				CDKN1A,TP53	CDK9,HIF1A,SLC2A1
ANO1	ion channel		1		biased	1.732	0.000358	0.0009	ANO1	ACTA2,EGFR,TAGLN	3 (1)	1	IL10RA			ACTA2
EXOC5	other		1		biased	-1.414	0.000362	0.0082	EXOC5	ACTA2,D-glucose	2 (1)	1	NCAM1	puromycin aminonucleoside			ACTA2
SLC25A25	transporter		1		biased	1.414	0.000362	0.0075	SLC25A25	ATP,D-glucose	2 (1)	1	GCG
metalloproteinase inhibitor	chemical drug		1			0	0.000362	0.0019	metalloproteinase inhibitor	ATP,EGFR	2 (1)	1
pentachlorophenol	chemical toxicant		1			-1.414	0.000362	0.001	pentachlorophenol	ATP,NQO1	2 (1)	1				CYP1A2	ACHE
PUF60	other	0	2	Inhibited	biased	-2.137	0.000362	0.0015	MYC,PUF60	ABCF3,AMP,arachidonic acid,ATP,BZW2,creatinine,D-glucose,DCTPP1,DNPH1,FTH1,GDP,glutathione disulfide,HSPA14,IMPACT,linoleic acid,MSN,NQO1,PDCD4,PEG10,POLDIP3,PRKACB,PRPH,PTK2,PUS7,RGPD4 (includes others),RPS19BP1,RPS26,STAT1,succinic acid,SUMO3,TP53I3,TYMS,UDP,VIM,VLDLR,XRCC5,XRCC6	37 (2)	2		acetic acid,CST5		CDKN1B,H2AX,XRCC6	MYC
mustard gas	chemical toxicant		3			1.754	0.000365	0.0441	ABCB1,Akt,AKT1,BCL2,BCL2L1,CASP3,CCND1,CDKN1A,CDKN2A,CEBPA,CEBPB,CREB1,DICER1,E2F1,EIF2AK2,EIF2AK3,EIF4E,EP300,ERBB2,GATA4,GLI1,GSK3A,GSK3B,HNF4A,IL6,JUN,MAPK9,Mek,MITF,MTOR,mustard gas,NFkB (complex),NFKBIA,NPM1,NR3C1,NR4A1,PARP1,PGR,PPARG,PRKAA1,PRKCD,PTEN,RAC1,RB1,RELA,Rsk,SOD2,SRF,STAT3,TOP1,TP53,TP73,TSC2	2-oxoglutaric acid,3-methylbutyrylcarnitine,A2M,ACOT11,ACTA2,AHNAK,ALDH1B1,ALK,ARFGAP1,ARHGAP35,ASF1A,ATG7,ATP6V1C1,ATXN10,BICD2,BID,C11orf58,C11orf96,CACNA2D1,CCDC88A,CDK5,CHD1L,CHEK1,choline,CNN2,COQ7,COX7A2,CSNK1E,CSRP1,DCK,DCTPP1,DCX,DDX56,DENR,DNPH1,EGFR,EHD3,EIF4E2,ERCC3,FAM120A,FAM3C,FKBP5,FTH1,FTO,GAB2,GLCCI1,GLRX,GLUL,GOSR1,GPT2,GSTZ1,GTF2A1,HAGH,HDDC2,ICA1,IMPACT,IRF2BP2,KEAP1,KIF3B,L-p…	130 (53)	50				TP53
BCR-ABL1	fusion gene/product		2			1.054	0.000368	0.0054	Akt,BCR-ABL1,CDKN1B,GLI1,Gsk3,GSK3B,Hdac,HRAS,Mek,MYC,RAC1,RAS,STAT1,STAT3,STAT5a/b,STAT6,TP53	ABCF3,acetylcholine,ACOT11,AHNAK,AMP,arachidonic acid,ASNS,ATG7,BICD2,BZW2,C11orf96,CCDC88A,choline,CNN2,COX7A2,creatinine,CSRP1,DCK,DCTPP1,DNPH1,EIF4E2,FAM120A,FAM3C,FTH1,FTO,GDP,GLUL,glutathione disulfide,GOSR1,HSPA14,IDI1,IMPACT,ISL1,KIF3B,KLF13,L-methionine,LGALS3BP,linoleic acid,LPIN1,MAP2K6,MAPRE2,MCAT,MSN,NBN,NDUFA4,NEDD1,NFS1,NMD3,NQO1,P4HA1,PDHX,phosphorylcholine,PLPP2,POLA1,POLDIP3,PPP4…	90 (17)	17		BI 2536,tyrphostin AG957		AURKA,AURKB,BIRC5,BLM,CDKN1B,glutamine,HIF1A,L-methionine,LCN2,LDHA,PGK1,PKM,pyruvic acid,SLC2A1	BRCA1,FOXO3,TP53
PHF12	transcription regulator		1	Inhibited	biased	-2.236	0.000374	0.0009	PHF12	BRIX1,DDX56,NMD3,RSL24D1,UTP11	5 (1)	1					H2AX
CUL7	enzyme		2			-1.286	0.000376	0.0021	CUL7,IRS1,MST1,TP53	2-oxoglutaric acid,A2M,ACOT11,ACTA2,ATG7,ATP,BICD2,BID,CHEK1,CNN2,COX7A2,creatinine,CSRP1,D-glucose,DCK,DLK1,EGFR,EIF4E2,FAM120A,FAM3C,FKBP5,FTH1,GLUL,LPIN1,MAP2K6,MAPRE2,MCAT,NDUFA4,NFS1,P4HA1,PDHX,PEG10,POLA1,PPP4R2,PRIM1,RPS26,SDHC,ST13,TMOD4,TOM1,TOMM22,TP53I3,TRIO,TSPAN6,TXN2,UNG,VIM,VLDLR,XRCC5	49 (4)	4				BIRC5,ZEB1	TP53
RNF168	enzyme		3			-1.336	0.000378	0.0034	ATM,BLM,BRCA1,H2AX,MAPK1,NOX1,PARP1,RNF168,RPA1,TOP1,TP53,TP53BP1	2-oxoglutaric acid,A2M,ACOT11,ACTA2,ASNS,ATG7,ATXN10,BICD2,BID,CDK5,CNN2,COX7A2,creatinine,CSRP1,DCK,EGFR,EIF4E2,ERCC3,FAM120A,FAM3C,FTH1,GLUL,LPIN1,MAP2K6,MAPRE2,MCAT,NADH,NDUFA4,NFS1,P4HA1,PDHX,PEG10,POLA1,PPP4R2,PPT2,PRIM1,PRIM2,PRSS12,QKI,RPS26,SAMHD1,SDHC,ST13,STAT1,TMOD4,TOM1,TOMM22,TP53I3,TPD52L1,TRIO,TSPAN6,TXN2,UNG,VLDLR,XRCC5,XRCC6	56 (12)	8	STK11	2,5-bis(5-hydroxymethyl-2-thienyl)furan,MTOR,sirolimus			BLM,H2AX,TP53BP1
HNRNPA1	other	0	3			-1.214	0.000384	0.0009	ATM,CTNNB1,ERK1/2,HMGCR,HNRNPA1,Mapk,MYC,NOS3,RAS,RB1,TERT,YAP1	ABCF3,AMP,arachidonic acid,ATP,BZW2,CHEK1,choline,COQ7,COX7A2,creatinine,D-glucose,DCTPP1,DNPH1,EGFR,FKBP5,FTH1,GDP,GLUL,glutathione disulfide,GPT2,HNF1A,HSPA14,IDI1,IMPACT,ISL1,linoleic acid,LPIN1,MCAT,MSN,MSTO1,NADH,NDUFA4,NQO1,P4HA1,PEG10,phosphorylcholine,POLDIP3,PRKACB,PRPH,PTK2,PUS7,RGPD4 (includes others),RPS19BP1,RPS26,SDHC,STAT1,succinic acid,SUMO3,TAGLN,TOMM22,TP53I3,TXN2,UDP,VLDLR,XRCC5	55 (12)	10	hydrogen peroxide,NPM1-ALK	CD 437,FN1		MYC	PKM
rucaparib	chemical drug		2		biased	-0.333	0.000385	0.0012	myosin-light-chain kinase,PARP1,rucaparib	ATP,ATXN10,creatinine,EGFR,LGALS3BP,PEG10,POLA1,PRIM2,STAT1	9 (3)	2					myosin-light-chain kinase,PARP1
CDC14B	phosphatase		3	Inhibited		-2.475	0.000388	0.0396	ABCB1,AKT1,APP,AR,ATM,BCL2,BCL2L1,CCND1,CDC14B,CDH1,CDK1,CDKN1A,CDKN2A,CDX2,CEBPA,E2F1,EIF2AK3,EIF4E,EP300,ERBB2,EZH2,FMR1,FOS,FZR1,G6PD,GAPDH,GLI1,GSK3B,HMGA1,HNF4A,IL6,MAPK9,MASTL,Mek,MTOR,MYOD1,NFkB (complex),NFKBIA,NOTCH1,NR3C1,P38 MAPK,PGR,PKM,PPARG,PRKAA1,RAC1,RELA,SIRT2,SOD2,SOX2,SQSTM1,STAT1,STAT3,TOP1,TP53,TP73,TSC1,TSC2	2-oxoglutaric acid,A2M,acetylcholine,ACOT11,ACTA2,AHNAK,ALDH1B1,ARFGAP1,ATG7,ATP,ATXN2,BASP1,BICD2,BID,C11orf58,C11orf96,CCDC88A,CDK5,CHD1L,CHEK1,choline,CNN2,COX6C,COX7A2,COX7C,CSRP1,DCK,DCTPP1,DCX,DDX56,DENR,DES,EFS,EGFR,EHD3,EIF4E2,ERCC3,FAM120A,FAM3C,FKBP5,FNTA,FTH1,GAB2,GAK,GLUL,glutathione disulfide,GOSR1,GSTZ1,HAGH,ICA1,IDI1,IRF2BP2,KEAP1,KIF3B,L-lactic acid,L-methionine,LGALS3BP,LHPP,lino…	128 (58)	56	curcumin	cisplatin			TP53
CTH	enzyme		1		biased	0	0.000401	0.0014	CTH	ASNS,D-ribose-5-phosphate,sedoheptulose 7-phosphate,sn-glycerol-3-phosphate	4 (1)	1	GCG,IL10RA,UCP1	acetic acid,bexarotene		CDKN1A,HSPA5	HIF1A,pyruvic acid,XDH
dihydromorphine	chemical drug		2			0.378	0.000404	0.0011	CYP1A2,dihydromorphine,OPRM1	ACOT11,EGFR,IGFBP2,NQO1,QKI,VIM,VLDLR	7 (3)	2				OPRM1	CYP1A2
policosanol	chemical drug		3	Inhibited		-2.014	0.000404	0.0108	26s Proteasome,Akt,AKT1,GSK3B,HIF1A,HMGCR,HSF1,MTOR,MYC,NOS3,NR3C1,policosanol,PPARGC1A,PRKAA,PRKAA1,PRKAA2,PRKACA,RAS,RPTOR,SIRT1,SREBF1,TP53,TSC1,TSC2,YAP1	2-oxoglutaric acid,ABCF3,ACOT11,AMP,arachidonic acid,ASNS,ATP,BCAT2,BICD2,BZW2,CHEK1,choline,CNN2,COX6C,COX7A2,creatinine,D-glucose,DCK,DLK1,DNPH1,EIF4A2,EIF4E2,FAM120A,FAM3C,FKBP5,FTH1,FTO,GDP,GLCCI1,GLRX,GLUL,glutathione disulfide,GSTZ1,HNF1A,HSPA14,IGFBP2,IMPACT,KIF3B,KLF13,L-glutamine,LGALS3BP,LHPP,linoleic acid,MAPRE2,MCAT,METTL3,MICAL1,MMUT,MSN,NBN,NEFH,NFS1,PACSIN2,PANK3,PDHX,PEG10,PGP,pho…	89 (25)	23				PRKAA
betamethasone	chemical drug		3			0.914	0.000419	0.0115	Akt,betamethasone,CAV1,CEBPA,CTNNB1,GATA1,GATA3,GATA4,GSK3B,MET,mir-21,MYC,NCOA2,NFkB (complex),Nr1h,NR3C1,PTGS2,SCNN1A,SOD2,STAT1,STAT3,Tgf beta,TP53,TP63,TP73	2-oxoglutaric acid,3-methylbutyrylcarnitine,A2M,ABCF3,ACOT11,ACTA2,ALDH1B1,AMP,arachidonic acid,BASP1,BICD2,BZW2,CCDC88A,CHEK1,cholesterol sulfate,CNN2,COX7A2,CSRP1,D-glucose,DCK,DLK1,DNPH1,EIF4E2,ENSA,ERCC3,ethanolamine,FAM120A,FKBP5,FTH1,FTO,GAB2,GDP,GLCCI1,GLRX,GLUL,glutathione disulfide,HSPA14,IMPACT,IPO11,KIF3B,KLF13,L-methionine,L-proline,linoleic acid,LPIN1,MAP2K6,MAPRE2,MCAT,MFGE8,MSN,NBN…	97 (25)	25				HIF3A	G6PD
karenitecin	chemical drug		2		biased	1.155	0.000419	0.0018	BRCA1,CDK1,CDK2,karenitecin,MRE11,RAD50,TOP1	ASNS,ATP,CDK5,CHEK1,ERCC3,FKBP5,LPIN1,NBN,NQO1,TP53I3,VIM,XRCC6	12 (7)	6				BRCA1,MRE11,RAD50	TOP1
colcemid	chemical - endogenous non-mammalian		2			1.361	0.000428	0.0033	ABCB1,colcemid,MAPK1,TP53	2-oxoglutaric acid,A2M,ACOT11,ACTA2,ATG7,ATP,BICD2,BID,CHEK1,CNN2,COX7A2,CSRP1,DCK,EGFR,EIF4E2,FAM120A,FAM3C,FKBP5,FTH1,GLUL,LGALS3BP,LPIN1,MAP2K6,MAPRE2,MCAT,NDUFA4,NFS1,NQO1,P4HA1,PDHX,PEG10,POLA1,PPP4R2,PPT2,PRIM1,PRSS12,QKI,RPS26,SAMHD1,SDHC,ST13,STAT1,TMOD4,TOM1,TOMM22,TP53I3,TRIO,TSPAN6,TXN2,UNG,USP19,VIM,VLDLR,XRCC5	54 (4)	4				TP53	CCNB1,CYP1A1
YAP/TAZ	group		3			1.89	0.000431	0.0318	Akt,AKT1,AKT3,AMPK,AR,ATM,CREB1,EGFR,EIF4E,ELK1,estrogen receptor,Gsk3,HIF1A,HRAS,IRF3,JUN,MAPK1,MAPK14,Mek,MTOR,NCOA3,NFkB (complex),NOS3,P38 MAPK,PTEN,RAC1,RB1,RELA,RPTOR,SP1,STAT1,STAT3,STAT6,TAZ,TEAD,TEAD1,TP53,TP73,TSC2,WWTR1,YAP/TAZ,YAP1	acetylcholine,ACOT11,ACTA2,ALDH1B1,arachidonic acid,ARHGAP35,ASNS,BICD2,BZW2,CACNA2D1,CCDC88A,choline,CNN2,COQ7,COX6C,COX7C,creatinine,CSNK1E,CSRP1,D-glucose,D-ribose-5-phosphate,DCK,DCTPP1,DCX,DDX56,DENR,DES,DNPH1,EGFR,EIF4E2,ERCC3,FAM120A,FAM3C,FTH1,GAB2,GLCCI1,GPT2,GSTZ1,GTF2A1,guanine,HAGH,HDDC2,ICA1,IDI1,IGFBP2,IMPACT,IRF2BP2,KIF3B,KLF13,L-glutamine,LHPP,LPIN1,MAP2K6,METTL3,MICAL1,MMUT,MSN,M…	112 (42)	40	FN1			BIRC5	PTEN
TRERF1	transcription regulator		3	Inhibited		-2.574	0.000437	0.0342	Akt,AKT1,BCL2,CCND1,CDK2,CDK6,CDKN1A,CDKN1B,CDKN2A,CDX2,CTNNB1,Cyclin A,EGR1,EP300,EZH2,HDAC1,HSF1,ID2,ID3,ISL1,JUN,MDM2,MYC,NCOA1,NOS3,NPM1,NR1I2,PARP1,PGR,PPARGC1A,PTEN,RB1,RBL2,SENP3,SIRT1,SMARCA4,SOX2,STAT3,TFE3,TFEB,TP53,TRERF1,TSC1,TSC2,WT1	ABCF3,ACOT11,AHNAK,ALK,AMP,arachidonic acid,ARSA,ATP6V1C1,ATXN10,BAIAP2,BCAT2,BICD2,BZW2,C11orf58,CCDC88A,CHD9,CHEK1,CNN2,COQ7,COX7A2,creatinine,CSNK1E,CSRP1,DCK,DENR,DLK1,DNPH1,EFS,EGFR,EHD3,EIF4A2,EIF4E2,FAM120A,FAM3C,GAB2,GDP,GLUL,glutathione disulfide,GPT2,GTF2A1,HDDC2,HSPA14,IDI1,IMPACT,ISL1,KIF3B,KLF13,L-threonine,LGALS3BP,MARK2,MCAT,MELTF,METTL3,MMUT,MPZL1,MSTO1,NDUFA4,NEFH,NFS1,PACSIN2,PA…	102 (45)	42	SYVN1			CDKN1A,CDKN1B
2'3'-cyclic guanosine monophosphate-adenosine monophosphate	chemical - endogenous mammalian		3			0.57	0.000441	0.0113	2'3'-cyclic guanosine monophosphate-adenosine monophosphate,Akt,AKT1,ATF2,BCL2L1,ERK1/2,FANCC,IFNA2,IFNB1,IRF3,MAPK1,MTOR,NOS2,REL,RELA,SLC29A1,SQSTM1,STAT1,STAT3,STING1,TANK,TBK1,TP53,XIAP,YAP1	2-oxoglutaric acid,A2M,ACOT11,AHNAK,ASNS,ATG7,BICD2,CCDC88A,choline,CNN2,COMMD1,COX7A2,CSRP1,DCK,DDX56,EIF4E2,FAM120A,FAM3C,FKBP5,GLUL,GPT2,GSTZ1,HNF1A,ICA1,IRF2BP2,ISL1,KEAP1,LPIN1,MAP2K6,MAPRE2,MCAT,MICAL1,MMUT,NBN,NDUFA4,NEFH,NFS1,P4HA1,PDHX,PEG10,PGP,phosphocreatine,phosphorylcholine,POLA1,POLR3C,PPP4R2,PPP6R3,PPT2,PRIM1,PRKAR1A,PRSS12,PTTG1IP,RPS26,SAMHD1,SDHC,SLC39A10,spermidine,SPR,ST13,ST…	77 (25)	22		GSTK1		IFN Beta,TBK1
SYNM	other		2			-0.18	0.000448	0.0016	Akt,AKT1,CDKN1A,RB1,SYNM	A2M,ATG7,BID,CHEK1,COQ7,COX7A2,D-glucose,DLK1,EGFR,FKBP5,GPT2,LGALS3BP,MCAT,MMUT,MSN,MSTO1,NBN,NDUFA4,NQO1,PRKAR1A,PTTG1IP,SDHC,TMEM106B,TOMM22,TP53I3,TPD52L1,TUSC3,TXN2,TYMS,VIM,XRCC6	31 (5)	4		UCP1			CDKN1A,CDKN1B
NU-7026	chemical drug		2		biased	-0.447	0.000456	0.0013	Akt,NU-7026,PARP,PARP1	A2M,ACTA2,ATG7,ATP,ATXN10,BID,creatinine,D-glucose,EGFR,FKBP5,LGALS3BP,NBN,PEG10,POLA1,PRIM2,PTTG1IP,STAT1,TMEM106B,TUSC3,VIM	20 (4)	4					H2AX,PARP,PARP1
triflusal	chemical drug		3			1.668	0.000456	0.0161	BTRC,caspase,Creb,EGFR,ERK1/2,FOS,FOXO1,FOXO3,GATA3,GSK3B,MAP3K8,MAPK1,Mek,MTOR,MYC,NFkB (complex),NFKB1,NFKBIA,NOS2,p70 S6k,PDE10A,PTGS1,STAT3,STAT4,STAT5a/b,TLR3,TP53,triflusal	2-oxoglutaric acid,A2M,ABCF3,ACOT11,AHNAK,ALDH1B1,AMP,arachidonic acid,ATXN2,BICD2,BZW2,CCDC88A,CHEK1,choline,CNN2,COX7A2,creatinine,CSRP1,DCK,DCTPP1,DNPH1,EGFR,EIF4E2,FAM120A,FAM3C,FKBP5,FMR1,FTO,GAK,GDP,GLUL,glutathione disulfide,GSTZ1,HNF1A,HSPA14,IDI1,IMPACT,ISL1,KIF3B,LGALS3BP,linoleic acid,MAP2K6,MAPRE2,MCAT,MFGE8,MICAL1,MSN,NDUFA4,NFS1,P4HA1,P4HA2,PDCD4,PDHX,PEG10,PGP,phosphorylcholine,POL…	92 (28)	25
COPS2	other	0	3			0.825	0.000457	0.0334	ABCB1,AKT1,AR,ATM,BCL2,BCL2L1,CCND1,CDKN2A,CEBPA,COPS2,EIF2AK3,EIF4E,EP300,ERBB2,FOS,GATA1,GLI1,GSK3A,GSK3B,HNF4A,HTT,IKK (complex),IL6,Jnk,JUN,Mek,MTOR,NPM1,NR3C1,PGR,PPARG,PRKAA1,RAC1,RELA,SOD2,STAT3,TCF3,TGFB1,TOP1,TP53,TP73,TSC2	2-oxoglutaric acid,A2M,ACOT11,ADI1,AHNAK,ALK,ARFGAP1,ATG7,ATXN2,BICD2,BID,BZW2,C11orf58,C11orf96,CCDC88A,CDK5,CHD1L,CHEK1,CHMP7,choline,CNN2,COX6C,COX7A2,COX7C,CSNK1E,CSRP1,DCK,DCTPP1,DDX56,EGFR,EHD3,EIF4E2,ERCC3,FAM120A,FAM3C,FKBP5,FTH1,FTO,GAB2,GAK,GLCCI1,GLRX,GLUL,GNE,GOSR1,GSTZ1,HAGH,ICA1,IGFBP2,IRF2BP2,KEAP1,KIF3B,L-methionine,L-proline,linoleic acid,LPIN1,MAP2K6,MAPRE2,MCAT,MELTF,METTL3,MIC…	119 (42)	40				TP53
dapansutrile	chemical drug		2			-0.333	0.000464	0.0019	CASP1,dapansutrile,NLRP3	2-oxoglutaric acid,ACTA2,ATP,creatinine,glutathione disulfide,PRIM1,PRIM2,TYMS,VIM	9 (3)	3
H2AX	transcription regulator	0	2			1.753	0.000468	0.0037	ATM,H2AX,MAPK1,NOX1,PARP1,TP53	2-oxoglutaric acid,A2M,ACOT11,ACTA2,ATG7,ATP,ATXN10,BICD2,BID,CNN2,COX7A2,creatinine,CSRP1,DCK,EGFR,EIF4E2,FAM120A,FAM3C,FKBP5,FTH1,GLUL,LPIN1,MAP2K6,MAPRE2,MCAT,NADH,NDUFA4,NFS1,NQO1,P4HA1,PDHX,PEG10,POLA1,PPP4R2,PPT2,PRIM1,PRIM2,PRSS12,QKI,RPS26,SAMHD1,SDHC,ST13,STAT1,TMOD4,TOM1,TOMM22,TP53I3,TRIO,TSPAN6,TXN2,UNG,VIM,VLDLR,XRCC5	55 (6)	5	7-(4-fluorobenzylamino)-1,3,4,8-tetrahydropyrrolo[4,3,2-de]quinolin-8(1H)-one,ACOX1,APBB1,bendamustine,BI 2536,BRCA1,cisplatin,COTI-2,doxorubicin,hydrogen peroxide,KAT5,MRE11,oxaliplatin,PLK3,PUF60,RAD50,RGS6,SMARCB1,topotecan,Ubiquitin,VRK1	BARD1,CHAF1A,CHEK2,HUWE1,KU-55933,miR-17-5p (and other miRNAs w/seed AAAGUGC),NU-7026,PARP,PHF12,PI3K (family),PLK1,POLK,RNF168,RNF2,SIRT5,TGFBR2,YY1		HIF1A,PKM,SLC2A1,TP53BP1
NDRG1	kinase		2			-0.25	0.000469	0.0057	CAV1,EIF2AK3,GLI1,Jnk,JUN,MET,NDRG1,SMAD3,TP53	2-oxoglutaric acid,ACOT11,AHNAK,ARFGAP1,ASNS,ATP,BICD2,C11orf96,CHEK1,CNN2,COX7A2,CSRP1,D-glucose,DCK,EGFR,EIF4E2,ethanolamine,FAM120A,FAM3C,FKBP5,FTH1,GLUL,glutathione disulfide,GOSR1,ICA1,IGFBP2,KLF13,LPIN1,MAP2K6,MAPRE2,MCAT,NDUFA4,NFS1,P4HA1,PDHX,PEG10,PLPP2,POLA1,PPP4R2,PPT2,PRIM1,PTK2,RASA4,RNF7,RPS26,S100A11,SCD5,SCLY,SDHC,ST13,STAT1,TAGLN,TJP2,TMOD4,TOM1,TOMM22,TP53I3,TRIO,TSPAN6,TXN2,UNG…	64 (9)	9	doxorubicin,FOXO3,HIF1A,metribolone,okadaic acid,PTEN	ANPEP,KLF3,mir-210,MYC			ATF3,CDK4,PARP1,ZEB1
BAG5	other		3			0.679	0.000477	0.0066	26s Proteasome,Akt,AKT1,BAG5,caspase,CTNNB1,EGFR,EIF2AK2,GATA4,GCK,GSK3B,HSPA4,MAOA,MAPK14,MCL1,NFkB (complex),NQO1,p70 S6k,PRKN,RELA,SLC6A3,SNCA,TFEB,TP53,TRAF2	2-oxoglutaric acid,3-methylbutyrylcarnitine,ACOT11,ACTA2,ALDH1B1,ARSA,ATP,ATP6V1C1,BICD2,BZW2,CDK5,CHEK1,CNN2,COX7A2,creatinine,CSRP1,DCK,DES,EGFR,EIF4E2,FAM120A,FAM3C,FTO,GLUL,HNF1A,ICA1,IDI1,IGFBP2,IRF2BP2,KIF3B,L-methionine,L-proline,LGALS3BP,LPIN1,MAP2K6,MAPRE2,MCAT,MICAL1,MMUT,NADH,NBN,NDUFA4,NEFH,NFS1,NQO1,P4HA1,PBX3,PDCD4,PDHX,PEG10,POLA1,PPP4R2,PRIM1,PRKAR1A,PTTG1IP,QKI,QTRT1,RPS26,SAMHD1…	78 (25)	23		cisplatin			PRKN
alisertib	chemical drug		3	Inhibited		-2.734	0.000478	0.0027	AJUBA,AKT1,alisertib,AURKA,BRCA1,CDK1,ERK1/2,FOXO1,FOXO3,FOXO4,GSK3B,HNRNPK,MYC,NF2,NFKBIA,NPM1,PAX3-FOXO1,RASSF1,SDCBP,TERT	A2M,ABCF3,ACTA2,ALK,AMP,arachidonic acid,ATP,BID,BZW2,CACNA2D1,CHEK1,creatinine,DCTPP1,DNPH1,EGFR,ERCC3,FKBP5,FTH1,FTO,GDP,GLUL,glutathione disulfide,HSPA14,IDI1,IGFBP2,IMPACT,KIF3B,linoleic acid,LPIN1,MFGE8,MMUT,MSN,NDUFA4,NQO1,PDCD4,PEG10,PHF10,POLDIP3,PRKACB,PRKAR1A,PRPH,PTK2,PUS7,RGPD4 (includes others),RPS19BP1,RPS26,SERINC1,ST13,succinic acid,SUMO3,TP53I3,TPD52L1,TXN2,TYMS,UDP,VIM,VLDLR,XRC…	59 (20)	18					AURKA
2X-121	chemical drug		2		biased	-1	0.000493	0.0017	2X-121,PARP,PARP1	ATP,ATXN10,creatinine,LGALS3BP,PEG10,POLA1,PRIM2,STAT1,VIM	9 (3)	2					PARP,PARP1
niraparib	chemical drug		2		biased	-1	0.000493	0.0017	niraparib,PARP,PARP1	ATP,ATXN10,creatinine,LGALS3BP,PEG10,POLA1,PRIM2,STAT1,VIM	9 (3)	2					PARP,PARP1
senaparib	chemical drug		2		biased	-1	0.000493	0.0017	PARP,PARP1,senaparib	ATP,ATXN10,creatinine,LGALS3BP,PEG10,POLA1,PRIM2,STAT1,VIM	9 (3)	2					PARP,PARP1
HAVCR1	other		3			1.373	0.000515	0.0249	Akt,AKT1,AR,CEBPA,CTNNB1,FOS,GATA4,GSK3B,HAVCR1,ITK,JUN,JUN/JUNB/JUND,MAPK1,mir-21,MTOR,MYC,NFATC2,NFE2L2,P38 MAPK,PTK2,RAC1,RAS,SOD2,STAT1,STAT3,TP53,TP63,ZAP70	2-oxoglutaric acid,3-methylbutyrylcarnitine,A2M,ABCF3,ACOT11,ACTA2,AMP,arachidonic acid,ATP,ATXN2,BICD2,BZW2,CCDC88A,CHEK1,choline,CNN2,COQ7,COX6C,COX7A2,COX7C,creatinine,CSRP1,DCK,DES,DLK1,DNPH1,EIF4E2,ENSA,FAM120A,FKBP5,FTO,GAK,GDP,GLRX,GLUL,GSTZ1,HAGH,HSPA14,IMPACT,IPO11,KEAP1,KIF3B,L-methionine,L-proline,LGALS3BP,linoleic acid,LPIN1,MAPRE2,MCAT,MFGE8,MICAL1,MMUT,MSN,NBN,NDUFA4,NFS1,P4HA1,PDCD…	104 (28)	26	cisplatin,PTEN			CDKN1B,HIF1A,TP53,XAF1	ANPEP,CDK4,CHKA
ARFIP2	other	2.011	3			0	0.000518	0.0066	26s Proteasome,Akt,ARF6,ARFIP2,CASP1,caspase,CRTC1,ERK,GAPDH,HTT,IRF3,Jnk,MAPK14,MTOR,NEUROD1,Nr1h,P38 MAPK,PLD2,RAC1,RELA,TP53	2-oxoglutaric acid,A2M,ACOT11,AHNAK,arachidonic acid,ATP,BICD2,BID,CHEK1,choline,CNN2,COX7A2,creatinine,CSNK1E,CSRP1,D-glucose,DCK,DCX,DES,EIF4E2,FAM120A,FAM3C,FKBP5,GLUL,GSTZ1,HNF1A,ICA1,IRF2BP2,MAP2K6,MAPRE2,MCAT,MICAL1,N-acetyl-L-aspartic acid,NBN,NDUFA4,NEFH,NFS1,NQO1,P4HA1,PDHX,PEG10,PGP,POLA1,POLR3C,PPP4R2,PRIM1,PRPH,PTK2,PTTG1IP,QKI,RAC3,RPS26,SDHC,sn-glycero-3-phosphocholine,spermidine,ST…	68 (21)	19					HTT
mercury	chemical toxicant		3			0.132	0.000519	0.0031	ABCB1,AKT1,AMPK,ATF2,CCND1,MAPK8,mercury,MTR,PRKCD,TP53,TRPC4,TRPC5,VRK1	2-oxoglutaric acid,A2M,ACOT11,AHNAK,ASNS,ATP,BICD2,BID,C11orf58,CHEK1,CNN2,COX7A2,CSRP1,D-glucose,DCK,EIF4E2,FAM120A,FAM3C,FKBP5,FTH1,GLUL,L-methionine,LPIN1,MAP2K6,MAPRE2,MCAT,MMUT,NDUFA4,NFS1,P4HA1,PDCD4,PDHX,PEG10,POLA1,PPP4R2,PRIM1,PRIM2,PRKAR1A,QKI,RPS26,SDHC,ST13,STAT1,TMOD4,TOM1,TOMM22,TP53I3,TPBG,TPD52L1,TRIO,TSPAN6,TXN2,TYMS,UNG,USP19,VLDLR,XRCC5	57 (13)	9					MTR,VRK1
norfloxacin	chemical drug		2			-0.378	0.00052	0.0021	ACHE,CYP1A2,norfloxacin	acetylcholine,ACOT11,ATP,IGFBP2,NQO1,QKI,VLDLR	7 (3)	2					ACHE,CYP1A2
dapansutrile	chemical drug		1			-0.577	0.000529	0.0006	dapansutrile	2-oxoglutaric acid,ATP,glutathione disulfide	3 (1)	1
PLK1	kinase		2			1.539	0.000529	0.0133	ATM,BCL2L1,CDC27,CTNNB1,ESR1,HSF1,HSPA1A/HSPA1B,IRF3,MDM2,MYC,NFkB (complex),NFKBIA,PLK1,PTEN,SNCA,TP53,TP63,VIM,YY1	2-oxoglutaric acid,ABCF3,ACOT11,AHNAK,ALDH1B1,AMP,arachidonic acid,ARFGAP1,ARFIP2,BICD2,BZW2,CDK5,CNN2,COG6,COX7A2,creatinine,CSNK1E,DCK,DCTPP1,DENR,DLK1,EIF4A2,EIF4E2,ENSA,FAM120A,FAM3C,FKBP5,GDP,GLUL,glutathione disulfide,GOSR1,GTF2A1,HAGH,HDDC2,HNF1A,HSPA14,ICA1,IMPACT,ISL1,KIF3B,LGALS3BP,LHPP,linoleic acid,MAP2K6,MAPRE2,MCAT,MFGE8,MICAL1,MSN,NADH,NBN,NDUFA4,NEK1,NFS1,P4HA1,PDHX,phosphocreatin…	95 (19)	18	FOXO3,MLXIPL,okadaic acid	ATF3,bendamustine,BI 2536,BRCA1,cisplatin,COTI-2,doxorubicin,eflornithine,geldanamycin,GW843682,LATS1,rigosertib,topotecan		BIRC5,BUB1B,CCNB1,CDC14A,CDC27,MDC1,SNCB,TP53BP1,YY1	CDC20,H2AX,IFN Beta,MRE11
azoxymethane	chemical toxicant		2			1.336	0.000537	0.0037	azoxymethane,GSK3B,RAS,STAT3,TP53	2-oxoglutaric acid,A2M,ACOT11,ATG7,ATP,BICD2,BID,CCDC88A,CHEK1,choline,CNN2,COX7A2,CSRP1,D-glucose,DCK,EGFR,EIF4E2,FAM120A,FAM3C,FKBP5,FTH1,FTO,GLUL,KIF3B,LPIN1,MAP2K6,MAPRE2,MCAT,NDUFA4,NFS1,P4HA1,PDCD4,PDHX,PEG10,phosphorylcholine,POLA1,PPP4R2,PRIM1,PTK2,RPS26,SDHC,SLC39A10,ST13,STAT1,TAGLN,TMOD4,TOM1,TOMM22,TP53I3,TRIO,TSPAN6,TXN2,UNG,VIM,VLDLR,XRCC5	56 (5)	4				IGF1R,MYC,TP53	CDKN1A
WNK3	kinase		3			1.147	0.000537	0.0082	CFTR,CREB1,EP300,FOXO1,FOXO3,GSK3B,HTT,IKBKB,NFkB (complex),NR3C1,OXSR1,P38 MAPK,PKN1,RAF1,RELA,SCNN1A,SGK1,SLC12A1,SLC12A3,SLC12A6,SMAD3,TP53,WNK3	2-oxoglutaric acid,ACOT11,ALDH1B1,arachidonic acid,ARHGAP35,ASNS,ATG7,BICD2,CACNA2D1,CHEK1,cholesterol sulfate,CNN2,COX7A2,creatinine,CSNK1E,CSRP1,D-glucose,DCK,DCX,DES,EIF4E2,FAM120A,FAM3C,FTH1,FTO,GLCCI1,GLUL,ICA1,IDI1,IGFBP2,IMPACT,IRF2BP2,ISL1,KIF3B,KLF13,linoleic acid,LPIN1,MAP2K6,MAPRE2,MCAT,N-acetyl-L-aspartic acid,NDUFA4,NEFH,NFS1,NQO1,P4HA1,PDE3A,PDHX,phosphorylcholine,POLA1,PPP4R2,PRIM1…	76 (23)	20				OXSR1,SLC12A1
idronoxil	chemical drug		3	Inhibited		-3.4	0.000541	0.0331	Akt,BRCA1,CASP8,CDK2,CDKN1A,CDKN1B,CDX2,CEBPB,CTNNB1,E2F3,FOXO1,ID2,ID3,idronoxil,IL1B,IRF3,JUN,MAPK9,MYC,MYOD1,NCOA1,NFKBIA,NPM1,P38 MAPK,PARP1,PGR,PTEN,RB1,RBL2,RELA,SMARCA4,SOX2,SP1,SPHK1,STAT3,TGFBR1,TICAM1,TP53,WT1,XIAP	ABCF3,acetylcholine,ACOT11,AHNAK,ALK,AMP,arachidonic acid,ASF1A,ASNS,ATXN10,BICD2,BID,BZW2,CCDC88A,CHD9,CHEK1,CNN2,COMMD1,COQ7,CSNK1E,CSRP1,DCK,DCTPP1,DENR,DNPH1,EFS,EIF4E2,FAM120A,FAM3C,FMR1,GAB2,GDP,glutathione disulfide,GPT2,GTF2A1,GTF2F1,HDDC2,HNF1A,HSPA14,ICA1,IDI1,IMPACT,IRF2BP2,KIF3B,KLF13,L-lactic acid,LGALS3BP,LHPP,linoleic acid,LPIN1,LZTFL1,MARK2,MCAT,MELTF,MFGE8,MPZL1,MSTO1,NDUFA4,NEFH…	100 (40)	39				CDKN1A
RAD51AP1-DYRK4	fusion gene/product		3	Activated		2.111	0.000542	0.0456	Akt,BCL2,CAV1,CEBPA,CREB1,CREM,disulfiram,EGR1,EIF4E,ERBB2,ERK1/2,FOS,GATA4,HSF1,HTT,IRF3,IRF4,MAP2K1/2,MASTL,MITF,MXD1,MYC,NCOA3,NR1I3,NR3C1,PFKFB2,PGR,PI3K p85,PKM,PPARGC1A,PTEN,PTPRR,RAD51AP1-DYRK4,RPTOR,SLC2A1,SREBF1,SRF,STAT5B,TCF3,TP53,TP73,TWIST1,Vacuolar H+ ATPase,Vegf,XIAP	3-methylbutyrylcarnitine,A2M,AARSD1,ABCF3,ACTA2,allantoin,AMP,ARHGAP35,ATG7,ATP6V1C1,ATXN2,BAIAP2,BCAT2,BICD2,BID,CACNA2D1,CBX2,CHD1L,choline,CNN2,COMMD1,CSNK1E,D-glucose,D-ribose-5-phosphate,DCK,DCX,DDX56,DNASE2,DNPH1,EGFR,EIF4A2,EIF4E2,ethanolamine,FAM3C,GAB2,GAK,GDP,GLRX,GNE,GTF2A1,GTPBP1,guanine,HAGH,HDDC2,HSPA14,IDI1,KLC4,L-glutamine,L-lactic acid,L-leucine,L-methionine,L-proline,L-threonine…	99 (45)	41
SIRT5	enzyme		2			-1.54	0.000547	0.0048	ACOX1,ATM,SIRT5,TP53	2-oxoglutaric acid,A2M,ACOT11,ACTA2,ATG7,ATP,BICD2,BID,CNN2,COX7A2,CSRP1,DCK,EGFR,EIF4E2,FAM120A,FAM3C,FKBP5,FTH1,GLUL,IGFBP2,IMPACT,LGALS3BP,LHPP,LPIN1,MAP2K6,MAPRE2,MCAT,MFGE8,NADH,NDUFA4,NFS1,P4HA1,PDHX,PEG10,POLA1,PPP4R2,PRIM1,RPS26,SDHC,ST13,TMOD4,TOM1,TOMM22,TP53I3,TRIO,TSPAN6,TXN2,UNG,VIM,VLDLR,XRCC5	51 (4)	4	NAD+			GLS	ACOX1,H2AX,hydrogen peroxide
amino acids	chemical - endogenous mammalian		2			0.516	0.000548	0.0045	Akt,AKT1,amino acids,AMPK,CPE,EIF4E,ERK1/2,GLUD1,GSK3A,GSK3B,IRS1,JUN,LPIN1,MAPK1,MAPK8,MTOR,ODC1,p70 S6k,PFKFB2,PPARG,PRKCD,RICTOR,RPTOR,SREBF2,STAT3,TSC1,TSC2,Vacuolar H+ ATPase	ASNS,ATG7,ATP6V1C1,BID,CCDC88A,CHEK1,choline,COX7A2,D-glucose,DDX56,DLK1,FKBP5,FTH1,FTO,GLRX,GLUL,GSTZ1,HNF1A,IDI1,IGFBP2,KEAP1,KIF3B,KLF13,L-glutamine,L-leucine,L-threonine,LGALS3BP,LHPP,linoleic acid,LPIN1,MAP2K6,METTL3,MICAL1,MMUT,NBN,NDUFA4,NQO1,PDCD4,PEG10,PGP,phosphorylcholine,PPT2,PRKAR1A,PRSS12,PTK2,PTTG1IP,QKI,RNF7,RPS26,RSL24D1,S100A11,SAMHD1,SDHC,SLC39A10,spermidine,succinic acid,TPBG,…	60 (28)	28	PEPCK			EEF2K,GLUD1,MLST8,MTOR,MTORC1,MTORC2,MYC,nitrofurantoin,p70 S6k,RORC,Vacuolar H+ ATPase	EIF4EBP,HIF1A,TSC1
ARHGAP10	other		3			-0.338	0.000554	0.0152	ARHGAP10,ATF2,CDC42,CDH1,CDKN1B,E2f,Gsk3,HRAS,IRS1,MAPK1,MYC,NFATC1,NFkB (complex),P38 MAPK,PAK2,PLD2,PPARG,PRKCB,PTK2,RAC1,RAS,RB1,RELA,RHOA,RHOC,ROCK,ROCK2,SRF,STAT3,STAT5a/b,Tgf beta,TP53	ABCF3,acetylcholine,ACOT11,ACTA2,ALDH1B1,AMP,arachidonic acid,ASNS,ATP6V1C1,BASP1,BICD2,BZW2,CCDC88A,choline,COQ7,COX7A2,DCK,DCTPP1,DES,DLK1,DNPH1,EIF4E2,FAM120A,FAM3C,GDP,glutathione disulfide,GPT2,HNF1A,HSPA14,ICA1,IDI1,IMPACT,IRF2BP2,ISL1,KEAP1,linoleic acid,LPIN1,MAPRE2,MSTO1,N-acetyl-L-aspartic acid,NEFH,NFS1,P4HA1,PDCD4,PDHX,phosphorylcholine,POLA1,POLDIP3,PPP4R2,PPT2,PRIM1,PRKACB,PRPH,PRSS…	79 (32)	30
NDUFA13	enzyme	0	3			-0.896	0.000565	0.0287	Akt,AKT1,C/EBP,CASP9,caspase,CEBPA,CTNNB1,ESR1,FOS,GATA4,GSK3B,HTT,JUN,LCK,MET,mir-21,MYC,NDUFA13,NFkB (complex),PARP1,PGR,Rb,RBL2,SOD2,STAT3,TP53,TP63,UBE3A,XIAP	2-oxoglutaric acid,3-methylbutyrylcarnitine,A2M,ABCF3,ACOT11,ACTA2,AHNAK,ALDH1B1,ALK,AMP,arachidonic acid,ARFGAP1,ARFIP2,ATP,ATXN10,ATXN2,BICD2,BZW2,CCDC88A,CDK5,CHEK1,CNN2,COG6,COMMD1,CSNK1E,DCK,DNPH1,EIF4E2,ENSA,FAM120A,FTO,GAK,GDP,GLRX,GLUL,glutathione disulfide,GOSR1,HAGH,HNF1A,HSPA14,ICA1,IMPACT,IPO11,L-methionine,L-proline,linoleic acid,LPIN1,MAP2K6,MAPRE2,MARK2,MFGE8,MMUT,MSN,N-acetyl-L-as…	101 (29)	27	CAB39L,STK11	KDM5A			CCNB1,hydrogen peroxide,UBE3A
NEK8	kinase		3	Inhibited	biased	-3.13	0.000566	0.0121	BICD2,Cdk,CDK1,CDK19,CDK7,CDKN2A,CEBPB,CTNNB1,Cyclin A,E2F1,E2F3,estrogen receptor,ID3,MCM7,MYC,NEK8,PGR,RB1,SP1,TP53	2-oxoglutaric acid,A2M,ABCF3,ACOT11,ACTA2,AMP,arachidonic acid,ASF1A,ASNS,ATP,BAIAP2,BICD2,BZW2,CNN2,COQ7,creatinine,CSRP1,DCTPP1,DNPH1,EGFR,EHD3,EIF4E2,FAM120A,FAM3C,FKBP5,GDP,GLUL,glutathione disulfide,GPT2,HSPA14,IDI1,IMPACT,ISL1,linoleic acid,LPIN1,MAP2K6,MAPRE2,MCAT,MSN,MSTO1,NBN,NDUFA4,NFS1,P4HA1,P4HA2,PBX3,PDCD4,POLA1,POLDIP3,PPAN,PPP4R2,PRIM1,PRKACB,PRPH,PTK2,PUS7,QKI,RGPD4 (includes othe…	80 (20)	17	HIF1A				Cdk
Cdk	group		2			1.286	0.000567	0.0038	Cdk,CDK1,CDK19,CDK2,CDK4,CDK7,CDKN2A,MYC,NRF1,RB1	ABCF3,AMP,arachidonic acid,ATP,BAIAP2,BZW2,CHEK1,COQ7,COX7A2,creatinine,D-glucose,DCK,DCTPP1,DLK1,DNPH1,EGFR,EHD3,FTH1,GDP,glutathione disulfide,GPT2,HSPA14,IMPACT,linoleic acid,MCAT,MSN,MSTO1,NDUFA4,P4HA2,PBX3,PDCD4,PEG10,POLDIP3,PRKACB,PRPH,PTK2,PUS7,RGPD4 (includes others),RPS19BP1,RPS26,SDHC,STAT1,succinic acid,SUMO3,TOMM22,TP53I3,TXN2,UDP,VLDLR	49 (10)	9	CDC25A,Cyclin D	carbonyl cyanide p-(trifluoromethoxy)phenylhydrazone,CDKN1A,MXD1,NEK8,sirolimus		CDC20,DDIT4,TXNIP
UBE2K	transcription regulator	0	3			-1.463	0.000583	0.0098	26s Proteasome,Akt,AR,caspase,CRTC1,ERK,GAPDH,HTT,Jnk,MAPK14,MTOR,NEUROD1,NFkB (complex),Nr1h,PARP1,PGR,RNF4,TARDBP,TP53,UBE2K	2-oxoglutaric acid,A2M,ACOT11,ACTA2,ALDH1B1,arachidonic acid,ATP,ATXN10,BICD2,BID,CHEK1,choline,CNN2,COX6C,COX7A2,COX7C,CSNK1E,CSRP1,D-glucose,DCK,DCTPP1,DCX,DES,EIF4E2,FAM120A,FAM3C,FKBP5,GLCCI1,GLUL,GSTZ1,HNF1A,IDI1,IGFBP2,ISL1,LGALS3BP,MAP2K6,MAPRE2,MCAT,MICAL1,N-acetyl-L-aspartic acid,NBN,NDUFA4,NFS1,NQO1,P4HA2,PDHX,PEG10,PGP,PITRM1,POLA1,PPP4R2,PRIM1,PRIM2,PRPH,PTK2,PTTG1IP,RPS26,SCLY,SDHC,s…	79 (20)	20				ACTA2	HTT
FKBP1A	enzyme	0	2			0.525	0.00059	0.0042	EGFR,ERK,FKBP1A,MDM2,MTOR,p70 S6k,RPTOR,TGFBR1,TP53	2-oxoglutaric acid,A2M,ACOT11,ATG7,BICD2,BID,BZW2,CHEK1,choline,CNN2,COX7A2,CSRP1,DCK,EGFR,EIF4E2,FAM120A,FAM3C,FKBP5,FTH1,GLUL,GSTZ1,HNF1A,IDI1,L-glutamine,LPIN1,MAP2K6,MAPRE2,MCAT,MICAL1,NDUFA4,NFS1,P4HA1,PDCD4,PDHX,PEG10,PGP,phosphorylcholine,POLA1,PPP4R2,PRIM1,PRKAR1A,PTK2,QTRT1,RPS26,SDHC,ST13,STAT1,TAGLN,TMOD4,TOM1,TOMM22,TP53I3,TRIO,TSPAN6,TXN2,UNG,VLDLR,XRCC5	58 (9)	8		sirolimus,temsirolimus		p70 S6k	CDKN1A,MLST8,MTOR,MTORC1
cytochrome C	group		2		biased	0.632	0.00059	0.0019	caspase,cytochrome C,ITPR,PARP1	ATP,ATXN10,creatinine,D-glucose,GLUL,LGALS3BP,PEG10,POLA1,PRIM2,STAT1	10 (4)	4	2,4-dinitrophenol,carbonyl cyanide p-(trifluoromethoxy)phenylhydrazone,cisplatin,fluoride	GCG,ROCK2,sirolimus		PARP1
perfluorooctane sulfonic acid	chemical toxicant		3			1.604	0.000594	0.0063	ACOX1,ATM,perfluorooctane sulfonic acid,PPARA,TP53	2-oxoglutaric acid,A2M,ACOT11,ACTA2,arachidonic acid,ASNS,ATG7,BICD2,BID,CNN2,COX7A2,CSRP1,D-glucose,DCK,EGFR,EIF4E2,FAM120A,FAM3C,FKBP5,FTH1,GLUL,GSTZ1,IDI1,IGFBP2,IMPACT,LGALS3BP,LHPP,linoleic acid,LPIN1,MAP2K6,MAPRE2,MCAT,MFGE8,NADH,NDUFA4,NFS1,P4HA1,PDHX,PEG10,POLA1,PPP4R2,PRIM1,RPS26,SDHC,ST13,TMOD4,TOM1,TOMM22,TP53I3,TRIO,TSPAN6,TXN2,UNG,VIM,VLDLR,XRCC5	56 (5)	5				ACOX1
fluoride	chemical - endogenous mammalian		3			0.99	0.000604	0.0433	Abcb1b,ACE,ACE2,ACHE,AGT,Alp,ANGPT2,antioxidant,AR,ATM,BCL2,CASP3,caspase,CFTR,CREB1,CTNNB1,cyclic AMP,DGAT1,DICER1,EGF,EGFR,fluoride,G protein,G protein alpha,GNA12,GNAO1,GNAS,GNAT1,LCK,MAPK1,Mek,NFkB (complex),NFKBIA,NOS1,NQO1,P38 MAPK,PARP1,Pld,PRKACA,PRKCD,PRL,PTEN,RB1,reactive oxygen species,RELA,Sod,SOD2,STAT1,STAT3,TP53,TWIST1	acetylcholine,ACOT11,ACTA2,adenine-riboflavin dinucleotide,ALDH1B1,AMP,ARFGAP1,ARFIP2,ARHGAP35,ASNS,ATP,ATXN10,BAIAP2,BICD2,BZW2,CACNA2D1,CBX2,CCDC88A,CDK5,CNN2,COG6,COQ7,COX6C,COX7A2,COX7C,creatinine,CSNK1E,D-glucose,DCK,DCTPP1,DCX,DENR,DNPH1,EIF1,EIF4E2,FAM120A,FAM3C,FMR1,GAB2,GAK,GLCCI1,GLUL,glutathione disulfide,GOLPH3,GPSM1,GPT2,GTF2A1,HDDC2,HNF1A,ICA1,IMPACT,IRF2BP2,ISL1,KIF3B,L-arginine,LH…	102 (51)	44				cytochrome C,HSPA5	ACHE
PKN1	kinase		2			1.053	0.00062	0.0119	AKT1,AR,ESR1,MAPT,NPPA,PKN1,TP53	2-oxoglutaric acid,A2M,ACOT11,ACTA2,AHNAK,ALK,ARFGAP1,ARFIP2,ATG7,ATP,BICD2,BID,CDK5,CNN2,COG6,COX6C,COX7A2,COX7C,creatinine,CSRP1,D-glucose,DCK,DCTPP1,DES,EGFR,EIF4E2,FAM120A,FAM3C,FKBP5,FTH1,GLCCI1,GLUL,GOSR1,ICA1,KIF3B,LGALS3BP,LPIN1,MAP2K6,MAPRE2,MCAT,MMUT,NDUFA4,NEK1,NFS1,NQO1,PDCD4,PDHX,PEG10,PITRM1,PPP4R2,PRIM1,PRKACB,PRKAR1A,PTK2,RAB5B,RPS26,SAMHD1,SDHC,ST13,STAT1,TAGLN,TJP2,TMOD4,TOMM22,…	73 (7)	7	OXSR1,PDPK1			ACTA2,TP53
XRCC1	other	0	2		biased	-0.333	0.000626	0.0021	OGG1,PARP1,XRCC1	ATG7,ATP,ATXN10,creatinine,LGALS3BP,PEG10,POLA1,PRIM2,STAT1	9 (3)	2	CHEK2,IFI16				PARP1
8-chlorophenylthio-adenosine 3',5'-cyclic monophosphate	chemical reagent		2			1.511	0.000638	0.0044	8-chlorophenylthio-adenosine 3',5'-cyclic monophosphate,Akt,CAV1,Creb,DDIT3,EGFR,ERK,IGF1,LCK,Mapk,MTOR,P38 MAPK,RB1	2-oxoglutaric acid,ASNS,BCAT2,BID,BZW2,choline,COQ7,COX7A2,creatinine,CSRP1,D-glucose,DCTPP1,DES,DLK1,EFS,EGFR,ethanolamine,FKBP5,glutathione disulfide,GPT2,GSTZ1,HNF1A,IGFBP2,LPIN1,MCAT,MICAL1,MSTO1,NBN,NDUFA4,NEFH,NQO1,PDE3A,PGP,phosphorylcholine,PRKAR1A,PTK2,PTTG1IP,QKI,QTRT1,SDHC,STAT1,TAF9,TENM4,TJP2,TMEM106B,TMOD4,TOMM22,TP53I3,TUSC3,TXN2,TYMS,UNG,VLDLR	53 (13)	13				BCAT2,CPT1B,LPIN2	BIRC5,calpain,MTOR
2-deoxyglucose	chemical drug		2			1.782	0.000643	0.0277	2-deoxyglucose,Akt,BCL2L1,BRCA1,CAV1,Creb,EGFR,ELK1,ERBB2,ESR1,FOXO3,GFPT1,GLUD1,GSK3A,IGF1R,IRF3,JUN,MAPK1,MTOR,MYC,P38 MAPK,PRKAA1,PRKAA2,RB1,RELA,RPTOR,SIRT1,STAT1,TP53,YAP1	2-oxoglutaric acid,ABCF3,ACOT11,ALK,AMP,arachidonic acid,ARFGAP1,ARFIP2,ATP,BICD2,BID,BZW2,CDK5,CHD1L,CNN2,COG6,COQ7,CSRP1,D-glucose,DCK,DCTPP1,DES,DNPH1,EIF4E2,ERCC3,ethanolamine,FAM120A,FAM3C,FTO,GDP,GLUL,glutathione disulfide,GOSR1,GPT2,GSTZ1,HNF1A,HSPA14,hypoxanthine,IGFBP2,IMPACT,IRF2BP2,ISL1,KIF3B,L-glutamine,L-methionine,LGALS3BP,linoleic acid,MAP2K6,MAPRE2,MCAT,MICAL1,MSN,MSTO1,NBN,NEFH,N…	102 (30)	30				BRCA1,CDKN1A,CHEK2,DDIT4,EEF2K,GFPT1,GLUD1,HSPA5,hypoxanthine,IGF1R,inosine,LATS1,MTORC2,MYC,p70 S6k,PRKAA,TP53,TXNIP	FKHR,FOXO3,HIF1A,MCL1,MTOR,MTORC1
RPL23A	other	0	2			-1.286	0.000651	0.005	RB1,RPL23A,TP53	2-oxoglutaric acid,A2M,ACOT11,ACTA2,ATG7,BICD2,BID,CHEK1,CNN2,COQ7,CSRP1,DCK,DLK1,EGFR,EIF4E2,FAM120A,FAM3C,FKBP5,FTH1,GLUL,GPT2,LPIN1,MAP2K6,MAPRE2,MCAT,MSTO1,NDUFA4,NFS1,P4HA1,PDHX,PEG10,POLA1,PPP4R2,PRIM1,RPS26,SDHC,ST13,TMOD4,TOM1,TOMM22,TP53I3,TRIO,TSPAN6,TXN2,TYMS,UNG,VIM,VLDLR,XRCC5	49 (3)	2		IFN Beta			CCNA2,CCNE1,MYC,TP53
enzastaurin	chemical drug		2			1.361	0.000651	0.0022	Akt,AKT1,AKT2,AKT3,enzastaurin,FOXO1,Gsk3,GSK3B,MYC,NFkB (complex),PRKCB	A2M,ABCF3,acetylcholine,ACTA2,ALDH1B1,AMP,arachidonic acid,ATG7,ATP6V1C1,BID,BZW2,creatinine,DCTPP1,DNPH1,FKBP5,FTH1,FTO,GDP,glutathione disulfide,HSPA14,IGFBP2,IMPACT,ISL1,KIF3B,linoleic acid,MMUT,MSN,NBN,NDUFA4,PDCD4,PEG10,POLDIP3,PRKACB,PRKAR1A,PRPH,PTK2,PTTG1IP,PUS7,RGPD4 (includes others),RPS19BP1,RPS26,SCLY,succinic acid,SUMO3,TMEM106B,TP53I3,TPD52L1,TUSC3,TYMS,UDP,VLDLR,WNK1,XRCC5,XRCC6	54 (11)	10				MYC
beta-escin	chemical drug		3			-1	0.000671	0.031	Akt,AKT1,beta-escin,CCND1,CEBPB,CTNNB1,EGR1,FOS,GATA4,GSK3B,JUN,MAPK14,MDM2,MET,mir-21,MYC,MYOD1,NOS3,PI3K (complex),PPARG,PTEN,RB1,SOD2,STAT1,STAT3,TP53,TP63	2-oxoglutaric acid,3-methylbutyrylcarnitine,A2M,ABCF3,ACOT11,ACTA2,AHNAK,AMP,arachidonic acid,ASF1A,ATP,ATXN2,BAIAP2,BICD2,BZW2,C11orf58,CCDC88A,CHEK1,CNN2,COQ7,COX7A2,creatinine,CSNK1E,CSRP1,DCK,DENR,DLK1,DNPH1,EIF4E2,ENSA,FAM3C,FTO,GAK,GDP,glutathione disulfide,GPT2,GTF2A1,HAGH,HDDC2,HNF1A,HSPA14,IGFBP2,IMPACT,IPO11,KEAP1,L-methionine,L-proline,LHPP,linoleic acid,MAP2K6,MAPRE2,MCAT,MFGE8,MMUT,M…	100 (27)	26				CDKN1A
palomid 529	chemical drug		3			0.845	0.000684	0.0028	Akt,CCND1,CDK2,CDK4/6,Cyclin D,EP300,palomid 529,PARP1,PCNA,Rb,RB1,RPS6,TFE3,TFEB	A2M,AHNAK,ARSA,ATG7,ATP6V1C1,ATXN10,BID,C11orf58,CHEK1,COQ7,COX7A2,creatinine,DLK1,EGFR,FAM120A,FKBP5,FTH1,GPT2,L-threonine,LGALS3BP,MCAT,MSTO1,NBN,NDUFA4,PEG10,phosphorylcholine,PTTG1IP,QKI,SDHC,STAT1,TMEM106B,TOMM22,TUSC3,TXN2,TYMS	35 (14)	10					Cyclin D
PICK1	enzyme	3.823	3			0.342	0.000685	0.0073	26s Proteasome,Akt,AKT1,caspase,CTNNB1,EGFR,GATA4,GCK,GSK3B,MAOA,MAPK14,MCL1,NFkB (complex),NQO1,p70 S6k,PICK1,PRKN,RELA,SLC6A3,SNCA,TFEB,TP53,TRAF2	2-oxoglutaric acid,3-methylbutyrylcarnitine,ACOT11,ACTA2,ALDH1B1,ARSA,ATP,ATP6V1C1,BICD2,BZW2,CDK5,CHEK1,CNN2,COX7A2,creatinine,CSRP1,D-glucose,DCK,DES,EGFR,EIF4E2,FAM120A,FAM3C,FTO,GLUL,HNF1A,ICA1,IDI1,IGFBP2,IRF2BP2,KIF3B,L-methionine,L-proline,LPIN1,MAP2K6,MAPRE2,MCAT,MICAL1,MMUT,NADH,NBN,NDUFA4,NEFH,NFS1,NQO1,P4HA1,PBX3,PDCD4,PDHX,PEG10,POLA1,PPP4R2,PRIM1,PRKAR1A,PTTG1IP,QKI,QTRT1,RPS26,SCLY,…	77 (23)	23					PRKN
spermine nitric oxide complex	chemical toxicant		2			1.286	0.000687	0.0051	RB1,spermine nitric oxide complex,TP53	2-oxoglutaric acid,A2M,ACOT11,ACTA2,ATG7,BICD2,BID,CHEK1,CNN2,COQ7,CSRP1,DCK,DLK1,EGFR,EIF4E2,FAM120A,FAM3C,FKBP5,FTH1,GLUL,GPT2,LPIN1,MAP2K6,MAPRE2,MCAT,MSTO1,NDUFA4,NFS1,P4HA1,PDHX,PEG10,POLA1,PPP4R2,PRIM1,RPS26,SDHC,ST13,TMOD4,TOM1,TOMM22,TP53I3,TRIO,TSPAN6,TXN2,TYMS,UNG,VIM,VLDLR,XRCC5	49 (3)	2				DDX5,TP53
SGPP2	phosphatase		3			0.404	0.000688	0.0293	AKT1,caspase,CEBPA,CREB1,CTNNB1,D-sphingosine,dihydrosphingosine 1-phosphate,EGFR,F2,FOS,GATA4,GSK3B,Hdac,IRF3,JUN,MAPK14,MET,mir-21,MTOR,MYC,NFkB (complex),NFKBIA,NOS2,P38 MAPK,phytosphingosine,PPARG,PRKACA,PRKCB,PTEN,RAC1,RAS,RELA,SGPP2,SOD2,sphingosine-1-phosphate,STAT3,TAZ,TP63,tretinoin	2-oxoglutaric acid,3-methylbutyrylcarnitine,A2M,ABCF3,acetylcholine,ACTA2,AMP,ARHGAP35,ASNS,ATP,ATP6V1C1,ATXN2,BRIX1,CACNA2D1,CCDC88A,CDK5,CHEK1,choline,CSNK1E,CSRP1,DCX,DENR,DLK1,DNAJC17,DNPH1,EFS,EGFR,ENSA,ERCC3,FAM3C,FTO,GAK,GDP,GLRX,GLUL,glutathione disulfide,GSTZ1,GTF2A1,HAGH,HDDC2,HNF1A,HSPA14,ICA1,IMPACT,IPO11,IRF2BP2,KEAP1,L-methionine,LHPP,LZTFL1,MAP2K6,MICAL1,MMUT,MSN,NDUFA4,OTUD6B,P4HA…	98 (39)	36					HSPA5
UBE2L6	enzyme		3			-0.338	0.000693	0.0091	26s Proteasome,Akt,AKT1,caspase,CDKN2A,CTNNB1,EGFR,GATA4,GCK,GSK3B,HDAC2,MAOA,MAPK14,MCL1,NFkB (complex),NQO1,p70 S6k,PRKN,RELA,SLC6A3,SNCA,TFEB,TP53,UBE2L6	2-oxoglutaric acid,3-methylbutyrylcarnitine,ACOT11,ACTA2,ALDH1B1,ARSA,ATG7,ATP,ATP6V1C1,BICD2,BZW2,CDK5,CHEK1,CNN2,COX7A2,creatinine,CSRP1,DCK,DES,EGFR,EHD3,EIF4E2,FAM120A,FAM3C,FTO,GLUL,HNF1A,ICA1,IDI1,IGFBP2,IRF2BP2,KIF3B,L-methionine,L-proline,LPIN1,MAP2K6,MAPRE2,MCAT,MICAL1,MMUT,NADH,NBN,NDUFA4,NEFH,NFS1,NQO1,P4HA1,P4HA2,PDCD4,PDHX,PEG10,POLA1,PPP4R2,PRIM1,PRIM2,PRKAR1A,PTTG1IP,QKI,QTRT1,RPS2…	79 (24)	23				PRKN
dihematoporphyrin ether	chemical drug		3			-1	0.000702	0.0321	Akt,AKT1,CCND1,CEBPB,CTNNB1,dihematoporphyrin ether,EGR1,FOS,GATA4,GSK3B,JUN,MAPK14,MDM2,MET,mir-21,MYC,MYOD1,NOS3,PI3K (complex),PPARG,PTEN,RB1,SOD2,STAT1,STAT3,TP53,TP63	2-oxoglutaric acid,3-methylbutyrylcarnitine,A2M,ABCF3,ACOT11,ACTA2,AHNAK,AMP,arachidonic acid,ASF1A,ATP,ATXN2,BAIAP2,BICD2,BZW2,C11orf58,CCDC88A,CHEK1,CNN2,COQ7,COX7A2,creatinine,CSNK1E,CSRP1,DCK,DENR,DLK1,DNPH1,EIF4E2,ENSA,FAM3C,FTO,GAK,GDP,glutathione disulfide,GPT2,GTF2A1,HAGH,HDDC2,HNF1A,HSPA14,IGFBP2,IMPACT,IPO11,KEAP1,L-methionine,L-proline,LHPP,linoleic acid,MAP2K6,MAPRE2,MCAT,MFGE8,MMUT,M…	100 (27)	26				CDKN1A,TP53
MAGI2	enzyme		2			-0.87	0.000702	0.0053	Akt,AKT1,MAGI2,PTEN	A2M,ACTA2,ATG7,BID,creatinine,CSNK1E,CSRP1,D-glucose,DENR,DNPH1,EGFR,FKBP5,FTH1,GTF2A1,HDDC2,IDI1,IGFBP2,KIF3B,LHPP,MMUT,NBN,NQO1,PDCD4,PRKAR1A,PTTG1IP,SBF1,TAF10,TMEM106B,TOM1,TPD52L1,TUSC3,VIM,XRCC5	33 (4)	4				PTEN	creatinine
CDC14B	phosphatase		2			-1.732	0.000705	0.0051	CDC14B,CDK1,SIRT2,TP53	2-oxoglutaric acid,A2M,ACOT11,ACTA2,ATG7,ATP,BICD2,BID,CHEK1,CNN2,COX7A2,CSRP1,DCK,EGFR,EIF4E2,FAM120A,FAM3C,FKBP5,FNTA,FTH1,GLUL,IDI1,LPIN1,MAP2K6,MAPRE2,MCAT,NDUFA4,NFS1,P4HA1,PDHX,PEG10,POLA1,PPP4R2,PRIM1,RPS26,SDHC,ST13,TMOD4,TOM1,TOMM22,TP53I3,TRIO,TSPAN6,TXN2,UNG,VIM,VLDLR,XRCC5	48 (4)	3	curcumin	cisplatin			TP53
coptisine	chemical reagent		2			-0.229	0.000712	0.0042	coptisine,PARP1,RB1	ATP,ATXN10,COQ7,COX7A2,creatinine,DLK1,GPT2,LGALS3BP,MCAT,MSTO1,NDUFA4,PEG10,POLA1,PRIM2,SDHC,STAT1,TOMM22,TXN2,TYMS	19 (3)	2				PARP1
HIPK1	kinase		2			1.155	0.000715	0.0058	HIPK1,NQO1,TP53	2-oxoglutaric acid,A2M,ACOT11,ACTA2,ATG7,ATP,BICD2,BID,CHEK1,CNN2,COX7A2,CSRP1,DCK,EGFR,EIF4E2,FAM120A,FAM3C,FKBP5,FTH1,GLUL,LPIN1,MAP2K6,MAPRE2,MCAT,NADH,NDUFA4,NFS1,NQO1,P4HA1,PDHX,PEG10,POLA1,PPP4R2,PRIM1,RPS26,SDHC,ST13,TMOD4,TOM1,TOMM22,TP53I3,TRIO,TSPAN6,TXN2,UNG,VIM,VLDLR,XRCC5	48 (3)	3		FN1		TP53
carbonyl cyanide p-(trifluoromethoxy)phenylhydrazone	chemical reagent		1		biased	0	0.000723	0.0023	carbonyl cyanide p-(trifluoromethoxy)phenylhydrazone	AMP,ASNS,ATP,NADH	4 (1)	1				CDKN1B,cytochrome C,MTOR	Cdk,NADH
RGS6	enzyme		2			1.732	0.000724	0.0049	ATM,GNAO1,MDM2,PLCB2,RGS6,TP53	2-oxoglutaric acid,A2M,ACOT11,ACTA2,ATG7,ATP,BICD2,BID,CNN2,COX7A2,creatinine,CSRP1,D-glucose,DCK,EGFR,EIF4E2,FAM120A,FAM3C,FKBP5,FTH1,GLUL,LPIN1,MAP2K6,MAPRE2,MCAT,NADH,NDUFA4,NFS1,P4HA1,PDHX,PEG10,phosphorylcholine,POLA1,PPP4R2,PRIM1,RPS26,SDHC,ST13,TMOD4,TOM1,TOMM22,TRIO,TSPAN6,TXN2,UNG,VIM,VLDLR,XRCC5	48 (6)	5	doxorubicin			GNAO1,H2AX,TP53
topotecan	chemical drug		2			0	0.000735	0.006	ABCG2,Akt,AMPK,PDPK1,PI3K (complex),TOP1,topotecan,TP53	2-oxoglutaric acid,A2M,ACOT11,ASNS,ATG7,BICD2,BID,CDK5,CHEK1,CLP1,CNN2,COX7A2,CSRP1,D-glucose,DCK,EIF4E2,FAM120A,FAM3C,FKBP5,FTH1,GLUL,IGFBP2,MAP2K6,MAPRE2,MCAT,NBN,NDUFA4,NFS1,NQO1,P4HA1,PDHX,PEG10,POLA1,PPP4R2,PRIM1,PTK2,PTTG1IP,PUM2,RPS26,SDHC,ST13,STAT1,STK39,TMEM106B,TMOD4,TOM1,TOMM22,TP53I3,TRIO,TSPAN6,TUSC3,TXN2,UNG,uric acid,VLDLR,XRCC5	56 (8)	8				ATF3,CCNE1,CDKN1A,H2AX,PLK3,TP53,UBE3A	AURKA,CCNB1,CDC25A,ERBB4,HIF1A,MCL1,MYC,PDPK1,PLK1,PRKN,SLC2A1,SOX4,TLX1,TOP1,USP10
PFDN5	transcription regulator	0	2			-1.067	0.000737	0.0046	MYC,PFDN5,TP73	ABCF3,ACTA2,AMP,arachidonic acid,ATG7,BID,BZW2,creatinine,D-glucose,DCTPP1,DNPH1,EGFR,ERCC3,FTH1,GAB2,GDP,glutathione disulfide,HAGH,HSPA14,IMPACT,linoleic acid,MAPRE2,MSN,NQO1,PDCD4,PEG10,POLDIP3,PPP4R2,PRKACB,PRPH,PTK2,PUS7,RGPD4 (includes others),RPS19BP1,RPS26,STAT1,succinic acid,SUMO3,TYMS,UDP,VIM,VLDLR,XRCC6	43 (3)	2	hydrogen peroxide				MYC
CCNA2	other		2	Activated		2.142	0.000745	0.0075	Akt,AKT1,CCNA2,CDKN1A,CDKN1B,CTNNB1,ID2,Mapk,MDM2,PI3K (complex),RBL2,ROCK,SNAI1,TP53	2-oxoglutaric acid,ACOT11,BICD2,CNN2,COX7A2,creatinine,CSRP1,DCK,DES,DLK1,EGFR,EIF4E2,FAM120A,FAM3C,FTH1,GLUL,HNF1A,IDI1,IGFBP2,ISL1,KLF13,LGALS3BP,LPIN1,MAP2K6,MAPRE2,MARK2,MCAT,MMUT,MSN,NBN,NDUFA4,NFS1,NQO1,P4HA1,PDHX,PEG10,POLA1,PPP4R2,PPT2,PRIM1,PRKAR1A,PTK2,PTTG1IP,RPS26,SDHC,ST13,STAT1,TAGLN,TENM4,TMEM106B,TMOD4,TOM1,TOMM22,TPD52L1,TRIO,TSPAN6,TUSC3,TXN2,UNG,VIM,VLDLR,XRCC5,XRCC6	63 (14)	13	AURKB,CCNE1,GNA12,GNL2,hydrogen peroxide,metribolone,MYC	miR-145-5p (and other miRNAs w/seed UCCAGUU),MXD1,PTEN,RPL23A,sirolimus,SMARCB1,STK11,TXNIP
GLUD1	enzyme	0	1		biased	-0.577	0.000745	0.0015	GLUD1	2-oxoglutaric acid,D-glucose,succinic acid	3 (1)	1	2-deoxyglucose,amino acids,leucine,metribolone,MTORC1,MYC,PCGEM1	methyl pyruvate,phenylglyoxal		SLC2A1
glutamine	chemical - endogenous mammalian		1			0.707	0.000748	0.0044	glutamine	2-oxoglutaric acid,ACTA2,ASNS,ATP,D-glucose,IGFBP2,succinic acid,VIM	8 (1)	1	BCR-ABL1,chlorpyrifos,GCG,GSKJ4,HTT,HUWE1,N-propyl bromide,SLC2A1,Vacuolar H+ ATPase	afatinib,cyclosporin,GGT1,GSK2837808A,hydrogen peroxide,IL37,sirolimus,tetrahydro-2-furancarboxylic acid		ACTA2,FN1,GFPT1,MTOR,MTORC1,p70 S6k	HSPA5,MCL1,SLC16A1,TP53,TSC2,VCP
BARD1	transcription regulator		2			0.62	0.000749	0.0124	AURKB,BARD1,ESR1,TP53	2-oxoglutaric acid,A2M,ACOT11,AHNAK,ARFGAP1,ARFIP2,ATG7,BICD2,BID,CDK5,CHEK1,CNN2,COG6,COX7A2,CSRP1,D-glucose,DCK,EIF4E2,FAM120A,FAM3C,FKBP5,FTH1,GLUL,GOSR1,ICA1,KIF3B,LGALS3BP,LPIN1,MAPRE2,MCAT,NDUFA4,NEK1,NFS1,NQO1,P4HA1,PDCD4,PDHX,PEG10,POLA1,PPP4R2,PRIM1,PRKACB,PRKAR1A,PTK2,RAB5B,RPS26,SAMHD1,SDHC,ST13,STAT1,TAGLN,TJP2,TMOD4,TOM1,TOMM22,TP53I3,TPD52L1,TSPAN6,TXN2,UNG,USP19,VIM,VLDLR,WNK1,XRCC5	65 (4)	3	doxorubicin	CCNA1,CCNB1,CCNE1,cisplatin		TP53	AURKB,CYP1A1,H2AX,Ubiquitin
5'-guanylylimidodiphosphate	chemical reagent		3			-0.524	0.000751	0.0166	5'-guanylylimidodiphosphate,ACO1,ADCY,Akt,ALOX5,ARG1,cyclic AMP,EGFR,EIF2AK3,EP300,Jnk,MYC,NADPH oxidase,NFkB (complex),NOX1,PPARG,RAC1,reactive oxygen species,RELA,SP1,STAT5a/b,STK11,TGFB1,TP53	2-oxoglutaric acid,ABCF3,ACOT11,ADI1,ADSL,AHNAK,ALDH1B1,arachidonic acid,ARFGAP1,BICD2,CDK5,CHEK1,CHMP7,choline,CNN2,DCK,DLK1,DNPH1,EGFR,EIF4E2,FAM120A,FMR1,FTH1,GDP,GLUL,glutathione disulfide,HNF1A,HSPA14,IDI1,IGFBP2,IMPACT,IRF2BP2,ISL1,KEAP1,L-methionine,L-proline,LGALS3BP,linoleic acid,MAP2K6,MAPRE2,MCAT,MELTF,MPST,NBN,NDUFA4,NEFH,NFS1,NQO1,PDCD4,PDHX,phosphorylcholine,phosphorylethanolamine,P…	91 (24)	21
FRY	other		3			1.231	0.000758	0.0048	Akt,AKT1,ATM,CTNNB1,FRY,IRF3,JUN,MYC,P38 MAPK,RELA,STK38,TP73,YAP1	ABCF3,ACTA2,AHNAK,AMP,arachidonic acid,BZW2,CHEK1,creatinine,DCTPP1,DES,DLK1,DNPH1,EGFR,ERCC3,FTH1,GAB2,GDP,GLUL,glutathione disulfide,HAGH,HNF1A,HSPA14,ICA1,IDI1,IGFBP2,IMPACT,IRF2BP2,ISL1,linoleic acid,LPIN1,MAPRE2,MMUT,MSN,NADH,NBN,NDUFA4,NEFH,P4HA1,PDCD4,PEG10,POLDIP3,POLR3C,PPP4R2,PRKACB,PRKAR1A,PRPH,PTTG1IP,PUS7,QKI,RGPD4 (includes others),RNF7,RPS19BP1,RPS26,SDHC,spermidine,succinic acid,S…	66 (13)	11		KLF3
LCN2	transporter		2			0.492	0.000758	0.0101	Akt,AKT1,CDH1,LCN2,MET,MMP9,NFkB (complex),RELA,STAT6,TP53	2-oxoglutaric acid,ACOT11,AHNAK,ALDH1B1,BICD2,CHEK1,CNN2,COX7A2,CSRP1,D-glucose,DCK,EGFR,EIF4E2,FAM120A,FAM3C,FTH1,GLUL,glutathione disulfide,ICA1,IGFBP2,IRF2BP2,ISL1,LGALS3BP,LPIN1,MAP2K6,MAPRE2,MCAT,MMUT,MSN,NBN,NDUFA4,NEDD1,NEFH,NFS1,NMD3,NQO1,P4HA1,PDHX,PEG10,POLA1,PPP4R2,PRIM1,PRKAR1A,PTTG1IP,QKI,RPS26,SCLY,SDHC,ST13,STK39,TMEM106B,TMOD4,TOM1,TOMM22,TP53I3,TPBG,TPD52L1,TRIO,TSPAN6,TUSC3,TXN2…	66 (10)	10	AR-12,BCR-ABL1,captopril,cisplatin,DDX5,doxorubicin,enalapril,fenamic acid,FOXO3,gentamicin C,hexachlorobenzene,hydrogen peroxide,lomustine,phenacetin,phenylbutazone,puromycin aminonucleoside,triamterene,USP19	ACOX1,IL10RA,sirolimus		HIF1A,PTEN,UCP1	TWIST1
AZD3463	chemical drug		3	Inhibited	biased	-2.83	0.000759	0.0337	Akt,AKT1,ALK,ATM,AZD3463,BCL2L1,CAV1,Creb,EGFR,ERBB2,ERK,ESR1,FOXO3,Gsk3,IGF1R,JAK1/2,Jnk,JUN,MAPK1,Mek,MTOR,MYC,NFkB (complex),NR3C1,P38 MAPK,PXN,RAC1,RAS,RB1,STAT1,STAT3,STAT5a/b,TP53	ABCF3,acetylcholine,ACOT11,ACTA2,AHNAK,ALDH1B1,ALK,AMP,arachidonic acid,ARFGAP1,ARFIP2,BAIAP2,BICD2,BZW2,CCDC88A,CDK5,CHD1L,choline,CNN2,COG6,COQ7,CSRP1,DCK,DCTPP1,DES,DLK1,DNPH1,EIF4E2,ethanolamine,FAM120A,FAM3C,GDP,GLCCI1,GLUL,glutathione disulfide,GOSR1,GPT2,GSTZ1,HNF1A,HSPA14,ICA1,IDI1,IGFBP2,IMPACT,ISL1,KLF13,L-methionine,LGALS3BP,linoleic acid,LPIN1,MAPRE2,MCAT,MICAL1,MMUT,MSN,MSTO1,NADH,NB…	105 (33)	31					IGF1R
ITGA6	transmembrane receptor		2			-0.651	0.00077	0.0036	Akt,BRCA1,ERK1/2,HIF1A,IGF1R,ITGA6,MTOR,MYC,NFAT5,PI3K (complex),PTK2,RAC1,RELA	2-oxoglutaric acid,A2M,ABCF3,AMP,arachidonic acid,ASNS,ATG7,BZW2,choline,creatinine,DCTPP1,DLK1,DNPH1,ERCC3,FKBP5,FTH1,GDP,glutathione disulfide,GSTZ1,HNF1A,HSPA14,ICA1,IGFBP2,IMPACT,IRF2BP2,linoleic acid,LPIN1,MICAL1,MSN,NBN,NEFH,P4HA1,P4HA2,PDCD4,PEG10,PGP,phosphorylcholine,POLA1,POLDIP3,PRIM2,PRKACB,PRPH,PTK2,PTTG1IP,PUS7,QKI,RAC3,RGPD4 (includes others),RPS19BP1,RPS26,SDHC,succinic acid,SUMO3…	59 (13)	12	FRS2,GNA12,hydrogen peroxide,metribolone,PI3K (family),SYVN1	curcumin		BIRC5,BRCA1,HIF1A,IGF1R,MTOR	TP53
YAF2	transcription regulator		2	Inhibited	biased	-2	0.000775	0.0042	MYC,MYCN,YAF2	AMP,arachidonic acid,ATP,ATXN2,BASP1,BID,BZW2,creatinine,D-glucose,DCTPP1,DNPH1,FTH1,GDP,glutathione disulfide,HSPA14,IMPACT,linoleic acid,MSN,NQO1,PDCD4,PEG10,POLDIP3,PRKACB,PRPH,PUS7,RGPD4 (includes others),RPS19BP1,STAT1,succinic acid,SUMO3,TAGLN,TP53I3,TYMS,UDP,VIM,VLDLR	36 (3)	2					MYC
XAF1	other		3			1.017	0.000791	0.047	ABCB1,Akt,AKT1,ATM,BCL2,BCL2L1,caspase,CBX3,CCND1,CDKN1A,CDKN2A,CEBPA,E2F1,EIF2AK2,EIF2AK3,EIF4E,EP300,ERBB2,GLI1,GSK3A,HIF1A,HIPK2,HMGA1,HNF4A,IL6,MAPK9,Mek,MTOR,NANOG,NFKBIA,NOTCH1,NPM1,NQO1,NR3C1,P38 MAPK,p70 S6k,PARP1,PGR,PPARG,PRKAA1,PRKCE,PTEN,RAC1,SOD2,STAT3,TOP1,TP53,TP63,TP73,TSC2,XAF1,XIAP	2-oxoglutaric acid,A2M,ACOT11,ACTA2,AHNAK,ALK,ARFGAP1,ATG7,ATXN10,BICD2,BID,C11orf58,C11orf96,CCDC88A,CDK5,CHD1L,CHEK1,choline,CNN2,COMMD1,COX7A2,CSNK1E,CSRP1,DCK,DDX56,DENR,DES,DNPH1,EGFR,EHD3,EIF4E2,ENSA,ERCC3,FAM120A,FAM3C,FKBP5,FTH1,FTO,GAB2,GLCCI1,GLRX,GLUL,GOSR1,GSTZ1,GTF2A1,HDDC2,KEAP1,KIF3B,L-methionine,LGALS3BP,LHPP,linoleic acid,LPIN1,MAP2K6,MAPRE2,MCAT,METTL3,MFGE8,MICAL1,MMUT,NADH,NBN…	117 (52)	51	CAT,HAVCR1,IFN Beta,SENP3	hydrogen peroxide		PARP	BIRC5
ARHGEF18	other		3			-1.344	0.000792	0.0183	ARHGEF18,CDKN1B,ELK1,Gsk3,HRAS,IRS1,MYC,P38 MAPK,PLA2,PLD2,PPARG,PRKAR2A,PRKCB,PTK2,Rac,RAC1,RAS,RELA,RHOA,RHOC,STAT5a/b,Tgf beta,TP53	ABCF3,acetylcholine,ACOT11,ACTA2,AMP,arachidonic acid,ATP6V1C1,BASP1,BICD2,BZW2,choline,COX7A2,DCK,DCTPP1,DLK1,DNPH1,EIF4E2,FAM120A,FAM3C,GDP,glutathione disulfide,HSPA14,ICA1,IDI1,IMPACT,IRF2BP2,KEAP1,linoleic acid,LPIN1,MAPRE2,MCAT,N-acetyl-L-aspartic acid,NDUFA4,NEFH,NFS1,P4HA1,PDHX,phosphorylcholine,POLA1,POLDIP3,PPP4R2,PRIM1,PRKACB,PRKAR1A,PRPH,PUS7,RAC3,RGPD4 (includes others),RPS19BP1,RPS2…	67 (23)	21
SMARCD1	transcription regulator	0	2			1.82	0.000804	0.0068	NR3C1,SMARCD1,TP53	2-oxoglutaric acid,A2M,ACOT11,ATG7,ATP,BICD2,BID,CHEK1,CNN2,COX7A2,CSRP1,D-glucose,DCK,EGFR,EIF4E2,FAM120A,FAM3C,FKBP5,FTH1,GLCCI1,GLUL,KLF13,LPIN1,MAP2K6,MAPRE2,MCAT,NDUFA4,NFS1,NQO1,P4HA1,PDHX,PEG10,POLA1,PPP4R2,PRIM1,PRPH,RPS26,SDHC,ST13,STK39,TMOD4,TOM1,TOMM22,TP53I3,TRIO,TSPAN6,TXN2,UNG,VIM,VLDLR,XRCC5	51 (3)	2	INHBA			CDKN1A,TP53
nitrofurantoin	chemical drug		3			0.775	0.000819	0.0022	GGT1,nitrofurantoin,PARP1	A2M,ASNS,ATP,ATXN10,creatinine,EGFR,glutathione disulfide,LGALS3BP,NQO1,PEG10,POLA1,PRIM2,S100A11,STAT1,TYMS	15 (3)	3	amino acids			ACTG1,GAS5,GGT1,HSPA5,SLC34A2,TP53	ACOX1,CAT,CPT1A,MYC
AURKA	kinase		2	Activated		3	0.00083	0.0037	AJUBA,AKT1,AURKA,BRCA1,CDK1,ERK1/2,HNRNPK,MYC,NF2,NFKBIA,NPM1,RASSF1,SDCBP,TERT	A2M,ABCF3,ACTA2,ALK,AMP,arachidonic acid,ATP,BZW2,CHEK1,creatinine,D-glucose,DCTPP1,DNPH1,EGFR,ERCC3,FKBP5,FTH1,GDP,GLUL,glutathione disulfide,HSPA14,IMPACT,linoleic acid,LPIN1,MFGE8,MMUT,MSN,NQO1,PDCD4,PEG10,POLDIP3,PRKACB,PRKAR1A,PRPH,PTK2,PUS7,RGPD4 (includes others),RPS19BP1,RPS26,SERINC1,succinic acid,SUMO3,TP53I3,TPD52L1,TYMS,UDP,VLDLR,XRCC5,XRCC6	49 (14)	13	BCR-ABL1,geldanamycin,HIF1A,MLXIPL,okadaic acid,OTUD7B	alisertib,AMG 900,ATF3,bendamustine,CHEK2,danusertib,doxorubicin,ELOB,ELOC,hydrogen peroxide,KDM5B,sirolimus,SMARCB1,SNS 314,topotecan,TT-00420,TTP607,XMD16-144		BIRC5,BRCA1,MYC,TACC3	CDKN1A
TBK1	kinase	0	2		biased	1.287	0.000833	0.0091	Akt,AKT1,ATF2,DDX3X,IKBKB,IRF3,IRF5,IRF7,JUN,MTOR,NFkB (complex),NFKBIA,REL,RELA,SQSTM1,STAT1,TANK,TBK1,TP53,XIAP	2-oxoglutaric acid,ACOT11,AHNAK,ALDH1B1,ASNS,ATG7,BICD2,CHEK1,choline,CNN2,COMMD1,COX7A2,CSRP1,DCK,EIF4E2,FAM120A,FAM3C,FKBP5,GLUL,GPT2,GSTZ1,HNF1A,ICA1,IGFBP2,IRF2BP2,KEAP1,LPIN1,MAP2K6,MAPRE2,MCAT,MFGE8,MICAL1,MMUT,NBN,NDUFA4,NEFH,NFS1,NQO1,P4HA1,PDHX,PEG10,PGP,phosphorylcholine,POLA1,POLR3C,PPP4R2,PPP6R3,PRIM1,PRKAR1A,PTTG1IP,QKI,RNF7,RPS26,SAMHD1,SCLY,SDHC,SERINC1,spermidine,ST13,STAT1,TIMELE…	73 (20)	19	2'3'-cyclic guanosine monophosphate-adenosine monophosphate,2prime-3prime RR-S2 cyclic di-AMP,metribolone,NACC1	9-nitrooleic acid,CXA-10,GSTK1,KDM4A,nitro-conjugated linoleic acid		IFN Beta,INHBA,MTOR	APOBEC3B,CDKN1A,TP53
SULT1A1	enzyme		3			-0.973	0.000839	0.0089	3-nitrobenzanthrone,4-hydroxy-N-desmethyltamoxifen,CYP1A1,CYP1A2,ESR1,NQO1,SULT1A1	ACOT11,ACTA2,AHNAK,ALK,ARFGAP1,ARFIP2,ATP,CDK5,CHEK1,COG6,D-glucose,EGFR,GOSR1,ICA1,IGFBP2,KIF3B,LGALS3BP,MAP2K6,NADH,NEK1,NQO1,PDCD4,POLA1,PRKACB,PRKAR1A,PTK2,QKI,RAB5B,SAMHD1,STAT1,TAGLN,TJP2,TOM1,TPD52L1,TRIO,USP19,VLDLR,WNK1	38 (7)	5				3-nitrobenzanthrone
UBR5	enzyme	0	2			-1.443	0.000841	0.007	MOAP1,PCK1,TP53,UBR5	2-oxoglutaric acid,A2M,ACOT11,ACTA2,ATG7,ATP,BICD2,BID,CHEK1,CNN2,COX7A2,CSRP1,D-glucose,DCK,EGFR,EIF4E2,FAM120A,FAM3C,FKBP5,FTH1,GLUL,LPIN1,MAP2K6,MAPRE2,MCAT,NDUFA4,NFS1,NQO1,P4HA1,PDHX,PEG10,POLA1,PPP4R2,PRIM1,RPS26,SDHC,ST13,TMOD4,TOM1,TOMM22,TP53I3,TRIO,TSPAN6,TXN2,UNG,VIM,VLDLR,XRCC5	48 (4)	3		FN1			CDKN1A,TP53
enalapril	biologic drug		2			0.302	0.000841	0.0036	ACE,enalapril,p70 S6k,SOD2	A2M,ACTA2,adenine-riboflavin dinucleotide,ASNS,ATP,creatinine,D-glucose,MFGE8,PDCD4,sorbitol,succinic acid	11 (4)	4				FBLIM1,LCN2,MYC,Nos,SLC34A2,UCP2	ACE,ACTA2,CDKN1B,creatinine,FN1,hydrogen peroxide,p70 S6k,SERPINE1,TGFBR2
LMNA	other	0	2			-1	0.000846	0.0055	Akt,LMNA,MTOR,NFkB (complex),SIRT1,STAT1,TP53	2-oxoglutaric acid,ACOT11,ALDH1B1,ATG7,ATP,BICD2,CHEK1,choline,CNN2,COX7A2,CSRP1,D-glucose,DCK,DES,EIF4E2,FAM120A,FAM3C,FKBP5,FTH1,GLUL,GSTZ1,HNF1A,IGFBP2,ISL1,LGALS3BP,LPIN1,MAP2K6,MAPRE2,MCAT,MICAL1,NBN,NDUFA4,NFS1,P4HA1,PANK3,PDHX,PEG10,PGP,phosphorylcholine,POLA1,PPP4R2,PRIM1,PTTG1IP,RPS26,SAMHD1,SCLY,SDHC,SSBP3,ST13,STAT1,TMEM106B,TMOD4,TOM1,TOMM22,TP53I3,TRIO,TSPAN6,TUSC3,TXN2,UNG,VIM,VLDLR…	64 (7)	7	cisplatin,TWIST1	BCL6,CDKN1B,sirolimus		MTOR,PTEN,RYR2	TP53
PRKN	enzyme		2			-0.459	0.000865	0.0091	26s Proteasome,Akt,AKT1,caspase,CTNNB1,EGFR,GATA4,GCK,GSK3B,MAOA,MAPK14,MCL1,NFkB (complex),NQO1,p70 S6k,PRKN,RELA,SLC6A3,SNCA,TFEB,TP53,TRAF2	2-oxoglutaric acid,3-methylbutyrylcarnitine,ACOT11,ACTA2,ALDH1B1,ARSA,ATP,ATP6V1C1,BICD2,BZW2,CDK5,CHEK1,CNN2,COX7A2,creatinine,CSRP1,DCK,DES,EGFR,EIF4E2,FAM120A,FAM3C,FTO,GLUL,HNF1A,ICA1,IDI1,IGFBP2,IRF2BP2,KIF3B,L-methionine,L-proline,LPIN1,MAP2K6,MAPRE2,MCAT,MICAL1,MMUT,NADH,NBN,NDUFA4,NEFH,NFS1,NQO1,P4HA1,PBX3,PDCD4,PDHX,PEG10,POLA1,PPP4R2,PRIM1,PRKAR1A,PTTG1IP,QKI,QTRT1,RPS26,SCLY,SDHC,ST13,…	76 (22)	22	IGF1R,SCH772984,UBE2L6,Ubiquitin	BAG5,DDIT4,hydrogen peroxide,PICK1,PRKAA,topotecan		TFEB	ACTA2,CCNE1,CDKN1A,MAOA,MCL1,MYC,p70 S6k,pyruvic acid
CTDSP1	phosphatase		2	Inhibited	biased	-2.596	0.000865	0.004	CTDSP1,MYC,TWIST1	ABCF3,ACTA2,AMP,arachidonic acid,ATP,BZW2,CBX2,creatinine,D-glucose,DCTPP1,DNPH1,FTH1,GDP,glutathione disulfide,HSPA14,IMPACT,linoleic acid,MFGE8,MSN,NQO1,PDCD4,PEG10,POLDIP3,PRKACB,PRPH,PTK2,PUS7,RGPD4 (includes others),RPS19BP1,RPS26,STAT1,succinic acid,SUMO3,TP53I3,TYMS,UDP,VIM,VLDLR	38 (3)	3					MYC,TWIST1
siponimod	chemical drug		3	Inhibited	biased	-2.183	0.000881	0.012	Akt,ALOX5,EIF2AK3,ERK,MAPK14,MTOR,MYC,P38 MAPK,PPARG,RAC1,S1PR1,siponimod,STAT3,TP53	ABCF3,ACOT11,AMP,arachidonic acid,ARFGAP1,BICD2,BZW2,CCDC88A,CHEK1,choline,COX7A2,DCK,DCTPP1,DES,DLK1,DNPH1,EIF4E2,FAM120A,GDP,GLUL,glutathione disulfide,GSTZ1,HSPA14,ICA1,IMPACT,KEAP1,LPIN1,MAP2K6,MAPRE2,MCAT,MICAL1,NBN,NDUFA4,NFS1,NQO1,PDHX,PGP,phosphorylcholine,POLA1,POLDIP3,PPP4R2,PRIM1,PRKACB,PRPH,PTK2,PTTG1IP,PUS7,RAC3,RGPD4 (includes others),RPS19BP1,RPS26,SDHC,SLC39A10,ST13,succinic acid,…	68 (14)	11
benzphetamine	chemical drug		2			-0.816	0.000886	0.0045	ADRA2A,benzphetamine,MAOA,SLC6A3	ACTA2,ATP,CDK5,D-glucose,tryptamine,VIM	6 (4)	3					MAOA
NMS-P645	chemical drug		3			-1.633	0.000887	0.0213	ABCG2,Akt,AKT1,AMPK,AR,ATM,BCL2,CBX3,CDH1,CDKN1A,CDKN1B,CEBPA,CTNNB1,FOS,FOXO3,GATA4,GSK3B,HSF1,JUN,MAP3K8,MET,mir-21,MYB,MYC,NFkB (complex),NMS-P645,PI3K (complex),PIM1,PIM2,PIM3,PKM,PTK2,SOD2,STAT1,STAT3,STAT6,TP63,TSC2	2-oxoglutaric acid,3-methylbutyrylcarnitine,A2M,ABCF3,ACTA2,AHNAK,ALDH1B1,AMP,arachidonic acid,ATP,ATXN2,BZW2,CCDC88A,CHEK1,COX6C,COX7C,DES,DLK1,DNPH1,EIF4A2,ENSA,FAM3C,FTO,GAK,GDP,GLRX,GLUL,glutathione disulfide,HAGH,HSPA14,IGFBP2,IMPACT,IPO11,KIF3B,L-lactic acid,L-methionine,L-proline,LGALS3BP,linoleic acid,LPIN1,METTL3,MFGE8,MMUT,NADH,NBN,NDUFA4,NEDD1,NMD3,P4HA1,PEG10,phosphocreatine,PITRM1,PO…	96 (38)	34
usnic acid	chemical - endogenous non-mammalian		3			-0.894	0.000887	0.0172	26s Proteasome,Akt,AKT1,EIF2S1,GSK3B,HIF1A,HSF1,MTOR,NFkB (complex),NOS3,NR3C1,PPARGC1A,PRKAA,PRKAA1,PRKAA2,PRKACA,RPTOR,SIRT1,SREBF1,TP53,TSC1,TSC2,usnic acid,YAP1	2-oxoglutaric acid,ACOT11,ALDH1B1,ASNS,ATP,BCAT2,BICD2,CHEK1,choline,CNN2,COX6C,COX7A2,creatinine,D-glucose,DCK,DCTPP1,DLK1,EIF4A2,EIF4E2,FAM120A,FAM3C,FKBP5,FTH1,FTO,GLCCI1,GLRX,GLUL,GSTZ1,HNF1A,ISL1,KIF3B,KLF13,L-glutamine,LGALS3BP,LHPP,MAPRE2,MCAT,METTL3,MICAL1,MMUT,NBN,NEFH,NFS1,PACSIN2,PANK3,PDHX,PEG10,PGP,phosphorylcholine,PICK1,POLA1,PPP4R2,PRIM1,PRKAR1A,PRPH,PTTG1IP,QKI,RPS26,S100A11,SCLY…	80 (24)	23				PRKAA
TXNIP	other		2			0.5	0.000905	0.0072	CASP1,MAPK8,MTOR,NFkB (complex),NLRP3,PPARA,PPARG,TP53,TXNIP	2-oxoglutaric acid,A2M,ACOT11,ACTA2,ALDH1B1,ASNS,ATG7,ATP,BICD2,BID,CHEK1,choline,CNN2,COX7A2,creatinine,CSRP1,D-glucose,DCK,DES,DLK1,EIF4E2,FAM120A,FAM3C,FKBP5,GLUL,HNF1A,IDI1,IGFBP2,ISL1,KEAP1,linoleic acid,LPIN1,MAP2K6,MAPRE2,MCAT,MICAL1,NDUFA4,NFS1,P4HA1,PDHX,PEG10,PGP,phosphorylcholine,POLA1,PPP4R2,PRIM1,PRIM2,RPS26,SCLY,SDHC,ST13,TAGLN,TMOD4,TOM1,TOMM22,TP53I3,TRIO,TSPAN6,TXN2,TYMS,UNG,VIM,…	64 (9)	9	2-deoxyglucose,Cdk,cisplatin,FOXO3,hydrogen peroxide,MLXIPL,NAD+	metribolone,miR-17-5p (and other miRNAs w/seed AAAGUGC),PI3K (family)		CDKN1A,CDKN1B,DDIT4,MDH2,TP53	BCL6,CCNA2,G6PD,HIF1A,LDHA,PGK1
CDK3	kinase		2			0.149	0.000905	0.0113	ATF1,CDK3,ESR1,NOTCH1,RB1	ACTA2,AHNAK,ALK,ARFGAP1,ARFIP2,CDK5,CHEK1,COG6,COQ7,COX7A2,D-glucose,DES,EGFR,FTH1,GOSR1,GPT2,ICA1,IGFBP2,KIF3B,LGALS3BP,MAP2K6,MCAT,MSTO1,NDUFA4,NEK1,NQO1,PDCD4,POLA1,PRKACB,PRKAR1A,PTK2,RAB5B,SAMHD1,SDHC,STAT1,TAGLN,TJP2,TOM1,TOMM22,TPD52L1,TRIO,TXN2,TYMS,USP19,WNK1	45 (5)	5		FN1,mir-873
SLC2A1	transporter	0	1			1.342	0.000931	0.0063	SLC2A1	allantoin,ATP,D-glucose,NQO1,UMP	5 (1)	1	BCR-ABL1,ERBB4,GCG,GLUD1,H2AX,HDAC11,HIF1A,MLIP,MTOR,MTORC1,MYC,PCGEM1,PI3K (family),PIK3CB,PKM,ST6GAL1,SYVN1,XDH	cisplatin,everolimus,HEXIM1,HIF3A,IL10RA,PLAU,shikonin,sirolimus,temsirolimus,TGFBR2,topotecan,TP53,TSC2		glutamine,SERPINE1
mir-210	microRNA		2		biased	-1.732	0.000946	0.0069	mir-210,PRKAA,PTBP3,Rb,SDHD	ATP,CHD9,CLASP2,D-glucose,EPB41L1,FAM3C,FKBP5,NDUFA4,STAT1,succinic acid,TYMS,VIM	12 (5)	5	cisplatin,HIF1A	sirolimus,TP53		PRKAA	ISCU,NCAM1,NDRG1,RAD52
FOXO3	transcription regulator		2			-1.1	0.000953	0.0158	Akt,AKT1,ATM,CASP8,CAT,CDKN1A,ERK1/2,ESR1,FOXO3,HIF1A,MTOR,RB1,RELA,SIRT1,Sod	2-oxoglutaric acid,ACTA2,AHNAK,ALK,ARFGAP1,ARFIP2,ASNS,BID,CDK5,choline,COG6,COQ7,COX7A2,D-glucose,DLK1,FKBP5,glutathione disulfide,GOSR1,GPT2,GSTZ1,HNF1A,IGFBP2,IRF2BP2,KIF3B,LPIN1,MAP2K6,MCAT,MICAL1,MMUT,MSN,MSTO1,NADH,NDUFA4,NEFH,NEK1,P4HA1,P4HA2,PANK3,PDCD4,PGP,phosphorylcholine,POLA1,PRKACB,PTK2,PTTG1IP,QKI,RAB5B,SAMHD1,SDHC,SSBP3,STAT1,TAGLN,TJP2,TMEM106B,TOM1,TOMM22,TP53I3,TPD52L1,TRIO,TUS…	67 (15)	15	3,3'-diindolylmethane,doxorubicin,GNA12,LRBA,mir-378,PRKAA,PTEN,sirolimus,TRIM28,U0126,USP19	2-deoxyglucose,BCR-ABL1,BRCA1,cisplatin,hydrogen peroxide,IGF1R,LINC00963,metribolone,miR-378a-3p (and other miRNAs w/seed CUGGACU),okadaic acid,PDPK1,PI3K (family)		ALDH3A1,CAT,CCNB1,CDKN1A,CDKN1B,CPT1A,FBXO32,GADD45B,LCN2,miR-145-5p (and other miRNAs w/seed UCCAGUU),mir-338,MXD1,NAD+,NDRG1,PLK1,SERPINE1,TXNIP,UCP2	ACTA2,FN1,HIF1A,IL10RB,MYC,NRP1,PLAU,PRCP,UBE2C
ELOA	transcription regulator	0	3			1.109	0.000955	0.0065	ELOA,ELOC,PRKCI,RELA,RNA polymerase II,TP53,VHL	2-oxoglutaric acid,A2M,ACOT11,ACTA2,ATG7,ATP,BICD2,BID,CHEK1,CNN2,COX7A2,CSRP1,D-glucose,DCK,EGFR,EIF4E2,FAM120A,FAM3C,FKBP5,FTH1,GLUL,HNF1A,ICA1,IRF2BP2,LPIN1,MAP2K6,MAPRE2,MCAT,NDUFA4,NEFH,NFS1,P4HA1,PDHX,PEG10,POLA1,PPP4R2,PRIM1,QKI,RPS26,SDHC,ST13,STAT1,TMOD4,TOM1,TOMM22,TP53I3,TRIO,TSPAN6,TXN2,UNG,VLDLR,XRCC5	52 (7)	4	ELOB			ATF3,CDKN1A
GLIPR1	other		2	Activated	biased	3.507	0.000957	0.0034	CTNNB1,GLIPR1,MYC	ABCF3,ACTA2,AMP,arachidonic acid,ATP,BZW2,creatinine,D-glucose,DCTPP1,DLK1,DNPH1,EGFR,FTH1,GDP,GLUL,glutathione disulfide,HNF1A,HSPA14,IDI1,IMPACT,ISL1,linoleic acid,MSN,NDUFA4,NQO1,PDCD4,PEG10,POLDIP3,PRKACB,PRPH,PTK2,PUS7,RGPD4 (includes others),RPS19BP1,RPS26,SDHC,succinic acid,SUMO3,TP53I3,TYMS,UDP,VIM,VLDLR	43 (3)	2	doxorubicin,TP53				MYC
TFIIB	complex		3			1.434	0.000962	0.0144	BRF1,ESR1,estrogen receptor,IRF3,MDM2,PGR,RAS,RNA polymerase iii,TBP,TFIIB,TP53	2-oxoglutaric acid,A2M,ACOT11,ACTA2,ALK,ARFGAP1,ARFIP2,ATG7,BICD2,BID,CDK5,choline,CNN2,COG6,COX7A2,creatinine,CSRP1,DCK,EGFR,EIF4E2,FAM120A,FAM3C,FKBP5,FTH1,GLUL,GOSR1,ICA1,KIF3B,LGALS3BP,LPIN1,MAP2K6,MAPRE2,MCAT,MSN,NDUFA4,NEK1,NFS1,NQO1,P4HA1,P4HA2,PDCD4,PDHX,PEG10,phosphorylcholine,POLR3C,PPP4R2,PRIM1,PRKACB,PRKAR1A,PTK2,RAB5B,RPS26,SAMHD1,SDHC,spermidine,ST13,TAGLN,TJP2,TMOD4,TOMM22,TPD52L1,…	70 (11)	7
PARP1	enzyme	0	1		biased	0.707	0.000964	0.0032	PARP1	ATP,ATXN10,creatinine,LGALS3BP,PEG10,POLA1,PRIM2,STAT1	8 (1)	1	cisplatin,coptisine,cytochrome C,geldanamycin,GGT1,hydrogen peroxide,MYC,NMNAT1,PARG,PTEN	2X-121,hypoxanthine,INO-1001,inosine,NDRG1,niraparib,NU-7026,rucaparib,senaparib,XRCC1		creatinine,OPRM1,PARP,TP53,YY1	IFN Beta
TWNK	enzyme	0	2			1.134	0.000965	0.0037	PRKAA,TWNK	ASNS,ATP,D-glucose,FKBP5,NADH,STAT1,VIM	7 (2)	2				HIF1A	ATF3,NADH,PRKAA
ellipticine	chemical reagent		2			1.313	0.000975	0.0074	CYP,ellipticine,Mitochondrial complex 1,TP53	2-oxoglutaric acid,A2M,ACOT11,ACTA2,ATG7,ATP,BICD2,BID,CHEK1,CNN2,COX7A2,CSRP1,DCK,EGFR,EIF4E2,FAM120A,FAM3C,FKBP5,FTH1,GLUL,LPIN1,MAP2K6,MAPRE2,MCAT,NDUFA4,NFS1,NQO1,P4HA1,PDHX,PEG10,POLA1,PPP4R2,PRIM1,RPS26,SDHC,ST13,TMOD4,TOM1,TOMM22,TP53I3,TRIO,TSPAN6,TXN2,UNG,VIM,VLDLR,XRCC5	47 (4)	3				TP53
bexarotene	chemical drug		3	Inhibited		-2.424	0.000978	0.035	Akt,AKT1,AR,ATM,bexarotene,calpain,CCND1,CEBPA,CEBPB,DICER1,estrogen receptor,FOS,FOXO3,GATA4,HTT,IKK (complex),JUN,LPL,MET,mir-21,MYC,NFKBIA,NR1I3,PTK2,RARA,RB1,Rxr,RXRA,RXRG,SOD2,SREBF1,STAT3,TAC1,Tgf beta,TP63,VDR	2-oxoglutaric acid,3-methylbutyrylcarnitine,A2M,ABCF3,acetylcholine,ACTA2,AHNAK,AMP,arachidonic acid,ASF1A,ASNS,ATXN2,BASP1,BZW2,C11orf58,CCDC88A,CHEK1,cholesterol sulfate,COQ7,COX6C,COX7A2,COX7C,creatinine,CSNK1E,CSRP1,D-glucose,DLK1,DNPH1,EGFR,EIF1,ENSA,FAM120A,FAM3C,GAK,GDP,GLRX,glutathione disulfide,GPT2,HAGH,HSPA14,IMPACT,IPO11,ISL1,KEAP1,L-methionine,L-proline,LGALS3BP,linoleic acid,LPIN1,M…	98 (36)	31				ACOX1,ANAPC11,calpain,DDIT4,ERBB4,SLC27A1	CTH,CYP1A2,PER2
GFPT1	enzyme	0	3			-0.742	0.000979	0.0358	26s Proteasome,Akt,CAV1,GFPT1,GSK3B,HIF1A,HRAS,HSF1,IRS1,MAPK1,MTOR,NEUROD1,NFE2L2,NFKBIA,NOS3,NR3C1,P38 MAPK,p70 S6k,PDX1,PPARGC1A,PRKAA,PRKAA1,PRKACA,Rb,RELA,RPTOR,SREBF1,STAT3,TP53,TSC1,TSC2,YAP1	2-oxoglutaric acid,ACOT11,ACTA2,ASNS,BCAT2,BICD2,CCDC88A,CHEK1,choline,CNN2,COQ7,COX6C,COX7A2,creatinine,DCK,DCTPP1,DCX,DES,DLK1,EIF4A2,EIF4E2,ethanolamine,FAM120A,FAM3C,FKBP5,FTH1,FTO,GLCCI1,GLRX,GLUL,glutathione disulfide,GSTZ1,ICA1,IRF2BP2,KEAP1,KIF3B,KLF13,L-glutamine,LHPP,MAPRE2,MCAT,METTL3,MFGE8,MICAL1,NBN,NEFH,NFS1,NQO1,PACSIN2,PDCD4,PDHX,PEG10,PGP,phosphorylcholine,PICK1,POLA1,PPP4R2,PPT2…	89 (32)	32	2-deoxyglucose,glutamine,metribolone,MTOR,MYC	torin1		PRKAA	HAS2
OTUB1	enzyme	0	2			0.119	0.000997	0.0121	DCN,ESR1,FOXM1,IRF3,MAF,NFkB (complex),OTUB1,TP53,TRAF3,TRAF6	2-oxoglutaric acid,A2M,ACOT11,AHNAK,ALDH1B1,ALK,ARFGAP1,ARFIP2,ATG7,BICD2,BID,CDK5,CNN2,COG6,COX7A2,CSRP1,D-glucose,DCK,EGFR,EIF4E2,FAM120A,FAM3C,FKBP5,GOSR1,ICA1,IDI1,IGFBP2,ISL1,KIF3B,LGALS3BP,LPIN1,MAP2K6,MAPRE2,MCAT,NBN,NDUFA4,NEK1,NFS1,NQO1,P4HA1,PBX3,PDCD4,PDHX,PEG10,POLR3C,PPP4R2,PRIM1,PRKACB,PRKAR1A,PTK2,RAB5B,RPS26,SAMHD1,SCLY,SDHC,spermidine,ST13,TAGLN,TJP2,TMOD4,TOMM22,TP53I3,TPD52L1,T…	71 (10)	9				MSH2,NUAK1,TP53	MTORC1
FH	enzyme	0	1			0.577	0.00101	0.004	FH	L-arginine,NADH,succinic acid	3 (1)	1	DDX5,metribolone,PCGEM1,PKM	CPT1B,TP53		CDKN1A,NADH
NMNAT1	enzyme		1		biased	0.577	0.00101	0.0027	NMNAT1	ATP,ATXN10,PEG10	3 (1)	1				NAD+,PARP1
namitecan	chemical drug		2		biased	-0.577	0.00101	0.0028	namitecan,TOP1	ASNS,CDK5,EGFR	3 (2)	2					TOP1
TRIM39	other		2			-1.313	0.00102	0.0065	CDKN1A,MOAP1,TP53,TRIM39	2-oxoglutaric acid,A2M,ACOT11,ATG7,BICD2,BID,CNN2,COX7A2,CSRP1,DCK,EGFR,EIF4E2,FAM120A,FAM3C,FKBP5,FTH1,GLUL,LGALS3BP,LPIN1,MAP2K6,MAPRE2,MCAT,MSN,NDUFA4,NFS1,NQO1,P4HA1,PDHX,PEG10,POLA1,PPP4R2,PRIM1,RPS26,SDHC,ST13,TMOD4,TOM1,TOMM22,TP53I3,TRIO,TSPAN6,TXN2,UNG,VIM,VLDLR,XRCC5,XRCC6	47 (4)	3				CDKN1A
CCNA1	other		2			1.54	0.00103	0.0086	BRCA1,CCNA1,NPM1,PGR,TP53	2-oxoglutaric acid,A2M,ACOT11,ACTA2,ALK,ATG7,BICD2,BID,CHEK1,CNN2,COX7A2,CSRP1,D-glucose,DCK,EGFR,EIF4E2,ERCC3,FAM120A,FAM3C,FTH1,GLUL,LPIN1,MAP2K6,MAPRE2,MCAT,NDUFA4,NFS1,NQO1,P4HA1,P4HA2,PDHX,PEG10,POLA1,PPP4R2,PRIM1,RPS26,SDHC,ST13,STAT1,TMOD4,TOM1,TOMM22,TP53I3,TRIO,TSPAN6,TXN2,UNG,URB2,VLDLR,XRCC5,XRCC6	51 (5)	4	adenine,CDC25A,metribolone,MYC,SIX1,SMYD3	AICAR		BRCA1,TP53,XRCC6	BARD1
tiadenol	chemical drug		3			1.604	0.00105	0.0084	ACOX1,ATM,GST,GSTO1,GSTP1,GSTZ1,PPARA,tiadenol,TP53	2-oxoglutaric acid,A2M,ACOT11,ACTA2,ASNS,ATG7,BICD2,BID,CNN2,COX7A2,CSRP1,D-glucose,DCK,EGFR,EIF4E2,FAM120A,FAM3C,FKBP5,FTH1,GLUL,GSTZ1,IDI1,IGFBP2,IMPACT,LGALS3BP,LHPP,LPIN1,MAP2K6,MAPRE2,MCAT,MFGE8,NADH,NDUFA4,NFS1,NQO1,P4HA1,PDHX,PEG10,POLA1,PPP4R2,PRIM1,RPS26,SDHC,ST13,STAT1,TMOD4,TOM1,TOMM22,TP53I3,TRIO,TSPAN6,TXN2,UNG,VIM,VLDLR,XRCC5	56 (9)	7				ACOX1
oltipraz	chemical drug		2			-1.131	0.00105	0.0048	IRS1,NQO1,oltipraz,TP53	2-oxoglutaric acid,A2M,ACTA2,ATG7,ATP,BICD2,BID,CHEK1,CNN2,COX7A2,CSRP1,D-glucose,DCK,DLK1,EGFR,EIF4E2,FAM120A,FAM3C,FKBP5,FTH1,GLUL,HNF1A,LPIN1,MAP2K6,MAPRE2,MCAT,NADH,NDUFA4,NFS1,NQO1,P4HA1,PDHX,PEG10,POLA1,PPP4R2,PRIM1,RPS26,SDHC,ST13,TAGLN,TMOD4,TOM1,TOMM22,TP53I3,TRIO,TSPAN6,TXN2,UNG,VIM,XRCC5	50 (4)	4				ACE,CYP1A1	CYP1A2
Cd2+	chemical toxicant		2			-0.137	0.00105	0.011	ADH5,Akt,CASR,Cd2+,CDH1,KDR,Mapk,TP53	2-oxoglutaric acid,A2M,ACOT11,ATG7,BICD2,BID,CHEK1,CNN2,COX7A2,CSRP1,D-glucose,DCK,DCTPP1,EIF4E2,FAM120A,FAM3C,FKBP5,FTH1,GLUL,KEAP1,LPIN1,MAP2K6,MAPRE2,MCAT,NBN,NDUFA4,NFS1,P4HA1,PDHX,PEG10,POLA1,PPP4R2,PRIM1,PTTG1IP,RPS26,S-adenosylmethionine,SDHC,ST13,STAT1,TMEM106B,TMOD4,TOM1,TOMM22,TP53I3,TPBG,TRIO,TSPAN6,TUSC3,TXN2,TYMS,UNG,VLDLR,XRCC5	53 (8)	7					ADH5,PTEN,TP53
cobalt	chemical toxicant		2			1.387	0.00106	0.0069	cobalt,HIF1A,TP53	2-oxoglutaric acid,A2M,ACOT11,ACTA2,ASNS,ATG7,BICD2,BID,CHEK1,CNN2,COX7A2,CSRP1,D-glucose,DCK,EGFR,EIF4E2,FAM120A,FAM3C,FKBP5,FTH1,GLUL,IGFBP2,LPIN1,MAP2K6,MAPRE2,MCAT,NBN,NDUFA4,NFS1,P4HA1,P4HA2,PDHX,PEG10,POLA1,PPP4R2,PRIM1,QKI,RPS26,SDHC,ST13,STAT1,TMOD4,TOM1,TOMM22,TP53I3,TRIO,TSPAN6,TXN2,UNG,VIM,VLDLR,XRCC5	52 (3)	2				HIF1A,Ldh (complex),LDHA,PGK1,TP53
diosmetin	chemical - endogenous non-mammalian		2			-0.816	0.00106	0.0019	CYP1A1,diosmetin	ACOT11,ATP,IGFBP2,NQO1,QKI,VLDLR	6 (2)	2				CYP1A1
quinacrine	chemical drug		2			-0.25	0.00107	0.0075	CDKN1A,ERK1/2,MAPK1,NFkB (complex),NFKB1,ODC1,oxaliplatin,Pkc(s),PLA2,PLA2G4A,quinacrine,RELA,TNFSF10,TP53	2-oxoglutaric acid,A2M,acetylcholine,ACOT11,ALDH1B1,arachidonic acid,ATG7,ATP,BICD2,BID,CDK5,CHEK1,CNN2,COX7A2,CSRP1,D-glucose,DCK,DES,EIF4E2,FAM120A,FAM3C,FKBP5,GLUL,ICA1,IGFBP2,IRF2BP2,ISL1,LGALS3BP,linoleic acid,LPIN1,MAP2K6,MAPRE2,MCAT,MSN,NDUFA4,NEFH,NFS1,NQO1,P4HA1,PDHX,PEG10,POLA1,PPP4R2,PPT2,PRIM1,PRSS12,QKI,RPS26,SAMHD1,SCLY,SDHC,spermidine,ST13,TAF6,TAGLN,TMOD4,TOM1,TOMM22,TRIO,TSPAN6,T…	64 (14)	13	lycopene			CDKN1A,oxaliplatin,TP53	BIRC5,hydrogen peroxide,MCL1
APRT	enzyme	0	1		biased	1.414	0.00107	0.0033	APRT	ATP,uric acid	2 (1)	1	KLF3
LINC00538	other		1		biased	1.414	0.00107	0.0026	LINC00538	D-glucose,sn-glycerol-3-phosphate	2 (1)	1
LPXN	transcription regulator		1		biased	1.414	0.00107	0.0032	LPXN	ACTA2,TAGLN	2 (1)	1				ACTA2
N,N'-diphenyl-4-phenylenediamine	chemical toxicant		1		biased	0	0.00107	0.0006	N,N'-diphenyl-4-phenylenediamine	arachidonic acid,creatinine	2 (1)	1				creatinine	CAT
NT5C2	phosphatase	0	1		biased	-1.414	0.00107	0.0016	NT5C2	guanosine,hypoxanthine	2 (1)	1				hypoxanthine,inosine
SLC25A23	transporter		1		biased	1.414	0.00107	0.0033	SLC25A23	AMP,ATP	2 (1)	1
proanthocyanidin derivative	chemical - other		1		biased	0	0.00107	0.0049	proanthocyanidin derivative	ATG7,MFGE8	2 (1)	1
calpeptin	chemical reagent		2			0.13	0.00108	0.0104	AKT1,calpeptin,MAPK1,NFKBIA,PTPN1,TP53	2-oxoglutaric acid,ACOT11,ATG7,ATP,BICD2,BID,CHEK1,CNN2,COX7A2,CSRP1,D-glucose,DCK,EGFR,EIF4E2,FAM120A,FAM3C,FKBP5,FTH1,GLUL,LGALS3BP,LPIN1,MAP2K6,MAPRE2,MCAT,MFGE8,MMUT,NDUFA4,NFS1,NQO1,P4HA1,PDHX,PEG10,POLA1,PPP4R2,PPT2,PRIM1,PRKAR1A,PRSS12,PTK2,QKI,RPS26,SAMHD1,SDHC,SERINC1,ST13,STAT1,TMOD4,TOM1,TOMM22,TP53I3,TPD52L1,TRIO,TSPAN6,TXN2,UNG,VIM,VLDLR,XRCC5,XRCC6	59 (6)	6				CDKN1B,TP53	calpain
CTDP1	phosphatase	0	3			-0.866	0.00108	0.0085	CTDP1,EIF2AK2,POLR2A,RNA polymerase II,TP53	2-oxoglutaric acid,A2M,ACOT11,ACTA2,ATG7,BICD2,BID,CHEK1,CNN2,COX7A2,CSRP1,DCK,EGFR,EIF4E2,FAM120A,FAM3C,FKBP5,FTH1,GLUL,LGALS3BP,LPIN1,MAP2K6,MAPRE2,MCAT,NDUFA4,NFS1,P4HA1,PDHX,PEG10,POLA1,PPP4R2,PRIM1,RPS26,SAMHD1,SDHC,ST13,STAT1,TMOD4,TOM1,TOMM22,TP53I3,TRIO,TSPAN6,TXN2,UNG,VIM,VLDLR,XRCC5	48 (5)	2
UTS2	other	0	3	Activated		3.373	0.00109	0.0298	Akt,AKT1,CHKA,Creb,ERK1/2,Gsk3,HRAS,IRF4,MAP3K8,MAPK1,MYC,NFATC1,NFkB (complex),NOS3,PPARG,PRKCB,PTEN,PTK2,RAC1,RELA,RHOA,RHOC,ROCK,SRF,STAT3,STAT5a/b,Tgf beta,TP53,UTS2,YAP1	ABCF3,acetylcholine,ACOT11,ACTA2,ALDH1B1,AMP,ASNS,ATP6V1C1,BASP1,BICD2,BZW2,CCDC88A,choline,COX7A2,creatinine,CSNK1E,DCK,DCTPP1,DENR,DES,DNASE2,EIF4E2,FAM120A,FAM3C,FKBP5,GDP,glutathione disulfide,GTF2A1,HDDC2,HNF1A,HSPA14,ICA1,IDI1,IMPACT,IRF2BP2,ISL1,KEAP1,KIF3B,LGALS3BP,LHPP,LPIN1,MAPRE2,MCAT,MMUT,N-acetyl-L-aspartic acid,NDUFA4,NEFH,NFS1,P4HA1,PDCD4,PDHX,phosphorylcholine,POLA1,POLDIP3,PPP4R2…	90 (30)	29
GTF2E2	transcription regulator		3			0.866	0.00111	0.0088	EIF2AK2,GTF2E2,POLR2A,RNA polymerase II,TP53	2-oxoglutaric acid,A2M,ACOT11,ACTA2,ATG7,BICD2,BID,CHEK1,CNN2,COX7A2,CSRP1,DCK,EGFR,EIF4E2,FAM120A,FAM3C,FKBP5,FTH1,GLUL,LGALS3BP,LPIN1,MAP2K6,MAPRE2,MCAT,NDUFA4,NFS1,P4HA1,PDHX,PEG10,POLA1,PPP4R2,PRIM1,RPS26,SAMHD1,SDHC,ST13,STAT1,TMOD4,TOM1,TOMM22,TP53I3,TRIO,TSPAN6,TXN2,UNG,VIM,VLDLR,XRCC5	48 (5)	2
isosorbide-5-mononitrate	chemical drug		3			-1.236	0.00114	0.0071	AMPK,GUCY1A1,isosorbide-5-mononitrate,ITGB2,PAK1,STAT6,TP53,VASP	2-oxoglutaric acid,A2M,ACOT11,ACTA2,AHNAK,ATG7,ATP,BICD2,BID,CHEK1,CNN2,COX7A2,CSRP1,D-glucose,DCK,EGFR,EIF4E2,FAM120A,FAM3C,FKBP5,FTH1,GLUL,LGALS3BP,LPIN1,MAP2K6,MAPRE2,MCAT,NDUFA4,NEDD1,NFS1,NMD3,P4HA1,PDHX,PEG10,POLA1,PPP4R2,PRIM1,RPS26,SDHC,ST13,STAT1,STK39,TMOD4,TOM1,TOMM22,TP53I3,TRIO,TSPAN6,TXN2,UNG,VIM,VLDLR,XRCC5	53 (8)	6
CDK12	kinase	0	3			0.866	0.00116	0.0094	CDK12,EIF2AK2,POLR2A,RNA polymerase II,TP53	2-oxoglutaric acid,A2M,ACOT11,ACTA2,ATG7,BICD2,BID,CHEK1,CNN2,COX7A2,CSRP1,DCK,EGFR,EIF4E2,FAM120A,FAM3C,FKBP5,FTH1,GLUL,LGALS3BP,LPIN1,MAP2K6,MAPRE2,MCAT,NDUFA4,NFS1,P4HA1,PDHX,PEG10,POLA1,PPP4R2,PRIM1,RPS26,SAMHD1,SDHC,ST13,STAT1,TMOD4,TOM1,TOMM22,TP53I3,TRIO,TSPAN6,TXN2,UNG,VIM,VLDLR,XRCC5	48 (5)	2				BRCA1
MRE11	enzyme	0	2			1.98	0.00116	0.0079	ATM,CHEK2,IRF3,MRE11,TP53	2-oxoglutaric acid,A2M,ACOT11,ACTA2,AHNAK,ATG7,ATP,BICD2,BID,CNN2,COX7A2,CSRP1,DCK,EGFR,EIF4E2,FAM120A,FAM3C,FKBP5,FTH1,GLUL,LPIN1,MAP2K6,MAPRE2,MCAT,NADH,NBN,NDUFA4,NFS1,P4HA1,PDHX,PEG10,POLA1,POLR3C,PPP4R2,PRIM1,RPS26,SDHC,spermidine,ST13,STAT1,TMOD4,TOM1,TOMM22,TP53I3,TRIO,TSPAN6,TXN2,UNG,VLDLR,XRCC5	50 (5)	5	cisplatin,DNM3OS,doxorubicin,karenitecin	BRCA1,PLK1		CHEK2,H2AX,TP53
NAB2	transcription regulator		3			-1.305	0.00116	0.0204	AR,CASP8,CEBPB,EGR1,EGR2,ERK1/2,F2,F3,GFUS,JUN,NAB2,nitric oxide,PLG,PTEN,PTK2,RB1,RELA,SIRT1,STAT1,STAT3,VEGFA	2-oxoglutaric acid,ACTA2,ALDH1B1,arachidonic acid,ASF1A,BAIAP2,BCAT2,BID,CCDC88A,CHEK1,CNN2,COQ7,COX6C,COX7A2,COX7C,creatinine,CSNK1E,CSRP1,DENR,DES,DLK1,DNPH1,EGFR,FKBP5,GLCCI1,GPT2,GTF2A1,HDDC2,hypoxanthine,ICA1,IDI1,IRF2BP2,ISL1,KIF3B,LGALS3BP,LHPP,MCAT,MFGE8,MSTO1,NBN,NDUFA4,NEFH,NQO1,P4HA1,PANK3,PDCD4,PEG10,PITRM1,PPT2,PRIM2,QKI,RABGGTA,RNF7,SAMHD1,SBF1,SEPTIN3,SLC39A10,SSBP3,TAF10,TIMELESS,…	71 (21)	19		TGFBR2			CDKN1A,FN1,HIF1A,PLAU
UGCG	enzyme		2			-0.866	0.00117	0.011	GSK3B,TERT,TP53,UGCG	2-oxoglutaric acid,A2M,ACOT11,ACTA2,ATG7,ATP,BICD2,BID,CHEK1,CNN2,COX7A2,CSRP1,D-glucose,DCK,EIF4E2,FAM120A,FAM3C,FKBP5,FTH1,FTO,GLUL,KIF3B,LPIN1,MAP2K6,MAPRE2,MCAT,NDUFA4,NFS1,P4HA1,PDHX,PEG10,POLA1,PPP4R2,PRIM1,RPS26,SDHC,ST13,TMOD4,TOM1,TOMM22,TP53I3,TRIO,TSPAN6,TXN2,UNG,VIM,VLDLR,XRCC5	48 (4)	3	doxorubicin,RNF181	CD 437,KLF3,ST1926			CDKN1A,GLS2,SLC12A1,TP53
okadaic acid	chemical toxicant		2	Activated		3.591	0.00118	0.039	Akt,AKT1,AKT3,APP,ATF2,ATM,BCL2,BCL2L1,BRCA1,CAMK4,CDKN1A,Cpla2,CRTC2,CTNNB1,EGFR,EIF4E,ERK,FMR1,FOXO3,GSK3B,HDAC1,HSF1,Jnk,JUN,MAPK1,MAPK14,Mek,NFkB (complex),NFKBIA,okadaic acid,P38 MAPK,p70 S6k,PI3K (complex),Pkc(s),PLA2G4A,PRKAA1,PRKAA2,RBL1,RBL2,RELA,SNCA,SP1,SP3,STAT3,STK11,TFE3,TFEB,THRB,TP53,VDR,VIM	2-oxoglutaric acid,acetylcholine,ACOT11,ADSL,ALDH1B1,arachidonic acid,ARHGAP35,ARSA,ASNS,BASP1,BICD2,BZW2,CCDC88A,choline,CNN2,COX7A2,CSRP1,DCK,DCTPP1,DCX,DDX56,DES,EIF4A2,EIF4E2,ERCC3,FAM120A,FAM3C,FMR1,FTO,GLUL,glutathione disulfide,HNF1A,ICA1,IDI1,IGFBP2,IRF2BP2,ISL1,KEAP1,KIF3B,KLF13,L-methionine,L-threonine,linoleic acid,MAP2K6,MAPRE2,MARK2,MCAT,MFGE8,MICAL1,MMUT,MPST,MSN,NADH,NBN,NEFH,NFS1,…	95 (51)	50				ACE,AURKA,BRCA1,calpain,CAMK4,CDK4,CRTC2,CYP1B1,MCL1,MYC,NDRG1,NEK2,p70 S6k,PLK1,PRKAA,PTTG1,STK11,TP53,XRCC6	ALDH3A1,BCL6,CDKN1A,FOXO3,PEPCK,phosphatase,TFEB
CDK9	kinase	0	2	Activated	biased	2	0.00118	0.0111	AR,ATF4,BRD4,CDK9,EP300,GATA4,MYOD1,RB1,TP53	2-oxoglutaric acid,3-methylbutyrylcarnitine,A2M,ACOT11,ACTA2,ALDH1B1,ASNS,ATP,BICD2,BID,CHEK1,CNN2,COQ7,COX6C,COX7C,CSRP1,DCK,DES,DLK1,EGFR,EIF4E2,FAM120A,FAM3C,FKBP5,FTH1,GLCCI1,GLUL,GPT2,IGFBP2,L-methionine,L-proline,LPIN1,MAP2K6,MAPRE2,MCAT,MSTO1,NDUFA4,NFS1,PDHX,PEG10,phosphorylcholine,PITRM1,POLA1,PPP4R2,PRIM1,PTK2,RPS26,SDHC,ST13,STAM,TAGLN,TCEAL5,TMOD4,TOM1,TOMM22,TP53I3,TPD52L1,TRIO,TSPAN…	64 (9)	8	PTEN	geldanamycin,HEXIM1		CCNB1,CDKN1A,G6PD,MYC,RCHY1,TP53
Cop9 Signalosome	complex		2			0.962	0.00118	0.0107	Cop9 Signalosome,COPS5,JUN,TP53	2-oxoglutaric acid,A2M,ACOT11,ASF1A,ATG7,BICD2,BID,CHEK1,CNN2,COX7A2,CSRP1,DCK,DCTPP1,EGFR,EIF4E2,FAM120A,FAM3C,FKBP5,FTH1,GLUL,GTF2F1,IGFBP2,LPIN1,MAP2K6,MAPRE2,MCAT,NBN,NDUFA4,NFS1,P4HA1,PDHX,PEG10,POLA1,POLR2I,POLR3C,PPP4R2,PRIM1,RNF7,RPS26,SDHC,ST13,STAT1,TMOD4,TOM1,TOMM22,TP53I3,TRIO,TSPAN6,TXN2,UNG,VIM,VLDLR,XRCC5	53 (4)	3		curcumin		TP53
Hd-Map3k10	complex		3			0.956	0.00118	0.0116	26s Proteasome,Akt,CASP1,caspase,GAPDH,Hd-Map3k10,HTT,JINK1/2,JUN,MAP2K4/7,MAP3K10,MAPK1,MAPK14,MAPK7,MTOR,NEUROD1,NFkB (complex),Nr1h,TCF3,TP53	2-oxoglutaric acid,ACOT11,ALDH1B1,arachidonic acid,ATP,BICD2,BID,CHEK1,choline,CNN2,COX7A2,creatinine,CSNK1E,CSRP1,DCK,DCX,EIF4E2,FAM120A,FAM3C,FKBP5,GLUL,GNE,GSTZ1,HNF1A,IDI1,IGFBP2,ISL1,MAP2K6,MAPRE2,MCAT,MICAL1,N-acetyl-L-aspartic acid,NBN,NDUFA4,NFS1,P4HA1,PDHX,PEG10,PGP,POLA1,PPP4R2,PPT2,PRIM1,PRPH,PRSS12,PTTG1IP,QKI,RASA4,RNF7,RPS26,SAMHD1,SCLY,SDHC,sn-glycero-3-phosphocholine,ST13,succinic…	70 (20)	17
PER2	transcription regulator		1			0	0.0012	0.0022	PER2	ATP,choline,D-glucose,L-methionine	4 (1)	1	HIF1A	bexarotene,U0126		CHEK2,UCP1	CCNE1,glycine,L-methionine
RCHY1	enzyme		2			-1.432	0.0012	0.0116	AR,CDKN1B,RCHY1,TP53,TP73	2-oxoglutaric acid,A2M,ACOT11,ACTA2,ATG7,ATP,BICD2,BID,CHEK1,CNN2,COX6C,COX7A2,COX7C,CSRP1,D-glucose,DCK,DCTPP1,DES,EIF4E2,ERCC3,FAM120A,FAM3C,FKBP5,FTH1,GAB2,GLCCI1,GLUL,HAGH,LPIN1,MAP2K6,MAPRE2,MCAT,NDUFA4,NFS1,PDHX,PEG10,PITRM1,POLA1,PPP4R2,PPT2,PRIM1,PTK2,RPS26,SDHC,ST13,TENM4,TMOD4,TOM1,TOMM22,TP53I3,TPD52L1,TRIO,TSPAN6,TXN2,UNG,VIM,VLDLR,XRCC5,XRCC6	59 (5)	4	CDK9				CDKN1B,POLH
PREX2	other		2			0.365	0.0012	0.0061	Akt,GSK3B,PREX2,PTEN	A2M,ACTA2,ATG7,ATP,BID,CSNK1E,CSRP1,D-glucose,DENR,DNPH1,EGFR,FKBP5,FTH1,FTO,GTF2A1,HDDC2,IDI1,IGFBP2,KIF3B,LHPP,NBN,NQO1,PDCD4,PTTG1IP,SBF1,TAF10,TMEM106B,TOM1,TUSC3,XRCC5	30 (4)	3					PTEN
SLC22A1	transporter		3			0.679	0.00122	0.022	26s Proteasome,Akt,AKT1,GSK3B,HIF1A,HSF1,MTOR,NOS1,NR3C1,p70 S6k,PPARGC1A,PRKAA,PRKAA1,PRKAA2,PRKAB1,PRKACA,RPTOR,SIRT1,SLC22A1,SREBF1,TP53,TSC1,TSC2,YAP1	2-oxoglutaric acid,ACOT11,ASNS,ATP,BCAT2,BICD2,CHEK1,choline,CNN2,COX6C,COX7A2,D-glucose,DCK,DCTPP1,DLK1,EIF4A2,EIF4E2,FAM120A,FAM3C,FKBP5,FTH1,FTO,GLCCI1,GLRX,GLUL,GSTZ1,HNF1A,IGFBP2,KIF3B,KLF13,L-arginine,L-glutamine,LGALS3BP,LHPP,MAPRE2,MCAT,METTL3,MICAL1,MMUT,NBN,NEFH,NFS1,PACSIN2,PANK3,PDCD4,PDHX,PEG10,PGP,phosphorylcholine,PICK1,POLA1,PPP4R2,PRIM1,PRKAR1A,PRPH,PTTG1IP,QKI,RPS26,S100A11,SPR,…	78 (24)	23	LGR4				CPT1A,CPT1B,PRKAA
PKN2	kinase		2	Activated		2.394	0.00122	0.0093	AKT1,AR,CTNNB1,FYN,Jnk,PKN2,PRKCD,TP53	2-oxoglutaric acid,A2M,ACOT11,ACTA2,ATG7,ATP,BICD2,BID,CHEK1,CNN2,COX6C,COX7A2,COX7C,CSRP1,D-glucose,DCK,DCTPP1,DES,DLK1,EGFR,EIF4E2,FAM120A,FAM3C,FKBP5,FTH1,GLCCI1,GLUL,HNF1A,IDI1,ISL1,LPIN1,MAP2K6,MAPRE2,MCAT,MMUT,NDUFA4,NFS1,PDCD4,PDHX,PEG10,PITRM1,POLA1,PPP4R2,PRIM1,PRKAR1A,PTK2,RPS26,SDHC,ST13,STAT1,TMOD4,TOM1,TOMM22,TP53I3,TPBG,TPD52L1,TRIO,TSPAN6,TXN2,UNG,VIM,VLDLR,XRCC5	63 (8)	7				TP53
1,10-phenanthroline	chemical toxicant		2			1.214	0.00124	0.0081	1,10-phenanthroline,CXCR3,GAPDH,Jnk,MAOA,MAPK1,MMP1,TP53	2-oxoglutaric acid,A2M,ACOT11,ATG7,ATP,BICD2,BID,CHEK1,CNN2,COX7A2,creatinine,CSRP1,D-glucose,DCK,EIF4E2,FAM120A,FAM3C,FKBP5,FTH1,GLUL,LGALS3BP,LPIN1,MAP2K6,MAPRE2,MCAT,NDUFA4,NFS1,NQO1,P4HA1,PDHX,PEG10,POLA1,PPP4R2,PPT2,PRIM1,PRSS12,PTK2,QKI,RPS26,SAMHD1,SDHC,ST13,TAGLN,TMOD4,TOM1,TOMM22,TP53I3,TRIO,tryptamine,TSPAN6,TXN2,UDP-N-acetylglucosamine,UNG,VLDLR,XRCC5	55 (8)	7				CDKN1A,GLP1R,HIF1A,TP53	MAOA
CAST	peptidase	2.176	2			1.443	0.00125	0.0094	BID,CAPN2,CAST,MAPT,TP53	2-oxoglutaric acid,A2M,ACOT11,ACTA2,ATG7,ATP,BICD2,BID,CHEK1,CNN2,COX7A2,creatinine,CSRP1,DCK,EGFR,EIF4E2,FAM120A,FAM3C,FKBP5,FTH1,GLUL,LPIN1,MAP2K6,MAPRE2,MCAT,NDUFA4,NFS1,P4HA1,PDHX,PEG10,POLA1,PPP4R2,PRIM1,PTK2,RPS26,SDHC,ST13,TMOD4,TOM1,TOMM22,TP53I3,TRIO,TSPAN6,TXN2,UNG,VIM,VLDLR,XRCC5	48 (5)	4	pimagedine	acetic acid,MYC		CDKN1B,TP53	calpain
PYHIN1	other		2			1.021	0.00125	0.0093	CDK1,CDK2,MDM2,PYHIN1,TP53	2-oxoglutaric acid,A2M,ACOT11,ACTA2,ATG7,ATP,BICD2,BID,CHEK1,CNN2,COX7A2,creatinine,CSRP1,DCK,EGFR,EIF4E2,FAM120A,FAM3C,FKBP5,FTH1,GLUL,LPIN1,MAP2K6,MAPRE2,MCAT,NDUFA4,NFS1,P4HA1,PDHX,PEG10,POLA1,PPP4R2,PRIM1,RPS26,SDHC,ST13,TMOD4,TOM1,TOMM22,TP53I3,TRIO,TSPAN6,TXN2,UNG,VIM,VLDLR,XRCC5	47 (5)	4				CDKN1A,TP53
IGF1R	transmembrane receptor		2	Activated	biased	2.574	0.00126	0.0484	Akt,AKT1,ATM,BCL2L1,CAV1,Creb,EGFR,ERBB2,ERK,ESR1,FOXO3,Gsk3,IGF1R,JAK1/2,Jnk,JUN,MAPK1,Mek,MTOR,MYC,NR3C1,P38 MAPK,PXN,RAC1,RAS,RB1,STAT1,STAT3,STAT5a/b,TP53	ABCF3,acetylcholine,ACOT11,ACTA2,AHNAK,ALK,AMP,arachidonic acid,ARFGAP1,ARFIP2,BAIAP2,BICD2,BZW2,CCDC88A,CDK5,CHD1L,choline,CNN2,COG6,COQ7,CSRP1,DCK,DCTPP1,DES,DLK1,DNPH1,EIF4E2,ethanolamine,FAM120A,FAM3C,GDP,GLCCI1,GLUL,glutathione disulfide,GOSR1,GPT2,GSTZ1,HNF1A,HSPA14,ICA1,IDI1,IGFBP2,IMPACT,ISL1,KLF13,L-methionine,LGALS3BP,linoleic acid,LPIN1,MAPRE2,MCAT,MICAL1,MMUT,MSN,MSTO1,NADH,NBN,NDUFA4…	102 (30)	30	2-deoxyglucose,azoxymethane,cisplatin,FN1,GCG,hydrogen peroxide,ITGA6,L-methionine,metribolone,SP4,SYVN1,zinostatin	AICAR,AZD3463,BRCA1,CAT,lycopene,miR-145-5p (and other miRNAs w/seed UCCAGUU),mir-192,miR-378a-3p (and other miRNAs w/seed CUGGACU),mir-7,miR-7a-5p (and other miRNAs w/seed GGAAGAC),NKX3-1,PTEN,STK11		ACTA2,CDKN1A,CHEK2,Cyclin D,EEF2K,HIF1A,INHBA,MTOR,MTORC2,MYC,p70 S6k,PI3K (family),PKM,PLAU,PRKN,UCP1	CDKN1B,FKHR,FOXO3,PDPK1,TWIST1
2-deoxyglucose	chemical drug		1			-0.378	0.00128	0.0026	2-deoxyglucose	AMP,ATP,BID,D-glucose,glutathione disulfide,hypoxanthine,spermidine	7 (1)	1				BRCA1,CDKN1A,CHEK2,DDIT4,EEF2K,GFPT1,GLUD1,HSPA5,hypoxanthine,IGF1R,inosine,LATS1,MTORC2,MYC,p70 S6k,PRKAA,TP53,TXNIP	FKHR,FOXO3,HIF1A,MCL1,MTOR,MTORC1
miR-17-5p (and other miRNAs w/seed AAAGUGC)	mature microRNA		2			-0.87	0.00128	0.0091	CDKN1A,E2F1,miR-17-5p (and other miRNAs w/seed AAAGUGC),PTEN	ACTA2,ATG7,BID,CSNK1E,CSRP1,D-glucose,DENR,DNPH1,EGFR,FTH1,GTF2A1,HDDC2,IDI1,IGFBP2,KIF3B,LGALS3BP,LHPP,MSN,NBN,NQO1,PDCD4,POLA1,PRIM2,QKI,SBF1,TAF10,TOM1,TP53I3,TYMS,UNG,VIM,XRCC5,XRCC6	33 (4)	4	metribolone,MYC,sirolimus,TP53	oxaliplatin		BIRC5	ACTA2,CCNE1,CDKN1A,H2AX,PTEN,PURA,RHOC,TGFBR2,TXNIP
MYC	transcription regulator		1	Activated	biased	2.535	0.00128	0.0044	MYC	ABCF3,AMP,arachidonic acid,ATP,BZW2,creatinine,D-glucose,DCTPP1,DNPH1,FTH1,GDP,glutathione disulfide,HSPA14,IMPACT,linoleic acid,MSN,NQO1,PDCD4,PEG10,POLDIP3,PRKACB,PRPH,PTK2,PUS7,RGPD4 (includes others),RPS19BP1,RPS26,STAT1,succinic acid,SUMO3,TP53I3,TYMS,UDP,VIM,VLDLR	35 (1)	1	2-deoxyglucose,amino acids,APBB1,AQP7,AURKA,azoxymethane,BCKDHA,CD 437,CDK9,cisplatin,clofibrate,CRTC2,CYTOR,doxorubicin,enalapril,enzastaurin,ERBB4,fenamic acid,gentamicin C,GNA12,GNL2,hexachlorobenzene,HNRNPA1,hydrogen peroxide,IFN Beta,IGF1R,L-threonine,LGR4,lomustine,MAOA,mir-190,MTOR,MTORC1,okadaic acid,p70 S6k,PCGEM1,PDPK1,phenacetin,PI3K (family),PTTG1,puromycin aminonucleoside,sirolimus,S…	arginine,BCL6,CRBN,CTDSP1,curcumin,EIF2B5,FOXO3,GAS5,geldanamycin,GLIPR1,HOXA4,HUNK,HUWE1,miR-145-5p (and other miRNAs w/seed UCCAGUU),miR-455-3p (miRNAs w/seed CAGUCCA),nitrofurantoin,NKX3-1,PFDN5,PRKN,PUF60,RB1CC1,rigosertib,RPL23A,SERPINF1,SGI 1776,SIRT7,SMARCB1,STK11,temsirolimus,topotecan,TRIM28,tyrphostin AG490,U0126,USP10,xanthohumol,YAF2		Ant,AURKB,AZIN1,BAG1,BUB1B,calpain,CCN4,CCNA1,CCNA2,CCNB1,CDC20,CDC25A,CDK4/6,CHEK2,creatinine,Cyclin D,DNMT1,G6PC1,GFPT1,GGT1,GLS,GLS2,GLUD1,glycine,H6PD,HAS2,HNRNPAB,INHBA,LDHA,MAPKAPK5,MCM7,MGP,miR-17-5p (and other miRNAs w/seed AAAGUGC),mir-193,mir-7,MSH2,MTBP,NRP1,PARP1,PGK1,PRKAA,RPL23,RPLP2,RPS15,SLC16A1,SLC2A1,TWIST1,UBE2C,Ubiquitin	BIN1,CAST,CPT1A,LGMN,MCL1,NCAM1,NDRG1,PLAU,ROCK2,RRM2B
citrulline	chemical - endogenous mammalian	0.03	3			-1.427	0.00129	0.0327	26s Proteasome,Abcb1b,Akt,AKT1,ARG1,arginase,citrulline,DGAT1,GSK3B,HIF1A,HSF1,IKBKB,MPO,MTOR,NFkB (complex),NQO1,NR3C1,P38 MAPK,PLG,PPARGC1A,PRKAA,PRKAA1,PRKAA2,reactive oxygen species,RPTOR,SERPINE1,SIRT1,Sod,SOD2,SREBF1,TP53,TSC1,TSC2,YAP1	2-oxoglutaric acid,ACOT11,ALDH1B1,ASNS,ATP,BCAT2,BICD2,CHEK1,choline,COX6C,COX7A2,D-glucose,DCK,DCTPP1,EIF4A2,EIF4E2,FAM120A,FAM3C,FKBP5,FTO,GLCCI1,GLRX,GLUL,glutathione disulfide,GSTZ1,HNF1A,IGFBP2,ISL1,KIF3B,KLF13,L-arginine,L-glutamine,L-proline,LGALS3BP,LHPP,MAPRE2,MCAT,METTL3,MFGE8,MICAL1,MMUT,NADH,NBN,NEFH,NFS1,PACSIN2,PANK3,PDHX,PEG10,PGP,phosphorylcholine,PICK1,POLA1,PPP4R2,PRIM1,PRKAR1A,…	83 (34)	33	HTT	AQP7,CRBN,MTOR,pyruvic acid,SIX1		doxorubicin,Nos,PRKAA
CDC14A	phosphatase		2			-1.605	0.0013	0.0094	CCNB1,CDC14A,CDK1,SIRT2,TP53	2-oxoglutaric acid,A2M,ACOT11,ACTA2,ATG7,ATP,BICD2,BID,CHEK1,CNN2,COX7A2,CSRP1,DCK,EGFR,EIF4E2,FAM120A,FAM3C,FKBP5,FNTA,GLUL,IDI1,LPIN1,MAP2K6,MAPRE2,MCAT,NDUFA4,NFS1,P4HA1,PDHX,PEG10,POLA1,PPP4R2,PRIM1,RPS26,SDHC,ST13,TMOD4,TOM1,TOMM22,TP53I3,TRIO,TSPAN6,TXN2,UNG,VIM,VLDLR,XRCC5	47 (5)	4	PLK1,RNF2				CCNB1,CDC25A,TP53
HMGA1	transcription regulator	0	2			-0.63	0.00131	0.0135	Akt,ERK,estrogen receptor,HMGA1,TP53,TP63,TP73	2-oxoglutaric acid,A2M,ACOT11,ACTA2,ATG7,ATP,BICD2,BID,CHEK1,CNN2,COX7A2,CSRP1,D-glucose,DCK,EIF4E2,ENSA,ERCC3,FAM120A,FAM3C,FKBP5,FTH1,GAB2,GLUL,HAGH,IDI1,IGFBP2,LPIN1,MAP2K6,MAPRE2,MCAT,MFGE8,MSN,NBN,NDUFA4,NFS1,P4HA1,PDHX,PEG10,POLA1,PPP4R2,PRIM1,PTK2,PTTG1IP,RPS26,SDHC,ST13,STAT1,SYPL1,TAGLN,TMEM106B,TMOD4,TOM1,TOMM22,TP53I3,TRIO,TSPAN6,TUSC3,TXN2,UNG,VIM,VLDLR,XRCC5,XRCC6	63 (7)	7	cisplatin,p70 S6k	geldanamycin,let-7a-5p (and other miRNAs w/seed GAGGUAG),PI3K (family)		ACTA2,CSK,IFN Beta,IGFBP4,KRT10,MGAT1,NFYC,SOX4,TFEB,TRIM28,TWIST1	BRCA1,GHR,TP53
COTI-2	chemical drug		2			0.729	0.00132	0.0093	CDK1,COTI-2,PRKAA,Rb,TP53	2-oxoglutaric acid,A2M,ACOT11,ACTA2,ATG7,ATP,BICD2,BID,CHEK1,CNN2,COX7A2,CSRP1,D-glucose,DCK,EGFR,EIF4E2,FAM120A,FAM3C,FTH1,GLUL,LPIN1,MAP2K6,MAPRE2,MCAT,NDUFA4,NFS1,P4HA1,PDHX,PEG10,POLA1,PPP4R2,PRIM1,RPS26,SDHC,ST13,STAT1,TMOD4,TOM1,TOMM22,TP53I3,TRIO,TSPAN6,TXN2,TYMS,UNG,VLDLR,XRCC5	47 (5)	5				H2AX,PRKAA,TP53	CCNB1,MCL1,PLK1
GLS	enzyme	0	1		biased	0.577	0.00133	0.0113	GLS	2-oxoglutaric acid,ACTA2,succinic acid	3 (1)	1	ethylenediaminetetraacetic acid,GCG,MYC,PCGEM1,SIRT5	telaglenastat		ACTA2,FN1,HIF1A
PNMT	enzyme		2			-0.577	0.00133	0.0014	CHKA,PLA2,PNMT	arachidonic acid,choline,phosphorylcholine	3 (3)	2		U0126			CHKA
adefovir dipivoxil	chemical drug		1		biased	-0.577	0.00133	0.0051	adefovir dipivoxil	ACTA2,creatinine,DES	3 (1)	1				creatinine	ACTA2,FN1
4-oxo-2-nonenal	chemical toxicant		2			0.412	0.00133	0.0099	26s Proteasome,4-oxo-2-nonenal,ATM,STK11,TP53	2-oxoglutaric acid,ACOT11,ACTA2,ADSL,ATG7,ATP,BICD2,BID,choline,CNN2,CSRP1,DCK,DCTPP1,EIF4E2,FAM120A,FAM3C,FKBP5,FTH1,GLUL,L-methionine,LPIN1,MAP2K6,MAPRE2,MCAT,MPST,NADH,NDUFA4,NFS1,P4HA1,PDHX,PEG10,phosphorylethanolamine,POLA1,PPP4R2,PRIM1,PRIM2,RPS26,SDHC,ST13,STAT1,TMOD4,TOM1,TOMM22,TP53I3,TRIO,TSPAN6,TXN2,TYMS,UNG,USP19,VIM,VLDLR,XRCC5	53 (5)	4				TP53	STK11
MDC1	other	0	2			-0.729	0.00134	0.0093	BRCA1,MDC1,TP53,TRIM28	2-oxoglutaric acid,A2M,ACOT11,ACTA2,ATG7,BICD2,BID,CHEK1,CNN2,COX7A2,CSRP1,DCK,EGFR,EIF4E2,ERCC3,FAM120A,FAM3C,FKBP5,FTH1,GLUL,KLF13,MAP2K6,MAPRE2,MCAT,NDUFA4,NFS1,NQO1,P4HA1,PDHX,PEG10,POLA1,PPP4R2,PRIM1,RPS26,SDHC,ST13,TMOD4,TOM1,TOMM22,TRIO,TSPAN6,TXN2,UNG,VIM,VLDLR,XRCC5,XRCC6	47 (4)	3	CCNK,CHEK2,cisplatin,PLK1	BIN1		BRCA1,TRIM28	TP53
everolimus	chemical drug		2			-0.885	0.00134	0.0064	EGFR,EIF4E,everolimus,LRP6,MTOR,NFkB (complex),NFKB1,p70 S6k,PRKAA,RAF1,RB1,RELA	2-oxoglutaric acid,ALDH1B1,ATG7,ATP,BID,BZW2,choline,COQ7,COX7A2,creatinine,DDX56,DLK1,EGFR,FKBP5,FTH1,GPT2,GSTZ1,HNF1A,ICA1,IGFBP2,IRF2BP2,ISL1,KLF13,LGALS3BP,MCAT,MICAL1,MSTO1,NDUFA4,NEFH,NQO1,PDCD4,PGP,phosphorylcholine,PRKAR1A,QKI,QTRT1,SCLY,SDHC,STAT1,TOMM22,TXN2,TYMS,VIM,XRCC5,XRCC6,ZPR1	46 (12)	12				CDKN1B,MCL1,OLFM4,PRKAA	CCNE1,CDKN1A,MTOR,MTORC1,p70 S6k,SLC2A1
TP53BP1	transcription regulator	0	2		biased	0.905	0.00135	0.0034	ATM,BRCA1,CHEK2,TP53BP1	ATP,CHEK1,ERCC3,FKBP5,LPIN1,NADH,NQO1,TP53I3,VIM,XRCC5,XRCC6	11 (4)	3	cisplatin,H2AX,PLK1,SIRT7,VRK1	RNF168,sirolimus		BRCA1,CHEK2,TP53
gentamicin C	chemical drug		2	Activated		2.714	0.00135	0.0058	CAT,gentamicin C,SMPD1	A2M,ACTA2,arachidonic acid,ASNS,ATG7,ATP,creatinine,glutathione disulfide,S100A11,TAGLN,VIM	11 (3)	3				creatine,creatinine,FBLIM1,GAS5,LCN2,MYC,SLC34A2	CAT
ANPEP	peptidase		3			-1.309	0.00135	0.0265	ACE,Akt,AKT1,ANPEP,bestatin,CXCL8,EGFR,ERBB2,ERK1/2,hydrogen peroxide,Interferon alpha,LIF,MAPK1,NFkB (complex),NFKBIA,Notch,PI3K (complex),PRKCB,PRKCE,RAC1,RELA,STAT3,TP53	ACOT11,ACTA2,adenine-riboflavin dinucleotide,AHNAK,ALDH1B1,arachidonic acid,ATP,ATP6V1C1,BICD2,BID,BZW2,CCDC88A,CHD1L,choline,CNN2,COX6C,COX7A2,creatinine,CSRP1,DCK,EIF1,EIF4E2,FAM120A,FAM3C,FKBP5,GLRX,GLUL,glutathione disulfide,ICA1,IDI1,IGFBP2,IRF2BP2,ISL1,L-methionine,LGALS3BP,LPIN1,MAP2K6,MAPRE2,MCAT,MFGE8,MMUT,NADH,NBN,NDUFA4,NEFH,NEK1,NFS1,P4HA1,P4HA2,PDCD4,PDHX,phosphorylcholine,phosphoryl…	84 (23)	22	cisplatin	curcumin,HAVCR1			NDRG1
TFEB	transcription regulator		3			0.655	0.00135	0.025	Akt,AMPK,APLN,CDKN1A,CTNNB1,EP300,HIF1A,IL1B,JUN,MDM2,MET,PPARG,PTEN,RAC1,Rb,RELA,STAT3,TFEB,TP53,VEGFA,VHL	acetylcholine,ACOT11,ACTA2,ARSA,ASNS,ATG7,ATP6V1C1,BCAT2,BICD2,BID,CCDC88A,CNN2,COX7A2,creatinine,CSNK1E,CSRP1,D-glucose,DCK,DENR,DLK1,DNPH1,EIF4E2,FAM120A,FAM3C,FMR1,GLUL,glutathione disulfide,GTF2A1,GTF2F1,HDDC2,HNF1A,ICA1,IGFBP2,IRF2BP2,ISL1,KEAP1,KIF3B,L-lactic acid,LGALS3BP,LHPP,linoleic acid,LPIN1,MAP2K6,MAPRE2,MCAT,MSN,NBN,NDUFA4,NEFH,NFS1,NQO1,P4HA1,P4HA2,PDHX,phosphorylcholine,POLA1,PPP4…	84 (21)	21	HMGA1,PRKN,sirolimus,TSC1,TSC2	calyculin A,CDK4,Cyclin D,MTOR,MTORC1,okadaic acid			HIF1A
Huwe1	enzyme		3			0.894	0.00135	0.0039	AURKB,FSH,H2AB3 (includes others),Histone H1,Histone h2a,Histone h4,Huwe1,MACROH2A1,NLRP3,NSD2,SETD2,TOP1	ACTA2,ARHGAP35,ASNS,CDK5,EGFR,FKBP5,MAP2K6,MAPRE2,MELTF,NBN,PRIM1,PRIM2,PRKAR1A,PRPH,QKI,STAT1,TJP2,TP53I3,TYMS,VIM	20 (12)	8
HNF4G	transcription regulator		2			0	0.00136	0.0033	CYP1A2,HNF4G	ACOT11,D-glucose,IGFBP2,NQO1,QKI,VLDLR	6 (2)	2				CYP1A2,PEPCK
UBE3A	enzyme	0	2			-0.356	0.00137	0.0269	Akt,ESR1,HTT,LCK,PGR,PSMD4,TP53,UBE3A,XIAP	2-oxoglutaric acid,A2M,ACOT11,AHNAK,ALK,ARFGAP1,ARFIP2,ATG7,BICD2,CDK5,CNN2,COG6,COMMD1,COX7A2,CSNK1E,DCK,EIF4E2,FAM120A,FAM3C,FTH1,GOSR1,ICA1,KIF3B,LGALS3BP,LPIN1,MAP2K6,MAPRE2,MCAT,N-acetyl-L-aspartic acid,NBN,NDUFA4,NEK1,NFS1,NQO1,P4HA1,P4HA2,PDCD4,PDHX,PEG10,PPP4R2,PRIM1,PRKACB,PRKAR1A,PTK2,PTTG1IP,RAB5B,RPS26,SAMHD1,SDHC,sn-glycero-3-phosphocholine,ST13,succinic acid,TAF9,TAGLN,taurine,TJP2,…	71 (9)	8	HERC2,topotecan	NDUFA13		HTT	CDKN1A,MCM7,RNF2,SERPINE1,TP53
XRCC6	enzyme	1.621	2			-0.137	0.00138	0.0119	IRF3,RELA,TP53,XRCC6	2-oxoglutaric acid,A2M,ACOT11,ACTA2,AHNAK,ATG7,ATP,BICD2,BID,CHEK1,CNN2,COX7A2,CSRP1,DCK,EGFR,EIF4E2,FAM120A,FAM3C,FKBP5,FTH1,GLUL,ICA1,IRF2BP2,LPIN1,MAP2K6,MAPRE2,MCAT,NDUFA4,NEFH,NFS1,P4HA1,PDHX,PEG10,POLA1,POLR3C,PPP4R2,PRIM1,QKI,RPS26,SDHC,spermidine,ST13,STAT1,TMOD4,TOM1,TOMM22,TP53I3,TRIO,TSPAN6,TXN2,UNG,VLDLR,XRCC5	53 (4)	3	BRCA1,CCNA1,cisplatin,okadaic acid,PUF60	CDKN1A,hydrogen peroxide,PTTG1,TNFSF8			TP53
FGF3	growth factor		2			-1.214	0.00139	0.0144	FGF3,FGFR1,MAPK1,RAF1,RAS,TP53	2-oxoglutaric acid,A2M,ACOT11,ACTA2,ATG7,ATP,BICD2,BID,CHEK1,choline,CNN2,COX7A2,CSRP1,D-glucose,DCK,EGFR,EIF4E2,FAM120A,FAM3C,FKBP5,FTH1,GLUL,LGALS3BP,LPIN1,MAP2K6,MAPRE2,MCAT,NDUFA4,NFS1,NQO1,P4HA1,PDHX,PEG10,phosphorylcholine,POLA1,PPP4R2,PPT2,PRIM1,PRSS12,QKI,RPS26,SAMHD1,SDHC,ST13,STAT1,TMOD4,TOM1,TOMM22,TP53I3,TRIO,TSPAN6,TXN2,UNG,VLDLR,XRCC5	55 (6)	5	SIX1			PLAU	TP53
OXSR1	kinase	0	2			1.286	0.00139	0.0087	OXSR1,PKN1,SLC12A1,SMAD2,SMAD3,TP53	2-oxoglutaric acid,A2M,ACOT11,ACTA2,ATG7,BICD2,BID,CHEK1,CNN2,COX7A2,creatinine,CSRP1,D-glucose,DCK,EGFR,EIF4E2,FAM120A,FAM3C,FKBP5,FTH1,GLUL,LPIN1,MAP2K6,MAPRE2,MCAT,NDUFA4,NFS1,P4HA1,PDHX,PEG10,POLA1,PPP4R2,PRIM1,RPS26,SDHC,ST13,STK39,TAGLN,TMOD4,TOM1,TOMM22,TP53I3,TRIO,TSPAN6,TXN2,UNG,VIM,VLDLR,XRCC5	49 (6)	6	CAB39,MTOR,MTORC2,WNK3			LHX8,PKN1,SLC12A1,TP53,TWIST1
R419	chemical reagent		1	Inhibited	biased	-2	0.00139	0.0019	R419	3-methylbutyrylcarnitine,D-glucose,L-methionine,L-threonine	4 (1)	1				alpha-keto-beta-methylvaleric acid,L-lysine,PRKAA	arginine,L-cysteine,L-methionine,L-threonine,leucine
bestatin	chemical drug		2			-1.414	0.0014	0.0101	ACE,bestatin,P38 MAPK,TP53	2-oxoglutaric acid,A2M,ACOT11,ACTA2,adenine-riboflavin dinucleotide,arachidonic acid,ATG7,ATP,BICD2,BID,CHEK1,CNN2,COX7A2,CSRP1,DCK,DES,EGFR,EIF4E2,FAM120A,FAM3C,FKBP5,FTH1,GLUL,LPIN1,MAP2K6,MAPRE2,MCAT,NDUFA4,NFS1,P4HA1,PDHX,PEG10,POLA1,PPP4R2,PRIM1,RPS26,SDHC,ST13,STAT1,succinic acid,TMOD4,TOM1,TOMM22,TP53I3,TRIO,TSPAN6,TXN2,UNG,VIM,XRCC5	50 (4)	4				ACE	hydrogen peroxide,TP53
UBE2K	transcription regulator	0	2			-0.632	0.00141	0.0042	HTT,RNF4,UBE2K	ACTA2,ATP,BID,CSNK1E,D-glucose,N-acetyl-L-aspartic acid,sn-glycero-3-phosphocholine,succinic acid,taurine,TCF20	10 (3)	3				ACTA2	HTT
CHEK2	kinase		2			1.786	0.00142	0.0119	BRCA1,CHEK2,E2F1,E2F3,FOXM1,MDM2,RB1,TP53,TRIM28	2-oxoglutaric acid,A2M,ACOT11,ATG7,ATP,BICD2,BID,CNN2,COQ7,creatinine,CSRP1,D-glucose,DCK,DLK1,EGFR,EIF4E2,ERCC3,FAM120A,FAM3C,FTH1,GLUL,GPT2,KLF13,LPIN1,MAP2K6,MAPRE2,MCAT,MSTO1,NBN,NDUFA4,NFS1,NQO1,P4HA1,PDHX,PEG10,PPP4R2,PRIM1,PRIM2,QKI,RPS26,SDHC,ST13,TMOD4,TOM1,TOMM22,TRIO,TSPAN6,TXN2,TYMS,VLDLR,XPO4,XRCC5,XRCC6	53 (9)	9	10-(6'-ubiquinonyl)decyltriphenylphosphonium,2-deoxyglucose,AICAR,ATM/ATR,bendamustine,BI 2536,BRAT1,cisplatin,DNM3OS,doxorubicin,IGF1R,INIP,INTS3,KAT5,MRE11,MSH2,MYC,oxaliplatin,PER2,PKM,PLK3,POLH,PTEN,RAD50,rigosertib,tilimycin,TP53BP1,Ubiquitin,zinostatin	MCM7,MMS22L,MUS81,NKX3-1,POLK,TACC3		ADH5,BIRC5,CDC25A,CDKN1A,MDC1,TRIM28,XRCC1	AURKA,H2AX
7-(4-fluorobenzylamino)-1,3,4,8-tetrahydropyrrolo[4,3,2-de]quinolin-8(1H)-one	chemical reagent		2			1.18	0.00143	0.0093	7-(4-fluorobenzylamino)-1,3,4,8-tetrahydropyrrolo[4,3,2-de]quinolin-8(1H)-one,CHEK2,TP53	2-oxoglutaric acid,A2M,ACOT11,ACTA2,ATG7,ATP,BICD2,BID,CHEK1,CNN2,COX7A2,CSRP1,DCK,EGFR,EIF4E2,FAM120A,FAM3C,FKBP5,FTH1,GLUL,LPIN1,MAP2K6,MAPRE2,MCAT,NDUFA4,NFS1,P4HA1,PDHX,PEG10,POLA1,PPP4R2,PRIM1,RPS26,SDHC,ST13,TMOD4,TOM1,TOMM22,TP53I3,TRIO,TSPAN6,TXN2,UNG,VIM,VLDLR,XRCC5	46 (3)	3				H2AX,TP53	CDK4
H6PD	enzyme	0	3			-0.289	0.00144	0.0171	Akt,AKT1,ATF6,BCL2,CASP1,CASP4,CEBPB,Creb,DDIT3,EIF2AK3,ERK,G6PC1,H6PD,HSD11B1,HSPA5,MTOR,NLRP3,NR3C1,PANX1,STAT1,STAT3	ARFGAP1,ASF1A,ASNS,ATG7,CCDC88A,CHEK1,choline,creatinine,CSRP1,D-glucose,DCTPP1,EGFR,GLCCI1,GLUL,GSTZ1,ICA1,IDI1,KLF13,LPIN1,MICAL1,MMUT,NBN,NQO1,PEG10,PGP,phosphocreatine,phosphorylcholine,PRIM1,PRIM2,PRKAR1A,PRPH,PTK2,PTTG1IP,QKI,SAMHD1,SEPTIN3,SLC39A10,STK39,TENM4,TIMELESS,TMEM106B,TMOD4,TPD52L1,TUSC3,TYMS,UNG,uric acid,VIM	48 (21)	18	MYC			PEPCK	HSPA5
particulate matter	chemical reagent		2			1.838	0.00145	0.0103	Akt,Jnk,NFkB (complex),P38 MAPK,particulate matter,SERPINE1,TP53	2-oxoglutaric acid,A2M,ACOT11,ALDH1B1,ATG7,ATP,BICD2,CHEK1,CNN2,COX7A2,CSRP1,D-glucose,DCK,DES,DLK1,EIF4E2,FAM120A,FAM3C,FKBP5,FTH1,GLUL,IGFBP2,ISL1,LPIN1,MAP2K6,MAPRE2,MCAT,NBN,NDUFA4,NFS1,NQO1,P4HA1,PDHX,PEG10,POLA1,PPP4R2,PRIM1,PTK2,PTTG1IP,RPS26,SCLY,SDHC,ST13,STAT1,TAF6,TMEM106B,TMOD4,TOM1,TOMM22,TP53I3,TRIO,TSPAN6,TUSC3,TXN2,UNG,VIM,XRCC5,XRCC6	58 (7)	6				SERPINE1,TP53
phosphatidylinositol-3-phosphatase	group		3			-1.251	0.00146	0.042	AKT1,AKT3,AMPK,AR,CASP1,CREB1,CTNNB1,EGFR,EIF4E,ELK1,estrogen receptor,Gsk3,HIF1A,HRAS,IGF1R,IRS1,Jnk,MAPK14,Mek,MTM1,MTMR3,MTOR,NCOA3,NFkB (complex),NOS3,phosphatidylinositol,phosphatidylinositol 3,4-diphosphate,phosphatidylinositol-3-phosphatase,PRKCD,PTEN,RAC1,RB1,RELA,RPTOR,SERPINE1,SP1,STAT3,STAT6,SYNJ1,TP53,TSC2	acetylcholine,ACOT11,ALDH1B1,ARHGAP35,ASNS,BICD2,BZW2,CACNA2D1,CCDC88A,choline,CNN2,COQ7,COX6C,COX7A2,COX7C,creatinine,CSNK1E,CSRP1,D-ribose-5-phosphate,DCK,DCTPP1,DCX,DDX56,DENR,DLK1,DNPH1,EIF4E2,FAM120A,FAM3C,FTH1,GLCCI1,GLUL,GPT2,GSTZ1,GTF2A1,guanine,HDDC2,ICA1,IGFBP2,IMPACT,IRF2BP2,KIF3B,KLF13,L-glutamine,LHPP,LPIN1,MAP2K6,MAPRE2,METTL3,MICAL1,MMUT,MSN,MSTO1,NEDD1,NEFH,NFS1,NMD3,NQO1,P4HA2,PD…	92 (41)	35
MEG3	other		2			0.849	0.00149	0.0147	Akt,MEG3,TP53	2-oxoglutaric acid,A2M,ACOT11,ACTA2,ATG7,ATP,BICD2,BID,CHEK1,CNN2,COX7A2,CSRP1,D-glucose,DCK,EIF4E2,FAM120A,FAM3C,FKBP5,FTH1,GLUL,LPIN1,MAP2K6,MAPRE2,MCAT,NBN,NDUFA4,NFS1,P4HA1,PDHX,PEG10,POLA1,PPP4R2,PRIM1,PTTG1IP,RPS26,SDHC,ST13,TMEM106B,TMOD4,TOM1,TOMM22,TP53I3,TRIO,TSPAN6,TUSC3,TXN2,UNG,VIM,VLDLR,XRCC5	50 (3)	3				FN1,TP53,ZEB1	ACTA2,HIF1A
tilimycin	chemical - endogenous non-mammalian		2			1.18	0.00149	0.0111	CHEK2,tilimycin,TP53	2-oxoglutaric acid,A2M,ACOT11,ACTA2,ATG7,ATP,BICD2,BID,CHEK1,CNN2,COX7A2,CSRP1,DCK,EGFR,EIF4E2,FAM120A,FAM3C,FKBP5,FTH1,GLUL,LPIN1,MAP2K6,MAPRE2,MCAT,NDUFA4,NFS1,P4HA1,PDHX,PEG10,POLA1,PPP4R2,PRIM1,RPS26,SDHC,ST13,TMOD4,TOM1,TOMM22,TP53I3,TRIO,TSPAN6,TXN2,UNG,VIM,VLDLR,XRCC5	46 (3)	2				CHEK2,TP53
ACOX1	enzyme	0	2			1.633	0.0015	0.0105	ACOX1,ATM,PPARA,TP53	2-oxoglutaric acid,A2M,ACOT11,ACTA2,ASNS,ATG7,BICD2,BID,CNN2,COX7A2,CSRP1,D-glucose,DCK,EGFR,EIF4E2,FAM120A,FAM3C,FKBP5,FTH1,GLUL,GSTZ1,IDI1,IGFBP2,IMPACT,LGALS3BP,LHPP,LPIN1,MAP2K6,MAPRE2,MCAT,MFGE8,NADH,NDUFA4,NFS1,P4HA1,PDHX,PEG10,POLA1,PPP4R2,PRIM1,RPS26,SDHC,ST13,TMOD4,TOM1,TOMM22,TP53I3,TRIO,TSPAN6,TXN2,UNG,VIM,VLDLR,XRCC5	54 (4)	4	BCL6,bexarotene,clofibrate,curcumin,oxadiazon,PCGEM1,perfluorooctane sulfonic acid,PKM,PRKAA,tiadenol	nitrofurantoin,PTEN,SIRT5		CYP1A2,FAH,G6PC1,GNMT,H2AX,hydrogen peroxide,L-carnitine	ACOT2,CAT,CDKN1A,HSPA5,LCN2,SLC16A1,UCP2,Uox
Bcl10-Card11-Malt1	complex		3		biased	1.463	0.00151	0.0208	BCL10,Bcl10-Card11-Malt1,BCL2,BTRC,CARD11,caspase,Creb,FOS,FOXA2,FOXO3,GATA3,GSK3B,HTT,IKBKB,IKK (complex),Ikk (family),IRF3,IRS1,JUN,MALT1,MAP3K8,MAPK1,MAPK9,Mek,NFkB (complex),NFKB1,P38 MAPK,p70 S6k,PI3K (complex),RAC1,REL,RELA,STAT3,STAT5a/b,TP53	2-oxoglutaric acid,A2M,ACOT11,AHNAK,ALDH1B1,ATXN2,BICD2,CCDC88A,CHEK1,CNN2,COX7A2,creatinine,CSNK1E,CSRP1,D-glucose,DCK,DCX,DES,DLK1,EGFR,EIF4E2,FAM120A,FAM3C,FTO,GAK,GLUL,GPT2,HNF1A,ICA1,IDI1,IGFBP2,IRF2BP2,KIF3B,LGALS3BP,LPIN1,MAP2K6,MAPRE2,MCAT,N-acetyl-L-aspartic acid,NDUFA4,NEFH,NFS1,P4HA1,PDCD4,PDHX,PEG10,phosphocreatine,POLA1,POLR3C,PPP4R2,PPP6R3,PPT2,PRIM1,PRSS12,PUS7,QKI,RAC3,RNF7,RPS26,…	79 (35)	29
bendamustine	chemical drug		2			1.18	0.00151	0.0093	bendamustine,CHEK2,TP53	2-oxoglutaric acid,A2M,ACOT11,ACTA2,ATG7,ATP,BICD2,BID,CHEK1,CNN2,COX7A2,CSRP1,DCK,EGFR,EIF4E2,FAM120A,FAM3C,FKBP5,FTH1,GLUL,LPIN1,MAP2K6,MAPRE2,MCAT,NDUFA4,NFS1,P4HA1,PDHX,PEG10,POLA1,PPP4R2,PRIM1,RPS26,SDHC,ST13,TMOD4,TOM1,TOMM22,TP53I3,TRIO,TSPAN6,TXN2,UNG,VIM,VLDLR,XRCC5	46 (3)	2				CDKN1A,CHEK2,H2AX,TP53	AURKA,CCNB1,MCL1,PLK1
IDH3A	enzyme	0	3			-0.329	0.00152	0.0278	Akt,AMPK,APLN,CDKN1A,CTNNB1,EP300,HIF1A,IDH3A,IL1B,JUN,MDM2,MET,PPARG,PTEN,RAC1,Rb,RELA,STAT3,TP53,VEGFA,VHL	2-oxoglutaric acid,acetylcholine,ACOT11,ACTA2,ASNS,ATG7,BCAT2,BICD2,BID,CCDC88A,CNN2,COX7A2,creatinine,CSNK1E,CSRP1,D-glucose,DCK,DENR,DLK1,DNPH1,EIF4E2,FAM120A,FAM3C,FMR1,GLUL,glutathione disulfide,GTF2A1,GTF2F1,HDDC2,HNF1A,ICA1,IGFBP2,IRF2BP2,ISL1,KEAP1,KIF3B,L-lactic acid,LGALS3BP,LHPP,linoleic acid,LPIN1,MAP2K6,MAPRE2,MCAT,MSN,NBN,NDUFA4,NEFH,NFS1,NQO1,P4HA1,P4HA2,PDHX,phosphorylcholine,POLA1…	83 (21)	21	CRTC2,DDX5,metribolone,PTEN			HIF1A
let-7a-5p (and other miRNAs w/seed GAGGUAG)	mature microRNA		1	Inhibited	biased	-2.714	0.00152	0.0054	let-7a-5p (and other miRNAs w/seed GAGGUAG)	AARSD1,ACTA2,GAK,NQO1,PRIM1,SEPTIN3,SYPL1,TAGLN,TRMT1,TYMS,VIM	11 (1)	1	hydrogen peroxide,metribolone,TP53	KDM5B,oxaliplatin			ACTA2,AURKB,BIRC5,CCNE1,CDC25A,FN1,GAK,HMGA1,MED28,SLC25A13,TGFBR2,UHRF1
POLH	enzyme		2			1.18	0.00153	0.0113	CHEK2,POLH,TP53	2-oxoglutaric acid,A2M,ACOT11,ACTA2,ATG7,ATP,BICD2,BID,CHEK1,CNN2,COX7A2,CSRP1,DCK,EGFR,EIF4E2,FAM120A,FAM3C,FKBP5,FTH1,GLUL,LPIN1,MAP2K6,MAPRE2,MCAT,NDUFA4,NFS1,P4HA1,PDHX,PEG10,POLA1,PPP4R2,PRIM1,RPS26,SDHC,ST13,TMOD4,TOM1,TOMM22,TP53I3,TRIO,TSPAN6,TXN2,UNG,VIM,VLDLR,XRCC5	46 (3)	2	cisplatin,lomustine	PTTG1,RCHY1		CHEK2,TP53
MTAP	enzyme	0	3			0.329	0.00154	0.0285	Akt,AMPK,APLN,CDKN1A,CTNNB1,EP300,HIF1A,IL1B,JUN,MDM2,MET,MTAP,PPARG,PTEN,RAC1,Rb,RELA,STAT3,TP53,VEGFA,VHL	acetylcholine,ACOT11,ACTA2,ASNS,ATG7,BCAT2,BICD2,BID,CCDC88A,CNN2,COX7A2,creatinine,CSNK1E,CSRP1,D-glucose,DCK,DENR,DLK1,DNPH1,EIF4E2,FAM120A,FAM3C,FMR1,GLUL,glutathione disulfide,GTF2A1,GTF2F1,HDDC2,HNF1A,ICA1,IGFBP2,IRF2BP2,ISL1,KEAP1,KIF3B,L-lactic acid,LGALS3BP,LHPP,linoleic acid,LPIN1,MAP2K6,MAPRE2,MCAT,MSN,NBN,NDUFA4,NEFH,NFS1,NQO1,P4HA1,P4HA2,PDHX,phosphorylcholine,POLA1,PPP4R2,PRIM1,PTK2,…	83 (21)	21		miR-21-5p (and other miRNAs w/seed AGCUUAU)			HIF1A
PRPF8	other	0	2			-1.18	0.00155	0.0109	PRPF8,TP53	2-oxoglutaric acid,A2M,ACOT11,ACTA2,ATG7,BICD2,BID,CHEK1,CNN2,COX7A2,CSRP1,DCK,EGFR,EIF4E2,FAM120A,FAM3C,FKBP5,FTH1,GLUL,LPIN1,MAP2K6,MAPRE2,MCAT,NDUFA4,NFS1,P4HA1,PDHX,PEG10,POLA1,PPP4R2,PRIM1,RPS26,SDHC,ST13,TMOD4,TOM1,TOMM22,TP53I3,TRIO,TSPAN6,TUBGCP6,TXN2,UNG,VIM,VLDLR,XRCC5	46 (2)	2		CST5			TP53
SUSD3	other		3	Activated		2.621	0.00156	0.0453	Akt,AKT1,CCND1,Cdc42,CDKN1B,CREB1,ERK1/2,Gsk3,GSK3B,HRAS,IGF1R,IRS1,LCK,MAPK1,MET,MYD88,NFATC1,NFkB (complex),NOS3,P38 MAPK,PLD2,PPARG,PRKCB,PTEN,PTK2,RAC1,RAS,RELA,RHOA,RHOC,ROCK,ROCK2,SRF,STAT3,SUSD3,Tgf beta,TP53,TSC2,YAP1	acetylcholine,ACOT11,ACTA2,AHNAK,ALDH1B1,arachidonic acid,ARHGAP35,ASNS,ATP6V1C1,BASP1,BICD2,BID,C11orf58,CACNA2D1,CCDC88A,choline,COX7A2,creatinine,CSNK1E,DCK,DCX,DENR,DES,DLK1,DNPH1,EIF4E2,FAM120A,FAM3C,FKBP5,FTO,glutathione disulfide,GTF2A1,HDDC2,HNF1A,ICA1,IMPACT,IRF2BP2,KEAP1,KIF3B,LGALS3BP,LHPP,linoleic acid,LPIN1,LZTFL1,MAPRE2,MCAT,METTL3,MMUT,MSN,N-acetyl-L-aspartic acid,NDUFA4,NEFH,NFS1,…	91 (39)	38	KLF3
Jnk dimer	complex		2			1.414	0.00156	0.0075	ATF2,ELK1,HNRNPK,Jnk dimer,JUN,TP53	2-oxoglutaric acid,A2M,ACOT11,ASNS,ATG7,BICD2,BID,CHEK1,CNN2,COX7A2,CSRP1,DCK,EGFR,EIF4E2,FAM120A,FAM3C,FKBP5,FTH1,GLUL,IGFBP2,LPIN1,MAP2K6,MAPRE2,MCAT,NDUFA4,NFS1,P4HA1,PDHX,PEG10,POLA1,PPP4R2,PRIM1,RNF7,RPS26,SDHC,ST13,STAT1,TAGLN,TMOD4,TOM1,TOMM22,TP53I3,TPD52L1,TRIO,TSPAN6,TXN2,UNG,VIM,VLDLR,XRCC5	50 (6)	5				TP53
citrulline	chemical - endogenous mammalian	0.03	2		biased	-1.134	0.00156	0.0098	citrulline,MPO,PRKAA,Sod	ATP,D-glucose,FKBP5,glutathione disulfide,L-arginine,STAT1,VIM	7 (4)	4	HTT	AQP7,CRBN,MTOR,pyruvic acid,SIX1		doxorubicin,Nos,PRKAA
cAMP-dependent protein kinase	complex		2			1.26	0.00156	0.011	ATF2,cAMP-dependent protein kinase,Creb,CREB1,CSK,DMD,FOS,GPLD1,ITPR2,PGR,PRKACA,PRKAR1A,PRKAR2A,PRKAR2B,PRL,SPP1,STK11,TPH1	ACTA2,ADSL,arachidonic acid,ARHGAP35,ASNS,ATG7,ATXN2,CACNA2D1,choline,COX7A2,creatinine,CSRP1,DCTPP1,DCX,FAM3C,FKBP5,GAK,GLUL,GPSM1,GSTZ1,IMPACT,L-methionine,LGALS3BP,LPIN1,MECR,MFGE8,MPST,MSN,NDUFA4,NQO1,P4HA2,PDCD4,PDE3A,PEG10,phosphorylethanolamine,PRIM2,PRKACB,PRKAR1A,QKI,RAC3,SAMHD1,sn-glycero-3-phosphocholine,succinic acid,TAGLN,TMOD4,TUSC3,TYMS,UBE2R2,URB2,uric acid,USP19	51 (18)	17	GCG			CSK,EIF4EBP2,GPLD1,PFKFB,STK11
XAF1	other		2			1.313	0.00158	0.0093	caspase,HIPK2,TP53,XAF1,XIAP	2-oxoglutaric acid,A2M,ACOT11,ACTA2,ATG7,BICD2,BID,CHEK1,CNN2,COMMD1,COX7A2,CSRP1,DCK,EGFR,EIF4E2,FAM120A,FAM3C,FKBP5,FTH1,GLUL,LPIN1,MAP2K6,MAPRE2,MCAT,NDUFA4,NFS1,NQO1,P4HA1,PDHX,PEG10,POLA1,PPP4R2,PRIM1,RPS26,SDHC,ST13,TMOD4,TOM1,TOMM22,TP53I3,TRIO,TSPAN6,TXN2,UNG,VIM,VLDLR,XRCC5	47 (5)	4	CAT,HAVCR1,IFN Beta,SENP3	hydrogen peroxide		PARP	BIRC5
RRM2B	enzyme		2			-1.474	0.00159	0.0112	RRM2B,TP53	2-oxoglutaric acid,A2M,ACOT11,ACTA2,ATG7,BICD2,BID,CHEK1,CNN2,COX7A2,creatinine,CSRP1,DCK,EGFR,EIF4E2,FAM120A,FAM3C,FKBP5,FTH1,GLUL,LPIN1,MAP2K6,MAPRE2,MCAT,NDUFA4,NFS1,P4HA1,PDHX,PEG10,POLA1,PPP4R2,PRIM1,RPS26,SDHC,ST13,TMOD4,TOM1,TOMM22,TP53I3,TRIO,TSPAN6,TXN2,UNG,VIM,VLDLR,XRCC5	46 (2)	2	BRCA1,cisplatin,doxorubicin	MYC			CDKN1A,creatinine
procainamide	chemical drug		2		biased	-1.342	0.0016	0.0035	MAOA,procainamide	ACTA2,ATP,creatinine,tryptamine,VIM	5 (2)	2				cisplatin	creatinine,MAOA
arsenic	chemical toxicant		1		biased	1	0.00161	0.0043	arsenic	EGFR,FTH1,KEAP1,NQO1	4 (1)	1				HIF1A	MTOR,TP53
MUS81	enzyme		2			-1.18	0.00161	0.0106	CHEK2,MUS81,TP53	2-oxoglutaric acid,A2M,ACOT11,ACTA2,ATG7,ATP,BICD2,BID,CHEK1,CNN2,COX7A2,CSRP1,DCK,EGFR,EIF4E2,FAM120A,FAM3C,FKBP5,FTH1,GLUL,LPIN1,MAP2K6,MAPRE2,MCAT,NDUFA4,NFS1,P4HA1,PDHX,PEG10,POLA1,PPP4R2,PRIM1,RPS26,SDHC,ST13,TMOD4,TOM1,TOMM22,TP53I3,TRIO,TSPAN6,TXN2,UNG,VIM,VLDLR,XRCC5	46 (3)	2					CHEK2,IFN Beta,TP53
TRA2B	other	0	2			0.885	0.00161	0.0113	TP53,TRA2B	2-oxoglutaric acid,A2M,ACOT11,ACTA2,ATG7,BICD2,BID,CHEK1,CNN2,COX7A2,CSRP1,DCK,EGFR,EIF4E2,FAM120A,FAM3C,FKBP5,FTH1,GLUL,LPIN1,MAP2K6,MAPRE2,MCAT,NDUFA4,NFS1,NQO1,P4HA1,PDHX,PEG10,POLA1,PPP4R2,PRIM1,RPS26,SDHC,ST13,TMOD4,TOM1,TOMM22,TP53I3,TRIO,TSPAN6,TXN2,UNG,VIM,VLDLR,XRCC5	46 (2)	2				TP53
RPS15	other	0	2			1.18	0.00163	0.0116	MDM2,RPS15,TP53	2-oxoglutaric acid,A2M,ACOT11,ACTA2,ATG7,BICD2,BID,CHEK1,CNN2,COX7A2,creatinine,CSRP1,DCK,EGFR,EIF4E2,FAM120A,FAM3C,FKBP5,FTH1,GLUL,LPIN1,MAP2K6,MAPRE2,MCAT,NDUFA4,NFS1,P4HA1,PDCD4,PDHX,PEG10,POLA1,PPP4R2,PRIM1,RPS26,SDHC,ST13,TMOD4,TOM1,TOMM22,TRIO,TSPAN6,TXN2,UNG,VIM,VLDLR,XRCC5	46 (3)	3	MLXIPL,MYC	CD 437,RASSF5,sirolimus,ST1926		CDKN1A,TP53	PTEN
SNHG11	other		3			-0.329	0.00165	0.03	Akt,AMPK,APLN,CDKN1A,CTNNB1,EP300,HIF1A,IL1B,JUN,MDM2,MET,PPARG,PTEN,RAC1,Rb,RELA,SNHG11,STAT3,TP53,VEGFA,VHL	acetylcholine,ACOT11,ACTA2,ASNS,ATG7,BCAT2,BICD2,BID,CCDC88A,CNN2,COX7A2,creatinine,CSNK1E,CSRP1,D-glucose,DCK,DENR,DLK1,DNPH1,EIF4E2,FAM120A,FAM3C,FMR1,GLUL,glutathione disulfide,GTF2A1,GTF2F1,HDDC2,HNF1A,ICA1,IGFBP2,IRF2BP2,ISL1,KEAP1,KIF3B,L-lactic acid,LGALS3BP,LHPP,linoleic acid,LPIN1,MAP2K6,MAPRE2,MCAT,MSN,NBN,NDUFA4,NEFH,NFS1,NQO1,P4HA1,P4HA2,PDHX,phosphorylcholine,POLA1,PPP4R2,PRIM1,PTK2,…	83 (21)	21				CCNB1,CDK4,HIF1A,MYC,TWIST1
AKR1A1	enzyme	0	2			-1.474	0.00167	0.012	ADH5,AKR1A1,TP53	2-oxoglutaric acid,A2M,ACOT11,ACTA2,ATG7,BICD2,BID,CHEK1,CNN2,COX7A2,CSRP1,DCK,EGFR,EIF4E2,FAM120A,FAM3C,FKBP5,FTH1,GLUL,LPIN1,MAP2K6,MAPRE2,MCAT,NDUFA4,NFS1,P4HA1,PDHX,PEG10,POLA1,PPP4R2,PRIM1,RPS26,S-adenosylmethionine,SDHC,ST13,TMOD4,TOM1,TOMM22,TP53I3,TRIO,TSPAN6,TXN2,UNG,VIM,VLDLR,XRCC5	46 (3)	2	MTOR,STK11	curcumin		ADH5	TP53
STK17A	kinase		2			1.18	0.00169	0.0116	STK17A,TP53	2-oxoglutaric acid,A2M,ACOT11,ACTA2,ATG7,BICD2,BID,CHEK1,CNN2,COX7A2,CSRP1,DCK,EGFR,EIF4E2,FAM120A,FAM3C,FKBP5,FTH1,GLUL,LPIN1,MAP2K6,MAPRE2,MCAT,NDUFA4,NFS1,NUDT9,P4HA1,PDHX,PEG10,POLA1,PPP4R2,PRIM1,RPS26,SDHC,ST13,TMOD4,TOM1,TOMM22,TP53I3,TRIO,TSPAN6,TXN2,UNG,VIM,VLDLR,XRCC5	46 (2)	2	cisplatin
HAS2	enzyme		1		biased	1.732	0.0017	0.0108	HAS2	ACTA2,ATP,PTK2	3 (1)	1	MYC,TP53	GFPT1,YY1		ACTA2	TNFAIP6
KU-55933	chemical drug		1		biased	-0.577	0.0017	0.0054	KU-55933	ATP,succinic acid,VIM	3 (1)	1				PRKAA	ADH5,G6PD,H2AX,TP53
N-propyl bromide	chemical reagent		1		biased	-0.577	0.0017	0.0031	N-propyl bromide	acetylcholine,NQO1,taurine	3 (1)	1				glutamine
DNMT1	enzyme	0	2			1.043	0.0017	0.021	Akt,ATM,DNMT1,ESR1,SMAD2,SMAD3	A2M,ACTA2,AHNAK,ALK,ARFGAP1,ARFIP2,ATG7,ATP,BID,CDK5,CHEK1,COG6,EGFR,FKBP5,GOSR1,ICA1,KIF3B,LGALS3BP,LPIN1,MAP2K6,NADH,NBN,NEK1,NQO1,PDCD4,POLA1,PRKACB,PRKAR1A,PTK2,PTTG1IP,RAB5B,SAMHD1,STAT1,TAGLN,TJP2,TMEM106B,TOM1,TPD52L1,TRIO,TUSC3,USP19,VIM,VLDLR,WNK1,XRCC5	45 (6)	6	CAT,FN1,MYC,STK11,UHRF1	3,3'-diindolylmethane,curcumin,doxorubicin,geldanamycin,hydrogen peroxide,TP53			BIRC5,CDKN1A,CDKN1B,FOXF2,miR-455-3p (miRNAs w/seed CAGUCCA),UCP1
PTPRZ1	phosphatase		2			-0.457	0.00171	0.0107	CSK,ERBB2,GIT1,ITGB3,LCK,MAP2K1/2,MAPK1,MET,PTEN,PTK2,PTPRZ1,PXN	ACTA2,ATP,CHD1L,choline,CSNK1E,CSRP1,D-glucose,DENR,DNPH1,FTH1,glutathione disulfide,GTF2A1,HDDC2,IGFBP2,KIF3B,L-methionine,LGALS3BP,LHPP,NBN,NQO1,P4HA1,P4HA2,phosphorylethanolamine,POLA1,PPT2,PRIM1,PRIM2,PRSS12,PTK2,PTTG1IP,QKI,SAMHD1,SBF1,STAT1,TAF10,TAF9,TAX1BP3,TMEM106B,TOM1,TUSC3,TYMS,VIM,XRCC5	43 (12)	11	KAT5,STK11	TWIST1			CSK,PTEN
HERC2	enzyme		2			0.885	0.00172	0.0099	BRCA1,HERC2,TP53	2-oxoglutaric acid,A2M,ACOT11,ACTA2,ATG7,BICD2,BID,CHEK1,CNN2,COX7A2,CSRP1,DCK,EGFR,EIF4E2,ERCC3,FAM120A,FAM3C,FKBP5,FTH1,GLUL,MAP2K6,MAPRE2,MCAT,NDUFA4,NFS1,NQO1,P4HA1,PDHX,PEG10,POLA1,PPP4R2,PRIM1,RPS26,SDHC,ST13,TMOD4,TOM1,TOMM22,TRIO,TSPAN6,TXN2,UNG,VIM,VLDLR,XRCC5,XRCC6	46 (3)	2				TP53,UBE3A	BRCA1
MLXIPL	transcription regulator		2			-0.866	0.00173	0.0124	MLXIPL,TP53	2-oxoglutaric acid,A2M,ACOT11,ACTA2,ATG7,BICD2,BID,CHEK1,CNN2,COX7A2,CSRP1,D-glucose,DCK,EGFR,EIF4E2,FAM120A,FAM3C,FKBP5,FTH1,GLUL,LPIN1,MAP2K6,MAPRE2,MCAT,NDUFA4,NFS1,P4HA1,PDHX,PEG10,POLA1,PPP4R2,PRIM1,RPS19BP1,RPS26,SDHC,ST13,TKFC,TMOD4,TOM1,TOMM22,TP53I3,TRIO,TSPAN6,TXN2,UNG,VIM,VLDLR,XRCC5	48 (2)	2	TSC1	MTOR		AURKA,CPT1A,G6PC1,HIF1A,PEPCK,PLK1,RPL11,RPL23,RPL5,RPLP2,RPS15,RPS25,TXNIP	TP53
IFN Beta	group		2	Activated	biased	2.333	0.00174	0.0275	Akt,AKT1,ERK,IFN Beta,IFNAR1,IFNB1,IL1B,IL6,NFkB (complex),P38 MAPK,PRKCD,RELA,STAT1,STAT3,STAT4,STAT5A,STAT6,Tgf beta,TLR4,TP53	2-oxoglutaric acid,acetylcholine,ACOT11,AHNAK,ALDH1B1,arachidonic acid,BASP1,BICD2,CCDC88A,CHEK1,cholesterol sulfate,CNN2,COX7A2,creatinine,CSRP1,DCK,DES,DLK1,EIF4E2,FAM120A,FAM3C,FMR1,GLRX,GLUL,GTF2F1,ICA1,IDI1,IGFBP2,IRF2BP2,L-lactic acid,LGALS3BP,LPIN1,MAP2K6,MAPRE2,MCAT,MMUT,NBN,NDUFA4,NEDD1,NEFH,NFS1,NMD3,P4HA1,P4HA2,PDCD4,PDHX,PEG10,PGP,POLA1,PPP4R2,PRIM1,PRKAR1A,PRPH,PTK2,PTTG1IP,QKI,RPS26…	81 (20)	20	2'3'-cyclic guanosine monophosphate-adenosine monophosphate,BRCA1,HMGA1,SLC15A4,TBK1	BX-795,EIF4EBP2,KDM4A,LRBA,miR-21-5p (and other miRNAs w/seed AGCUUAU),MUS81,PARP1,PI3K (family),PLK1,RASSF5,tyrphostin AG490		ATF3,CDKN1A,itaconic acid,MYC,PRKCH,SERPINE1,TP53,XAF1	CYP1A2,GAS5,RPL23A
RPS25	other	0	2			1.18	0.00174	0.0128	MDM2,RPS25,TP53	2-oxoglutaric acid,A2M,ACOT11,ACTA2,ATG7,BICD2,BID,CHEK1,CNN2,COX7A2,creatinine,CSRP1,DCK,EGFR,EIF4E2,FAM120A,FAM3C,FKBP5,FTH1,GLUL,LPIN1,MAP2K6,MAPRE2,MCAT,NDUFA4,NFS1,P4HA1,PDHX,PEG10,POLA1,PPP4R2,PRIM1,RPS26,SDHC,ST13,TMOD4,TOM1,TOMM22,TP53I3,TRIO,TSPAN6,TXN2,UNG,VIM,VLDLR,XRCC5	46 (3)	2	MLXIPL
SMARCB1	transcription regulator	0	2			0.412	0.00175	0.0125	BRCA1,CDKN1A,CDKN2A,PRKAA,Rb,SMARCB1,TP53	2-oxoglutaric acid,A2M,ACOT11,ATG7,ATP,BICD2,BID,CHEK1,CNN2,COX7A2,CSRP1,D-glucose,EGFR,EHD3,EIF4E2,ERCC3,FAM120A,FAM3C,FTH1,GLUL,IGFBP2,LGALS3BP,LPIN1,MAP2K6,MAPRE2,MCAT,MSN,NDUFA4,NFS1,NQO1,P4HA1,P4HA2,PBX3,PDHX,PEG10,POLA1,PPP4R2,PRIM1,RAB5B,RPS26,SDHC,ST13,STAT1,TMOD4,TOM1,TOMM22,TRIO,TSPAN6,TXN2,TYMS,UNG,VLDLR,XRCC5	53 (7)	7		cisplatin		BRCA1,CDKN1A,G6PC1,H2AX,IFI16	AURKA,CCNA2,MYC,PRKAA
NOC2L	transcription regulator	0	2			-1.18	0.00176	0.0129	MDM2,NOC2L,TP53	2-oxoglutaric acid,A2M,ACOT11,ACTA2,ATG7,BICD2,BID,CHEK1,CNN2,COX7A2,creatinine,CSRP1,DCK,EGFR,EIF4E2,FAM120A,FAM3C,FKBP5,FTH1,GLUL,LPIN1,MAP2K6,MAPRE2,MCAT,NDUFA4,NFS1,P4HA1,PDHX,PEG10,POLA1,PPP4R2,PRIM1,RPS26,SDHC,ST13,TMOD4,TOM1,TOMM22,TP53I3,TRIO,TSPAN6,TXN2,UNG,VIM,VLDLR,XRCC5	46 (3)	3					CDKN1A,TP53
RO-5045337	chemical drug		2			1.18	0.00176	0.0129	MDM2,RO-5045337,TP53	2-oxoglutaric acid,A2M,ACOT11,ACTA2,ATG7,BICD2,BID,CHEK1,CNN2,COX7A2,creatinine,CSRP1,DCK,EGFR,EIF4E2,FAM120A,FAM3C,FKBP5,FTH1,GLUL,LPIN1,MAP2K6,MAPRE2,MCAT,NDUFA4,NFS1,P4HA1,PDHX,PEG10,POLA1,PPP4R2,PRIM1,RPS26,SDHC,ST13,TMOD4,TOM1,TOMM22,TP53I3,TRIO,TSPAN6,TXN2,UNG,VIM,VLDLR,XRCC5	46 (3)	2				TP53
RPL23	other	0	2			1.18	0.00176	0.0129	MDM2,RPL23,TP53	2-oxoglutaric acid,A2M,ACOT11,ACTA2,ATG7,BICD2,BID,CHEK1,CNN2,COX7A2,creatinine,CSRP1,DCK,EGFR,EIF4E2,FAM120A,FAM3C,FKBP5,FTH1,GLUL,LPIN1,MAP2K6,MAPRE2,MCAT,NDUFA4,NFS1,P4HA1,PDHX,PEG10,POLA1,PPP4R2,PRIM1,RPS26,SDHC,ST13,TMOD4,TOM1,TOMM22,TP53I3,TRIO,TSPAN6,TXN2,UNG,VIM,VLDLR,XRCC5	46 (3)	2	MLXIPL,MTOR,MYC	sirolimus
RPL5	other	0	2			1.18	0.00176	0.013	MDM2,RPL5,TP53	2-oxoglutaric acid,A2M,ACOT11,ACTA2,ATG7,BICD2,BID,CHEK1,CNN2,COX7A2,creatinine,CSRP1,DCK,EGFR,EIF4E2,FAM120A,FAM3C,FKBP5,FTH1,GLUL,LPIN1,MAP2K6,MAPRE2,MCAT,NDUFA4,NFS1,P4HA1,PDHX,PEG10,POLA1,PPP4R2,PRIM1,RPS26,SDHC,ST13,TMOD4,TOM1,TOMM22,TP53I3,TRIO,TSPAN6,TXN2,UNG,VIM,VLDLR,XRCC5	46 (3)	2	hydrogen peroxide,MLXIPL	sirolimus			PTEN
Fructose 2,6 Bisphosphatase	group		2		biased	-1.342	0.00177	0.0101	Fructose 2,6 Bisphosphatase,PFKFB1,PFKFB2,PFKFB4	D-glucose,D-ribose-5-phosphate,guanine,L-leucine,UDP-N-acetylglucosamine	5 (4)	4
ZNF668	transcription regulator		2			1.18	0.00178	0.013	MDM2,TP53,ZNF668	2-oxoglutaric acid,A2M,ACOT11,ACTA2,ATG7,BICD2,BID,CHEK1,CNN2,COX7A2,creatinine,CSRP1,DCK,EGFR,EIF4E2,FAM120A,FAM3C,FKBP5,FTH1,GLUL,LPIN1,MAP2K6,MAPRE2,MCAT,NDUFA4,NFS1,P4HA1,PDHX,PEG10,POLA1,PPP4R2,PRIM1,RPS26,SDHC,ST13,TMOD4,TOM1,TOMM22,TP53I3,TRIO,TSPAN6,TXN2,UNG,VIM,VLDLR,XRCC5	46 (3)	2				TP53
elomotecan	chemical drug		3			0.802	0.0018	0.0134	Akt,ATM,elomotecan,STAT3,TOP1,TOP2B,TP53,TRIM28	2-oxoglutaric acid,A2M,ACOT11,ASNS,ATG7,ATP,BICD2,BID,CCDC88A,CDK5,CHEK1,CNN2,COX7A2,CSRP1,D-glucose,DCK,EIF4E2,FAM120A,FAM3C,FKBP5,FTH1,GLUL,KLF13,MAP2K6,MAPRE2,MCAT,NADH,NBN,NDUFA4,NFS1,P4HA1,PDHX,PEG10,POLA1,PPP4R2,PRIM1,PTK2,PTTG1IP,RPS26,SDHC,SLC39A10,ST13,STAT1,TAGLN,TMEM106B,TMOD4,TOM1,TOMM22,TP53I3,TRIO,TSPAN6,TUSC3,TXN2,UNG,VIM,VLDLR	56 (8)	6					TOP1
tafluposide	chemical drug		3			0.802	0.0018	0.0134	Akt,ATM,STAT3,tafluposide,TOP1,TOP2B,TP53,TRIM28	2-oxoglutaric acid,A2M,ACOT11,ASNS,ATG7,ATP,BICD2,BID,CCDC88A,CDK5,CHEK1,CNN2,COX7A2,CSRP1,D-glucose,DCK,EIF4E2,FAM120A,FAM3C,FKBP5,FTH1,GLUL,KLF13,MAP2K6,MAPRE2,MCAT,NADH,NBN,NDUFA4,NFS1,P4HA1,PDHX,PEG10,POLA1,PPP4R2,PRIM1,PTK2,PTTG1IP,RPS26,SDHC,SLC39A10,ST13,STAT1,TAGLN,TMEM106B,TMOD4,TOM1,TOMM22,TP53I3,TRIO,TSPAN6,TUSC3,TXN2,UNG,VIM,VLDLR	56 (8)	6					TOP1
MTBP	other		2			1.18	0.00183	0.0135	MDM2,MTBP,TP53	2-oxoglutaric acid,A2M,ACOT11,ACTA2,ATG7,BICD2,BID,CHEK1,CNN2,COX7A2,creatinine,CSRP1,DCK,EGFR,EIF4E2,FAM120A,FAM3C,FKBP5,FTH1,GLUL,LPIN1,MAP2K6,MAPRE2,MCAT,NDUFA4,NFS1,P4HA1,PDHX,PEG10,POLA1,PPP4R2,PRIM1,RPS26,SDHC,ST13,TMOD4,TOM1,TOMM22,TP53I3,TRIO,TSPAN6,TXN2,UNG,VIM,VLDLR,XRCC5	46 (3)	2	MYC			TP53
Schiff base zinc (II) derivative complex	chemical reagent		2			-1.897	0.00184	0.0061	CAT,nitric oxide,Schiff base zinc (II) derivative complex	ATG7,ATP,D-glucose,FTH1,glutathione disulfide,hypoxanthine,NQO1,TAGLN,TP53I3,VIM	10 (3)	2				CAT
SS18-SSX1	fusion gene/product		2			-1.18	0.00185	0.0132	MDM2,SS18-SSX1,TP53	2-oxoglutaric acid,A2M,ACOT11,ACTA2,ATG7,BICD2,BID,CHEK1,CNN2,COX7A2,creatinine,CSRP1,DCK,EGFR,EIF4E2,FAM120A,FAM3C,FKBP5,FTH1,GLUL,LPIN1,MAP2K6,MAPRE2,MCAT,NDUFA4,NFS1,P4HA1,PDHX,PEG10,POLA1,PPP4R2,PRIM1,RPS26,SDHC,ST13,TMOD4,TOM1,TOMM22,TP53I3,TRIO,TSPAN6,TXN2,UNG,VIM,VLDLR,XRCC5	46 (3)	2				CDC25A	TP53
SKP1	transcription regulator	0	2		biased	-0.905	0.00185	0.0039	BRCA1,CCNB1,IRS1,SKP1	ATP,D-glucose,DLK1,ERCC3,FKBP5,LPIN1,NQO1,TAGLN,TP53I3,VIM,XRCC6	11 (4)	3		CD 437,ST1926			BRCA1,CCNB1
TAS-103	chemical drug		3			0.802	0.00186	0.0136	Akt,ATM,STAT3,TAS-103,TOP1,TOP2B,TP53,TRIM28	2-oxoglutaric acid,A2M,ACOT11,ASNS,ATG7,ATP,BICD2,BID,CCDC88A,CDK5,CHEK1,CNN2,COX7A2,CSRP1,D-glucose,DCK,EIF4E2,FAM120A,FAM3C,FKBP5,FTH1,GLUL,KLF13,MAP2K6,MAPRE2,MCAT,NADH,NBN,NDUFA4,NFS1,P4HA1,PDHX,PEG10,POLA1,PPP4R2,PRIM1,PTK2,PTTG1IP,RPS26,SDHC,SLC39A10,ST13,STAT1,TAGLN,TMEM106B,TMOD4,TOM1,TOMM22,TP53I3,TRIO,TSPAN6,TUSC3,TXN2,UNG,VIM,VLDLR	56 (8)	6					NAD+,TOP1
GNA12	enzyme		1	Activated	biased	2.449	0.00186	0.0028	GNA12	ACTA2,BAIAP2,EGFR,TAGLN,VAV2,VIM	6 (1)	1				ACTA2,CCNA2,FOXO3,ITGA6,MYC,PI3K (family),PIK3CB	G6PD
PEPCK	group		3			1.254	0.00188	0.0306	26s Proteasome,Akt,AKT1,GSK3B,HIF1A,HSF1,JUN,MTOR,NOS3,NR3C1,PCK1,PEPCK,PPARGC1A,PRKAA,PRKACA,RPTOR,SIRT1,SREBF1,TP53,TSC1,TSC2,YAP1	ACOT11,ASNS,ATP,BCAT2,BICD2,CHEK1,choline,CNN2,COX6C,COX7A2,creatinine,D-glucose,DCK,DCTPP1,DLK1,EIF4A2,EIF4E2,FAM120A,FAM3C,FKBP5,FTH1,FTO,GLCCI1,GLRX,GLUL,GSTZ1,HNF1A,IGFBP2,KIF3B,KLF13,L-glutamine,LGALS3BP,LHPP,MAPRE2,MCAT,METTL3,MICAL1,MMUT,NBN,NEFH,NFS1,PACSIN2,PANK3,PDHX,PEG10,PGP,phosphorylcholine,PICK1,POLA1,PPP4R2,PRIM1,PRKAR1A,PRPH,PTTG1IP,QKI,RNF7,RPS26,S100A11,SPR,SSBP3,STAT1,STK39,su…	77 (22)	21	CREB3L3,CRTC2,GCG,H6PD,HNF4G,MLXIPL,NFYC,RORC	AICAR,ATF3,CDN1163,leucine,okadaic acid,SULT2B1		amino acids
(diaminocyclohexane)(diacetato)(dichloro)platinum	chemical reagent		2			1.474	0.0019	0.0136	(diaminocyclohexane)(diacetato)(dichloro)platinum,CDK2,CDK4,TP53	2-oxoglutaric acid,A2M,ACOT11,ACTA2,ATG7,BICD2,BID,CHEK1,CNN2,COX7A2,CSRP1,D-glucose,DCK,EGFR,EIF4E2,FAM120A,FAM3C,FKBP5,FTH1,GLUL,LPIN1,MAP2K6,MAPRE2,MCAT,NDUFA4,NFS1,P4HA1,PDHX,PEG10,POLA1,PPP4R2,PRIM1,RPS26,SDHC,ST13,TMOD4,TOM1,TOMM22,TP53I3,TRIO,TSPAN6,TXN2,UNG,VIM,VLDLR,XRCC5	46 (4)	3				CDKN1A,CDKN1B,TP53	CDK4
BCL6	transcription regulator		2			-1.638	0.0019	0.0163	BCL6,CDKN2A,Jnk,NFkB (complex),P38 MAPK,PLA2G2A,STAT6,SYK,TP53	2-oxoglutaric acid,A2M,ACOT11,ACTA2,AHNAK,ALDH1B1,arachidonic acid,ATG7,BICD2,CHEK1,CNN2,COX7A2,CSRP1,D-glucose,DES,EGFR,EHD3,EIF4E2,FAM120A,FAM3C,FKBP5,FTH1,GLUL,IGFBP2,ISL1,LGALS3BP,LPIN1,MAP2K6,MAPRE2,MCAT,NDUFA4,NEDD1,NFS1,NMD3,NQO1,P4HA1,P4HA2,PBX3,PDCD4,PDHX,PEG10,POLA1,PPP4R2,PRIM1,PTK2,RPS26,SCLY,SDHC,ST13,STAT1,STK39,TIMELESS,TMOD4,TOM1,TOMM22,TP53I3,TRIO,TSPAN6,TXN2,UNG,VIM,XRCC5,XRCC6	63 (9)	9	SERPINE1	MXD1,okadaic acid,TXNIP		ACOX1,CPT1B,MGP	CDKN1A,CDKN1B,LMNA,MYC,TP53
2,5-bis(5-hydroxymethyl-2-thienyl)furan	chemical reagent		2			1.18	0.00192	0.0135	2,5-bis(5-hydroxymethyl-2-thienyl)furan,MDM2,TP53	2-oxoglutaric acid,A2M,ACOT11,ACTA2,ATG7,BICD2,BID,CHEK1,CNN2,COX7A2,creatinine,CSRP1,DCK,EGFR,EIF4E2,FAM120A,FAM3C,FKBP5,FTH1,GLUL,LPIN1,MAP2K6,MAPRE2,MCAT,NDUFA4,NFS1,P4HA1,PDHX,PEG10,POLA1,PPP4R2,PRIM1,RPS26,SDHC,ST13,TMOD4,TOM1,TOMM22,TP53I3,TRIO,TSPAN6,TXN2,UNG,VIM,VLDLR,XRCC5	46 (3)	2				TP53	HIF1A,RNF168
MSH2	enzyme	0	2			1.18	0.00192	0.014	CDK1,CHEK2,MSH2,TP53	2-oxoglutaric acid,A2M,ACOT11,ACTA2,ATG7,ATP,BICD2,BID,CHEK1,CNN2,COX7A2,CSRP1,DCK,EGFR,EIF4E2,FAM120A,FAM3C,FKBP5,FTH1,GLUL,LPIN1,MAP2K6,MAPRE2,MCAT,NDUFA4,NFS1,P4HA1,PDHX,PEG10,POLA1,PPP4R2,PRIM1,RPS26,SDHC,ST13,TMOD4,TOM1,TOMM22,TP53I3,TRIO,TSPAN6,TXN2,UNG,VIM,VLDLR,XRCC5	46 (4)	3	ATF3,MYC,OTUB1,USP10	miR-21-5p (and other miRNAs w/seed AGCUUAU),TNFSF8		CHEK2
ZNF346	other	0	2			1.18	0.00192	0.0132	Rb,TP53,ZNF346	2-oxoglutaric acid,A2M,ACOT11,ACTA2,ATG7,BICD2,BID,CHEK1,CNN2,COX7A2,CSRP1,DCK,EGFR,EIF4E2,FAM120A,FAM3C,FKBP5,FTH1,GLUL,LPIN1,MAP2K6,MAPRE2,MCAT,NDUFA4,NFS1,P4HA1,PDHX,PEG10,POLA1,PPP4R2,PRIM1,RPS26,SDHC,ST13,TMOD4,TOM1,TOMM22,TP53I3,TRIO,TSPAN6,TXN2,TYMS,UNG,VIM,VLDLR,XRCC5	46 (3)	2				CDKN1A,TP53
TNKS	enzyme		2			1.177	0.00193	0.013	AKT1,PTEN,TNKS	ACTA2,ATP,CSNK1E,CSRP1,D-glucose,DENR,DNPH1,EGFR,FTH1,GTF2A1,HDDC2,IDI1,IGFBP2,KIF3B,LHPP,MMUT,NBN,NQO1,PDCD4,PRKAR1A,SBF1,TAF10,TOM1,TPD52L1,VIM,XRCC5	26 (3)	2		JPI-547,U0126		MYC	MCL1,PTEN
miR-455-3p (miRNAs w/seed CAGUCCA)	mature microRNA		3			-0.263	0.00193	0.01	AKT1,CCND1,CDK2,CDKN1B,E2F1,EIF2AK3,estrogen receptor,HRAS,HSF1,JUN,LMNA,miR-455-3p (miRNAs w/seed CAGUCCA),NFkB (complex),NPM1,NR3C1,RAS,RB1,RBL2,STAT1,STAT3	2-oxoglutaric acid,ACTA2,AHNAK,ALDH1B1,ALK,ARFGAP1,BID,C11orf58,CCDC88A,CHEK1,choline,COQ7,COX7A2,D-glucose,DCTPP1,DES,DLK1,EIF4A2,FAM120A,FKBP5,FTH1,GLCCI1,GLUL,GPT2,ICA1,ISL1,KLF13,LPIN1,MARK2,MCAT,MMUT,MSN,MSTO1,NDUFA4,PDCD4,PEG10,phosphorylcholine,POLA1,PPT2,PRKAR1A,PRPH,PTK2,RNF7,SAMHD1,SCLY,SDHC,SLC39A10,SPR,ST13,STK39,TENM4,TOM1,TOMM22,TPD52L1,TXN2,UNG,XRCC5,XRCC6	58 (20)	20		DNMT1			ACTA2,CDKN1B,MYC
ATM/ATR	group		2			1.313	0.00193	0.0123	ATM,ATM/ATR,BRCA1,CHEK2,MDM2,TP53	2-oxoglutaric acid,A2M,ACOT11,ACTA2,ATG7,ATP,BICD2,BID,CNN2,COX7A2,creatinine,CSRP1,DCK,EGFR,EIF4E2,ERCC3,FAM120A,FAM3C,FTH1,GLUL,LPIN1,MAP2K6,MAPRE2,MCAT,NADH,NDUFA4,NFS1,NQO1,P4HA1,PDHX,PEG10,POLA1,PPP4R2,PRIM1,RPS26,SDHC,ST13,TMOD4,TOM1,TOMM22,TRIO,TSPAN6,TXN2,UNG,VLDLR,XRCC5,XRCC6	47 (6)	5	curcumin			BRCA1,CHEK2,TP53
CDC20	other		2			1.021	0.00193	0.0132	AURKB,BCL2L1,CDC20,CDKN1A,TP53	2-oxoglutaric acid,A2M,ACOT11,ATG7,BICD2,BID,CNN2,COX7A2,CSRP1,DCK,EIF4E2,FAM120A,FAM3C,FKBP5,FTH1,GLUL,LGALS3BP,LPIN1,MAP2K6,MAPRE2,MCAT,MSN,NDUFA4,NFS1,NQO1,P4HA1,PDHX,PEG10,phosphocreatine,POLA1,PPP4R2,PRIM1,RPS26,SDHC,ST13,TMOD4,TOM1,TOMM22,TP53I3,TRIO,TSPAN6,TXN2,UNG,VIM,VLDLR,XRCC5,XRCC6	47 (5)	4	Cdk,HNRNPAB,MYC,TLX1	CDC27,NEK2,PLK1,PTEN		UBE2C	AURKB,CCNB1,CDKN1A
ROCK2	kinase	0	1		biased	0.447	0.00195	0.0084	ROCK2	ACTA2,DES,MSN,PTK2,TAGLN	5 (1)	1		CDKN1A,MYC		KRT10	ACTA2,cytochrome C,SERPINE1,UCP1
ARN2508	chemical reagent		3			1.026	0.00196	0.0323	Abcb1b,Akt,AKT1,anandamide,ARN2508,caspase,Creb,CYP19A1,ERBB2,FAAH,MAPK14,MDM2,MTOR,NFkB (complex),NOX4,Pkc(s),PPARA,PRKAA,PRKACA,PTEN,PTGS2,PXN,STK11,TP53	2-oxoglutaric acid,A2M,ACOT11,ADSL,ALDH1B1,ASNS,BICD2,CHD1L,CHEK1,choline,CNN2,COX7A2,creatinine,CSNK1E,DCK,DCTPP1,DENR,DES,DLK1,DNPH1,EIF4E2,FAM120A,FAM3C,FKBP5,FTH1,GLUL,GTF2A1,HDDC2,HNF1A,ISL1,KIF3B,L-methionine,LHPP,LPIN1,MAP2K6,MAPRE2,MCAT,MICAL1,MMUT,MPST,NFS1,P4HA1,P4HA2,PDHX,PEG10,PGP,phosphorylcholine,phosphorylethanolamine,POLA1,PPIL3,PPP4R2,PRIM1,PRKACB,PRKAR1A,PTK2,QKI,RPS26,SBF1,SCLY…	77 (24)	22
TACC3	other	0	2			-1.474	0.00197	0.0134	ATM,CHEK2,TACC3,TP53	2-oxoglutaric acid,A2M,ACOT11,ACTA2,ATG7,ATP,BICD2,BID,CNN2,COX7A2,CSRP1,DCK,EGFR,EIF4E2,FAM120A,FAM3C,FKBP5,FTH1,GLUL,LPIN1,MAP2K6,MAPRE2,MCAT,NADH,NDUFA4,NFS1,P4HA1,PDHX,PEG10,POLA1,PPP4R2,PRIM1,RPS26,SDHC,ST13,TMOD4,TOM1,TOMM22,TP53I3,TRIO,TSPAN6,TXN2,UNG,VIM,VLDLR,XRCC5	46 (4)	3	AURKA				CDKN1A,CHEK2,TP53
TNKS2	enzyme		2			1.177	0.002	0.0127	AKT1,PTEN,TNKS2	ACTA2,ATP,CSNK1E,CSRP1,D-glucose,DENR,DNPH1,EGFR,FTH1,GTF2A1,HDDC2,IDI1,IGFBP2,KIF3B,LHPP,MMUT,NBN,NQO1,PDCD4,PRKAR1A,SBF1,TAF10,TOM1,TPD52L1,VIM,XRCC5	26 (3)	2					PTEN
DDIT4	other		2			-0.132	0.00201	0.0137	Akt,DDIT4,GSK3B,MTOR,NFkB (complex),p70 S6k,TP53	A2M,ACOT11,ALDH1B1,ATP,BICD2,CHEK1,choline,CNN2,COX7A2,CSRP1,DCK,EIF4E2,FAM120A,FAM3C,FKBP5,FTO,GLUL,GSTZ1,HNF1A,IGFBP2,ISL1,KIF3B,LPIN1,MAP2K6,MAPRE2,MCAT,MICAL1,NBN,NDUFA4,NFS1,P4HA1,PDCD4,PDHX,PEG10,PGP,phosphorylcholine,POLA1,PPP4R2,PRIM1,PTTG1IP,RPS26,SCLY,SDHC,ST13,TMEM106B,TMOD4,TOM1,TOMM22,TP53I3,TRIO,TSPAN6,TUSC3,TXN2,UNG,VIM,VLDLR,XRCC6	57 (7)	6	2-deoxyglucose,bexarotene,BRCA1,Cdk,cisplatin,HIF1A,hydrogen peroxide,PI3K (family),SB 559457,TXNIP,USP19,YY1	IL10RA,sirolimus,TGFBR2			MTORC1,p70 S6k,PRKN
NEK2	kinase		2			1.474	0.00202	0.0145	MMP14,NEK2,TP53	2-oxoglutaric acid,A2M,ACOT11,ACTA2,ATG7,ATP,BICD2,BID,CHEK1,CNN2,COX7A2,CSRP1,DCK,EGFR,EIF4E2,FAM120A,FAM3C,FKBP5,FTH1,GLUL,LPIN1,MAP2K6,MAPRE2,MCAT,NDUFA4,NFS1,P4HA1,PDHX,PEG10,POLA1,PPP4R2,PRIM1,RPS26,SDHC,ST13,TMOD4,TOM1,TOMM22,TP53I3,TRIO,TSPAN6,TXN2,UNG,VIM,VLDLR,XRCC5	46 (3)	2	BRCA1,okadaic acid	ATF3,U0126			CDC20,CDKN1A
TP53RK	kinase		2			1.474	0.00205	0.0146	MMP14,TP53,TP53RK	2-oxoglutaric acid,A2M,ACOT11,ACTA2,ATG7,ATP,BICD2,BID,CHEK1,CNN2,COX7A2,CSRP1,DCK,EGFR,EIF4E2,FAM120A,FAM3C,FKBP5,FTH1,GLUL,LPIN1,MAP2K6,MAPRE2,MCAT,NDUFA4,NFS1,P4HA1,PDHX,PEG10,POLA1,PPP4R2,PRIM1,RPS26,SDHC,ST13,TMOD4,TOM1,TOMM22,TP53I3,TRIO,TSPAN6,TXN2,UNG,VIM,VLDLR,XRCC5	46 (3)	2		rocuronium		TP53
GATM	enzyme		2			0.775	0.00207	0.0063	AMPK,GATM,MTOR	2-oxoglutaric acid,ATG7,ATP,choline,creatinine,D-glucose,EGFR,GSTZ1,HNF1A,LPIN1,MICAL1,PGP,phosphorylcholine,STAT1,VIM	15 (3)	3	TP53	creatine		creatinine,MTOR
hoechst 33342	chemical reagent		3			1.089	0.00207	0.0099	ABCB1,ATM,CASP1,hoechst 33342,STAT3,TOP1,TP53,TRIM28	2-oxoglutaric acid,A2M,ACOT11,ASNS,ATG7,ATP,BICD2,BID,CCDC88A,CDK5,CHEK1,CNN2,COX7A2,creatinine,CSRP1,DCK,EGFR,EIF4E2,FAM120A,FAM3C,FKBP5,FTH1,GLUL,KLF13,MAP2K6,MAPRE2,MCAT,NADH,NDUFA4,NFS1,P4HA1,PDHX,PEG10,POLA1,PPP4R2,PRIM1,PTK2,RPS26,SDHC,SLC39A10,ST13,STAT1,TAGLN,TMOD4,TOM1,TOMM22,TP53I3,TRIO,TSPAN6,TXN2,UNG,USP19,VIM,VLDLR	54 (8)	7					TOP1
BIN1	other	0	2			-0.688	0.00207	0.0092	Akt,ATM,BIN1,GSK3B,PLD2	A2M,ACTA2,arachidonic acid,ATG7,ATP,BID,CHEK1,D-glucose,EGFR,FKBP5,FTO,KIF3B,LPIN1,NADH,NBN,PTTG1IP,TMEM106B,TUSC3,XRCC5	19 (5)	4	geldanamycin	MYC		PTEN	MDC1
ERBB4	kinase		2			-0.232	0.00208	0.0236	AKT1,EGFR,ERBB2,ERBB4,ERK1/2,Focal adhesion kinase,MAPK1,MDM2,NFkB (complex),PI3K (complex),PSEN1,STAT5A,STAT5a/b,STAT5B,TP53	2-oxoglutaric acid,ACTA2,ALDH1B1,ATG7,ATP,BAIAP2,BICD2,BID,BZW2,CHD1L,choline,CNN2,COX7A2,creatinine,CSRP1,D-glucose,DCK,EGFR,EIF4E2,FAM120A,FAM3C,FKBP5,GLUL,IDI1,IGFBP2,IMPACT,ISL1,L-methionine,LGALS3BP,LPIN1,MAP2K6,MAPRE2,MCAT,MMUT,NDUFA4,NFS1,P4HA1,P4HA2,PDCD4,PDHX,PDXDC1,PEG10,phosphorylethanolamine,POLA1,PPP4R2,PPT2,PRIM1,PRIM2,PRSS12,PTTG1IP,QKI,QTRT1,RPS26,SAMHD1,SCLY,SDHC,SLC39A10,ST13,TA…	74 (15)	15	bexarotene,mGluR,NRG2	afatinib,cisplatin,INHBA,mir-193,miR-193a-3p (and other miRNAs w/seed ACUGGCC),neratinib,topotecan		BRCA1,CDKN1A,MYC,Nos,PGK1,SLC2A1	ACTA2,GHR,IGFBP4,TP53
RSVA314	chemical reagent		2			-0.535	0.00209	0.0065	MTOR,PRKAA,RSVA314	2-oxoglutaric acid,ATG7,ATP,choline,D-glucose,EGFR,FKBP5,GSTZ1,HNF1A,MICAL1,PGP,phosphorylcholine,STAT1,VIM	14 (3)	2				PRKAA	MTOR
RSVA405	chemical reagent		2			-0.535	0.00209	0.0065	MTOR,PRKAA,RSVA405	2-oxoglutaric acid,ATG7,ATP,choline,D-glucose,EGFR,FKBP5,GSTZ1,HNF1A,MICAL1,PGP,phosphorylcholine,STAT1,VIM	14 (3)	2				PRKAA	MTOR
RASSF5	other		2			-1.172	0.0021	0.0136	ELK1,ITGB1,MDM2,NFkB (complex),NFKBIA,RASSF5,RB1,RELA,TP53	ACOT11,ALDH1B1,ATG7,ATP,BICD2,BID,CHEK1,CNN2,COQ7,creatinine,CSRP1,DCK,DLK1,EGFR,EIF4E2,FAM120A,FAM3C,FKBP5,GLUL,GPT2,ICA1,IGFBP2,IRF2BP2,ISL1,LPIN1,MAP2K6,MAPRE2,MCAT,MFGE8,MSTO1,NDUFA4,NEFH,NFS1,P4HA1,PDHX,PEG10,POLA1,PPP4R2,PRIM1,PTK2,PUM2,QKI,RPS26,SCLY,SDHC,SERINC1,ST13,TAGLN,TMOD4,TOM1,TOMM22,TPD52L1,TRIO,TSPAN6,TXN2,TYMS,UNG,VLDLR,XRCC6	59 (9)	9				CDKN1A	IFN Beta,RPS15,TP53
SOX4	transcription regulator		2		biased	0.426	0.00212	0.0099	Akt,SOX4,SRC (family)	A2M,ACTA2,ALDH1B1,ATG7,ATP,BID,CSNK1E,D-glucose,EGFR,FKBP5,NBN,PITRM1,PTK2,PTTG1IP,SDR39U1,STAT1,TAX1BP3,TENM4,TMEM106B,TSPAN6,TUSC3,VIM	22 (3)	3	CST5,HMGA1,INHBA,MTOR,PI3K (family)	CD 437,ST1926,topotecan		BIRC5,FN1,GGA2,IGFBP4,MAGI1,NCAM1,NRP1,NUAK1,SEMA3B,ST6GAL1	APBB1
ARID5B	transcription regulator		1		biased	1.414	0.00212	0.0055	ARID5B	ACTA2,TAGLN	2 (1)	1				ACTA2
Bc1	translation regulator		1		biased	-1.414	0.00212	0.0058	Bc1	ACTA2,TAGLN	2 (1)	1					ACTA2
CPT1A	enzyme	0	1			1.414	0.00212	0.0145	CPT1A	ATP,D-glucose	2 (1)	1	cisplatin,clofibrate,FOXO3,GCG,HSPA5,MLXIPL,PRKAA,TP53	MYC,nitrofurantoin,SLC22A1
GFUS	enzyme	0	1		biased	0	0.00212	0.0058	GFUS	ACTA2,creatinine	2 (1)	1	metribolone			ACTA2	creatinine
GLS2	enzyme		1		biased	0	0.00212	0.0046	GLS2	2-oxoglutaric acid,D-glucose	2 (1)	1	cisplatin,hydrogen peroxide,MYC,TP53	UGCG
IP6K2	kinase		1		biased	1.414	0.00212	0.0038	IP6K2	ATP,phosphocreatine	2 (1)	1	cisplatin			TP53	STK11
Lao1	enzyme		1		biased	-1.414	0.00212	0.0023	Lao1	L-leucine,L-methionine	2 (1)	1					L-leucine,L-methionine
MBOAT4	enzyme		1		biased	1.414	0.00212	0.0117	MBOAT4	ATP,D-glucose	2 (1)	1				pyruvic acid
bestatin	chemical drug		1		biased	1.414	0.00212	0.0058	bestatin	arachidonic acid,ATP	2 (1)	1				ACE	hydrogen peroxide,TP53
febuxostat	chemical drug		1		biased	-1.414	0.00212	0.0079	febuxostat	hypoxanthine,uric acid	2 (1)	1				hypoxanthine	XDH
propionate derivative	chemical - other		1		biased	1.414	0.00212	0.0038	propionate derivative	D-glucose,MMUT	2 (1)	1
thiamine	chemical - endogenous mammalian	-3.712	1		biased	-1.414	0.00212	0.0072	thiamine	D-glucose,sorbitol	2 (1)	1					ACHE
FHL3	other		3			0.53	0.00213	0.0376	Akt,AMPK,APLN,CDKN1A,CREB1,CTNNB1,EP300,FHL3,HIF1A,IL1B,JUN,MDM2,MET,PPARG,PTEN,Rb,RELA,STAT3,TP53,VEGFA,VHL	acetylcholine,ACOT11,ACTA2,ARHGAP35,ASNS,ATG7,BCAT2,BICD2,BID,CACNA2D1,CCDC88A,CNN2,COX7A2,creatinine,CSNK1E,CSRP1,D-glucose,DCK,DCX,DENR,DLK1,DNPH1,EIF4E2,FAM120A,FAM3C,FMR1,GLUL,glutathione disulfide,GTF2A1,GTF2F1,HDDC2,HNF1A,ICA1,IGFBP2,IMPACT,IRF2BP2,ISL1,KEAP1,KIF3B,L-lactic acid,LGALS3BP,LHPP,linoleic acid,LPIN1,MAP2K6,MAPRE2,MCAT,MSN,NBN,NDUFA4,NEFH,NFS1,NQO1,P4HA1,P4HA2,PDE3A,PDHX,PEG10,p…	89 (21)	20		acetic acid
mir-375	microRNA		1		biased	-0.577	0.00214	0.0077	mir-375	ACTA2,D-glucose,QKI	3 (1)	1	cisplatin	sirolimus,TPCA-1		ACTA2	PDPK1
perfluorooctane sulfonic acid	chemical toxicant		1		biased	-0.577	0.00214	0.0059	perfluorooctane sulfonic acid	arachidonic acid,D-glucose,linoleic acid	3 (1)	1				ACOX1
tetrahydro-2-furancarboxylic acid	chemical reagent		1		biased	-1.732	0.00214	0.0036	tetrahydro-2-furancarboxylic acid	glyceraldehyde-3-phosphate,guanosine,succinic acid	3 (1)	1				inosine	glutamine
SNCB	other		2			-0.98	0.00215	0.018	26s Proteasome,Akt,PLD2,SNCB,TP53	2-oxoglutaric acid,A2M,ACOT11,arachidonic acid,ATG7,ATP,BICD2,BID,CHEK1,CNN2,COX7A2,CSRP1,D-glucose,DCK,EIF4E2,FAM120A,FAM3C,FKBP5,FTH1,GLUL,LPIN1,MAP2K6,MAPRE2,MCAT,NBN,NDUFA4,NFS1,P4HA1,PDHX,PEG10,POLA1,PPP4R2,PRIM1,PTTG1IP,RPS26,SDHC,ST13,STAT1,TMEM106B,TMOD4,TOM1,TOMM22,TP53I3,TRIO,TSPAN6,TUSC3,TXN2,UNG,VIM,VLDLR,XRCC5	51 (5)	4	PLK1,PLK3				PDPK1,TP53
RB1CC1	other	0	2			0.849	0.00216	0.0159	PTK2B,RB1CC1,RELA,SKI,TP53	2-oxoglutaric acid,A2M,ACOT11,ACTA2,ATG7,ATP,BICD2,BID,CHEK1,CNN2,COX7A2,CSRP1,DCK,EGFR,EIF4E2,FAM120A,FAM3C,FKBP5,FTH1,GLUL,ICA1,IRF2BP2,LPIN1,MAP2K6,MAPRE2,MCAT,NDUFA4,NEFH,NFS1,P4HA1,PDHX,PEG10,POLA1,PPP4R2,PRIM1,PTK2,QKI,RPS26,SDHC,ST13,TMOD4,TOM1,TOMM22,TP53I3,TRIO,TSPAN6,TXN2,UNG,VLDLR,XRCC5	50 (5)	4	doxorubicin	leucine,MTOR		CDKN1A,SERPINE1	MYC,SKI
SSRP1	transcription regulator	0	2			1.732	0.00216	0.0134	SRF,SSRP1,TP53	2-oxoglutaric acid,A2M,ACOT11,ACTA2,ATG7,BICD2,BID,CHEK1,CNN2,COX7A2,CSRP1,DCK,DES,EGFR,EIF4E2,FAM120A,FAM3C,FKBP5,FTH1,GLUL,LPIN1,MAP2K6,MAPRE2,MCAT,NDUFA4,NFS1,P4HA1,PDHX,PEG10,POLA1,PPP4R2,PRIM1,RPS26,SDHC,ST13,TAGLN,TJP2,TMOD4,TOM1,TOMM22,TP53I3,TRIO,TSPAN6,TXN2,UNG,VIM,VLDLR,XRCC5	48 (3)	3		CST5		CDKN1A,TP53
ZNF148	transcription regulator		2			1.18	0.00218	0.015	CASP8,TP53,ZNF148	2-oxoglutaric acid,A2M,ACOT11,ACTA2,ATG7,BICD2,BID,CHEK1,CNN2,COX7A2,CSRP1,DCK,EGFR,EIF4E2,FAM120A,FAM3C,FKBP5,FTH1,GLUL,LPIN1,MAP2K6,MAPRE2,MCAT,NDUFA4,NFS1,P4HA1,PDHX,PEG10,POLA1,PPP4R2,PRIM1,RPS26,SDHC,ST13,STAT1,TMOD4,TOM1,TOMM22,TP53I3,TRIO,TSPAN6,TXN2,UNG,VIM,VLDLR,XRCC5	46 (3)	3		CDK4/6		TP53	CDKN1A,FN1
COP1	enzyme		2			-0.272	0.00219	0.0156	Akt,COP1,ETV5,JUN,PTPN1,SFN,TP53	2-oxoglutaric acid,A2M,ACOT11,AHNAK,ATG7,ATP,BICD2,BID,CHEK1,CNN2,COX7A2,CSRP1,D-glucose,DCK,EIF4E2,FAM120A,FAM3C,FKBP5,FTH1,GLUL,IGFBP2,LPIN1,MAP2K6,MAPRE2,MCAT,MSN,NBN,NDUFA4,NFS1,P4HA1,PDHX,PEG10,POLA1,PPP4R2,PRIM1,PTTG1IP,QKI,RNF7,RPS26,SAMHD1,SDHC,ST13,TMEM106B,TMOD4,TOM1,TOMM22,TP53I3,TRIO,TSPAN6,TUSC3,TXN2,UNG,VLDLR,XRCC5	54 (7)	7	COPS6				CDKN1A,IFI16
IFI16	transcription regulator		2		biased	1.953	0.00221	0.0098	CASP1,ID3,IFI16,IRF3,IRF7,NFkB (complex),Rb,RELA,RUNX2,TP53	2-oxoglutaric acid,ACOT11,AHNAK,ALDH1B1,ATG7,ATP,BICD2,CHEK1,CNN2,COX7A2,creatinine,CSRP1,DCK,EGFR,EIF4E2,FAM120A,FAM3C,FKBP5,FTH1,GLUL,ICA1,IGFBP2,IRF2BP2,ISL1,LPIN1,MAP2K6,MAPRE2,MCAT,NDUFA4,NEFH,NFS1,P4HA1,PDHX,PEG10,POLA1,POLR3C,PPAN,PPP4R2,PRIM1,QKI,RPS26,SCLY,SDHC,spermidine,ST13,STAT1,TAGLN,TMOD4,TOM1,TOMM22,TP53I3,TRIO,TSPAN6,TXN2,TYMS,UNG,VLDLR,XRCC5,XRCC6	59 (10)	9	HIF1A,SMARCB1	COP1,geldanamycin,IL10RA		CDC25A,CDKN1A,CDKN1B,CYP1A1,UCP3,XRCC1
miR-7a-5p (and other miRNAs w/seed GGAAGAC)	mature microRNA		3		biased	-0.557	0.00221	0.0107	Akt,EIF4E,MDM2,Mek,miR-7a-5p (and other miRNAs w/seed GGAAGAC),MMP3,MMP9,RAS,RPS6	A2M,ACTA2,ATG7,ATP,ATXN2,choline,CLP1,creatinine,D-glucose,DDX56,EGFR,FKBP5,KLF13,LGALS3BP,NBN,NQO1,PDCD4,phosphorylcholine,PTTG1IP,PUS7,RAC3,SEPTIN3,STAT1,TMEM106B,TP53I3,TUSC3,UNG,VIM,ZPR1	29 (9)	8		cisplatin			IGF1R,p70 S6k,TWIST1
tolfenamic acid	chemical drug		2	Activated		2.1	0.00225	0.0151	ATF2,caspase,ERK,ERK1/2,Jnk,P38 MAPK,tolfenamic acid,TP53	2-oxoglutaric acid,A2M,ACOT11,ACTA2,ASNS,ATG7,ATP,BICD2,BID,CHEK1,CNN2,COX7A2,CSRP1,D-glucose,DCK,DES,EGFR,EIF4E2,FAM120A,FAM3C,FKBP5,FTH1,GLUL,LPIN1,MAP2K6,MAPRE2,MCAT,NDUFA4,NFS1,NQO1,P4HA1,PDHX,PEG10,POLA1,PPP4R2,PRIM1,PTK2,RPS26,SDHC,ST13,STAT1,TMOD4,TOM1,TOMM22,TP53I3,TRIO,TSPAN6,TXN2,UNG,VIM,XRCC5	51 (8)	8				ATF3,TP53	BIRC5,SP4
BUB1B	kinase		2			1.313	0.00227	0.0164	APC,BUB1B,CDK1,TP53	2-oxoglutaric acid,A2M,ACOT11,ACTA2,ATG7,ATP,BICD2,BID,CHEK1,CNN2,COX7A2,CSRP1,DCK,EGFR,EIF4E2,FAM120A,FAM3C,FKBP5,FTH1,GLUL,HNF1A,LPIN1,MAP2K6,MAPRE2,MCAT,NDUFA4,NFS1,P4HA1,PDHX,PEG10,POLA1,PPP4R2,PRIM1,RPS26,SDHC,ST13,TMOD4,TOM1,TOMM22,TP53I3,TRIO,TSPAN6,TXN2,UNG,VIM,VLDLR,XRCC5	47 (4)	3	MYC,PLK1	doxorubicin,KDM5B		PTTG1
HIF1A	transcription regulator		2			-0.442	0.00229	0.0383	Akt,AMPK,APLN,CDKN1A,CTNNB1,EP300,HIF1A,IL1B,JUN,MDM2,MET,PPARG,PTEN,RAC1,Rb,RELA,STAT3,TP53,VEGFA,VHL	acetylcholine,ACOT11,ACTA2,ASNS,ATG7,BCAT2,BICD2,BID,CCDC88A,CNN2,COX7A2,creatinine,CSNK1E,CSRP1,D-glucose,DCK,DENR,DLK1,DNPH1,EIF4E2,FAM120A,FAM3C,FMR1,GLUL,glutathione disulfide,GTF2A1,GTF2F1,HDDC2,HNF1A,ICA1,IGFBP2,IRF2BP2,ISL1,KEAP1,KIF3B,L-lactic acid,LGALS3BP,LHPP,linoleic acid,LPIN1,MAP2K6,MAPRE2,MCAT,MSN,NBN,NDUFA4,NEFH,NFS1,NQO1,P4HA1,P4HA2,PDHX,phosphorylcholine,POLA1,PPP4R2,PRIM1,PTK2,…	82 (20)	20	1,10-phenanthroline,archazolid B,arsenic,BCR-ABL1,cisplatin,cobalt,doxorubicin,FUS,GLS,H2AX,HAVCR1,HIF1A-AS1,HTT,hydrogen peroxide,IDH3A,IGF1R,ITGA6,LCN2,MALAT1,MLXIPL,MTOR,NPM1-ALK,PARK7,PI3K (family),pyruvic acid,SNHG11,ST6GAL1,TOP1,TWNK,YY1	10-(6'-ubiquinonyl)decyltriphenylphosphonium,1L-6-hydroxymethyl-chiro-inositol 2-(R)-2-O-methyl-3-O-octadecylcarbonate,2,5-bis(5-hydroxymethyl-2-thienyl)furan,2-deoxyglucose,amino acids,arginine,CTH,curcumin,FOXO3,geldanamycin,HEXIM1,manassantin B,MEG3,mir-338,MTAP,NAB2,PRKAA,PTTG1,sirolimus,SIRT7,STK11,TFEB,topotecan,TSC2,TXNIP,tyrphostin AG490,U0126,XDH		ACE,ACTA2,AURKA,BIRC5,CA9,CDKN1B,DDIT4,FN1,GADD45B,GHR,HSPA5,HUWE1,IFI16,LDHA,MCL1,mir-210,NDRG1,NEFL,NEK8,p70 S6k,PDPK1,PER2,PFKFB4,PGK1,SERPINE1,SLC2A1
CHAF1A	other	1.53	2			-1.18	0.00229	0.0144	BRCA1,CHAF1A,TP53	2-oxoglutaric acid,A2M,ACOT11,ACTA2,ATG7,BICD2,BID,CHEK1,CNN2,COX7A2,CSRP1,DCK,EGFR,EIF4E2,ERCC3,FAM120A,FAM3C,FTH1,GLUL,LPIN1,MAP2K6,MAPRE2,MCAT,NDUFA4,NFS1,NQO1,P4HA1,PDHX,PEG10,POLA1,PPP4R2,PRIM1,RPS26,SDHC,ST13,TMOD4,TOM1,TOMM22,TP53I3,TRIO,TSPAN6,TXN2,UNG,VLDLR,XRCC5,XRCC6	46 (3)	2					BRCA1,H2AX,TP53
GNL2	enzyme	0	2			1.511	0.0023	0.0122	GNL2,NFkB (complex),RB1,TP53	2-oxoglutaric acid,A2M,ACOT11,ACTA2,ALDH1B1,ATG7,BICD2,CHEK1,CNN2,COQ7,CSRP1,DCK,DLK1,EGFR,EIF4E2,FAM120A,FAM3C,FKBP5,FTH1,GLUL,GPT2,IGFBP2,ISL1,LPIN1,MAP2K6,MAPRE2,MCAT,MSTO1,NDUFA4,NFS1,P4HA1,PDHX,PEG10,POLA1,PPP4R2,PRIM1,RPS26,SCLY,SDHC,ST13,TMOD4,TOM1,TOMM22,TP53I3,TRIO,TSPAN6,TXN2,TYMS,UNG,VIM,VLDLR,XRCC5,XRCC6	53 (4)	3				CCNA2,CCNE1,CDKN1A,MYC,TP53
MAPKAPK5	kinase		2			0.885	0.00232	0.0173	Cpla2,Focal adhesion kinase,MAPKAPK5,TP53	2-oxoglutaric acid,A2M,ACOT11,arachidonic acid,ATG7,BICD2,BID,CHEK1,CNN2,COX7A2,CSRP1,DCK,EGFR,EIF4E2,FAM120A,FAM3C,FKBP5,FTH1,GLUL,LPIN1,MAP2K6,MAPRE2,MCAT,NDUFA4,NFS1,P4HA1,PDHX,PEG10,POLA1,PPP4R2,PRIM1,RPS26,SDHC,ST13,TAGLN,TMOD4,TOM1,TOMM22,TP53I3,TRIO,TSPAN6,TXN2,UNG,VIM,VLDLR,XRCC5	46 (4)	3	hydrogen peroxide,KAT5,MYC			DNAJB1,TP53
3',4',7-trihydroxyisoflavone	chemical - endogenous non-mammalian		2			0.18	0.00234	0.0096	3',4',7-trihydroxyisoflavone,Akt,AKT1,CDK2,CDK4,GSK3B,PI3K (complex),RB1	A2M,ACTA2,ATG7,BID,CHEK1,COQ7,COX7A2,D-glucose,DLK1,EGFR,FKBP5,FTO,GPT2,IGFBP2,KIF3B,MCAT,MMUT,MSTO1,NBN,NDUFA4,NQO1,PRKAR1A,PTTG1IP,SDHC,TMEM106B,TOMM22,TPD52L1,TUSC3,TXN2,TYMS,VIM	31 (8)	7					CCNE1,CDK4
SLC13A5	transporter		2			0.535	0.00236	0.0072	MTOR,PRKAA,SLC13A5	2-oxoglutaric acid,ATG7,ATP,choline,D-glucose,EGFR,FKBP5,GSTZ1,HNF1A,MICAL1,PGP,phosphorylcholine,STAT1,VIM	14 (3)	3				CCNB1,MTOR	CDKN1A,PRKAA
DNAJB1	transcription regulator	0	2			1.443	0.00238	0.0176	DNAJB1,HSF1,TP53	2-oxoglutaric acid,A2M,ACOT11,ACTA2,ATG7,BICD2,BID,CHEK1,CNN2,COX7A2,CSRP1,DCK,DCTPP1,EGFR,EIF4A2,EIF4E2,FAM120A,FAM3C,FKBP5,FTH1,GLUL,LPIN1,MAP2K6,MAPRE2,MCAT,NDUFA4,NFS1,P4HA1,PDHX,PEG10,POLA1,PPP4R2,PRIM1,RPS26,SDHC,SPR,ST13,TMOD4,TOM1,TOMM22,TP53I3,TRIO,TSPAN6,TXN2,UNG,VIM,VLDLR,XRCC5	48 (3)	2	curcumin,geldanamycin,hydrogen peroxide,MAPKAPK5			TP53
CAB39L	kinase	0	2			0.378	0.00239	0.013	CAB39L,PPARGC1A,PRKAA,PRKAA1,STK11	2-oxoglutaric acid,ACTA2,ADSL,ATP,BCAT2,BID,choline,COX6C,COX7A2,COX7C,DCTPP1,EGFR,FKBP5,L-methionine,LPIN1,MAP2K6,MPST,NDUFA4,NEFH,PACSIN2,phosphorylethanolamine,PRIM2,PRKACB,STAT1,TXN2,TYMS,USP19,VIM	28 (5)	5	MTOR	LINC00963		CDKN1A,CDKN1B,NDUFA13,PRKAA,STK11
benazepril	chemical drug		2		biased	-1	0.0024	0.0106	ACE,benazepril	ACTA2,adenine-riboflavin dinucleotide,ATP,succinic acid	4 (2)	2					ACE,ACTA2
RNF2	transcription regulator	0	2			-1.18	0.0024	0.0155	MDM2,RNF2,TP53	2-oxoglutaric acid,A2M,ACOT11,ACTA2,ATG7,BICD2,BID,CHEK1,CNN2,COX7A2,creatinine,CSRP1,DCK,EGFR,EIF4E2,FAM120A,FAM3C,FKBP5,FTH1,GLUL,LPIN1,MAP2K6,MAPRE2,MCAT,NDUFA4,NFS1,P4HA1,PDHX,PEG10,POLA1,PPP4R2,PRIM1,RPS26,SDHC,ST13,TMOD4,TOM1,TOMM22,TP53I3,TRIO,TSPAN6,TXN2,UNG,VIM,VLDLR,XRCC5	46 (3)	2	MRPS18B	UBE3A		CDC14A,CDKN1B	CDKN1A,H2AX,HOXB8,TP53
TSC2	other	0	2			-0.577	0.00241	0.0108	26s Proteasome,Akt,AKT1,Cdc42,CRTC2,ERK1/2,Gsk3,GSK3B,HIF1A,MTOR,p70 S6k,RAC1,RHO,RPTOR,STAT1,STAT3,TFEB,TSC1,TSC2	A2M,acetylcholine,ARHGAP35,ARSA,ASNS,ATP6V1C1,BID,CCDC88A,CHEK1,choline,FKBP5,FTO,GLRX,GLUL,GSTZ1,HNF1A,IDI1,ISL1,KIF3B,L-glutamine,LHPP,MAP2K6,METTL3,MICAL1,MMUT,NDUFA4,P4HA1,P4HA2,PDCD4,PEG10,PGP,phosphorylcholine,POLA1,PRKAR1A,PRPH,PTK2,PTTG1IP,QKI,RAC3,S100A11,SAMHD1,SDHC,SLC39A10,STAT1,TAGLN,TMEM106B,TPD52L1,TUSC3	48 (19)	19	AICAR,metribolone,sirolimus,TP53,U0126	CPT1B,glutamine,PRKAA		CDKN1B,CRTC2,MTORC2,OLFM4,TFEB	ATF3,BIRC5,GGA2,HIF1A,HSPA5,MCL1,MGP,MLST8,MTOR,MTORC1,p70 S6k,PDPK1,PLAU,PSMB2,SLC2A1,UCP2
RORC	ligand-dependent nuclear receptor		2			1.511	0.00241	0.0149	HIF1A,RORC,STAT5a/b,TP53	2-oxoglutaric acid,A2M,ACOT11,ACTA2,ASNS,ATG7,BICD2,BID,CHEK1,CNN2,COX7A2,CSRP1,D-glucose,DCK,EGFR,EIF4E2,FAM120A,FAM3C,FKBP5,FTH1,GLUL,IDI1,IGFBP2,LPIN1,MAP2K6,MAPRE2,MCAT,NBN,NDUFA4,NFS1,P4HA1,P4HA2,PDHX,PEG10,POLA1,PPP4R2,PRIM1,QKI,RPS26,SDHC,ST13,STAT1,TMOD4,TOM1,TOMM22,TP53I3,TRIO,TSPAN6,TXN2,UNG,VIM,VLDLR,XRCC5	53 (4)	4	amino acids,MTOR,MTORC1	3-hydroxykynurenine,sirolimus,U0126		G6PC1,PEPCK,TP53
SCGB3A1	cytokine		2			1.043	0.00241	0.0115	Akt,RB1,SCGB3A1	A2M,ACTA2,ATG7,ATP,BID,COQ7,COX7A2,D-glucose,DLK1,EGFR,FKBP5,GPT2,MCAT,MSTO1,NBN,NDUFA4,PTTG1IP,SDHC,TMEM106B,TOMM22,TUSC3,TXN2,TYMS	23 (3)	2	HTT
NAB1	transcription regulator		3			-1.231	0.00242	0.0291	AR,CASP8,CEBPB,EGR1,EGR2,ERK1/2,JUN,MAPK14,NAB1,PTEN,RB1,RELA,SIRT1,STAT1,STAT3,VEGFA	2-oxoglutaric acid,ACTA2,ASF1A,BAIAP2,BCAT2,BID,CCDC88A,CHEK1,COQ7,COX6C,COX7A2,COX7C,creatinine,CSNK1E,CSRP1,DENR,DES,DLK1,DNPH1,EGFR,FKBP5,FTH1,GLCCI1,GPT2,GTF2A1,HDDC2,ICA1,IDI1,IRF2BP2,ISL1,KIF3B,LGALS3BP,LHPP,MAP2K6,MCAT,MSTO1,NBN,NDUFA4,NEFH,NQO1,P4HA1,PANK3,PDCD4,PEG10,PITRM1,PPT2,PRIM2,QKI,RABGGTA,RNF7,SAMHD1,SBF1,SEPTIN3,SLC39A10,SSBP3,TAF10,TIMELESS,TJP2,TOM1,TOMM22,TPD52L1,TXN2,TYMS,UN…	66 (16)	15	TP53
SOX2-OCT4-NANOG	complex		3			1.364	0.00244	0.0271	AKT1,ATM,Focal adhesion kinase,GLI1,NANOG,POU5F1,SOX2,SOX2-OCT4-NANOG,TP53	2-oxoglutaric acid,A2M,ACOT11,AHNAK,ATG7,BICD2,BID,C11orf96,CHEK1,CNN2,COX7A2,CSRP1,DCK,EFS,EGFR,EIF4E2,FAM120A,FAM3C,FKBP5,FTH1,GAB2,GLUL,GOSR1,ISL1,KLF13,LPIN1,MAP2K6,MAPRE2,MCAT,MMUT,MPZL1,NADH,NDUFA4,NFS1,NQO1,P4HA1,PDCD4,PDHX,PEG10,PLPP2,POLA1,PPP4R2,PPT2,PRIM1,PRKAR1A,QKI,RASA4,RPS26,S100A11,SCD5,SCLY,SDHC,ST13,TAGLN,TMOD4,TOM1,TOMM22,TP53I3,TPD52L1,TRIO,TSPAN6,TXN2,UNG,VLDLR,XRCC5	65 (9)	9					MEIS1
RYR2	ion channel		3			0.988	0.00245	0.0351	Akt,AKT1,ATF4,ATF6,calpain,CAPN2,CASP8,Creb,CREB1,CREB3L3,CRTC2,CTNNB1,DDIT3,DICER1,MTOR,NFkB (complex),PPARG,PPARGC1A,RB1,RYR2,TAC1,Tgf beta,TP53	2-oxoglutaric acid,A2M,acetylcholine,ACOT11,ACTA2,ALDH1B1,ARHGAP35,ATG7,ATP,BASP1,BCAT2,BICD2,BID,CACNA2D1,CHEK1,cholesterol sulfate,choline,CNN2,COQ7,COX6C,COX7A2,CSRP1,D-glucose,DCK,DCTPP1,DCX,DES,EIF4E2,FAM120A,FAM3C,FKBP5,GPT2,HNF1A,IDI1,IGFBP2,IMPACT,ISL1,KEAP1,linoleic acid,MAP2K6,MAPRE2,MICAL1,MMUT,MSTO1,NBN,NEFH,NFS1,NQO1,P4HA1,PACSIN2,PBX3,PDCD4,PDE3A,PDHX,PEG10,PGP,phosphorylcholine,POL…	83 (23)	21	doxorubicin,hydrogen peroxide,LMNA	CDKN1B,TP53		CREB3L3,UCP1	calpain
DNMT3L	transcription regulator		3			-0.267	0.00247	0.0194	DNMT3A,DNMT3B,DNMT3L,PTEN,PTK2,TP53	2-oxoglutaric acid,A2M,ACOT11,ATG7,BICD2,BID,CHEK1,CNN2,COX7A2,CSNK1E,D-glucose,DCK,DENR,DNPH1,EIF4E2,FAM120A,FAM3C,FKBP5,GLUL,GTF2A1,HDDC2,IDI1,IGFBP2,KIF3B,LHPP,LPIN1,MAP2K6,MAPRE2,MCAT,NBN,NDUFA4,NFS1,NQO1,P4HA1,PDCD4,PDHX,PEG10,POLA1,PPP4R2,PRIM1,RPS26,SBF1,SDHC,ST13,STAT1,TAF10,TMOD4,TOM1,TOMM22,TP53I3,TRIO,TSPAN6,TXN2,UNG,VIM,VLDLR	56 (6)	5
SKI	transcription regulator		2			-1.443	0.00252	0.0162	CDK2,RAS,SKI,SMAD4,TP53	2-oxoglutaric acid,A2M,ACOT11,ACTA2,ATG7,BICD2,BID,CHEK1,choline,CNN2,COX7A2,CSRP1,DCK,EGFR,EIF4E2,FAM120A,FAM3C,FKBP5,FTH1,GLUL,LPIN1,MAP2K6,MAPRE2,MCAT,NDUFA4,NFS1,P4HA1,PDCD4,PDHX,PEG10,phosphorylcholine,POLA1,PPP4R2,PRIM1,RPS26,SDHC,ST13,STAT1,TMOD4,TOM1,TOMM22,TP53I3,TRIO,TSPAN6,TXN2,UNG,VLDLR,XRCC5	48 (5)	5		RB1CC1			ACTA2,CDC25A,SERPINE1,TP53
eflornithine	chemical drug		2			0.898	0.00253	0.0127	AKT1,CDK2,Ck2,eflornithine,Gsk3,Hdac,MAPK1,RB1	acetylcholine,ACTA2,ATP,BID,CHEK1,COQ7,COX7A2,DLK1,EGFR,GPT2,LGALS3BP,MCAT,MMUT,MSTO1,NDUFA4,NQO1,PPT2,PRKAR1A,PRSS12,QKI,SAMHD1,SDHC,SMARCD3,spermidine,STAT1,TIMELESS,TOMM22,TPD52L1,TXN2,TYMS,VIM	31 (8)	8				CDKN1A,CDKN1B,FN1,SERPINE1	PLK1,transglutaminase
INK4	group		2			1.155	0.00255	0.0179	CDK4,CDKN2A,INK4,TP53	2-oxoglutaric acid,A2M,ACOT11,ACTA2,ATG7,BICD2,BID,CHEK1,CNN2,COX7A2,CSRP1,D-glucose,EGFR,EHD3,EIF4E2,FAM120A,FAM3C,FKBP5,FTH1,GLUL,LPIN1,MAP2K6,MAPRE2,MCAT,NDUFA4,NFS1,P4HA1,P4HA2,PBX3,PDHX,PEG10,POLA1,PPP4R2,PRIM1,RPS26,SDHC,ST13,TMOD4,TOM1,TOMM22,TP53I3,TRIO,TSPAN6,TXN2,UNG,VIM,VLDLR,XRCC5	48 (4)	3				Cyclin D,TP53	CDK4
Ldh (complex)	complex		2		biased	-0.378	0.00256	0.0105	CAT,glutathione peroxidase,GSR,Ldh (complex)	ATG7,ATP,glutathione disulfide,LPIN1,NQO1,TAGLN,VIM	7 (4)	3	adenine,calpain,cisplatin,cobalt,doxorubicin,hydrogen peroxide,LDHA,MTOR,oxadiazon,titanium dioxide	curcumin,L-carnitine,memantine,pimagedine,pyruvic acid,sirolimus,STK11,torin1		CAT
tacrine	chemical drug		2			-0.378	0.00256	0.0073	ACHE,CYP1A2,tacrine	acetylcholine,ACOT11,ATP,IGFBP2,NQO1,QKI,VLDLR	7 (3)	2					ACHE,CYP1A2
PRKAA	group		2			-1.026	0.00256	0.0379	26s Proteasome,Akt,AKT1,GSK3B,HIF1A,HSF1,MTOR,NOS3,NR3C1,PPARGC1A,PRKAA,PRKAA1,PRKAA2,PRKACA,RPTOR,SIRT1,SREBF1,TP53,TSC1,TSC2,YAP1	2-oxoglutaric acid,ACOT11,ASNS,ATP,BCAT2,BICD2,CHEK1,choline,CNN2,COX6C,COX7A2,creatinine,D-glucose,DCK,DCTPP1,DLK1,EIF4A2,EIF4E2,FAM120A,FAM3C,FKBP5,FTH1,FTO,GLCCI1,GLRX,GLUL,GSTZ1,HNF1A,IGFBP2,KIF3B,KLF13,L-glutamine,LGALS3BP,LHPP,MAPRE2,MCAT,METTL3,MICAL1,MMUT,NBN,NEFH,NFS1,PACSIN2,PANK3,PDHX,PEG10,PGP,phosphorylcholine,PICK1,POLA1,PPP4R2,PRIM1,PRKAR1A,PRPH,PTTG1IP,QKI,RPS26,S100A11,SPR,SSBP3,…	77 (21)	21	2-deoxyglucose,AICAR,antroalbol H,archazolid B,BPNT2,CAB39L,citrulline,COTI-2,everolimus,GFPT1,hydrogen peroxide,KU-55933,manassantin B,mir-210,MLIP,MYC,nigericin,NUAK1,okadaic acid,policosanol,R419,RSVA314,RSVA405,SR-3420,STK11,telaglenastat,usnic acid	CAT,CRBN,doxorubicin,PKM,SLC13A5,SLC22A1,SMARCB1,TWNK		ACOX1,CDKN1A,CPT1A,FOXO3,TSC1	BIRC5,G6PC1,HIF1A,MCL1,MTOR,MTORC1,PRKN,TSC2
transglutaminase	group		2		biased	1.342	0.00257	0.0101	GAPDH,Pdgfr,transglutaminase	ACTA2,ATP,STAT1,UDP-N-acetylglucosamine,VIM	5 (3)	2	HTT,TP53	eflornithine
PTP4A2	phosphatase	0	2			0.898	0.00257	0.0128	Akt,ERK,PTEN,PTP4A2	A2M,ACTA2,ATG7,ATP,BID,CSNK1E,CSRP1,D-glucose,DENR,DNPH1,EGFR,FKBP5,FTH1,GTF2A1,HDDC2,IDI1,IGFBP2,KIF3B,LHPP,NBN,NQO1,PDCD4,PTK2,PTTG1IP,SBF1,STAT1,TAF10,TMEM106B,TOM1,TUSC3,XRCC5	31 (4)	4	hydrogen peroxide	KLF3			PTEN
MLIP	transcription regulator		2			-0.928	0.00257	0.0151	Akt,MLIP,p70 S6k,PRKAA,PTEN	A2M,ACTA2,ATG7,ATP,BID,CSNK1E,CSRP1,DENR,DNPH1,EGFR,FTH1,GTF2A1,HDDC2,IDI1,IGFBP2,KIF3B,LHPP,NBN,NQO1,PDCD4,PTTG1IP,SBF1,STAT1,TAF10,TMEM106B,TOM1,TUSC3,VIM,XRCC5	29 (5)	4				PRKAA,PTEN,SLC2A1	p70 S6k
TGFBR2	kinase		2			-0.508	0.00257	0.0198	CDK2,ENG,NFkB (complex),Pkc(s),RB1,RBL2,RELA,STAT3,Tgf beta,TGFB1,TGFBR2	2-oxoglutaric acid,A2M,ACTA2,ADI1,AHNAK,ALDH1B1,ASNS,ATG7,BASP1,CCDC88A,CHEK1,CHMP7,cholesterol sulfate,CNN2,COQ7,COX7A2,creatinine,CSRP1,DES,DLK1,FAM3C,FKBP5,FTH1,GPT2,HNF1A,ICA1,IDI1,IGFBP2,IRF2BP2,ISL1,L-proline,linoleic acid,MARK2,MCAT,MELTF,MSN,MSTO1,NBN,NDUFA4,NEFH,NQO1,P4HA1,PDCD4,PEG10,PTK2,QKI,REEP6,S100A11,SAMHD1,SCLY,SDHC,SLC39A10,SSBP3,TAX1BP3,TENM4,TJP2,TOMM22,TPBG,TXN2,WNK1,XRCC5,XR…	62 (11)	11	TWIST1,U0126	curcumin,enalapril,let-7a-5p (and other miRNAs w/seed GAGGUAG),miR-17-5p (and other miRNAs w/seed AAAGUGC),miR-21-5p (and other miRNAs w/seed AGCUUAU),PTEN,TP53		ACTA2,CDK4,CDKN1A,CDKN1B,NRP1	BIRC5,CCNE1,DDIT4,GADD45B,GPLD1,H2AX,LDHA,LPAR3,MXD1,NAB2,PGK1,PKM,SLC2A1
TP53	transcription regulator		1			1.342	0.00261	0.0168	TP53	2-oxoglutaric acid,A2M,ACOT11,ACTA2,ATG7,BICD2,BID,CHEK1,CNN2,COX7A2,CSRP1,DCK,EGFR,EIF4E2,FAM120A,FAM3C,FKBP5,FTH1,GLUL,LPIN1,MAP2K6,MAPRE2,MCAT,NDUFA4,NFS1,P4HA1,PDHX,PEG10,POLA1,PPP4R2,PRIM1,RPS26,SDHC,ST13,TMOD4,TOM1,TOMM22,TP53I3,TRIO,TSPAN6,TXN2,UNG,VIM,VLDLR,XRCC5	45 (1)	1	(diaminocyclohexane)(diacetato)(dichloro)platinum,1,10-phenanthroline,2,5-bis(5-hydroxymethyl-2-thienyl)furan,2-deoxyglucose,3,3'-diindolylmethane,4-oxo-2-nonenal,7-(4-fluorobenzylamino)-1,3,4,8-tetrahydropyrrolo[4,3,2-de]quinolin-8(1H)-one,AICAR,ATM/ATR,azoxymethane,BARD1,BCKDHA,bendamustine,calpeptin,CAMK4,CAST,CCNA1,CCNE1,CD 437,CDK9,cisplatin,cobalt,colcemid,Cop9 Signalosome,COPS2,COTI-2,curc…	AGAP2,AKR1A1,arsenic,BCL6,BCR-ABL1,bestatin,BRAT1,calpain,CCN4,Cd2+,CDC14A,CDC14B,CHAF1A,CUL7,DDX5,DPTA-NONOate,ERBB4,FGF3,geldanamycin,glutamine,HMGA1,HUWE1,ITGA6,KU-55933,LMNA,lycopene,MDC1,metribolone,MLXIPL,MUS81,NOC2L,NOP53,NPM1-ALK,PI3K (family),PRPF8,RASSF5,RNF2,RNF43,RPL23A,sirolimus,SIRT7,SKI,SNCB,SS18-SSX1,SYVN1,TACC3,talipexole,TBK1,TSC1,U0126,UBE3A,Ubiquitin,UBR5,UGCG,XRCC6,YY1		ACTA2,ADH5,CCNK,CDKN2D,CPT1A,CPT1C,CYP1A1,EIF4E2,FAM120A,FSTL3,GADD45B,GATM,GLIPR1,GLS2,HAS2,INHBA,ISCU,let-7a-5p (and other miRNAs w/seed GAGGUAG),MCL1,miR-145-5p (and other miRNAs w/seed UCCAGUU),miR-17-5p (and other miRNAs w/seed AAAGUGC),mir-190,miR-21-5p (and other miRNAs w/seed AGCUUAU),NAB1,NRP1,PANK1,Pcmt1,PFN1,POLK,PPIF,SLC2A9,STX6,transglutaminase,TSC2	ABCB6,BLM,CDC25A,CPT1B,DNMT1,FH,G6PC1,HSPA5,IGFBP4,IL10RA,LDHA,MCM7,mir-210,miR-320b (and other miRNAs w/seed AAAGCUG),mir-378,miR-378a-3p (and other miRNAs w/seed CUGGACU),p70 S6k,PFKFB4,PIK3CB,PURA,RYR2,SLC16A1,SLC2A1,SLC6A6,TGFBR2,UBE2C
arginine	chemical - endogenous mammalian		2			0.59	0.00262	0.0099	Akt,AKT1,arginine,CAT,EIF2AK3,GCG,IGFBP1,JAK2,JUN,NFkB (complex),NOS1,RB1,STAT3,STAT5a/b	2-oxoglutaric acid,A2M,ALDH1B1,AMP,ARFGAP1,ASNS,ATG7,BID,CCDC88A,CHEK1,COQ7,COX7A2,creatinine,D-glucose,DLK1,FKBP5,FTH1,GPT2,ICA1,IDI1,ISL1,L-arginine,LPIN1,MCAT,MMUT,MSTO1,NBN,NDUFA4,PEG10,PRKAR1A,PTK2,PTTG1IP,RNF7,S-adenosylhomocysteine,S-adenosylmethionine,SCLY,SDHC,SLC39A10,TMEM106B,TOMM22,TPD52L1,TUSC3,TXN2,TYMS,XRCC5,XRCC6	46 (14)	13	GSKJ4	afatinib,AQP7,R419,sirolimus		GCG,HSPA5	CAT,HIF1A,MYC,Nos
GPD2	enzyme	0	1		biased	0.577	0.00263	0.0109	GPD2	AMP,ATP,sn-glycerol-3-phosphate	3 (1)	1		KLF3,methimazole
gentamicin C	chemical drug		1	Activated	biased	2.449	0.00268	0.0029	gentamicin C	A2M,arachidonic acid,ASNS,creatinine,S100A11,VIM	6 (1)	1				creatine,creatinine,FBLIM1,GAS5,LCN2,MYC,SLC34A2	CAT
CCNK	kinase		1	Activated	biased	2	0.00272	0.0051	CCNK	CRELD1,SMARCD3,TAF10,TIMELESS	4 (1)	1	TP53	UCP1		BRCA1,COPS6,MDC1,POLA2,UCP2
RNF181	enzyme		1	Activated	biased	2	0.00272	0.0037	RNF181	HDDC2,PDCD4,TPD52L1,WNK1	4 (1)	1				MED28,UGCG
coumarin	chemical drug		2			-1	0.00272	0.0088	coumarin,diethylnitrosamine,G6PC1,GGT1,NQO1	ATP,D-glucose,EGFR,glutathione disulfide,IGFBP2,LHPP,NADH,NQO1,uric acid	9 (5)	5				GGT1	G6PC1
oxadiazon	chemical toxicant		2			1.508	0.00279	0.0116	ACOX1,CAT,oxadiazon	ATG7,ATP,EGFR,glutathione disulfide,IGFBP2,IMPACT,LGALS3BP,LHPP,MFGE8,TAGLN,VIM	11 (3)	2				ACOX1,Ldh (complex)	CAT
CDKN1B	kinase		2			0.132	0.00298	0.0156	AKT1,CCND1,CDK2,CDKN1B,E2F1,EIF2AK3,estrogen receptor,HRAS,HSF1,JUN,LMNA,NFkB (complex),NPM1,NR3C1,RAS,RB1,RBL2,STAT1,STAT3	2-oxoglutaric acid,AHNAK,ALDH1B1,ALK,ARFGAP1,BID,C11orf58,CCDC88A,CHEK1,choline,COQ7,COX7A2,D-glucose,DCTPP1,DES,DLK1,EIF4A2,FAM120A,FKBP5,FTH1,GLCCI1,GLUL,GPT2,ICA1,ISL1,KLF13,LPIN1,MARK2,MCAT,MMUT,MSN,MSTO1,NDUFA4,PDCD4,PEG10,phosphorylcholine,POLA1,PPT2,PRKAR1A,PRPH,PTK2,RNF7,SAMHD1,SCLY,SDHC,SLC39A10,SPR,ST13,STK39,TENM4,TOM1,TOMM22,TPD52L1,TXN2,UNG,XRCC5,XRCC6	57 (19)	19	(diaminocyclohexane)(diacetato)(dichloro)platinum,3,3'-diindolylmethane,AICAR,BCR-ABL1,CAB39L,calpeptin,calyculin A,carbonyl cyanide p-(trifluoromethoxy)phenylhydrazone,CAST,CCNB1,cisplatin,curcumin,eflornithine,everolimus,FBXO32,FOXO3,GAS5,HAVCR1,HIF1A,IFI16,metribolone,mir-192,neratinib,PTEN,PUF60,RNF2,sirolimus,TGFBR2,torin1,TRERF1,TSC2,TXNIP,U0126	AR-12,BCL6,BRCA1,COPS6,CYP1B1,DNMT1,enalapril,FN1,FOXF2,FSTL3,hydrogen peroxide,IGF1R,KDM5A,KDM5B,Max-Myc,miR-455-3p (miRNAs w/seed CAGUCCA),MTORC1,NOTCH4,PI3K (family),PKM,RCHY1,SYNM,VCP,YY1		CDKN2D,HSPA5,SERPINE1,TWIST1	Cyclin D,LGR4,LMNA,MCL1,RYR2
CYP1A2	enzyme		1			-0.447	0.00305	0.0061	CYP1A2	ACOT11,IGFBP2,NQO1,QKI,VLDLR	5 (1)	1	3-nitrobenzanthrone,ABCB6,ACOX1,ethoxyquin,HNF4G,LGR4,NADH,pentachlorophenol,TSC1	3,3'-diindolylmethane,bexarotene,clofibrate,curcumin,dihydromorphine,hydrogen peroxide,IFN Beta,methimazole,moclobemide,norfloxacin,oltipraz,tacrine			phenacetin
TSC1	other		1			0	0.00307	0.0091	TSC1	GLRX,GLUL,LHPP,MAP2K6,NQO1,STAT1	6 (1)	1	PRKAA,sirolimus	amino acids,CPT1B		CRTC2,CYP1A2,MLXIPL,OLFM4,TFEB	MTOR,MTORC1,PLAU,TP53
mir-193	microRNA		2			0	0.00311	0.0089	Akt,mir-193,MTOR,PLAU	2-oxoglutaric acid,A2M,ACTA2,ATG7,ATP,BID,choline,creatinine,D-glucose,FKBP5,GSTZ1,HNF1A,IGFBP2,INF2,MICAL1,NBN,PGP,phosphorylcholine,PTTG1IP,TMEM106B,TUSC3,VIM	22 (4)	4	cisplatin,MYC	hydrogen peroxide			CD2AP,Cyclin D,ERBB4,MCL1,MTOR,PLAU,PTEN
temsirolimus	chemical drug		2			1.279	0.00311	0.0105	Akt,Gsk3,MAF1,MTOR,p70 S6k,temsirolimus	2-oxoglutaric acid,A2M,acetylcholine,ACTA2,ATG7,ATP,BID,choline,D-glucose,FKBP5,GSTZ1,HNF1A,MICAL1,NBN,PDCD4,PGP,phosphorylcholine,PTTG1IP,spermidine,STAT1,TMEM106B,TUSC3	22 (6)	5					FKBP1A,MTOR,MTORC1,MYC,p70 S6k,SLC2A1
G6PC1	phosphatase		1		biased	0.577	0.00319	0.0142	G6PC1	ATP,D-glucose,uric acid	3 (1)	1	ACOX1,CREB3L3,CRTC2,GCG,MLXIPL,MYC,NFYC,RORC,SMARCB1	AICAR,ATF3,CDN1163,cisplatin,coumarin,L-methionine,PRKAA,SULT2B1,TP53
cimetidine	chemical drug		2			0.378	0.00321	0.0071	ACE,cimetidine,CYP,SLC22A6,SLC22A8	adenine-riboflavin dinucleotide,ATP,creatinine,NQO1,succinic acid,uracil,uric acid	7 (5)	5				creatinine	ACE,SLC22A8
L-carnitine	chemical - endogenous mammalian	0.117	2		biased	0.632	0.00323	0.0145	ACHE,G6PD,GSR,L-carnitine,NADPH oxidase,SMPD1	2-oxoglutaric acid,acetylcholine,ACTA2,arachidonic acid,ATP,EGFR,LPIN1,NQO1,spermidine,succinic acid	10 (6)	6	ACOX1,SIX1	NCGC00378430		CAT,CDKN1A,G6PD	ACHE,Ldh (complex),Ubiquitin
phosphatase	group		2	Inhibited	biased	-2.117	0.00327	0.0108	AKT1,BCL2,Jnk,P38 MAPK,phosphatase,RB1	A2M,ACTA2,ATG7,ATP,COQ7,COX7A2,creatinine,D-glucose,DES,DLK1,GPT2,MCAT,MMUT,MSTO1,NDUFA4,phosphocreatine,PRKAR1A,PTK2,SDHC,STAT1,TOMM22,TP53I3,TPD52L1,TXN2,TYMS,VIM,VLDLR	27 (6)	5		okadaic acid
SR-3420	chemical reagent		2			-0.816	0.00328	0.0083	p70 S6k,PRKAA,SR-3420	ATP,D-glucose,FKBP5,PDCD4,STAT1,VIM	6 (3)	2				PRKAA	p70 S6k
geldanamycin	chemical drug		1			-1.941	0.00332	0.007	geldanamycin	AARSD1,ACTA2,ATP,BRI3,CDK5,CHEK1,EGFR,FKBP5,PDCD4,ST13,STAT1,TPMT,TYMS	13 (1)	1				ACTA2,AURKA,BIN1,BIRC5,DNAJB1,ELOB,FUS,HSPA5,PARK7,PARP1,PFN1	CDK4,CDK9,CYP1A1,DNMT1,EEF2K,GNAO1,HDAC11,HIF1A,HMGA1,IFI16,LBH,MTOR,MYC,PDPK1,PLAU,PLK1,STK11,TP53,UHRF1
8-chlorophenylthio-adenosine 3',5'-cyclic monophosphate	chemical reagent		1		biased	1.342	0.00332	0.0042	8-chlorophenylthio-adenosine 3',5'-cyclic monophosphate	BCAT2,BID,D-glucose,LPIN1,PRKAR1A	5 (1)	1				BCAT2,CPT1B,LPIN2	BIRC5,calpain,MTOR
moexipril	chemical drug		2			0.447	0.00332	0.0228	ACE,ACE2,moexipril	ACTA2,adenine-riboflavin dinucleotide,ATP,creatinine,succinic acid	5 (3)	2					ACE
[truncated: 2,066 more rows]
